# Supplementary material for: Massively parallel CRISPR-assisted homologous recombination enables saturation editing of full-length endogenous genes in yeast
Source: Sci Adv. 2024 May 15;10(20):eadj9382. doi: 10.1126/sciadv.adj9382 (PMC11095455; doi:10.1126/sciadv.adj9382)
Supplement: Supplementary file 2 — Tables S1 to S4, S6 and S7 [file sciadv.adj9382_tables_s1_to_s4_s6_and_s7.zip]

Archive with 6 entries (6 files):
- adj9382_Table_S1.xlsx
- adj9382_Table_S2.xlsx
- adj9382_Table_S3.xlsx
- adj9382_Table_S4.xlsx
- adj9382_Table_S6.xlsx
- adj9382_Table_S7.xlsx
