# Supplementary material for: Massively parallel CRISPR-assisted homologous recombination enables saturation editing of full-length endogenous genes in yeast
Source: Sci Adv. 2024 May 15;10(20):eadj9382. doi: 10.1126/sciadv.adj9382 (PMC11095455; doi:10.1126/sciadv.adj9382)
Supplement: Supplementary file 2 — Tables S1 to S4, S6 and S7 [file sciadv.adj9382_tables_s1_to_s4_s6_and_s7.zip › adj9382_Table_S1.xlsx]

## Sheet: Sheet1
PAM	Guide sequence	Donor sequence	Codon position	PAM position	Full cassette sequence	Original codon	New codon
TGT	CCCCCTCCTAATATACCAAC	ACTATAACAATCAAGAAAAACAAGAAAATCGGACAAAACAATCAAGTATGTAATCTAGAACTGTAGGTATATTAGGAGGGGGACAATTGGGACGTATGATTGTTGAGGCAGC	61	70	TATCTACACGGGTCTCACCAAAACACTATAACAATCAAGAAAAACAAGAAAATCGGACAAAACAATCAAGTATGTAATCTAGAACTGTAGGTATATTAGGAGGGGGACAATTGGGACGTATGATTGTTGAGGCAGCCCCCCTCCTAATATACCAACGTTTTAGAGTGAGACCAGCGTAACTCGCAGTTTC	Asp	End
AGT	TCAAGTATGGATTCTAGAAC	CAAGAAAAACAAGAAAATCGGACAAAACAATCAAGTATGGATTCTAGAACATAAGGTATATTAGGAGGGGGACAATTGGGACGTATGATTGTTGAGGCAGCAAA	73	72	TATCTACACGGGTCTCACCAAAACCAAGAAAAACAAGAAAATCGGACAAAACAATCAAGTATGGATTCTAGAACATAAGGTATATTAGGAGGGGGACAATTGGGACGTATGATTGTTGAGGCAGCAAATCAAGTATGGATTCTAGAACGTTTTAGAGTGAGACCAGCGTAACTCTACGCCAATCTCCGGG	Val	End
CGT	TAGGAGGGGGACAATTGGGA	AACAATCAAGTATGGATTCTAGAACAGTTGGTATATTAGGAGGGGGACAATAAGGTAGAATGATTGTTGAGGCAGCAAACAGGCTCAACATTAAGACGGTAATACTAGA	97	103	TATCTACACGGGTCTCACCAAAACAACAATCAAGTATGGATTCTAGAACAGTTGGTATATTAGGAGGGGGACAATAAGGTAGAATGATTGTTGAGGCAGCAAACAGGCTCAACATTAAGACGGTAATACTAGATAGGAGGGGGACAATTGGGAGTTTTAGAGTGAGACCAGCGTAACTCGGTCCGGAAAA	Leu	End
GGT	TCTGATTGTTTCTGGAGAAG	AGATTGAGCATGTTGATGTTCCTACACTAAAGAATCTTCAAGTAAAACATTAAAAATTAAAAATTTATCCATCTCCAGAAACAATCAGATTGATACAAGACAAATATATTCAAAAAGAG	322	338	TATCTACACGGGTCTCACCAAAACAGATTGAGCATGTTGATGTTCCTACACTAAAGAATCTTCAAGTAAAACATTAAAAATTAAAAATTTATCCATCTCCAGAAACAATCAGATTGATACAAGACAAATATATTCAAAAAGAGTCTGATTGTTTCTGGAGAAGGTTTTAGAGTGAGACCAGCGTAACTCC	Pro	End
TGA	AAGACGGTAATACTAGATGC	GTATGATTGTTGAGGCAGCAAACAGGCTCAACATTAAGACGGTAATACTATGAGCAGAGAATTCTCCTGCCAAACAAATAAGCAACTCCAATGACCACGTTAATGGCT	154	159	TATCTACACGGGTCTCACCAAAACGTATGATTGTTGAGGCAGCAAACAGGCTCAACATTAAGACGGTAATACTATGAGCAGAGAATTCTCCTGCCAAACAAATAAGCAACTCCAATGACCACGTTAATGGCTAAGACGGTAATACTAGATGCGTTTTAGAGTGAGACCAGCGTAACTCATGACCTCGATA	Asp	End
AGA	TTGCTTATTTGTTTGGCAGG	GAAAAGGAGCCATTAACGTGGTCATTGGAGTTGCTTATTTGTTTGGCAGGGCTTTATTCAGCATCTAGTATTACCGTCTTAATGTTGAGCCTGTTTGCTGCCTCAA	163	166	TATCTACACGGGTCTCACCAAAACGAAAAGGAGCCATTAACGTGGTCATTGGAGTTGCTTATTTGTTTGGCAGGGCTTTATTCAGCATCTAGTATTACCGTCTTAATGTTGAGCCTGTTTGCTGCCTCAATTGCTTATTTGTTTGGCAGGGTTTTAGAGTGAGACCAGCGTAACTCCTAGAGGCAAATCG	Asn	End
CGA	TTTTCCATTCGTCTTGAAGT	AGACGTCCCTATTGAATGTTGGAAGAGATTTGGGTTTTCCATTCGTCTTGTAAAGTCGTACTTTGGCATACGATGGAAGAGGTAACTTCGTTGTAAAGAATAAGGAA	499	503	TATCTACACGGGTCTCACCAAAACAGACGTCCCTATTGAATGTTGGAAGAGATTTGGGTTTTCCATTCGTCTTGTAAAGTCGTACTTTGGCATACGATGGAAGAGGTAACTTCGTTGTAAAGAATAAGGAATTTTCCATTCGTCTTGAAGTGTTTTAGAGTGAGACCAGCGTAACTCCCAGAACCAATGA	Lys	End
GGA	CAGTTGGTATATTAGGAGGG	GGACAAAACAATCAAGTATGGATTCTAGAACAGTTGGTATATTAGGAGGGTAACAATTGGGACGTATGATTGTTGAGGCAGCAAACAGGCTCAACATTAAGAC	91	91	TATCTACACGGGTCTCACCAAAACGGACAAAACAATCAAGTATGGATTCTAGAACAGTTGGTATATTAGGAGGGTAACAATTGGGACGTATGATTGTTGAGGCAGCAAACAGGCTCAACATTAAGACCAGTTGGTATATTAGGAGGGGTTTTAGAGTGAGACCAGCGTAACTCGAAGTGCGTTGGTGGTA	Gly	End
TGC	TTAATGTTGAGCCTGTTTGC	GGAGAATTTTCAGCATCTAGTATTACCGTCTTAATGTTGAGCCTGTTTGCTTACTCAACAATCATACGTCCCAATTGTCCCCCTCCTAATATACCAACTGTTC	118	118	TATCTACACGGGTCTCACCAAAACGGAGAATTTTCAGCATCTAGTATTACCGTCTTAATGTTGAGCCTGTTTGCTTACTCAACAATCATACGTCCCAATTGTCCCCCTCCTAATATACCAACTGTTCTTAATGTTGAGCCTGTTTGCGTTTTAGAGTGAGACCAGCGTAACTCTGGTCCTCGCGATGGGC	Ala	End
AGC	ATCAAGAGGATTGGAAAAGG	CTGAAAATTCTCCTGCCAAACAAATAAGCAACTCCAATGACCACGTTAATTAATCCTTTTCCAATCCTCTTGATATCGAAAAACTAGCTGAAAAATGTGATGTG	208	209	TATCTACACGGGTCTCACCAAAACCTGAAAATTCTCCTGCCAAACAAATAAGCAACTCCAATGACCACGTTAATTAATCCTTTTCCAATCCTCTTGATATCGAAAAACTAGCTGAAAAATGTGATGTGATCAAGAGGATTGGAAAAGGGTTTTAGAGTGAGACCAGCGTAACTCAACAGGATAGTTTTTC	Gly	End
CGC	GAGTCCGGAACTCTAGCAGG	TCTGCCAACAACTTCGCCTTAAGTTGAACGGAGTCCGGAACTCTAGCAGGTTAATAACATAAGTCACAAATATTGTCCTTGTGGATAGTCTCTACAATTGGGT	727	727	TATCTACACGGGTCTCACCAAAACTCTGCCAACAACTTCGCCTTAAGTTGAACGGAGTCCGGAACTCTAGCAGGTTAATAACATAAGTCACAAATATTGTCCTTGTGGATAGTCTCTACAATTGGGTGAGTCCGGAACTCTAGCAGGGTTTTAGAGTGAGACCAGCGTAACTCCGCCTTAACGGAATGCC	Ala	End
GGC	GATTGTTGAGGCAGCAAACA	TATATTAGGAGGGGGACAATTGGGACGTATGATTGTTGAGGCAGCAAACCGTTAAAACATTAAGACGGTAATACTAGATGCTGAAAATTCTCCTGCCAAACAAAT	130	128	TATCTACACGGGTCTCACCAAAACTATATTAGGAGGGGGACAATTGGGACGTATGATTGTTGAGGCAGCAAACCGTTAAAACATTAAGACGGTAATACTAGATGCTGAAAATTCTCCTGCCAAACAAATGATTGTTGAGGCAGCAAACAGTTTTAGAGTGAGACCAGCGTAACTCTATGTGTTTAGATTT	Leu	End
TGG	TGGAAAAGGAGCCATTAACG	CGGTAATACTAGATGCTGAAAATTCTCCTGCCAAACAAATAAGCAACTCCTAAGATCATGTAAATGGCTCCTTTTCCAATCCTCTTGATATCGAAAAACTAGCTGAAA	193	198	TATCTACACGGGTCTCACCAAAACCGGTAATACTAGATGCTGAAAATTCTCCTGCCAAACAAATAAGCAACTCCTAAGATCATGTAAATGGCTCCTTTTCCAATCCTCTTGATATCGAAAAACTAGCTGAAATGGAAAAGGAGCCATTAACGGTTTTAGAGTGAGACCAGCGTAACTCCATCGGTTCCCT	Asn	End
AGG	TGATTGTTGAGGCAGCAAAC	GTATATTAGGAGGGGGACAATTGGGACGTATGATTGTTGAGGCAGCAAACTAACTCAACATTAAGACGGTAATACTAGATGCTGAAAATTCTCCTGCCAAACA	127	127	TATCTACACGGGTCTCACCAAAACGTATATTAGGAGGGGGACAATTGGGACGTATGATTGTTGAGGCAGCAAACTAACTCAACATTAAGACGGTAATACTAGATGCTGAAAATTCTCCTGCCAAACATGATTGTTGAGGCAGCAAACGTTTTAGAGTGAGACCAGCGTAACTCCGACAATCAAGACGGGG	Arg	End
CGG	AAACAGGCTCAACATTAAGA	GAGGGGGACAATTGGGACGTATGATTGTTGAGGCAGCAAACAGGCTCAACTAAAAGACTGTTATACTAGATGCTGAAAATTCTCCTGCCAAACAAATAAGCAACTCCAAT	136	143	TATCTACACGGGTCTCACCAAAACGAGGGGGACAATTGGGACGTATGATTGTTGAGGCAGCAAACAGGCTCAACTAAAAGACTGTTATACTAGATGCTGAAAATTCTCCTGCCAAACAAATAAGCAACTCCAATAAACAGGCTCAACATTAAGAGTTTTAGAGTGAGACCAGCGTAACTCGAGCAACTGT	Ile	End
GGG	GAACAGTTGGTATATTAGGA	AAGAAAATCGGACAAAACAATCAAGTATGGATTCTAGAACAGTTGGTATATAAGGTGGTGGACAATTGGGACGTATGATTGTTGAGGCAGCAAACAGGCTCAACATTAA	82	88	TATCTACACGGGTCTCACCAAAACAAGAAAATCGGACAAAACAATCAAGTATGGATTCTAGAACAGTTGGTATATAAGGTGGTGGACAATTGGGACGTATGATTGTTGAGGCAGCAAACAGGCTCAACATTAAGAACAGTTGGTATATTAGGAGTTTTAGAGTGAGACCAGCGTAACTCAAGTTGTTTGA	Leu	End
