# Supplementary material for: Massively parallel CRISPR-assisted homologous recombination enables saturation editing of full-length endogenous genes in yeast
Source: Sci Adv. 2024 May 15;10(20):eadj9382. doi: 10.1126/sciadv.adj9382 (PMC11095455; doi:10.1126/sciadv.adj9382)
Supplement: Supplementary file 2 — Tables S1 to S4, S6 and S7 [file sciadv.adj9382_tables_s1_to_s4_s6_and_s7.zip › adj9382_Table_S2.xlsx]

## Sheet: NGN
guide	donor	codon location	PAM location	full cassette	old codon	new codon	PAM	name
CCCCCTCCTAATATACCAAC	ACTATAACAATCAAGAAAAACAAGAAAATCGGACAAAACAATCAAGTATGTAATCTAGAACTGTAGGTATATTAGGAGGGGGACAATTGGGACGTATGATTGTTGAGGCAGC	61	70	CAGTGAAAGATAAATGATCGGACTATAACAATCAAGAAAAACAAGAAAATCGGACAAAACAATCAAGTATGTAATCTAGAACTGTAGGTATATTAGGAGGGGGACAATTGGGACGTATGATTGTTGAGGCAGCCCCCCTCCTAATATACCAACGTTTTAGAGCTAGAAATAGCAAGTATTAGAA	Asp	End	TGT	Asp61End0
TCAAGTATGGATTCTAGAAC	ACTATAACAATCAAGAAAAACAAGAAAATCGGACAAAACAATCAAGTATGTAATCTCGTACTGTAGGTATATTAGGAGGGGGACAATTGGGACGTATGATTGTTGAGGCAGCAA	61	72	CAGTGAAAGATAAATGATCGGACTATAACAATCAAGAAAAACAAGAAAATCGGACAAAACAATCAAGTATGTAATCTCGTACTGTAGGTATATTAGGAGGGGGACAATTGGGACGTATGATTGTTGAGGCAGCAATCAAGTATGGATTCTAGAACGTTTTAGAGCTAGAAATAGCAAGGGCAGT	Asp	End	AGT	Asp61End1
CCTAATATACCAACTGTTCT	ACTATAACAATCAAGAAAAACAAGAAAATCGGACAAAACAATCAAGTATGTAAAGCAGAACAGTTGGTATATTAGGAGGGGGACAATTGGGACGTATGATTGTTGA	61	64	CAGTGAAAGATAAATGATCGGACTATAACAATCAAGAAAAACAAGAAAATCGGACAAAACAATCAAGTATGTAAAGCAGAACAGTTGGTATATTAGGAGGGGGACAATTGGGACGTATGATTGTTGACCTAATATACCAACTGTTCTGTTTTAGAGCTAGAAATAGCAAGGGCTGAGGCATCGT	Asp	End	AGA	Asp61End2
ACTGTTCTAGAATCCATACT	GTACATCCTACTATAACAATCAAGAAAAACAAGAAAATCGGACAAAACAAAGTAGTATGTAATCTAGAACAGTTGGTATATTAGGAGGGGGACAATTGGGACGTATGATTGT	61	52	CAGTGAAAGATAAATGATCGGGTACATCCTACTATAACAATCAAGAAAAACAAGAAAATCGGACAAAACAAAGTAGTATGTAATCTAGAACAGTTGGTATATTAGGAGGGGGACAATTGGGACGTATGATTGTACTGTTCTAGAATCCATACTGTTTTAGAGCTAGAAATAGCAAGGTCTATAA	Asp	End	TGA	Asp61End3
CCCCCTCCTAATATACCAAC	ATAACAATCAAGAAAAACAAGAAAATCGGACAAAACAATCAAGTATGGATTAAAGAACTGTAGGTATATTAGGAGGGGGACAATTGGGACGTATGATTGTTGAGGCAGC	64	70	CAGTGAAAGATAAATGATCGGATAACAATCAAGAAAAACAAGAAAATCGGACAAAACAATCAAGTATGGATTAAAGAACTGTAGGTATATTAGGAGGGGGACAATTGGGACGTATGATTGTTGAGGCAGCCCCCCTCCTAATATACCAACGTTTTAGAGCTAGAAATAGCAAGACTGCCCAAGT	Ser	End	TGT	Ser64End0
TCAAGTATGGATTCTAGAAC	ATAACAATCAAGAAAAACAAGAAAATCGGACAAAACAATCAAGTATGGATTAACGTACTGTAGGTATATTAGGAGGGGGACAATTGGGACGTATGATTGTTGAGGCAGCAA	64	72	CAGTGAAAGATAAATGATCGGATAACAATCAAGAAAAACAAGAAAATCGGACAAAACAATCAAGTATGGATTAACGTACTGTAGGTATATTAGGAGGGGGACAATTGGGACGTATGATTGTTGAGGCAGCAATCAAGTATGGATTCTAGAACGTTTTAGAGCTAGAAATAGCAAGTTCGAAGCC	Ser	End	AGT	Ser64End1
CCTAATATACCAACTGTTCT	ATAACAATCAAGAAAAACAAGAAAATCGGACAAAACAATCAAGTATGGATTAAAGAACAGTTGGTATATTAGGAGGGGGACAATTGGGACGTATGATTGTTGA	64	64	CAGTGAAAGATAAATGATCGGATAACAATCAAGAAAAACAAGAAAATCGGACAAAACAATCAAGTATGGATTAAAGAACAGTTGGTATATTAGGAGGGGGACAATTGGGACGTATGATTGTTGACCTAATATACCAACTGTTCTGTTTTAGAGCTAGAAATAGCAAGCTCGAGGACGGTCTATG	Ser	End	AGA	Ser64End2
ACTGTTCTAGAATCCATACT	GTACATCCTACTATAACAATCAAGAAAAACAAGAAAATCGGACAAAACAAAGTAGTATGGATTAAAGAACAGTTGGTATATTAGGAGGGGGACAATTGGGACGTATGATTGTTGA	64	52	CAGTGAAAGATAAATGATCGGGTACATCCTACTATAACAATCAAGAAAAACAAGAAAATCGGACAAAACAAAGTAGTATGGATTAAAGAACAGTTGGTATATTAGGAGGGGGACAATTGGGACGTATGATTGTTGAACTGTTCTAGAATCCATACTGTTTTAGAGCTAGAAATAGCAAGTTATA	Ser	End	TGA	Ser64End3
CCCCCTCCTAATATACCAAC	ACAATCAAGAAAAACAAGAAAATCGGACAAAACAATCAAGTATGGATTCTTAAACTGTAGGTATATTAGGAGGGGGACAATTGGGACGTATGATTGTTGAGGCAGC	67	70	CAGTGAAAGATAAATGATCGGACAATCAAGAAAAACAAGAAAATCGGACAAAACAATCAAGTATGGATTCTTAAACTGTAGGTATATTAGGAGGGGGACAATTGGGACGTATGATTGTTGAGGCAGCCCCCCTCCTAATATACCAACGTTTTAGAGCTAGAAATAGCAAGTCTGATCGAGGACA	Arg	End	TGT	Arg67End0
TCAAGTATGGATTCTAGAAC	ACAATCAAGAAAAACAAGAAAATCGGACAAAACAATCAAGTATGGATTCTTGAACTGTAGGTATATTAGGAGGGGGACAATTGGGACGTATGATTGTTGAGGCAGCAA	67	72	CAGTGAAAGATAAATGATCGGACAATCAAGAAAAACAAGAAAATCGGACAAAACAATCAAGTATGGATTCTTGAACTGTAGGTATATTAGGAGGGGGACAATTGGGACGTATGATTGTTGAGGCAGCAATCAAGTATGGATTCTAGAACGTTTTAGAGCTAGAAATAGCAAGTAGGAGGAGATG	Arg	End	AGT	Arg67End1
CCTAATATACCAACTGTTCT	ATAACAATCAAGAAAAACAAGAAAATCGGACAAAACAATCAAGTATGGATAGCTAAACAGTTGGTATATTAGGAGGGGGACAATTGGGACGTATGATTGTTGAGGC	67	64	CAGTGAAAGATAAATGATCGGATAACAATCAAGAAAAACAAGAAAATCGGACAAAACAATCAAGTATGGATAGCTAAACAGTTGGTATATTAGGAGGGGGACAATTGGGACGTATGATTGTTGAGGCCCTAATATACCAACTGTTCTGTTTTAGAGCTAGAAATAGCAAGAGGGGGTCTCGTCT	Arg	End	AGA	Arg67End2
ACTGTTCTAGAATCCATACT	GTACATCCTACTATAACAATCAAGAAAAACAAGAAAATCGGACAAAACAAAGTAGTATGGATTCTTAAACAGTTGGTATATTAGGAGGGGGACAATTGGGACGTATGATTGTTGAGGC	67	52	CAGTGAAAGATAAATGATCGGGTACATCCTACTATAACAATCAAGAAAAACAAGAAAATCGGACAAAACAAAGTAGTATGGATTCTTAAACAGTTGGTATATTAGGAGGGGGACAATTGGGACGTATGATTGTTGAGGCACTGTTCTAGAATCCATACTGTTTTAGAGCTAGAAATAGCAAGAA	Arg	End	TGA	Arg67End3
CCCCCTCCTAATATACCAAC	ATCAAGAAAAACAAGAAAATCGGACAAAACAATCAAGTATGGATTCTAGATAAGTTGGTATATTAGGAGGGGGACAATTGGGACGTATGATTGTTGAGGCAGC	70	70	CAGTGAAAGATAAATGATCGGATCAAGAAAAACAAGAAAATCGGACAAAACAATCAAGTATGGATTCTAGATAAGTTGGTATATTAGGAGGGGGACAATTGGGACGTATGATTGTTGAGGCAGCCCCCCTCCTAATATACCAACGTTTTAGAGCTAGAAATAGCAAGTCACACGGCCGATCAGA	Thr	End	TGT	Thr70End0
TCAAGTATGGATTCTAGAAC	ATCAAGAAAAACAAGAAAATCGGACAAAACAATCAAGTATGGATTCTCGTTGAGTAGGTATATTAGGAGGGGGACAATTGGGACGTATGATTGTTGAGGCAGCAA	70	72	CAGTGAAAGATAAATGATCGGATCAAGAAAAACAAGAAAATCGGACAAAACAATCAAGTATGGATTCTCGTTGAGTAGGTATATTAGGAGGGGGACAATTGGGACGTATGATTGTTGAGGCAGCAATCAAGTATGGATTCTAGAACGTTTTAGAGCTAGAAATAGCAAGTATGTTTTTCGGCCG	Thr	End	AGT	Thr70End1
CCTAATATACCAACTGTTCT	ATAACAATCAAGAAAAACAAGAAAATCGGACAAAACAATCAAGTATGGATAGCAGATAAGTTGGTATATTAGGAGGGGGACAATTGGGACGTATGATTGTTGAGGCAGC	70	64	CAGTGAAAGATAAATGATCGGATAACAATCAAGAAAAACAAGAAAATCGGACAAAACAATCAAGTATGGATAGCAGATAAGTTGGTATATTAGGAGGGGGACAATTGGGACGTATGATTGTTGAGGCAGCCCTAATATACCAACTGTTCTGTTTTAGAGCTAGAAATAGCAAGCCCGCGAGTTC	Thr	End	AGA	Thr70End2
AACAATCAAGTATGGATTCT	ACAATCAAGAAAAACAAGAAAATCGGACAAAACAATCAAGTATGGATAGCCGTTAAGTTGGTATATTAGGAGGGGGACAATTGGGACGTATGATTGTTGAGGCAGC	70	67	CAGTGAAAGATAAATGATCGGACAATCAAGAAAAACAAGAAAATCGGACAAAACAATCAAGTATGGATAGCCGTTAAGTTGGTATATTAGGAGGGGGACAATTGGGACGTATGATTGTTGAGGCAGCAACAATCAAGTATGGATTCTGTTTTAGAGCTAGAAATAGCAAGCGAGTCGAAATAAA	Thr	End	AGA	Thr70End3
TCAAGTATGGATTCTAGAAC	CAAGAAAAACAAGAAAATCGGACAAAACAATCAAGTATGGATTCTAGAACATAAGGTATATTAGGAGGGGGACAATTGGGACGTATGATTGTTGAGGCAGCAAA	73	72	CAGTGAAAGATAAATGATCGGCAAGAAAAACAAGAAAATCGGACAAAACAATCAAGTATGGATTCTAGAACATAAGGTATATTAGGAGGGGGACAATTGGGACGTATGATTGTTGAGGCAGCAAATCAAGTATGGATTCTAGAACGTTTTAGAGCTAGAAATAGCAAGCCACGGGGATCTAAAC	Val	End	AGT	Val73End0
CCCCCTCCTAATATACCAAC	ATCAAGAAAAACAAGAAAATCGGACAAAACAATCAAGTATGGATTCTAGAACTTGAGGTATATTAGGAGGGGGACAATTGGGACGTATGATTGTTGAGGCAGCAAA	73	70	CAGTGAAAGATAAATGATCGGATCAAGAAAAACAAGAAAATCGGACAAAACAATCAAGTATGGATTCTAGAACTTGAGGTATATTAGGAGGGGGACAATTGGGACGTATGATTGTTGAGGCAGCAAACCCCCTCCTAATATACCAACGTTTTAGAGCTAGAAATAGCAAGGTTAAGCAGGGTTA	Val	End	TGT	Val73End1
GAACAGTTGGTATATTAGGA	AAGAAAAACAAGAAAATCGGACAAAACAATCAAGTATGGATTCTAGAACATAAGGTATATTAGGTGGTGGACAATTGGGACGTATGATTGTTGAGGCAGCAAACAGGCTCAACATTAA	73	88	CAGTGAAAGATAAATGATCGGAAGAAAAACAAGAAAATCGGACAAAACAATCAAGTATGGATTCTAGAACATAAGGTATATTAGGTGGTGGACAATTGGGACGTATGATTGTTGAGGCAGCAAACAGGCTCAACATTAAGAACAGTTGGTATATTAGGAGTTTTAGAGCTAGAAATAGCAAGTA	Val	End	GGG	Val73End2
AACAGTTGGTATATTAGGAG	AAGAAAAACAAGAAAATCGGACAAAACAATCAAGTATGGATTCTAGAACATAAGGTATATTAGGAGGTGGTCAATTGGGACGTATGATTGTTGAGGCAGCAAACAGGCTCAACATTAAG	73	89	CAGTGAAAGATAAATGATCGGAAGAAAAACAAGAAAATCGGACAAAACAATCAAGTATGGATTCTAGAACATAAGGTATATTAGGAGGTGGTCAATTGGGACGTATGATTGTTGAGGCAGCAAACAGGCTCAACATTAAGAACAGTTGGTATATTAGGAGGTTTTAGAGCTAGAAATAGCAAGA	Val	End	GGG	Val73End3
TCAAGTATGGATTCTAGAAC	CAAGAAAAACAAGAAAATCGGACAAAACAATCAAGTATGGATTCTCGTACAGTATAAATATTAGGAGGGGGACAATTGGGACGTATGATTGTTGAGGCAGCAAACAG	76	72	CAGTGAAAGATAAATGATCGGCAAGAAAAACAAGAAAATCGGACAAAACAATCAAGTATGGATTCTCGTACAGTATAAATATTAGGAGGGGGACAATTGGGACGTATGATTGTTGAGGCAGCAAACAGTCAAGTATGGATTCTAGAACGTTTTAGAGCTAGAAATAGCAAGGCATACCTGACAT	Gly	End	AGT	Gly76End0
CCCCCTCCTAATATACCAAC	ATCAAGAAAAACAAGAAAATCGGACAAAACAATCAAGTATGGATTCTAGAACTGTATAAATATTAGGAGGGGGACAATTGGGACGTATGATTGTTGAGGCAGCAAACAG	76	70	CAGTGAAAGATAAATGATCGGATCAAGAAAAACAAGAAAATCGGACAAAACAATCAAGTATGGATTCTAGAACTGTATAAATATTAGGAGGGGGACAATTGGGACGTATGATTGTTGAGGCAGCAAACAGCCCCCTCCTAATATACCAACGTTTTAGAGCTAGAAATAGCAAGAATTCGAAATC	Gly	End	TGT	Gly76End1
GAACAGTTGGTATATTAGGA	AAAAACAAGAAAATCGGACAAAACAATCAAGTATGGATTCTAGAACAGTTTAAATATTAGGTGGTGGACAATTGGGACGTATGATTGTTGAGGCAGCAAACAGGCTCAACATTAA	76	88	CAGTGAAAGATAAATGATCGGAAAAACAAGAAAATCGGACAAAACAATCAAGTATGGATTCTAGAACAGTTTAAATATTAGGTGGTGGACAATTGGGACGTATGATTGTTGAGGCAGCAAACAGGCTCAACATTAAGAACAGTTGGTATATTAGGAGTTTTAGAGCTAGAAATAGCAAGGGTAA	Gly	End	GGG	Gly76End2
AACAGTTGGTATATTAGGAG	AAAAACAAGAAAATCGGACAAAACAATCAAGTATGGATTCTAGAACAGTTTAAATATTAGGAGGTGGTCAATTGGGACGTATGATTGTTGAGGCAGCAAACAGGCTCAACATTAAG	76	89	CAGTGAAAGATAAATGATCGGAAAAACAAGAAAATCGGACAAAACAATCAAGTATGGATTCTAGAACAGTTTAAATATTAGGAGGTGGTCAATTGGGACGTATGATTGTTGAGGCAGCAAACAGGCTCAACATTAAGAACAGTTGGTATATTAGGAGGTTTTAGAGCTAGAAATAGCAAGTACT	Gly	End	GGG	Gly76End3
TCAAGTATGGATTCTAGAAC	CAAGAAAAACAAGAAAATCGGACAAAACAATCAAGTATGGATTCTCGTACAGTAGGTTAATTAGGAGGGGGACAATTGGGACGTATGATTGTTGAGGCAGCAAACAGGCT	79	72	CAGTGAAAGATAAATGATCGGCAAGAAAAACAAGAAAATCGGACAAAACAATCAAGTATGGATTCTCGTACAGTAGGTTAATTAGGAGGGGGACAATTGGGACGTATGATTGTTGAGGCAGCAAACAGGCTTCAAGTATGGATTCTAGAACGTTTTAGAGCTAGAAATAGCAAGAGCGGAACAC	Ile	End	AGT	Ile79End0
GAACAGTTGGTATATTAGGA	AACAAGAAAATCGGACAAAACAATCAAGTATGGATTCTAGAACAGTTGGTTAATTAGGTGGTGGACAATTGGGACGTATGATTGTTGAGGCAGCAAACAGGCTCAACATTAA	79	88	CAGTGAAAGATAAATGATCGGAACAAGAAAATCGGACAAAACAATCAAGTATGGATTCTAGAACAGTTGGTTAATTAGGTGGTGGACAATTGGGACGTATGATTGTTGAGGCAGCAAACAGGCTCAACATTAAGAACAGTTGGTATATTAGGAGTTTTAGAGCTAGAAATAGCAAGAAAATGCG	Ile	End	GGG	Ile79End1
AACAGTTGGTATATTAGGAG	AACAAGAAAATCGGACAAAACAATCAAGTATGGATTCTAGAACAGTTGGTTAATTAGGAGGTGGTCAATTGGGACGTATGATTGTTGAGGCAGCAAACAGGCTCAACATTAAG	79	89	CAGTGAAAGATAAATGATCGGAACAAGAAAATCGGACAAAACAATCAAGTATGGATTCTAGAACAGTTGGTTAATTAGGAGGTGGTCAATTGGGACGTATGATTGTTGAGGCAGCAAACAGGCTCAACATTAAGAACAGTTGGTATATTAGGAGGTTTTAGAGCTAGAAATAGCAAGTGTGGGC	Ile	End	GGG	Ile79End2
ACAGTTGGTATATTAGGAGG	AACAAGAAAATCGGACAAAACAATCAAGTATGGATTCTAGAACAGTTGGTTAATTAGGTGGTGGTCAATTGGGACGTATGATTGTTGAGGCAGCAAACAGGCTCAACATTAAGA	79	90	CAGTGAAAGATAAATGATCGGAACAAGAAAATCGGACAAAACAATCAAGTATGGATTCTAGAACAGTTGGTTAATTAGGTGGTGGTCAATTGGGACGTATGATTGTTGAGGCAGCAAACAGGCTCAACATTAAGAACAGTTGGTATATTAGGAGGGTTTTAGAGCTAGAAATAGCAAGGTAAAC	Ile	End	GGG	Ile79End3
GAACAGTTGGTATATTAGGA	AAGAAAATCGGACAAAACAATCAAGTATGGATTCTAGAACAGTTGGTATATAAGGTGGTGGACAATTGGGACGTATGATTGTTGAGGCAGCAAACAGGCTCAACATTAA	82	88	CAGTGAAAGATAAATGATCGGAAGAAAATCGGACAAAACAATCAAGTATGGATTCTAGAACAGTTGGTATATAAGGTGGTGGACAATTGGGACGTATGATTGTTGAGGCAGCAAACAGGCTCAACATTAAGAACAGTTGGTATATTAGGAGTTTTAGAGCTAGAAATAGCAAGTCTGCGGCGAC	Leu	End	GGG	Leu82End0
AACAGTTGGTATATTAGGAG	AAGAAAATCGGACAAAACAATCAAGTATGGATTCTAGAACAGTTGGTATATAAGGAGGTGGTCAATTGGGACGTATGATTGTTGAGGCAGCAAACAGGCTCAACATTAAG	82	89	CAGTGAAAGATAAATGATCGGAAGAAAATCGGACAAAACAATCAAGTATGGATTCTAGAACAGTTGGTATATAAGGAGGTGGTCAATTGGGACGTATGATTGTTGAGGCAGCAAACAGGCTCAACATTAAGAACAGTTGGTATATTAGGAGGTTTTAGAGCTAGAAATAGCAAGTTAACGTCCA	Leu	End	GGG	Leu82End1
ACAGTTGGTATATTAGGAGG	AAGAAAATCGGACAAAACAATCAAGTATGGATTCTAGAACAGTTGGTATATAAGGTGGTGGTCAATTGGGACGTATGATTGTTGAGGCAGCAAACAGGCTCAACATTAAGA	82	90	CAGTGAAAGATAAATGATCGGAAGAAAATCGGACAAAACAATCAAGTATGGATTCTAGAACAGTTGGTATATAAGGTGGTGGTCAATTGGGACGTATGATTGTTGAGGCAGCAAACAGGCTCAACATTAAGAACAGTTGGTATATTAGGAGGGTTTTAGAGCTAGAAATAGCAAGTGAGACAGA	Leu	End	GGG	Leu82End2
CAGTTGGTATATTAGGAGGG	AAGAAAATCGGACAAAACAATCAAGTATGGATTCTAGAACAGTTGGTATATAAGGAGGTGGTCAATTGGGACGTATGATTGTTGAGGCAGCAAACAGGCTCAACATTAAGAC	82	91	CAGTGAAAGATAAATGATCGGAAGAAAATCGGACAAAACAATCAAGTATGGATTCTAGAACAGTTGGTATATAAGGAGGTGGTCAATTGGGACGTATGATTGTTGAGGCAGCAAACAGGCTCAACATTAAGACCAGTTGGTATATTAGGAGGGGTTTTAGAGCTAGAAATAGCAAGGAGCTGTG	Leu	End	GGA	Leu82End3
GAACAGTTGGTATATTAGGA	AAAATCGGACAAAACAATCAAGTATGGATTCTAGAACAGTTGGTATATTATGAGGTGGACAATTGGGACGTATGATTGTTGAGGCAGCAAACAGGCTCAACATTAA	85	88	CAGTGAAAGATAAATGATCGGAAAATCGGACAAAACAATCAAGTATGGATTCTAGAACAGTTGGTATATTATGAGGTGGACAATTGGGACGTATGATTGTTGAGGCAGCAAACAGGCTCAACATTAAGAACAGTTGGTATATTAGGAGTTTTAGAGCTAGAAATAGCAAGCGACCCACCACAGA	Gly	End	GGG	Gly85End0
AACAGTTGGTATATTAGGAG	AAAATCGGACAAAACAATCAAGTATGGATTCTAGAACAGTTGGTATATTATAAGGTGGTCAATTGGGACGTATGATTGTTGAGGCAGCAAACAGGCTCAACATTAAG	85	89	CAGTGAAAGATAAATGATCGGAAAATCGGACAAAACAATCAAGTATGGATTCTAGAACAGTTGGTATATTATAAGGTGGTCAATTGGGACGTATGATTGTTGAGGCAGCAAACAGGCTCAACATTAAGAACAGTTGGTATATTAGGAGGTTTTAGAGCTAGAAATAGCAAGTCACACGGAGCCA	Gly	End	GGG	Gly85End1
ACAGTTGGTATATTAGGAGG	AAAATCGGACAAAACAATCAAGTATGGATTCTAGAACAGTTGGTATATTATGAGGTGGTCAATTGGGACGTATGATTGTTGAGGCAGCAAACAGGCTCAACATTAAGA	85	90	CAGTGAAAGATAAATGATCGGAAAATCGGACAAAACAATCAAGTATGGATTCTAGAACAGTTGGTATATTATGAGGTGGTCAATTGGGACGTATGATTGTTGAGGCAGCAAACAGGCTCAACATTAAGAACAGTTGGTATATTAGGAGGGTTTTAGAGCTAGAAATAGCAAGGTCTAATCACAT	Gly	End	GGG	Gly85End2
CAGTTGGTATATTAGGAGGG	AAAATCGGACAAAACAATCAAGTATGGATTCTAGAACAGTTGGTATATTATAAGGTGGTCAATTGGGACGTATGATTGTTGAGGCAGCAAACAGGCTCAACATTAAGAC	85	91	CAGTGAAAGATAAATGATCGGAAAATCGGACAAAACAATCAAGTATGGATTCTAGAACAGTTGGTATATTATAAGGTGGTCAATTGGGACGTATGATTGTTGAGGCAGCAAACAGGCTCAACATTAAGACCAGTTGGTATATTAGGAGGGGTTTTAGAGCTAGAAATAGCAAGTTCACTGACAT	Gly	End	GGA	Gly85End3
GAACAGTTGGTATATTAGGA	ATCGGACAAAACAATCAAGTATGGATTCTAGAACAGTTGGTATATTAGGATAAGGACAATTGGGACGTATGATTGTTGAGGCAGCAAACAGGCTCAACATTAA	88	88	CAGTGAAAGATAAATGATCGGATCGGACAAAACAATCAAGTATGGATTCTAGAACAGTTGGTATATTAGGATAAGGACAATTGGGACGTATGATTGTTGAGGCAGCAAACAGGCTCAACATTAAGAACAGTTGGTATATTAGGAGTTTTAGAGCTAGAAATAGCAAGGGGACGTAGAACAGGTC	Gly	End	GGG	Gly88End0
AACAGTTGGTATATTAGGAG	ATCGGACAAAACAATCAAGTATGGATTCTAGAACAGTTGGTATATTAGGATAAGGACAATTGGGACGTATGATTGTTGAGGCAGCAAACAGGCTCAACATTAAG	88	89	CAGTGAAAGATAAATGATCGGATCGGACAAAACAATCAAGTATGGATTCTAGAACAGTTGGTATATTAGGATAAGGACAATTGGGACGTATGATTGTTGAGGCAGCAAACAGGCTCAACATTAAGAACAGTTGGTATATTAGGAGGTTTTAGAGCTAGAAATAGCAAGTGTGTGAGATCTGTAT	Gly	End	GGG	Gly88End1
ACAGTTGGTATATTAGGAGG	ATCGGACAAAACAATCAAGTATGGATTCTAGAACAGTTGGTATATTAGGTTGAGGTCAATTGGGACGTATGATTGTTGAGGCAGCAAACAGGCTCAACATTAAGA	88	90	CAGTGAAAGATAAATGATCGGATCGGACAAAACAATCAAGTATGGATTCTAGAACAGTTGGTATATTAGGTTGAGGTCAATTGGGACGTATGATTGTTGAGGCAGCAAACAGGCTCAACATTAAGAACAGTTGGTATATTAGGAGGGTTTTAGAGCTAGAAATAGCAAGGAAACTGAATGTTGA	Gly	End	GGG	Gly88End2
CAGTTGGTATATTAGGAGGG	ATCGGACAAAACAATCAAGTATGGATTCTAGAACAGTTGGTATATTAGGATGAGGTCAATTGGGACGTATGATTGTTGAGGCAGCAAACAGGCTCAACATTAAGAC	88	91	CAGTGAAAGATAAATGATCGGATCGGACAAAACAATCAAGTATGGATTCTAGAACAGTTGGTATATTAGGATGAGGTCAATTGGGACGTATGATTGTTGAGGCAGCAAACAGGCTCAACATTAAGACCAGTTGGTATATTAGGAGGGGTTTTAGAGCTAGAAATAGCAAGACATTGAAAAGTAT	Gly	End	GGA	Gly88End3
CAGTTGGTATATTAGGAGGG	GGACAAAACAATCAAGTATGGATTCTAGAACAGTTGGTATATTAGGAGGGTAACAATTGGGACGTATGATTGTTGAGGCAGCAAACAGGCTCAACATTAAGAC	91	91	CAGTGAAAGATAAATGATCGGGGACAAAACAATCAAGTATGGATTCTAGAACAGTTGGTATATTAGGAGGGTAACAATTGGGACGTATGATTGTTGAGGCAGCAAACAGGCTCAACATTAAGACCAGTTGGTATATTAGGAGGGGTTTTAGAGCTAGAAATAGCAAGGTTCATATCCTCTATTC	Gly	End	GGA	Gly91End0
ACAGTTGGTATATTAGGAGG	CGGACAAAACAATCAAGTATGGATTCTAGAACAGTTGGTATATTAGGAGGGTAACAATTGGGACGTATGATTGTTGAGGCAGCAAACAGGCTCAACATTAAGAC	91	90	CAGTGAAAGATAAATGATCGGCGGACAAAACAATCAAGTATGGATTCTAGAACAGTTGGTATATTAGGAGGGTAACAATTGGGACGTATGATTGTTGAGGCAGCAAACAGGCTCAACATTAAGACACAGTTGGTATATTAGGAGGGTTTTAGAGCTAGAAATAGCAAGGACCCGCGGGGGCGAC	Gly	End	GGG	Gly91End1
AACAGTTGGTATATTAGGAG	TCGGACAAAACAATCAAGTATGGATTCTAGAACAGTTGGTATATTAGGAGGTTAACAATTGGGACGTATGATTGTTGAGGCAGCAAACAGGCTCAACATTAAGAC	91	89	CAGTGAAAGATAAATGATCGGTCGGACAAAACAATCAAGTATGGATTCTAGAACAGTTGGTATATTAGGAGGTTAACAATTGGGACGTATGATTGTTGAGGCAGCAAACAGGCTCAACATTAAGACAACAGTTGGTATATTAGGAGGTTTTAGAGCTAGAAATAGCAAGCTCGGTATTTGGCGA	Gly	End	GGG	Gly91End2
GAACAGTTGGTATATTAGGA	ATCGGACAAAACAATCAAGTATGGATTCTAGAACAGTTGGTATATTAGGTGGTTAACAATTGGGACGTATGATTGTTGAGGCAGCAAACAGGCTCAACATTAAGAC	91	88	CAGTGAAAGATAAATGATCGGATCGGACAAAACAATCAAGTATGGATTCTAGAACAGTTGGTATATTAGGTGGTTAACAATTGGGACGTATGATTGTTGAGGCAGCAAACAGGCTCAACATTAAGACGAACAGTTGGTATATTAGGAGTTTTAGAGCTAGAAATAGCAAGGGGAACATATAACT	Gly	End	GGG	Gly91End3
CAGTTGGTATATTAGGAGGG	GGACAAAACAATCAAGTATGGATTCTAGAACAGTTGGTATATTAGGAGGTGGTTAATTGGGACGTATGATTGTTGAGGCAGCAAACAGGCTCAACATTAAGACGGT	94	91	CAGTGAAAGATAAATGATCGGGGACAAAACAATCAAGTATGGATTCTAGAACAGTTGGTATATTAGGAGGTGGTTAATTGGGACGTATGATTGTTGAGGCAGCAAACAGGCTCAACATTAAGACGGTCAGTTGGTATATTAGGAGGGGTTTTAGAGCTAGAAATAGCAAGCGGGTTAGAGGATA	Gln	End	GGA	Gln94End0
ACAGTTGGTATATTAGGAGG	CGGACAAAACAATCAAGTATGGATTCTAGAACAGTTGGTATATTAGGTGGGGGTTAATTGGGACGTATGATTGTTGAGGCAGCAAACAGGCTCAACATTAAGACGGT	94	90	CAGTGAAAGATAAATGATCGGCGGACAAAACAATCAAGTATGGATTCTAGAACAGTTGGTATATTAGGTGGGGGTTAATTGGGACGTATGATTGTTGAGGCAGCAAACAGGCTCAACATTAAGACGGTACAGTTGGTATATTAGGAGGGTTTTAGAGCTAGAAATAGCAAGGCCTTGAAGTAGC	Gln	End	GGG	Gln94End1
AACAGTTGGTATATTAGGAG	TCGGACAAAACAATCAAGTATGGATTCTAGAACAGTTGGTATATTAGGAGGTGGATAATTGGGACGTATGATTGTTGAGGCAGCAAACAGGCTCAACATTAAGACGGT	94	89	CAGTGAAAGATAAATGATCGGTCGGACAAAACAATCAAGTATGGATTCTAGAACAGTTGGTATATTAGGAGGTGGATAATTGGGACGTATGATTGTTGAGGCAGCAAACAGGCTCAACATTAAGACGGTAACAGTTGGTATATTAGGAGGTTTTAGAGCTAGAAATAGCAAGACGGGAGTGGGA	Gln	End	GGG	Gln94End2
GAACAGTTGGTATATTAGGA	ATCGGACAAAACAATCAAGTATGGATTCTAGAACAGTTGGTATATTAGGTGGTGGATAATTGGGACGTATGATTGTTGAGGCAGCAAACAGGCTCAACATTAAGACGGT	94	88	CAGTGAAAGATAAATGATCGGATCGGACAAAACAATCAAGTATGGATTCTAGAACAGTTGGTATATTAGGTGGTGGATAATTGGGACGTATGATTGTTGAGGCAGCAAACAGGCTCAACATTAAGACGGTGAACAGTTGGTATATTAGGAGTTTTAGAGCTAGAAATAGCAAGAGCCGTAACTG	Gln	End	GGG	Gln94End3
TAGGAGGGGGACAATTGGGA	AACAATCAAGTATGGATTCTAGAACAGTTGGTATATTAGGAGGGGGACAATAAGGTAGAATGATTGTTGAGGCAGCAAACAGGCTCAACATTAAGACGGTAATACTAGA	97	103	CAGTGAAAGATAAATGATCGGAACAATCAAGTATGGATTCTAGAACAGTTGGTATATTAGGAGGGGGACAATAAGGTAGAATGATTGTTGAGGCAGCAAACAGGCTCAACATTAAGACGGTAATACTAGATAGGAGGGGGACAATTGGGAGTTTTAGAGCTAGAAATAGCAAGCTCAGGCCAAC	Leu	End	CGT	Leu97End0
CAGTTGGTATATTAGGAGGG	GGACAAAACAATCAAGTATGGATTCTAGAACAGTTGGTATATTAGGAGGTGGTCAATAAGGACGTATGATTGTTGAGGCAGCAAACAGGCTCAACATTAAGACGGTAAT	97	91	CAGTGAAAGATAAATGATCGGGGACAAAACAATCAAGTATGGATTCTAGAACAGTTGGTATATTAGGAGGTGGTCAATAAGGACGTATGATTGTTGAGGCAGCAAACAGGCTCAACATTAAGACGGTAATCAGTTGGTATATTAGGAGGGGTTTTAGAGCTAGAAATAGCAAGGGGTGCGGTTG	Leu	End	GGA	Leu97End1
ACAGTTGGTATATTAGGAGG	CGGACAAAACAATCAAGTATGGATTCTAGAACAGTTGGTATATTAGGTGGGGGTCAATAAGGACGTATGATTGTTGAGGCAGCAAACAGGCTCAACATTAAGACGGTAAT	97	90	CAGTGAAAGATAAATGATCGGCGGACAAAACAATCAAGTATGGATTCTAGAACAGTTGGTATATTAGGTGGGGGTCAATAAGGACGTATGATTGTTGAGGCAGCAAACAGGCTCAACATTAAGACGGTAATACAGTTGGTATATTAGGAGGGTTTTAGAGCTAGAAATAGCAAGTCTCGGTATA	Leu	End	GGG	Leu97End2
TATATTAGGAGGGGGACAAT	AACAATCAAGTATGGATTCTAGAACAGTTGGTATATTAGGAGGGGGACAATAAGGACGTATGATTGTTGAGGCAGCAAACAGGCTCAACATTAAGACGGTAATA	97	98	CAGTGAAAGATAAATGATCGGAACAATCAAGTATGGATTCTAGAACAGTTGGTATATTAGGAGGGGGACAATAAGGACGTATGATTGTTGAGGCAGCAAACAGGCTCAACATTAAGACGGTAATATATATTAGGAGGGGGACAATGTTTTAGAGCTAGAAATAGCAAGAATGGAAAGTTCTTGT	Leu	End	TGG	Leu97End3
TAGGAGGGGGACAATTGGGA	AATCAAGTATGGATTCTAGAACAGTTGGTATATTAGGAGGGGGACAATTGTGAAGAATGATTGTTGAGGCAGCAAACAGGCTCAACATTAAGACGGTAATACTAGA	100	103	CAGTGAAAGATAAATGATCGGAATCAAGTATGGATTCTAGAACAGTTGGTATATTAGGAGGGGGACAATTGTGAAGAATGATTGTTGAGGCAGCAAACAGGCTCAACATTAAGACGGTAATACTAGATAGGAGGGGGACAATTGGGAGTTTTAGAGCTAGAAATAGCAAGAGTAAGCATGCATC	Gly	End	CGT	Gly100End0
TATTAGGAGGGGGACAATTG	AATCAAGTATGGATTCTAGAACAGTTGGTATATTAGGAGGGGGACAATTGTAACGTATGATTGTTGAGGCAGCAAACAGGCTCAACATTAAGACGGTAATACT	100	100	CAGTGAAAGATAAATGATCGGAATCAAGTATGGATTCTAGAACAGTTGGTATATTAGGAGGGGGACAATTGTAACGTATGATTGTTGAGGCAGCAAACAGGCTCAACATTAAGACGGTAATACTTATTAGGAGGGGGACAATTGGTTTTAGAGCTAGAAATAGCAAGTCATGATACCTGCTATC	Gly	End	GGA	Gly100End1
TTGCTGCCTCAACAATCATA	CTAGTATTACCGTCTTAATGTTGAGCCTGTTTGCTGCCTCAACAATCATTCTTCACAATTGTCCCCCTCCTAATATACCAACTGTTCTAGAATCCATACTTGATT	100	102	CAGTGAAAGATAAATGATCGGCTAGTATTACCGTCTTAATGTTGAGCCTGTTTGCTGCCTCAACAATCATTCTTCACAATTGTCCCCCTCCTAATATACCAACTGTTCTAGAATCCATACTTGATTTTGCTGCCTCAACAATCATAGTTTTAGAGCTAGAAATAGCAAGTATTGGTTGTAAATT	Gly	End	CGT	Gly100End2
TATATTAGGAGGGGGACAAT	ACAATCAAGTATGGATTCTAGAACAGTTGGTATATTAGGAGGGGGACAACTATAACGTATGATTGTTGAGGCAGCAAACAGGCTCAACATTAAGACGGTAATACT	100	98	CAGTGAAAGATAAATGATCGGACAATCAAGTATGGATTCTAGAACAGTTGGTATATTAGGAGGGGGACAACTATAACGTATGATTGTTGAGGCAGCAAACAGGCTCAACATTAAGACGGTAATACTTATATTAGGAGGGGGACAATGTTTTAGAGCTAGAAATAGCAAGAACCGACAGACTGGT	Gly	End	TGG	Gly100End3
TAGGAGGGGGACAATTGGGA	CAAGTATGGATTCTAGAACAGTTGGTATATTAGGAGGGGGACAATTGGGATAAATGATTGTTGAGGCAGCAAACAGGCTCAACATTAAGACGGTAATACTAGA	103	103	CAGTGAAAGATAAATGATCGGCAAGTATGGATTCTAGAACAGTTGGTATATTAGGAGGGGGACAATTGGGATAAATGATTGTTGAGGCAGCAAACAGGCTCAACATTAAGACGGTAATACTAGATAGGAGGGGGACAATTGGGAGTTTTAGAGCTAGAAATAGCAAGCGCAGAGCTTACGCCCC	Arg	End	CGT	Arg103End0
TTGCTGCCTCAACAATCATA	TCTAGTATTACCGTCTTAATGTTGAGCCTGTTTGCTGCCTCAACAATCATTTATCCCAATTGTCCCCCTCCTAATATACCAACTGTTCTAGAATCCATACTTGA	103	102	CAGTGAAAGATAAATGATCGGTCTAGTATTACCGTCTTAATGTTGAGCCTGTTTGCTGCCTCAACAATCATTTATCCCAATTGTCCCCCTCCTAATATACCAACTGTTCTAGAATCCATACTTGATTGCTGCCTCAACAATCATAGTTTTAGAGCTAGAAATAGCAAGGCCTTAGCGGAAGTGA	Arg	End	CGT	Arg103End1
AGGGGGACAATTGGGACGTA	CAAGTATGGATTCTAGAACAGTTGGTATATTAGGAGGGGGACAATTGGGATGAATGATAGTTGAGGCAGCAAACAGGCTCAACATTAAGACGGTAATACTAGATGCT	103	107	CAGTGAAAGATAAATGATCGGCAAGTATGGATTCTAGAACAGTTGGTATATTAGGAGGGGGACAATTGGGATGAATGATAGTTGAGGCAGCAAACAGGCTCAACATTAAGACGGTAATACTAGATGCTAGGGGGACAATTGGGACGTAGTTTTAGAGCTAGAAATAGCAAGAATTCAACGGCAT	Arg	End	TGA	Arg103End2
TATTAGGAGGGGGACAATTG	AATCAAGTATGGATTCTAGAACAGTTGGTATATTAGGAGGGGGACAACTAGGTTAAATGATTGTTGAGGCAGCAAACAGGCTCAACATTAAGACGGTAATACTAGA	103	100	CAGTGAAAGATAAATGATCGGAATCAAGTATGGATTCTAGAACAGTTGGTATATTAGGAGGGGGACAACTAGGTTAAATGATTGTTGAGGCAGCAAACAGGCTCAACATTAAGACGGTAATACTAGATATTAGGAGGGGGACAATTGGTTTTAGAGCTAGAAATAGCAAGCAGTAACTCACCCT	Arg	End	GGA	Arg103End3
TAGGAGGGGGACAATTGGGA	CAAGTATGGATTCTAGAACAGTTGGTATATTAGGAGGGGGACAATTGGGTAGATAAATTGTTGAGGCAGCAAACAGGCTCAACATTAAGACGGTAATACTAGATGC	106	103	CAGTGAAAGATAAATGATCGGCAAGTATGGATTCTAGAACAGTTGGTATATTAGGAGGGGGACAATTGGGTAGATAAATTGTTGAGGCAGCAAACAGGCTCAACATTAAGACGGTAATACTAGATGCTAGGAGGGGGACAATTGGGAGTTTTAGAGCTAGAAATAGCAAGATGCGGTAGTTTTC	Met	End	CGT	Met106End0
AGGGGGACAATTGGGACGTA	GTATGGATTCTAGAACAGTTGGTATATTAGGAGGGGGACAATTGGGACGTTAAATTGTTGAGGCAGCAAACAGGCTCAACATTAAGACGGTAATACTAGATGCT	106	107	CAGTGAAAGATAAATGATCGGGTATGGATTCTAGAACAGTTGGTATATTAGGAGGGGGACAATTGGGACGTTAAATTGTTGAGGCAGCAAACAGGCTCAACATTAAGACGGTAATACTAGATGCTAGGGGGACAATTGGGACGTAGTTTTAGAGCTAGAAATAGCAAGCTCGGGGCTATCTCGG	Met	End	TGA	Met106End1
TTGCTGCCTCAACAATCATA	GCATCTAGTATTACCGTCTTAATGTTGAGCCTGTTTGCTGCCTCAACAATTTATCTTCCCAATTGTCCCCCTCCTAATATACCAACTGTTCTAGAATCCATACTTGA	106	102	CAGTGAAAGATAAATGATCGGGCATCTAGTATTACCGTCTTAATGTTGAGCCTGTTTGCTGCCTCAACAATTTATCTTCCCAATTGTCCCCCTCCTAATATACCAACTGTTCTAGAATCCATACTTGATTGCTGCCTCAACAATCATAGTTTTAGAGCTAGAAATAGCAAGGCGGACTACTCCA	Met	End	CGT	Met106End2
GGACAATTGGGACGTATGAT	GTATGGATTCTAGAACAGTTGGTATATTAGGAGGGGGACAATTGGGACGTTGAATAGTAGAGGCAGCAAACAGGCTCAACATTAAGACGGTAATACTAGATGCTGAAA	106	111	CAGTGAAAGATAAATGATCGGGTATGGATTCTAGAACAGTTGGTATATTAGGAGGGGGACAATTGGGACGTTGAATAGTAGAGGCAGCAAACAGGCTCAACATTAAGACGGTAATACTAGATGCTGAAAGGACAATTGGGACGTATGATGTTTTAGAGCTAGAAATAGCAAGCCCACCTCACCC	Met	End	TGT	Met106End3
TAGGAGGGGGACAATTGGGA	CAAGTATGGATTCTAGAACAGTTGGTATATTAGGAGGGGGACAATTGGGTAGAATGTAAGTTGAGGCAGCAAACAGGCTCAACATTAAGACGGTAATACTAGATGCTGA	109	103	CAGTGAAAGATAAATGATCGGCAAGTATGGATTCTAGAACAGTTGGTATATTAGGAGGGGGACAATTGGGTAGAATGTAAGTTGAGGCAGCAAACAGGCTCAACATTAAGACGGTAATACTAGATGCTGATAGGAGGGGGACAATTGGGAGTTTTAGAGCTAGAAATAGCAAGCATCCTCAGGT	Ile	End	CGT	Ile109End0
AGGGGGACAATTGGGACGTA	TATGGATTCTAGAACAGTTGGTATATTAGGAGGGGGACAATTGGGAAGAATGTAAGTTGAGGCAGCAAACAGGCTCAACATTAAGACGGTAATACTAGATGCTGA	109	107	CAGTGAAAGATAAATGATCGGTATGGATTCTAGAACAGTTGGTATATTAGGAGGGGGACAATTGGGAAGAATGTAAGTTGAGGCAGCAAACAGGCTCAACATTAAGACGGTAATACTAGATGCTGAAGGGGGACAATTGGGACGTAGTTTTAGAGCTAGAAATAGCAAGTATTGACTGGCGTCT	Ile	End	TGA	Ile109End1
GGACAATTGGGACGTATGAT	TGGATTCTAGAACAGTTGGTATATTAGGAGGGGGACAATTGGGACGTATGTGAGTAGAGGCAGCAAACAGGCTCAACATTAAGACGGTAATACTAGATGCTGAAA	109	111	CAGTGAAAGATAAATGATCGGTGGATTCTAGAACAGTTGGTATATTAGGAGGGGGACAATTGGGACGTATGTGAGTAGAGGCAGCAAACAGGCTCAACATTAAGACGGTAATACTAGATGCTGAAAGGACAATTGGGACGTATGATGTTTTAGAGCTAGAAATAGCAAGTGACCCATGGTACAC	Ile	End	TGT	Ile109End2
TTGCTGCCTCAACAATCATA	TCAGCATCTAGTATTACCGTCTTAATGTTGAGCCTGTTTGCTGCCTCAACTTACATTCTTCCCAATTGTCCCCCTCCTAATATACCAACTGTTCTAGAATCCATACTTGA	109	102	CAGTGAAAGATAAATGATCGGTCAGCATCTAGTATTACCGTCTTAATGTTGAGCCTGTTTGCTGCCTCAACTTACATTCTTCCCAATTGTCCCCCTCCTAATATACCAACTGTTCTAGAATCCATACTTGATTGCTGCCTCAACAATCATAGTTTTAGAGCTAGAAATAGCAAGTCGCGCTTGC	Ile	End	CGT	Ile109End3
TAGGAGGGGGACAATTGGGA	CAAGTATGGATTCTAGAACAGTTGGTATATTAGGAGGGGGACAATTGGGTAGAATGATTTAAGAGGCAGCAAACAGGCTCAACATTAAGACGGTAATACTAGATGCTGAAAA	112	103	CAGTGAAAGATAAATGATCGGCAAGTATGGATTCTAGAACAGTTGGTATATTAGGAGGGGGACAATTGGGTAGAATGATTTAAGAGGCAGCAAACAGGCTCAACATTAAGACGGTAATACTAGATGCTGAAAATAGGAGGGGGACAATTGGGAGTTTTAGAGCTAGAAATAGCAAGCGCGCGGG	Val	End	CGT	Val112End0
GGACAATTGGGACGTATGAT	GATTCTAGAACAGTTGGTATATTAGGAGGGGGACAATTGGGACGTATGATTTAAGAGGCAGCAAACAGGCTCAACATTAAGACGGTAATACTAGATGCTGAAAA	112	111	CAGTGAAAGATAAATGATCGGGATTCTAGAACAGTTGGTATATTAGGAGGGGGACAATTGGGACGTATGATTTAAGAGGCAGCAAACAGGCTCAACATTAAGACGGTAATACTAGATGCTGAAAAGGACAATTGGGACGTATGATGTTTTAGAGCTAGAAATAGCAAGCTGAAGCATTGATTCA	Val	End	TGT	Val112End1
AGGGGGACAATTGGGACGTA	TATGGATTCTAGAACAGTTGGTATATTAGGAGGGGGACAATTGGGAAGAATGATTTAAGAGGCAGCAAACAGGCTCAACATTAAGACGGTAATACTAGATGCTGAAAA	112	107	CAGTGAAAGATAAATGATCGGTATGGATTCTAGAACAGTTGGTATATTAGGAGGGGGACAATTGGGAAGAATGATTTAAGAGGCAGCAAACAGGCTCAACATTAAGACGGTAATACTAGATGCTGAAAAAGGGGGACAATTGGGACGTAGTTTTAGAGCTAGAAATAGCAAGTCATTCTGTGAA	Val	End	TGA	Val112End2
CAATTGGGACGTATGATTGT	ATTCTAGAACAGTTGGTATATTAGGAGGGGGACAATTGGGACGTATGATATGAGAAGCAGCAAACAGGCTCAACATTAAGACGGTAATACTAGATGCTGAAAATT	112	114	CAGTGAAAGATAAATGATCGGATTCTAGAACAGTTGGTATATTAGGAGGGGGACAATTGGGACGTATGATATGAGAAGCAGCAAACAGGCTCAACATTAAGACGGTAATACTAGATGCTGAAAATTCAATTGGGACGTATGATTGTGTTTTAGAGCTAGAAATAGCAAGGTGCGCTTAGGCGGG	Val	End	TGA	Val112End3
TAGGAGGGGGACAATTGGGA	CAAGTATGGATTCTAGAACAGTTGGTATATTAGGAGGGGGACAATTGGGTAGAATGATTGTTTAAGCAGCAAACAGGCTCAACATTAAGACGGTAATACTAGATGCTGAAAATTC	115	103	CAGTGAAAGATAAATGATCGGCAAGTATGGATTCTAGAACAGTTGGTATATTAGGAGGGGGACAATTGGGTAGAATGATTGTTTAAGCAGCAAACAGGCTCAACATTAAGACGGTAATACTAGATGCTGAAAATTCTAGGAGGGGGACAATTGGGAGTTTTAGAGCTAGAAATAGCAAGAGCCT	Glu	End	CGT	Glu115End0
TTAATGTTGAGCCTGTTTGC	GGAGAATTTTCAGCATCTAGTATTACCGTCTTAATGTTGAGCCTGTTAGCAGCTTAAACAATCATACGTCCCAATTGTCCCCCTCCTAATATACCAACTGTTCTAG	115	118	CAGTGAAAGATAAATGATCGGGGAGAATTTTCAGCATCTAGTATTACCGTCTTAATGTTGAGCCTGTTAGCAGCTTAAACAATCATACGTCCCAATTGTCCCCCTCCTAATATACCAACTGTTCTAGTTAATGTTGAGCCTGTTTGCGTTTTAGAGCTAGAAATAGCAAGGTCCAATCCGCTTG	Glu	End	TGC	Glu115End1
GGACAATTGGGACGTATGAT	GATTCTAGAACAGTTGGTATATTAGGAGGGGGACAATTGGGACGTATGATTGTATAAGCAGCAAACAGGCTCAACATTAAGACGGTAATACTAGATGCTGAAAATTC	115	111	CAGTGAAAGATAAATGATCGGGATTCTAGAACAGTTGGTATATTAGGAGGGGGACAATTGGGACGTATGATTGTATAAGCAGCAAACAGGCTCAACATTAAGACGGTAATACTAGATGCTGAAAATTCGGACAATTGGGACGTATGATGTTTTAGAGCTAGAAATAGCAAGAGAATCCTGAACT	Glu	End	TGT	Glu115End2
CAATTGGGACGTATGATTGT	TCTAGAACAGTTGGTATATTAGGAGGGGGACAATTGGGACGTATGATTGTTTAAGCAGCAAACAGGCTCAACATTAAGACGGTAATACTAGATGCTGAAAATTC	115	114	CAGTGAAAGATAAATGATCGGTCTAGAACAGTTGGTATATTAGGAGGGGGACAATTGGGACGTATGATTGTTTAAGCAGCAAACAGGCTCAACATTAAGACGGTAATACTAGATGCTGAAAATTCCAATTGGGACGTATGATTGTGTTTTAGAGCTAGAAATAGCAAGGTATAGGCAATGAGCC	Glu	End	TGA	Glu115End3
TTAATGTTGAGCCTGTTTGC	GGAGAATTTTCAGCATCTAGTATTACCGTCTTAATGTTGAGCCTGTTTGCTTACTCAACAATCATACGTCCCAATTGTCCCCCTCCTAATATACCAACTGTTC	118	118	CAGTGAAAGATAAATGATCGGGGAGAATTTTCAGCATCTAGTATTACCGTCTTAATGTTGAGCCTGTTTGCTTACTCAACAATCATACGTCCCAATTGTCCCCCTCCTAATATACCAACTGTTCTTAATGTTGAGCCTGTTTGCGTTTTAGAGCTAGAAATAGCAAGAAAGAACTGGCCTAGGA	Ala	End	TGC	Ala118End0
TACCGTCTTAATGTTGAGCC	TTTGGCAGGAGAATTTTCAGCATCTAGTATTACCGTCTTAATGTTGAGACGATTTGCTTACTCAACAATCATACGTCCCAATTGTCCCCCTCCTAATATACCAACTGTTC	118	125	CAGTGAAAGATAAATGATCGGTTTGGCAGGAGAATTTTCAGCATCTAGTATTACCGTCTTAATGTTGAGACGATTTGCTTACTCAACAATCATACGTCCCAATTGTCCCCCTCCTAATATACCAACTGTTCTACCGTCTTAATGTTGAGCCGTTTTAGAGCTAGAAATAGCAAGGTCGCATCCT	Ala	End	TGT	Ala118End1
TGATTGTTGAGGCAGCAAAC	GAACAGTTGGTATATTAGGAGGGGGACAATTGGGACGTATGATTGTTGAGTAAGCAAATCGTCTCAACATTAAGACGGTAATACTAGATGCTGAAAATTCTCCTGCCAAACA	118	127	CAGTGAAAGATAAATGATCGGGAACAGTTGGTATATTAGGAGGGGGACAATTGGGACGTATGATTGTTGAGTAAGCAAATCGTCTCAACATTAAGACGGTAATACTAGATGCTGAAAATTCTCCTGCCAAACATGATTGTTGAGGCAGCAAACGTTTTAGAGCTAGAAATAGCAAGCCTACCGT	Ala	End	AGG	Ala118End2
GATTGTTGAGGCAGCAAACA	GAACAGTTGGTATATTAGGAGGGGGACAATTGGGACGTATGATTGTTGAGTAAGCAAACCGTTTGAACATTAAGACGGTAATACTAGATGCTGAAAATTCTCCTGCCAAACAA	118	128	CAGTGAAAGATAAATGATCGGGAACAGTTGGTATATTAGGAGGGGGACAATTGGGACGTATGATTGTTGAGTAAGCAAACCGTTTGAACATTAAGACGGTAATACTAGATGCTGAAAATTCTCCTGCCAAACAAGATTGTTGAGGCAGCAAACAGTTTTAGAGCTAGAAATAGCAAGCCGTCGC	Ala	End	GGC	Ala118End3
TACCGTCTTAATGTTGAGCC	TTTGGCAGGAGAATTTTCAGCATCTAGTATTACCGTCTTAATGTTGAGACGATTTTATGCCTCAACAATCATACGTCCCAATTGTCCCCCTCCTAATATACCAACTG	121	125	CAGTGAAAGATAAATGATCGGTTTGGCAGGAGAATTTTCAGCATCTAGTATTACCGTCTTAATGTTGAGACGATTTTATGCCTCAACAATCATACGTCCCAATTGTCCCCCTCCTAATATACCAACTGTACCGTCTTAATGTTGAGCCGTTTTAGAGCTAGAAATAGCAAGGAGTATGCCCTGT	Ala	End	TGT	Ala121End0
TGATTGTTGAGGCAGCAAAC	CAGTTGGTATATTAGGAGGGGGACAATTGGGACGTATGATTGTTGAGGCATAAAATCGTCTCAACATTAAGACGGTAATACTAGATGCTGAAAATTCTCCTGCCAAACA	121	127	CAGTGAAAGATAAATGATCGGCAGTTGGTATATTAGGAGGGGGACAATTGGGACGTATGATTGTTGAGGCATAAAATCGTCTCAACATTAAGACGGTAATACTAGATGCTGAAAATTCTCCTGCCAAACATGATTGTTGAGGCAGCAAACGTTTTAGAGCTAGAAATAGCAAGTGGAGGACGAC	Ala	End	AGG	Ala121End1
GATTGTTGAGGCAGCAAACA	CAGTTGGTATATTAGGAGGGGGACAATTGGGACGTATGATTGTTGAGGCATAAAACCGTTTGAACATTAAGACGGTAATACTAGATGCTGAAAATTCTCCTGCCAAACAA	121	128	CAGTGAAAGATAAATGATCGGCAGTTGGTATATTAGGAGGGGGACAATTGGGACGTATGATTGTTGAGGCATAAAACCGTTTGAACATTAAGACGGTAATACTAGATGCTGAAAATTCTCCTGCCAAACAAGATTGTTGAGGCAGCAAACAGTTTTAGAGCTAGAAATAGCAAGTCAAGTGAAA	Ala	End	GGC	Ala121End2
GTCTTAATGTTGAGCCTGTT	GCAGGAGAATTTTCAGCATCTAGTATTACCGTCTTAATGTTGAGCCTGTTTTATGCCTCAACAATCATACGTCCCAATTGTCCCCCTCCTAATATACCAACTG	121	121	CAGTGAAAGATAAATGATCGGGCAGGAGAATTTTCAGCATCTAGTATTACCGTCTTAATGTTGAGCCTGTTTTATGCCTCAACAATCATACGTCCCAATTGTCCCCCTCCTAATATACCAACTGGTCTTAATGTTGAGCCTGTTGTTTTAGAGCTAGAAATAGCAAGCCCTAGGTGCCCGCATT	Ala	End	TGC	Ala121End3
TACCGTCTTAATGTTGAGCC	TTTGGCAGGAGAATTTTCAGCATCTAGTATTACCGTCTTAATGTTGAGCCTTTATGCTGCCTCAACAATCATACGTCCCAATTGTCCCCCTCCTAATATACCAA	124	125	CAGTGAAAGATAAATGATCGGTTTGGCAGGAGAATTTTCAGCATCTAGTATTACCGTCTTAATGTTGAGCCTTTATGCTGCCTCAACAATCATACGTCCCAATTGTCCCCCTCCTAATATACCAATACCGTCTTAATGTTGAGCCGTTTTAGAGCTAGAAATAGCAAGAAACGCCGGACAATGA	Asn	End	TGT	Asn124End0
TGATTGTTGAGGCAGCAAAC	TTGGTATATTAGGAGGGGGACAATTGGGACGTATGATTGTTGAGGCAGCATGACGTCTCAACATTAAGACGGTAATACTAGATGCTGAAAATTCTCCTGCCAAACA	124	127	CAGTGAAAGATAAATGATCGGTTGGTATATTAGGAGGGGGACAATTGGGACGTATGATTGTTGAGGCAGCATGACGTCTCAACATTAAGACGGTAATACTAGATGCTGAAAATTCTCCTGCCAAACATGATTGTTGAGGCAGCAAACGTTTTAGAGCTAGAAATAGCAAGCAGTGTGGGGCTCG	Asn	End	AGG	Asn124End1
GATTGTTGAGGCAGCAAACA	TTGGTATATTAGGAGGGGGACAATTGGGACGTATGATTGTTGAGGCAGCATAACGTTTGAACATTAAGACGGTAATACTAGATGCTGAAAATTCTCCTGCCAAACAA	124	128	CAGTGAAAGATAAATGATCGGTTGGTATATTAGGAGGGGGACAATTGGGACGTATGATTGTTGAGGCAGCATAACGTTTGAACATTAAGACGGTAATACTAGATGCTGAAAATTCTCCTGCCAAACAAGATTGTTGAGGCAGCAAACAGTTTTAGAGCTAGAAATAGCAAGCCGTAATTGGCCT	Asn	End	GGC	Asn124End2
GTATTACCGTCTTAATGTTG	TTTGTTTGGCAGGAGAATTTTCAGCATCTAGTATTACCGTCTTAATGTTCAAACGTTATGCTGCCTCAACAATCATACGTCCCAATTGTCCCCCTCCTAATATACCAA	124	129	CAGTGAAAGATAAATGATCGGTTTGTTTGGCAGGAGAATTTTCAGCATCTAGTATTACCGTCTTAATGTTCAAACGTTATGCTGCCTCAACAATCATACGTCCCAATTGTCCCCCTCCTAATATACCAAGTATTACCGTCTTAATGTTGGTTTTAGAGCTAGAAATAGCAAGAAAGTGTGCGGA	Asn	End	AGC	Asn124End3
TGATTGTTGAGGCAGCAAAC	GTATATTAGGAGGGGGACAATTGGGACGTATGATTGTTGAGGCAGCAAACTAACTCAACATTAAGACGGTAATACTAGATGCTGAAAATTCTCCTGCCAAACA	127	127	CAGTGAAAGATAAATGATCGGGTATATTAGGAGGGGGACAATTGGGACGTATGATTGTTGAGGCAGCAAACTAACTCAACATTAAGACGGTAATACTAGATGCTGAAAATTCTCCTGCCAAACATGATTGTTGAGGCAGCAAACGTTTTAGAGCTAGAAATAGCAAGAATCCGTAATTTCAGGG	Arg	End	AGG	Arg127End0
GATTGTTGAGGCAGCAAACA	GTATATTAGGAGGGGGACAATTGGGACGTATGATTGTTGAGGCAGCAAACTAACTCAACATTAAGACGGTAATACTAGATGCTGAAAATTCTCCTGCCAAACAA	127	128	CAGTGAAAGATAAATGATCGGGTATATTAGGAGGGGGACAATTGGGACGTATGATTGTTGAGGCAGCAAACTAACTCAACATTAAGACGGTAATACTAGATGCTGAAAATTCTCCTGCCAAACAAGATTGTTGAGGCAGCAAACAGTTTTAGAGCTAGAAATAGCAAGGGTCGCTCAGTGTTTG	Arg	End	GGC	Arg127End1
TACCGTCTTAATGTTGAGCC	TGTTTGGCAGGAGAATTTTCAGCATCTAGTATTACCGTCTTAATGTTGAGTTAATTTGCTGCCTCAACAATCATACGTCCCAATTGTCCCCCTCCTAATATACCA	127	125	CAGTGAAAGATAAATGATCGGTGTTTGGCAGGAGAATTTTCAGCATCTAGTATTACCGTCTTAATGTTGAGTTAATTTGCTGCCTCAACAATCATACGTCCCAATTGTCCCCCTCCTAATATACCATACCGTCTTAATGTTGAGCCGTTTTAGAGCTAGAAATAGCAAGACAGGTTCGCGGGCA	Arg	End	TGT	Arg127End2
GTATTACCGTCTTAATGTTG	TTTGTTTGGCAGGAGAATTTTCAGCATCTAGTATTACCGTCTTAATGTTCAATCAGTTTGCTGCCTCAACAATCATACGTCCCAATTGTCCCCCTCCTAATATAC	127	129	CAGTGAAAGATAAATGATCGGTTTGTTTGGCAGGAGAATTTTCAGCATCTAGTATTACCGTCTTAATGTTCAATCAGTTTGCTGCCTCAACAATCATACGTCCCAATTGTCCCCCTCCTAATATACGTATTACCGTCTTAATGTTGGTTTTAGAGCTAGAAATAGCAAGACATCCGACCAGCTA	Arg	End	AGC	Arg127End3
GATTGTTGAGGCAGCAAACA	TATATTAGGAGGGGGACAATTGGGACGTATGATTGTTGAGGCAGCAAACCGTTAAAACATTAAGACGGTAATACTAGATGCTGAAAATTCTCCTGCCAAACAAAT	130	128	CAGTGAAAGATAAATGATCGGTATATTAGGAGGGGGACAATTGGGACGTATGATTGTTGAGGCAGCAAACCGTTAAAACATTAAGACGGTAATACTAGATGCTGAAAATTCTCCTGCCAAACAAATGATTGTTGAGGCAGCAAACAGTTTTAGAGCTAGAAATAGCAAGGCAGGTCGGTGCAGA	Leu	End	GGC	Leu130End0
TGATTGTTGAGGCAGCAAAC	GTATATTAGGAGGGGGACAATTGGGACGTATGATTGTTGAGGCAGCAAATCGTTAAAACATTAAGACGGTAATACTAGATGCTGAAAATTCTCCTGCCAAACAAAT	130	127	CAGTGAAAGATAAATGATCGGGTATATTAGGAGGGGGACAATTGGGACGTATGATTGTTGAGGCAGCAAATCGTTAAAACATTAAGACGGTAATACTAGATGCTGAAAATTCTCCTGCCAAACAAATTGATTGTTGAGGCAGCAAACGTTTTAGAGCTAGAAATAGCAAGGCGACAGCGGCGGG	Leu	End	AGG	Leu130End1
TACCGTCTTAATGTTGAGCC	ATTTGTTTGGCAGGAGAATTTTCAGCATCTAGTATTACCGTCTTAATGTTTTACCTATTTGCTGCCTCAACAATCATACGTCCCAATTGTCCCCCTCCTAATATACCA	130	125	CAGTGAAAGATAAATGATCGGATTTGTTTGGCAGGAGAATTTTCAGCATCTAGTATTACCGTCTTAATGTTTTACCTATTTGCTGCCTCAACAATCATACGTCCCAATTGTCCCCCTCCTAATATACCATACCGTCTTAATGTTGAGCCGTTTTAGAGCTAGAAATAGCAAGCACGTTAATCAC	Leu	End	TGT	Leu130End2
GTATTACCGTCTTAATGTTG	ATTTGTTTGGCAGGAGAATTTTCAGCATCTAGTATTACCGTCTTAATGTTTTACCTGTTTGCTGCCTCAACAATCATACGTCCCAATTGTCCCCCTCCTAATAT	130	129	CAGTGAAAGATAAATGATCGGATTTGTTTGGCAGGAGAATTTTCAGCATCTAGTATTACCGTCTTAATGTTTTACCTGTTTGCTGCCTCAACAATCATACGTCCCAATTGTCCCCCTCCTAATATGTATTACCGTCTTAATGTTGGTTTTAGAGCTAGAAATAGCAAGCGACAGGAAATCACCG	Leu	End	AGC	Leu130End3
GATTGTTGAGGCAGCAAACA	TATATTAGGAGGGGGACAATTGGGACGTATGATTGTTGAGGCAGCAAACCGTCTCTAAATTAAGACGGTAATACTAGATGCTGAAAATTCTCCTGCCAAACAAATAAG	133	128	CAGTGAAAGATAAATGATCGGTATATTAGGAGGGGGACAATTGGGACGTATGATTGTTGAGGCAGCAAACCGTCTCTAAATTAAGACGGTAATACTAGATGCTGAAAATTCTCCTGCCAAACAAATAAGGATTGTTGAGGCAGCAAACAGTTTTAGAGCTAGAAATAGCAAGGAGGTCCGCGCT	Asn	End	GGC	Asn133End0
TGATTGTTGAGGCAGCAAAC	GTATATTAGGAGGGGGACAATTGGGACGTATGATTGTTGAGGCAGCAAATCGTCTCTAAATTAAGACGGTAATACTAGATGCTGAAAATTCTCCTGCCAAACAAATAAG	133	127	CAGTGAAAGATAAATGATCGGGTATATTAGGAGGGGGACAATTGGGACGTATGATTGTTGAGGCAGCAAATCGTCTCTAAATTAAGACGGTAATACTAGATGCTGAAAATTCTCCTGCCAAACAAATAAGTGATTGTTGAGGCAGCAAACGTTTTAGAGCTAGAAATAGCAAGCAAGGCGTATT	Asn	End	AGG	Asn133End1
TACCGTCTTAATGTTGAGCC	CTTATTTGTTTGGCAGGAGAATTTTCAGCATCTAGTATTACCGTCTTAATTTAGAGCCTATTTGCTGCCTCAACAATCATACGTCCCAATTGTCCCCCTCCTAATATACCA	133	125	CAGTGAAAGATAAATGATCGGCTTATTTGTTTGGCAGGAGAATTTTCAGCATCTAGTATTACCGTCTTAATTTAGAGCCTATTTGCTGCCTCAACAATCATACGTCCCAATTGTCCCCCTCCTAATATACCATACCGTCTTAATGTTGAGCCGTTTTAGAGCTAGAAATAGCAAGGTCCTGCCC	Asn	End	TGT	Asn133End2
GTATTACCGTCTTAATGTTG	CTTATTTGTTTGGCAGGAGAATTTTCAGCATCTAGTATTACCGTCTTAATTTACAACCTGTTTGCTGCCTCAACAATCATACGTCCCAATTGTCCCCCTCCTAATAT	133	129	CAGTGAAAGATAAATGATCGGCTTATTTGTTTGGCAGGAGAATTTTCAGCATCTAGTATTACCGTCTTAATTTACAACCTGTTTGCTGCCTCAACAATCATACGTCCCAATTGTCCCCCTCCTAATATGTATTACCGTCTTAATGTTGGTTTTAGAGCTAGAAATAGCAAGCTTTCGGGTCGAG	Asn	End	AGC	Asn133End3
AAACAGGCTCAACATTAAGA	GAGGGGGACAATTGGGACGTATGATTGTTGAGGCAGCAAACAGGCTCAACTAAAAGACTGTTATACTAGATGCTGAAAATTCTCCTGCCAAACAAATAAGCAACTCCAAT	136	143	CAGTGAAAGATAAATGATCGGGAGGGGGACAATTGGGACGTATGATTGTTGAGGCAGCAAACAGGCTCAACTAAAAGACTGTTATACTAGATGCTGAAAATTCTCCTGCCAAACAAATAAGCAACTCCAATAAACAGGCTCAACATTAAGAGTTTTAGAGCTAGAAATAGCAAGCACAAAGTGA	Ile	End	CGG	Ile136End0
GATTGTTGAGGCAGCAAACA	TATATTAGGAGGGGGACAATTGGGACGTATGATTGTTGAGGCAGCAAACCGTCTCAACTAAAAGACGGTAATACTAGATGCTGAAAATTCTCCTGCCAAACAAATAAGCAA	136	128	CAGTGAAAGATAAATGATCGGTATATTAGGAGGGGGACAATTGGGACGTATGATTGTTGAGGCAGCAAACCGTCTCAACTAAAAGACGGTAATACTAGATGCTGAAAATTCTCCTGCCAAACAAATAAGCAAGATTGTTGAGGCAGCAAACAGTTTTAGAGCTAGAAATAGCAAGCCGAACATC	Ile	End	GGC	Ile136End1
TGATTGTTGAGGCAGCAAAC	GTATATTAGGAGGGGGACAATTGGGACGTATGATTGTTGAGGCAGCAAATCGTCTCAACTAAAAGACGGTAATACTAGATGCTGAAAATTCTCCTGCCAAACAAATAAGCAA	136	127	CAGTGAAAGATAAATGATCGGGTATATTAGGAGGGGGACAATTGGGACGTATGATTGTTGAGGCAGCAAATCGTCTCAACTAAAAGACGGTAATACTAGATGCTGAAAATTCTCCTGCCAAACAAATAAGCAATGATTGTTGAGGCAGCAAACGTTTTAGAGCTAGAAATAGCAAGCAGAAGCG	Ile	End	AGG	Ile136End2
AGCAAACAGGCTCAACATTA	GAGGGGGACAATTGGGACGTATGATTGTTGAGGCAGCAAACAGGCTCAACTAAAAAACTGTAATACTAGATGCTGAAAATTCTCCTGCCAAACAAATAAGCAACTCC	136	140	CAGTGAAAGATAAATGATCGGGAGGGGGACAATTGGGACGTATGATTGTTGAGGCAGCAAACAGGCTCAACTAAAAAACTGTAATACTAGATGCTGAAAATTCTCCTGCCAAACAAATAAGCAACTCCAGCAAACAGGCTCAACATTAGTTTTAGAGCTAGAAATAGCAAGAGATCGGGAATGT	Ile	End	AGA	Ile136End3
AAACAGGCTCAACATTAAGA	GGGGACAATTGGGACGTATGATTGTTGAGGCAGCAAACAGGCTCAACATTTAAACTGTTATACTAGATGCTGAAAATTCTCCTGCCAAACAAATAAGCAACTCCAAT	139	143	CAGTGAAAGATAAATGATCGGGGGGACAATTGGGACGTATGATTGTTGAGGCAGCAAACAGGCTCAACATTTAAACTGTTATACTAGATGCTGAAAATTCTCCTGCCAAACAAATAAGCAACTCCAATAAACAGGCTCAACATTAAGAGTTTTAGAGCTAGAAATAGCAAGGAGGGTGAAGCTC	Lys	End	CGG	Lys139End0
AGCAAACAGGCTCAACATTA	GGGGACAATTGGGACGTATGATTGTTGAGGCAGCAAACAGGCTCAACATTTAAACGGTAATACTAGATGCTGAAAATTCTCCTGCCAAACAAATAAGCAACTCC	139	140	CAGTGAAAGATAAATGATCGGGGGGACAATTGGGACGTATGATTGTTGAGGCAGCAAACAGGCTCAACATTTAAACGGTAATACTAGATGCTGAAAATTCTCCTGCCAAACAAATAAGCAACTCCAGCAAACAGGCTCAACATTAGTTTTAGAGCTAGAAATAGCAAGTACGACAGATAGTGCC	Lys	End	AGA	Lys139End1
GATTGTTGAGGCAGCAAACA	TATATTAGGAGGGGGACAATTGGGACGTATGATTGTTGAGGCAGCAAACCGTCTCAACATTTAAACGGTAATACTAGATGCTGAAAATTCTCCTGCCAAACAAATAAGCAACTC	139	128	CAGTGAAAGATAAATGATCGGTATATTAGGAGGGGGACAATTGGGACGTATGATTGTTGAGGCAGCAAACCGTCTCAACATTTAAACGGTAATACTAGATGCTGAAAATTCTCCTGCCAAACAAATAAGCAACTCGATTGTTGAGGCAGCAAACAGTTTTAGAGCTAGAAATAGCAAGCTGATA	Lys	End	GGC	Lys139End2
TGATTGTTGAGGCAGCAAAC	GTATATTAGGAGGGGGACAATTGGGACGTATGATTGTTGAGGCAGCAAATCGTCTCAACATTTAAACGGTAATACTAGATGCTGAAAATTCTCCTGCCAAACAAATAAGCAACTC	139	127	CAGTGAAAGATAAATGATCGGGTATATTAGGAGGGGGACAATTGGGACGTATGATTGTTGAGGCAGCAAATCGTCTCAACATTTAAACGGTAATACTAGATGCTGAAAATTCTCCTGCCAAACAAATAAGCAACTCTGATTGTTGAGGCAGCAAACGTTTTAGAGCTAGAAATAGCAAGAGCAA	Lys	End	AGG	Lys139End3
AAACAGGCTCAACATTAAGA	GACAATTGGGACGTATGATTGTTGAGGCAGCAAACAGGCTCAACATTAAGTAAGTAATACTAGATGCTGAAAATTCTCCTGCCAAACAAATAAGCAACTCCAAT	142	143	CAGTGAAAGATAAATGATCGGGACAATTGGGACGTATGATTGTTGAGGCAGCAAACAGGCTCAACATTAAGTAAGTAATACTAGATGCTGAAAATTCTCCTGCCAAACAAATAAGCAACTCCAATAAACAGGCTCAACATTAAGAGTTTTAGAGCTAGAAATAGCAAGCTTTTTGACTCGGTTT	Thr	End	CGG	Thr142End0
AGCAAACAGGCTCAACATTA	GGGACAATTGGGACGTATGATTGTTGAGGCAGCAAACAGGCTCAACATTAAATAAGTAATACTAGATGCTGAAAATTCTCCTGCCAAACAAATAAGCAACTCCAA	142	140	CAGTGAAAGATAAATGATCGGGGGACAATTGGGACGTATGATTGTTGAGGCAGCAAACAGGCTCAACATTAAATAAGTAATACTAGATGCTGAAAATTCTCCTGCCAAACAAATAAGCAACTCCAAAGCAAACAGGCTCAACATTAGTTTTAGAGCTAGAAATAGCAAGTTCGTCTAGGGCAAT	Thr	End	AGA	Thr142End1
GATTGTTGAGGCAGCAAACA	TATATTAGGAGGGGGACAATTGGGACGTATGATTGTTGAGGCAGCAAACCGTCTCAACATTAAGTAAGTAATACTAGATGCTGAAAATTCTCCTGCCAAACAAATAAGCAACTCCAA	142	128	CAGTGAAAGATAAATGATCGGTATATTAGGAGGGGGACAATTGGGACGTATGATTGTTGAGGCAGCAAACCGTCTCAACATTAAGTAAGTAATACTAGATGCTGAAAATTCTCCTGCCAAACAAATAAGCAACTCCAAGATTGTTGAGGCAGCAAACAGTTTTAGAGCTAGAAATAGCAAGGAA	Thr	End	GGC	Thr142End2
TGATTGTTGAGGCAGCAAAC	GTATATTAGGAGGGGGACAATTGGGACGTATGATTGTTGAGGCAGCAAATCGTCTCAACATTAAGTAAGTAATACTAGATGCTGAAAATTCTCCTGCCAAACAAATAAGCAACTCCAA	142	127	CAGTGAAAGATAAATGATCGGGTATATTAGGAGGGGGACAATTGGGACGTATGATTGTTGAGGCAGCAAATCGTCTCAACATTAAGTAAGTAATACTAGATGCTGAAAATTCTCCTGCCAAACAAATAAGCAACTCCAATGATTGTTGAGGCAGCAAACGTTTTAGAGCTAGAAATAGCAAGCA	Thr	End	AGG	Thr142End3
AAACAGGCTCAACATTAAGA	ACAATTGGGACGTATGATTGTTGAGGCAGCAAACAGGCTCAACATTAAGACTTAAATACTAGATGCTGAAAATTCTCCTGCCAAACAAATAAGCAACTCCAATGA	145	143	CAGTGAAAGATAAATGATCGGACAATTGGGACGTATGATTGTTGAGGCAGCAAACAGGCTCAACATTAAGACTTAAATACTAGATGCTGAAAATTCTCCTGCCAAACAAATAAGCAACTCCAATGAAAACAGGCTCAACATTAAGAGTTTTAGAGCTAGAAATAGCAAGGACGCCCCATTTTTC	Val	End	CGG	Val145End0
AGCAAACAGGCTCAACATTA	GGGACAATTGGGACGTATGATTGTTGAGGCAGCAAACAGGCTCAACATTAAAACGTAAATACTAGATGCTGAAAATTCTCCTGCCAAACAAATAAGCAACTCCAATGA	145	140	CAGTGAAAGATAAATGATCGGGGGACAATTGGGACGTATGATTGTTGAGGCAGCAAACAGGCTCAACATTAAAACGTAAATACTAGATGCTGAAAATTCTCCTGCCAAACAAATAAGCAACTCCAATGAAGCAAACAGGCTCAACATTAGTTTTAGAGCTAGAAATAGCAAGCCATCGTCACTT	Val	End	AGA	Val145End1
AAGACGGTAATACTAGATGC	AATTGGGACGTATGATTGTTGAGGCAGCAAACAGGCTCAACATTAAGACGTAAATACTAGACGCAGAGAATTCTCCTGCCAAACAAATAAGCAACTCCAATGACCACGTTAATGGCT	145	159	CAGTGAAAGATAAATGATCGGAATTGGGACGTATGATTGTTGAGGCAGCAAACAGGCTCAACATTAAGACGTAAATACTAGACGCAGAGAATTCTCCTGCCAAACAAATAAGCAACTCCAATGACCACGTTAATGGCTAAGACGGTAATACTAGATGCGTTTTAGAGCTAGAAATAGCAAGAAC	Val	End	TGA	Val145End2
GATTGTTGAGGCAGCAAACA	TATATTAGGAGGGGGACAATTGGGACGTATGATTGTTGAGGCAGCAAACCGTCTCAACATTAAGACGTAAATACTAGATGCTGAAAATTCTCCTGCCAAACAAATAAGCAACTCCAATGA	145	128	CAGTGAAAGATAAATGATCGGTATATTAGGAGGGGGACAATTGGGACGTATGATTGTTGAGGCAGCAAACCGTCTCAACATTAAGACGTAAATACTAGATGCTGAAAATTCTCCTGCCAAACAAATAAGCAACTCCAATGAGATTGTTGAGGCAGCAAACAGTTTTAGAGCTAGAAATAGCAAG	Val	End	GGC	Val145End3
AAACAGGCTCAACATTAAGA	ACAATTGGGACGTATGATTGTTGAGGCAGCAAACAGGCTCAACATTAAGACTGTATAACTAGATGCTGAAAATTCTCCTGCCAAACAAATAAGCAACTCCAATGACCA	148	143	CAGTGAAAGATAAATGATCGGACAATTGGGACGTATGATTGTTGAGGCAGCAAACAGGCTCAACATTAAGACTGTATAACTAGATGCTGAAAATTCTCCTGCCAAACAAATAAGCAACTCCAATGACCAAAACAGGCTCAACATTAAGAGTTTTAGAGCTAGAAATAGCAAGTGTAGGAATGTG	Ile	End	CGG	Ile148End0
AAGACGGTAATACTAGATGC	TGGGACGTATGATTGTTGAGGCAGCAAACAGGCTCAACATTAAGACGGTATAACTAGACGCAGAGAATTCTCCTGCCAAACAAATAAGCAACTCCAATGACCACGTTAATGGCT	148	159	CAGTGAAAGATAAATGATCGGTGGGACGTATGATTGTTGAGGCAGCAAACAGGCTCAACATTAAGACGGTATAACTAGACGCAGAGAATTCTCCTGCCAAACAAATAAGCAACTCCAATGACCACGTTAATGGCTAAGACGGTAATACTAGATGCGTTTTAGAGCTAGAAATAGCAAGCCGCTG	Ile	End	TGA	Ile148End1
AGCAAACAGGCTCAACATTA	GGGACAATTGGGACGTATGATTGTTGAGGCAGCAAACAGGCTCAACATTAAAACGGTATAACTAGATGCTGAAAATTCTCCTGCCAAACAAATAAGCAACTCCAATGACCA	148	140	CAGTGAAAGATAAATGATCGGGGGACAATTGGGACGTATGATTGTTGAGGCAGCAAACAGGCTCAACATTAAAACGGTATAACTAGATGCTGAAAATTCTCCTGCCAAACAAATAAGCAACTCCAATGACCAAGCAAACAGGCTCAACATTAGTTTTAGAGCTAGAAATAGCAAGTGTTGCGAA	Ile	End	AGA	Ile148End2
TGTTTGGCAGGAGAATTTTC	CCATTAACGTGGTCATTGGAGTTGCTTATTTGTTTGGCAGGAGAATTCTCTGCATCTAGTTATACCGTCTTAATGTTGAGCCTGTTTGCTGCCTCAACAATCATACGTCCCA	148	157	CAGTGAAAGATAAATGATCGGCCATTAACGTGGTCATTGGAGTTGCTTATTTGTTTGGCAGGAGAATTCTCTGCATCTAGTTATACCGTCTTAATGTTGAGCCTGTTTGCTGCCTCAACAATCATACGTCCCATGTTTGGCAGGAGAATTTTCGTTTTAGAGCTAGAAATAGCAAGTAGTTCCT	Ile	End	AGC	Ile148End3
AAACAGGCTCAACATTAAGA	ACAATTGGGACGTATGATTGTTGAGGCAGCAAACAGGCTCAACATTAAGACTGTAATATAAGATGCTGAAAATTCTCCTGCCAAACAAATAAGCAACTCCAATGACCACGT	151	143	CAGTGAAAGATAAATGATCGGACAATTGGGACGTATGATTGTTGAGGCAGCAAACAGGCTCAACATTAAGACTGTAATATAAGATGCTGAAAATTCTCCTGCCAAACAAATAAGCAACTCCAATGACCACGTAAACAGGCTCAACATTAAGAGTTTTAGAGCTAGAAATAGCAAGAGAGATGGG	Leu	End	CGG	Leu151End0
AAGACGGTAATACTAGATGC	GACGTATGATTGTTGAGGCAGCAAACAGGCTCAACATTAAGACGGTAATATAAGACGCAGAGAATTCTCCTGCCAAACAAATAAGCAACTCCAATGACCACGTTAATGGCT	151	159	CAGTGAAAGATAAATGATCGGGACGTATGATTGTTGAGGCAGCAAACAGGCTCAACATTAAGACGGTAATATAAGACGCAGAGAATTCTCCTGCCAAACAAATAAGCAACTCCAATGACCACGTTAATGGCTAAGACGGTAATACTAGATGCGTTTTAGAGCTAGAAATAGCAAGTGCCGCCTC	Leu	End	TGA	Leu151End1
TTGCTTATTTGTTTGGCAGG	GAAAAGGAGCCATTAACGTGGTCATTGGAGTTGCTTATTTGTTTGGCAGGGCTATTTTCAGCATCTTATATTACCGTCTTAATGTTGAGCCTGTTTGCTGCCTCAACAATCATACGTC	151	166	CAGTGAAAGATAAATGATCGGGAAAAGGAGCCATTAACGTGGTCATTGGAGTTGCTTATTTGTTTGGCAGGGCTATTTTCAGCATCTTATATTACCGTCTTAATGTTGAGCCTGTTTGCTGCCTCAACAATCATACGTCTTGCTTATTTGTTTGGCAGGGTTTTAGAGCTAGAAATAGCAAGAC	Leu	End	AGA	Leu151End2
AGTTGCTTATTTGTTTGGCA	TGGAAAAGGAGCCATTAACGTGGTCATTGGAGTTGCTTATTTGTTTAGCTGGGCTATTTTCAGCATCTTATATTACCGTCTTAATGTTGAGCCTGTTTGCTGCCTCAACAATCATACGTC	151	168	CAGTGAAAGATAAATGATCGGTGGAAAAGGAGCCATTAACGTGGTCATTGGAGTTGCTTATTTGTTTAGCTGGGCTATTTTCAGCATCTTATATTACCGTCTTAATGTTGAGCCTGTTTGCTGCCTCAACAATCATACGTCAGTTGCTTATTTGTTTGGCAGTTTTAGAGCTAGAAATAGCAAG	Leu	End	GGA	Leu151End3
AAGACGGTAATACTAGATGC	GTATGATTGTTGAGGCAGCAAACAGGCTCAACATTAAGACGGTAATACTATGAGCAGAGAATTCTCCTGCCAAACAAATAAGCAACTCCAATGACCACGTTAATGGCT	154	159	CAGTGAAAGATAAATGATCGGGTATGATTGTTGAGGCAGCAAACAGGCTCAACATTAAGACGGTAATACTATGAGCAGAGAATTCTCCTGCCAAACAAATAAGCAACTCCAATGACCACGTTAATGGCTAAGACGGTAATACTAGATGCGTTTTAGAGCTAGAAATAGCAAGGAATAACAAACT	Asp	End	TGA	Asp154End0
AAACAGGCTCAACATTAAGA	ACAATTGGGACGTATGATTGTTGAGGCAGCAAACAGGCTCAACATTAAGACTGTAATACTATAAGCTGAAAATTCTCCTGCCAAACAAATAAGCAACTCCAATGACCACGTTAA	154	143	CAGTGAAAGATAAATGATCGGACAATTGGGACGTATGATTGTTGAGGCAGCAAACAGGCTCAACATTAAGACTGTAATACTATAAGCTGAAAATTCTCCTGCCAAACAAATAAGCAACTCCAATGACCACGTTAAAAACAGGCTCAACATTAAGAGTTTTAGAGCTAGAAATAGCAAGATCCCC	Asp	End	CGG	Asp154End1
TTGCTTATTTGTTTGGCAGG	GAAAAGGAGCCATTAACGTGGTCATTGGAGTTGCTTATTTGTTTGGCAGGGCTATTTTCAGCTTATAGTATTACCGTCTTAATGTTGAGCCTGTTTGCTGCCTCAACAATCATAC	154	166	CAGTGAAAGATAAATGATCGGGAAAAGGAGCCATTAACGTGGTCATTGGAGTTGCTTATTTGTTTGGCAGGGCTATTTTCAGCTTATAGTATTACCGTCTTAATGTTGAGCCTGTTTGCTGCCTCAACAATCATACTTGCTTATTTGTTTGGCAGGGTTTTAGAGCTAGAAATAGCAAGGTTTT	Asp	End	AGA	Asp154End2
AGTTGCTTATTTGTTTGGCA	TGGAAAAGGAGCCATTAACGTGGTCATTGGAGTTGCTTATTTGTTTAGCTGGGCTATTTTCAGCTTATAGTATTACCGTCTTAATGTTGAGCCTGTTTGCTGCCTCAACAATCATAC	154	168	CAGTGAAAGATAAATGATCGGTGGAAAAGGAGCCATTAACGTGGTCATTGGAGTTGCTTATTTGTTTAGCTGGGCTATTTTCAGCTTATAGTATTACCGTCTTAATGTTGAGCCTGTTTGCTGCCTCAACAATCATACAGTTGCTTATTTGTTTGGCAGTTTTAGAGCTAGAAATAGCAAGCGT	Asp	End	GGA	Asp154End3
AAGACGGTAATACTAGATGC	TGATTGTTGAGGCAGCAAACAGGCTCAACATTAAGACGGTAATACTAGACTGAGAGAATTCTCCTGCCAAACAAATAAGCAACTCCAATGACCACGTTAATGGCT	157	159	CAGTGAAAGATAAATGATCGGTGATTGTTGAGGCAGCAAACAGGCTCAACATTAAGACGGTAATACTAGACTGAGAGAATTCTCCTGCCAAACAAATAAGCAACTCCAATGACCACGTTAATGGCTAAGACGGTAATACTAGATGCGTTTTAGAGCTAGAAATAGCAAGTGGATTATACACTGA	Ala	End	TGA	Ala157End0
TTGCTTATTTGTTTGGCAGG	GAAAAGGAGCCATTAACGTGGTCATTGGAGTTGCTTATTTGTTTGGCAGGGCTATTTTCTTAATCTAGTATTACCGTCTTAATGTTGAGCCTGTTTGCTGCCTCAACAATCA	157	166	CAGTGAAAGATAAATGATCGGGAAAAGGAGCCATTAACGTGGTCATTGGAGTTGCTTATTTGTTTGGCAGGGCTATTTTCTTAATCTAGTATTACCGTCTTAATGTTGAGCCTGTTTGCTGCCTCAACAATCATTGCTTATTTGTTTGGCAGGGTTTTAGAGCTAGAAATAGCAAGTACAGTGG	Ala	End	AGA	Ala157End1
AGTTGCTTATTTGTTTGGCA	TGGAAAAGGAGCCATTAACGTGGTCATTGGAGTTGCTTATTTGTTTAGCTGGGCTATTTTCTTAATCTAGTATTACCGTCTTAATGTTGAGCCTGTTTGCTGCCTCAACAATCA	157	168	CAGTGAAAGATAAATGATCGGTGGAAAAGGAGCCATTAACGTGGTCATTGGAGTTGCTTATTTGTTTAGCTGGGCTATTTTCTTAATCTAGTATTACCGTCTTAATGTTGAGCCTGTTTGCTGCCTCAACAATCAAGTTGCTTATTTGTTTGGCAGTTTTAGAGCTAGAAATAGCAAGTTTCTC	Ala	End	GGA	Ala157End2
TGTTTGGCAGGAGAATTTTC	CCATTAACGTGGTCATTGGAGTTGCTTATTTGTTTGGCAGGAGAATTTTCTTAATCTAGTATTACCGTCTTAATGTTGAGCCTGTTTGCTGCCTCAACAATCA	157	157	CAGTGAAAGATAAATGATCGGCCATTAACGTGGTCATTGGAGTTGCTTATTTGTTTGGCAGGAGAATTTTCTTAATCTAGTATTACCGTCTTAATGTTGAGCCTGTTTGCTGCCTCAACAATCATGTTTGGCAGGAGAATTTTCGTTTTAGAGCTAGAAATAGCAAGCGCTAAGGTGTTGTCTC	Ala	End	AGC	Ala157End3
AAGACGGTAATACTAGATGC	ATTGTTGAGGCAGCAAACAGGCTCAACATTAAGACGGTAATACTAGATGCTTAAAATTCTCCTGCCAAACAAATAAGCAACTCCAATGACCACGTTAATGGCTC	160	159	CAGTGAAAGATAAATGATCGGATTGTTGAGGCAGCAAACAGGCTCAACATTAAGACGGTAATACTAGATGCTTAAAATTCTCCTGCCAAACAAATAAGCAACTCCAATGACCACGTTAATGGCTCAAGACGGTAATACTAGATGCGTTTTAGAGCTAGAAATAGCAAGGTTTTTATTTACCCGC	Glu	End	TGA	Glu160End0
TTGCTTATTTGTTTGGCAGG	GAAAAGGAGCCATTAACGTGGTCATTGGAGTTGCTTATTTGTTTGGCAGGGCTATTTTAAGCATCTAGTATTACCGTCTTAATGTTGAGCCTGTTTGCTGCCTCAACAA	160	166	CAGTGAAAGATAAATGATCGGGAAAAGGAGCCATTAACGTGGTCATTGGAGTTGCTTATTTGTTTGGCAGGGCTATTTTAAGCATCTAGTATTACCGTCTTAATGTTGAGCCTGTTTGCTGCCTCAACAATTGCTTATTTGTTTGGCAGGGTTTTAGAGCTAGAAATAGCAAGGCAGCCCGCTC	Glu	End	AGA	Glu160End1
AGTTGCTTATTTGTTTGGCA	TGGAAAAGGAGCCATTAACGTGGTCATTGGAGTTGCTTATTTGTTTAGCTGGGCTATTTTAAGCATCTAGTATTACCGTCTTAATGTTGAGCCTGTTTGCTGCCTCAACAA	160	168	CAGTGAAAGATAAATGATCGGTGGAAAAGGAGCCATTAACGTGGTCATTGGAGTTGCTTATTTGTTTAGCTGGGCTATTTTAAGCATCTAGTATTACCGTCTTAATGTTGAGCCTGTTTGCTGCCTCAACAAAGTTGCTTATTTGTTTGGCAGTTTTAGAGCTAGAAATAGCAAGATACGGGCA	Glu	End	GGA	Glu160End2
TGTTTGGCAGGAGAATTTTC	GAGCCATTAACGTGGTCATTGGAGTTGCTTATTTGTTTGGCAGGAGAATTTCATGCATCTAGTATTACCGTCTTAATGTTGAGCCTGTTTGCTGCCTCAACAATCA	160	157	CAGTGAAAGATAAATGATCGGGAGCCATTAACGTGGTCATTGGAGTTGCTTATTTGTTTGGCAGGAGAATTTCATGCATCTAGTATTACCGTCTTAATGTTGAGCCTGTTTGCTGCCTCAACAATCATGTTTGGCAGGAGAATTTTCGTTTTAGAGCTAGAAATAGCAAGAGCATGCTGTCAGC	Glu	End	AGC	Glu160End3
TTGCTTATTTGTTTGGCAGG	GAAAAGGAGCCATTAACGTGGTCATTGGAGTTGCTTATTTGTTTGGCAGGGCTTTATTCAGCATCTAGTATTACCGTCTTAATGTTGAGCCTGTTTGCTGCCTCAA	163	166	CAGTGAAAGATAAATGATCGGGAAAAGGAGCCATTAACGTGGTCATTGGAGTTGCTTATTTGTTTGGCAGGGCTTTATTCAGCATCTAGTATTACCGTCTTAATGTTGAGCCTGTTTGCTGCCTCAATTGCTTATTTGTTTGGCAGGGTTTTAGAGCTAGAAATAGCAAGGGTTAAACGTTCAT	Asn	End	AGA	Asn163End0
AGTTGCTTATTTGTTTGGCA	TGGAAAAGGAGCCATTAACGTGGTCATTGGAGTTGCTTATTTGTTTAGCTGGGCTTTATTCAGCATCTAGTATTACCGTCTTAATGTTGAGCCTGTTTGCTGCCTCAA	163	168	CAGTGAAAGATAAATGATCGGTGGAAAAGGAGCCATTAACGTGGTCATTGGAGTTGCTTATTTGTTTAGCTGGGCTTTATTCAGCATCTAGTATTACCGTCTTAATGTTGAGCCTGTTTGCTGCCTCAAAGTTGCTTATTTGTTTGGCAGTTTTAGAGCTAGAAATAGCAAGATATTTAGGCGG	Asn	End	GGA	Asn163End1
AAGACGGTAATACTAGATGC	ATTGTTGAGGCAGCAAACAGGCTCAACATTAAGACGGTAATACTAGACGCTGAGTAATCTCCTGCCAAACAAATAAGCAACTCCAATGACCACGTTAATGGCTCCTT	163	159	CAGTGAAAGATAAATGATCGGATTGTTGAGGCAGCAAACAGGCTCAACATTAAGACGGTAATACTAGACGCTGAGTAATCTCCTGCCAAACAAATAAGCAACTCCAATGACCACGTTAATGGCTCCTTAAGACGGTAATACTAGATGCGTTTTAGAGCTAGAAATAGCAAGGGGATCGGCCACA	Asn	End	TGA	Asn163End2
TGTTTGGCAGGAGAATTTTC	AAGGAGCCATTAACGTGGTCATTGGAGTTGCTTATTTGTTTGGCAGGAGATTACTCTGCATCTAGTATTACCGTCTTAATGTTGAGCCTGTTTGCTGCCTCAACAATCA	163	157	CAGTGAAAGATAAATGATCGGAAGGAGCCATTAACGTGGTCATTGGAGTTGCTTATTTGTTTGGCAGGAGATTACTCTGCATCTAGTATTACCGTCTTAATGTTGAGCCTGTTTGCTGCCTCAACAATCATGTTTGGCAGGAGAATTTTCGTTTTAGAGCTAGAAATAGCAAGGCTCATCTAAG	Asn	End	AGC	Asn163End3
TTGCTTATTTGTTTGGCAGG	GAAAAGGAGCCATTAACGTGGTCATTGGAGTTGCTTATTTGTTTGGCAGGTTAATTTTCAGCATCTAGTATTACCGTCTTAATGTTGAGCCTGTTTGCTGCCT	166	166	CAGTGAAAGATAAATGATCGGGAAAAGGAGCCATTAACGTGGTCATTGGAGTTGCTTATTTGTTTGGCAGGTTAATTTTCAGCATCTAGTATTACCGTCTTAATGTTGAGCCTGTTTGCTGCCTTTGCTTATTTGTTTGGCAGGGTTTTAGAGCTAGAAATAGCAAGGTACCTGGTGGGTTTTG	Ser	End	AGA	Ser166End0
AGTTGCTTATTTGTTTGGCA	TGGAAAAGGAGCCATTAACGTGGTCATTGGAGTTGCTTATTTGTTTAGCTGGTCAATTTTCAGCATCTAGTATTACCGTCTTAATGTTGAGCCTGTTTGCTGCCT	166	168	CAGTGAAAGATAAATGATCGGTGGAAAAGGAGCCATTAACGTGGTCATTGGAGTTGCTTATTTGTTTAGCTGGTCAATTTTCAGCATCTAGTATTACCGTCTTAATGTTGAGCCTGTTTGCTGCCTAGTTGCTTATTTGTTTGGCAGTTTTAGAGCTAGAAATAGCAAGCAAATACGCCTTACC	Ser	End	GGA	Ser166End1
AAGACGGTAATACTAGATGC	ATTGTTGAGGCAGCAAACAGGCTCAACATTAAGACGGTAATACTAGACGCTGAGAATTAACCTGCCAAACAAATAAGCAACTCCAATGACCACGTTAATGGCTCCTTTTC	166	159	CAGTGAAAGATAAATGATCGGATTGTTGAGGCAGCAAACAGGCTCAACATTAAGACGGTAATACTAGACGCTGAGAATTAACCTGCCAAACAAATAAGCAACTCCAATGACCACGTTAATGGCTCCTTTTCAAGACGGTAATACTAGATGCGTTTTAGAGCTAGAAATAGCAAGAATTGCCGCG	Ser	End	TGA	Ser166End2
TGTTTGGCAGGAGAATTTTC	GAAAAGGAGCCATTAACGTGGTCATTGGAGTTGCTTATTTGTTTGGCAGGTTAATTCTCTGCATCTAGTATTACCGTCTTAATGTTGAGCCTGTTTGCTGCCTCAACAATCA	166	157	CAGTGAAAGATAAATGATCGGGAAAAGGAGCCATTAACGTGGTCATTGGAGTTGCTTATTTGTTTGGCAGGTTAATTCTCTGCATCTAGTATTACCGTCTTAATGTTGAGCCTGTTTGCTGCCTCAACAATCATGTTTGGCAGGAGAATTTTCGTTTTAGAGCTAGAAATAGCAAGTCTTAAAT	Ser	End	AGC	Ser166End3
AGTTGCTTATTTGTTTGGCA	TTGGAAAAGGAGCCATTAACGTGGTCATTGGAGTTGCTTATTTGTTTGGCTTAAGAATTTTCAGCATCTAGTATTACCGTCTTAATGTTGAGCCTGTTTGCTGC	169	168	CAGTGAAAGATAAATGATCGGTTGGAAAAGGAGCCATTAACGTGGTCATTGGAGTTGCTTATTTGTTTGGCTTAAGAATTTTCAGCATCTAGTATTACCGTCTTAATGTTGAGCCTGTTTGCTGCAGTTGCTTATTTGTTTGGCAGTTTTAGAGCTAGAAATAGCAAGCTGCGCAGAAACAACG	Pro	End	GGA	Pro169End0
TTGCTTATTTGTTTGGCAGG	TTGGAAAAGGAGCCATTAACGTGGTCATTGGAGTTGCTTATTTGTTTGGCTTAGCTATTTTCAGCATCTAGTATTACCGTCTTAATGTTGAGCCTGTTTGCTGCCT	169	166	CAGTGAAAGATAAATGATCGGTTGGAAAAGGAGCCATTAACGTGGTCATTGGAGTTGCTTATTTGTTTGGCTTAGCTATTTTCAGCATCTAGTATTACCGTCTTAATGTTGAGCCTGTTTGCTGCCTTTGCTTATTTGTTTGGCAGGGTTTTAGAGCTAGAAATAGCAAGACGATGACTCCTAC	Pro	End	AGA	Pro169End1
AAGACGGTAATACTAGATGC	ATTGTTGAGGCAGCAAACAGGCTCAACATTAAGACGGTAATACTAGACGCTGAGAATTCTTAAGCCAAACAAATAAGCAACTCCAATGACCACGTTAATGGCTCCTTTTCCAA	169	159	CAGTGAAAGATAAATGATCGGATTGTTGAGGCAGCAAACAGGCTCAACATTAAGACGGTAATACTAGACGCTGAGAATTCTTAAGCCAAACAAATAAGCAACTCCAATGACCACGTTAATGGCTCCTTTTCCAAAAGACGGTAATACTAGATGCGTTTTAGAGCTAGAAATAGCAAGTCGTGAG	Pro	End	TGA	Pro169End2
ATTAACGTGGTCATTGGAGT	TTCGATATCAAGAGGATTGGAAAAGGAGCCATTAACGTGGTCATTGGAATTAGATATTTGTTTGGCTTAAGAATTTTCAGCATCTAGTATTACCGTCTTAATGTTGAGCCTGTTTGCTG	169	185	CAGTGAAAGATAAATGATCGGTTCGATATCAAGAGGATTGGAAAAGGAGCCATTAACGTGGTCATTGGAATTAGATATTTGTTTGGCTTAAGAATTTTCAGCATCTAGTATTACCGTCTTAATGTTGAGCCTGTTTGCTGATTAACGTGGTCATTGGAGTGTTTTAGAGCTAGAAATAGCAAGC	Pro	End	TGC	Pro169End3
AGTTGCTTATTTGTTTGGCA	GGATTGGAAAAGGAGCCATTAACGTGGTCATTGGAGTTGCTTATTTGTTTTCATGGAGAATTTTCAGCATCTAGTATTACCGTCTTAATGTTGAGCCTGTTTGCTGC	172	168	CAGTGAAAGATAAATGATCGGGGATTGGAAAAGGAGCCATTAACGTGGTCATTGGAGTTGCTTATTTGTTTTCATGGAGAATTTTCAGCATCTAGTATTACCGTCTTAATGTTGAGCCTGTTTGCTGCAGTTGCTTATTTGTTTGGCAGTTTTAGAGCTAGAAATAGCAAGGATCTTTCGAGGA	Ala	End	GGA	Ala172End0
TTGCTTATTTGTTTGGCAGG	AGGCAGCAAACAGGCTCAACATTAAGACGGTAATACTAGATGCTGAAAATAGCCCTTAAAAACAAATAAGCAACTCCAATGACCACGTTAATGGCTCCTTTTCCAATCC	172	166	CAGTGAAAGATAAATGATCGGAGGCAGCAAACAGGCTCAACATTAAGACGGTAATACTAGATGCTGAAAATAGCCCTTAAAAACAAATAAGCAACTCCAATGACCACGTTAATGGCTCCTTTTCCAATCCTTGCTTATTTGTTTGGCAGGGTTTTAGAGCTAGAAATAGCAAGACAATCCTGCC	Ala	End	AGA	Ala172End1
ATTAACGTGGTCATTGGAGT	CAAACAGGCTCAACATTAAGACGGTAATACTAGATGCTGAAAATTCTCCTTAAAAACAAATATCTAATTCCAATGACCACGTTAATGGCTCCTTTTCCAATCCTCTTGATATCGAA	172	185	CAGTGAAAGATAAATGATCGGCAAACAGGCTCAACATTAAGACGGTAATACTAGATGCTGAAAATTCTCCTTAAAAACAAATATCTAATTCCAATGACCACGTTAATGGCTCCTTTTCCAATCCTCTTGATATCGAAATTAACGTGGTCATTGGAGTGTTTTAGAGCTAGAAATAGCAAGATGC	Ala	End	TGC	Ala172End2
AAGACGGTAATACTAGATGC	ATTGTTGAGGCAGCAAACAGGCTCAACATTAAGACGGTAATACTAGACGCTGAGAATTCTCCTTAAAAACAAATAAGCAACTCCAATGACCACGTTAATGGCTCCTTTTCCAATCC	172	159	CAGTGAAAGATAAATGATCGGATTGTTGAGGCAGCAAACAGGCTCAACATTAAGACGGTAATACTAGACGCTGAGAATTCTCCTTAAAAACAAATAAGCAACTCCAATGACCACGTTAATGGCTCCTTTTCCAATCCAAGACGGTAATACTAGATGCGTTTTAGAGCTAGAAATAGCAAGGCAT	Ala	End	TGA	Ala172End3
AGTTGCTTATTTGTTTGGCA	AGAGGATTGGAAAAGGAGCCATTAACGTGGTCATTGGAGTTGCTTATTTGTTAAGCTGGAGAATTTTCAGCATCTAGTATTACCGTCTTAATGTTGAGCCTGTTTGCTGC	175	168	CAGTGAAAGATAAATGATCGGAGAGGATTGGAAAAGGAGCCATTAACGTGGTCATTGGAGTTGCTTATTTGTTAAGCTGGAGAATTTTCAGCATCTAGTATTACCGTCTTAATGTTGAGCCTGTTTGCTGCAGTTGCTTATTTGTTTGGCAGTTTTAGAGCTAGAAATAGCAAGAGTAACCACC	Lys	End	GGA	Lys175End0
TTGCTTATTTGTTTGGCAGG	AGAGGATTGGAAAAGGAGCCATTAACGTGGTCATTGGAGTTGCTTATTTGTTAGGCAGGGCTATTTTCAGCATCTAGTATTACCGTCTTAATGTTGAGCCTGTTTGCTGCCT	175	166	CAGTGAAAGATAAATGATCGGAGAGGATTGGAAAAGGAGCCATTAACGTGGTCATTGGAGTTGCTTATTTGTTAGGCAGGGCTATTTTCAGCATCTAGTATTACCGTCTTAATGTTGAGCCTGTTTGCTGCCTTTGCTTATTTGTTTGGCAGGGTTTTAGAGCTAGAAATAGCAAGCATTCACA	Lys	End	AGA	Lys175End1
ATTAACGTGGTCATTGGAGT	TTCGATATCAAGAGGATTGGAAAAGGAGCCATTAACGTGGTCATTGGAATTAGATATTTGTTAGGCAGGAGAATTTTCAGCATCTAGTATTACCGTCTTAATGTTGAGCCTGT	175	185	CAGTGAAAGATAAATGATCGGTTCGATATCAAGAGGATTGGAAAAGGAGCCATTAACGTGGTCATTGGAATTAGATATTTGTTAGGCAGGAGAATTTTCAGCATCTAGTATTACCGTCTTAATGTTGAGCCTGTATTAACGTGGTCATTGGAGTGTTTTAGAGCTAGAAATAGCAAGTCCGGAC	Lys	End	TGC	Lys175End2
GCCATTAACGTGGTCATTGG	ACAGGCTCAACATTAAGACGGTAATACTAGATGCTGAAAATTCTCCTGCCTAACAAATAAGCAATAGTAATGACCACGTTAATGGCTCCTTTTCCAATCCTCTTGATATCGAAAAA	175	188	CAGTGAAAGATAAATGATCGGACAGGCTCAACATTAAGACGGTAATACTAGATGCTGAAAATTCTCCTGCCTAACAAATAAGCAATAGTAATGACCACGTTAATGGCTCCTTTTCCAATCCTCTTGATATCGAAAAAGCCATTAACGTGGTCATTGGGTTTTAGAGCTAGAAATAGCAAGTTTG	Lys	End	AGT	Lys175End3
ATTAACGTGGTCATTGGAGT	TTCGATATCAAGAGGATTGGAAAAGGAGCCATTAACGTGGTCATTGGAATTAGATATTTATTTGGCAGGAGAATTTTCAGCATCTAGTATTACCGTCTTAATGTTGAGCC	178	185	CAGTGAAAGATAAATGATCGGTTCGATATCAAGAGGATTGGAAAAGGAGCCATTAACGTGGTCATTGGAATTAGATATTTATTTGGCAGGAGAATTTTCAGCATCTAGTATTACCGTCTTAATGTTGAGCCATTAACGTGGTCATTGGAGTGTTTTAGAGCTAGAAATAGCAAGAATGGGCGAT	Gln	End	TGC	Gln178End0
AGTTGCTTATTTGTTTGGCA	TCAAGAGGATTGGAAAAGGAGCCATTAACGTGGTCATTGGAGTTGCTTATTTATTTAGCTGGAGAATTTTCAGCATCTAGTATTACCGTCTTAATGTTGAGCCTGTTTGCTGC	178	168	CAGTGAAAGATAAATGATCGGTCAAGAGGATTGGAAAAGGAGCCATTAACGTGGTCATTGGAGTTGCTTATTTATTTAGCTGGAGAATTTTCAGCATCTAGTATTACCGTCTTAATGTTGAGCCTGTTTGCTGCAGTTGCTTATTTGTTTGGCAGTTTTAGAGCTAGAAATAGCAAGCGCTGTT	Gln	End	GGA	Gln178End1
TTGCTTATTTGTTTGGCAGG	TCAAGAGGATTGGAAAAGGAGCCATTAACGTGGTCATTGGAGTTGCTTATTTATTTGGCAGGGCTATTTTCAGCATCTAGTATTACCGTCTTAATGTTGAGCCTGTTTGCTGCCT	178	166	CAGTGAAAGATAAATGATCGGTCAAGAGGATTGGAAAAGGAGCCATTAACGTGGTCATTGGAGTTGCTTATTTATTTGGCAGGGCTATTTTCAGCATCTAGTATTACCGTCTTAATGTTGAGCCTGTTTGCTGCCTTTGCTTATTTGTTTGGCAGGGTTTTAGAGCTAGAAATAGCAAGATTGT	Gln	End	AGA	Gln178End2
GCCATTAACGTGGTCATTGG	GGCTCAACATTAAGACGGTAATACTAGATGCTGAAAATTCTCCTGCCAAATAAATAAGCAATAGTAATGACCACGTTAATGGCTCCTTTTCCAATCCTCTTGATATCGAAAAA	178	188	CAGTGAAAGATAAATGATCGGGGCTCAACATTAAGACGGTAATACTAGATGCTGAAAATTCTCCTGCCAAATAAATAAGCAATAGTAATGACCACGTTAATGGCTCCTTTTCCAATCCTCTTGATATCGAAAAAGCCATTAACGTGGTCATTGGGTTTTAGAGCTAGAAATAGCAAGATAGTCC	Gln	End	AGT	Gln178End3
ATTAACGTGGTCATTGGAGT	TTCGATATCAAGAGGATTGGAAAAGGAGCCATTAACGTGGTCATTGGAATTAGATTATTGTTTGGCAGGAGAATTTTCAGCATCTAGTATTACCGTCTTAATGTTGA	181	185	CAGTGAAAGATAAATGATCGGTTCGATATCAAGAGGATTGGAAAAGGAGCCATTAACGTGGTCATTGGAATTAGATTATTGTTTGGCAGGAGAATTTTCAGCATCTAGTATTACCGTCTTAATGTTGAATTAACGTGGTCATTGGAGTGTTTTAGAGCTAGAAATAGCAAGGAGCGGAGACTAA	Ile	End	TGC	Ile181End0
GCCATTAACGTGGTCATTGG	TCAACATTAAGACGGTAATACTAGATGCTGAAAATTCTCCTGCCAAACAATAAAGCAATAGTAATGACCACGTTAATGGCTCCTTTTCCAATCCTCTTGATATCGAAAAA	181	188	CAGTGAAAGATAAATGATCGGTCAACATTAAGACGGTAATACTAGATGCTGAAAATTCTCCTGCCAAACAATAAAGCAATAGTAATGACCACGTTAATGGCTCCTTTTCCAATCCTCTTGATATCGAAAAAGCCATTAACGTGGTCATTGGGTTTTAGAGCTAGAAATAGCAAGTCCGTTTCCA	Ile	End	AGT	Ile181End1
AGTTGCTTATTTGTTTGGCA	ATATCAAGAGGATTGGAAAAGGAGCCATTAACGTGGTCATTGGAGTTGCTTTATTGTTTAGCTGGAGAATTTTCAGCATCTAGTATTACCGTCTTAATGTTGAGCCTGTTTGCTGC	181	168	CAGTGAAAGATAAATGATCGGATATCAAGAGGATTGGAAAAGGAGCCATTAACGTGGTCATTGGAGTTGCTTTATTGTTTAGCTGGAGAATTTTCAGCATCTAGTATTACCGTCTTAATGTTGAGCCTGTTTGCTGCAGTTGCTTATTTGTTTGGCAGTTTTAGAGCTAGAAATAGCAAGTCTC	Ile	End	GGA	Ile181End2
TTGCTTATTTGTTTGGCAGG	ATATCAAGAGGATTGGAAAAGGAGCCATTAACGTGGTCATTGGAGTTGCTTTATTGTTTGGCAGGGCTATTTTCAGCATCTAGTATTACCGTCTTAATGTTGAGCCTGTTTGCTGCCT	181	166	CAGTGAAAGATAAATGATCGGATATCAAGAGGATTGGAAAAGGAGCCATTAACGTGGTCATTGGAGTTGCTTTATTGTTTGGCAGGGCTATTTTCAGCATCTAGTATTACCGTCTTAATGTTGAGCCTGTTTGCTGCCTTTGCTTATTTGTTTGGCAGGGTTTTAGAGCTAGAAATAGCAAGCT	Ile	End	AGA	Ile181End3
ATTAACGTGGTCATTGGAGT	TTCGATATCAAGAGGATTGGAAAAGGAGCCATTAACGTGGTCATTGGAGTTTTATATTTGTTTGGCAGGAGAATTTTCAGCATCTAGTATTACCGTCTTAATGT	184	185	CAGTGAAAGATAAATGATCGGTTCGATATCAAGAGGATTGGAAAAGGAGCCATTAACGTGGTCATTGGAGTTTTATATTTGTTTGGCAGGAGAATTTTCAGCATCTAGTATTACCGTCTTAATGTATTAACGTGGTCATTGGAGTGTTTTAGAGCTAGAAATAGCAAGGAGTTTATGTGAGCGC	Ser	End	TGC	Ser184End0
GCCATTAACGTGGTCATTGG	ACATTAAGACGGTAATACTAGATGCTGAAAATTCTCCTGCCAAACAAATATAAAATAGTAATGACCACGTTAATGGCTCCTTTTCCAATCCTCTTGATATCGAAAAA	184	188	CAGTGAAAGATAAATGATCGGACATTAAGACGGTAATACTAGATGCTGAAAATTCTCCTGCCAAACAAATATAAAATAGTAATGACCACGTTAATGGCTCCTTTTCCAATCCTCTTGATATCGAAAAAGCCATTAACGTGGTCATTGGGTTTTAGAGCTAGAAATAGCAAGTTGAAAGTGATTG	Ser	End	AGT	Ser184End1
TGGAAAAGGAGCCATTAACG	ACATTAAGACGGTAATACTAGATGCTGAAAATTCTCCTGCCAAACAAATATAAAACTCCAATGATCATGTAAATGGCTCCTTTTCCAATCCTCTTGATATCGAAAAACTAGCTGAAA	184	198	CAGTGAAAGATAAATGATCGGACATTAAGACGGTAATACTAGATGCTGAAAATTCTCCTGCCAAACAAATATAAAACTCCAATGATCATGTAAATGGCTCCTTTTCCAATCCTCTTGATATCGAAAAACTAGCTGAAATGGAAAAGGAGCCATTAACGGTTTTAGAGCTAGAAATAGCAAGGGT	Ser	End	TGG	Ser184End2
AGTTGCTTATTTGTTTGGCA	TCGATATCAAGAGGATTGGAAAAGGAGCCATTAACGTGGTCATTGGAGTTTTATATTTGTTTAGCTGGAGAATTTTCAGCATCTAGTATTACCGTCTTAATGTTGAGCCTGTTTGCTGC	184	168	CAGTGAAAGATAAATGATCGGTCGATATCAAGAGGATTGGAAAAGGAGCCATTAACGTGGTCATTGGAGTTTTATATTTGTTTAGCTGGAGAATTTTCAGCATCTAGTATTACCGTCTTAATGTTGAGCCTGTTTGCTGCAGTTGCTTATTTGTTTGGCAGTTTTAGAGCTAGAAATAGCAAGA	Ser	End	GGA	Ser184End3
ATTAACGTGGTCATTGGAGT	TTTTCGATATCAAGAGGATTGGAAAAGGAGCCATTAACGTGGTCATTGGATTAAGATATTTGTTTGGCAGGAGAATTTTCAGCATCTAGTATTACCGTCTTAATG	187	185	CAGTGAAAGATAAATGATCGGTTTTCGATATCAAGAGGATTGGAAAAGGAGCCATTAACGTGGTCATTGGATTAAGATATTTGTTTGGCAGGAGAATTTTCAGCATCTAGTATTACCGTCTTAATGATTAACGTGGTCATTGGAGTGTTTTAGAGCTAGAAATAGCAAGGGATTATGCACGCTG	Asn	End	TGC	Asn187End0
GCCATTAACGTGGTCATTGG	TTAAGACGGTAATACTAGATGCTGAAAATTCTCCTGCCAAACAAATAAGCTAATCCAATGACCACGTTAATGGCTCCTTTTCCAATCCTCTTGATATCGAAAAA	187	188	CAGTGAAAGATAAATGATCGGTTAAGACGGTAATACTAGATGCTGAAAATTCTCCTGCCAAACAAATAAGCTAATCCAATGACCACGTTAATGGCTCCTTTTCCAATCCTCTTGATATCGAAAAAGCCATTAACGTGGTCATTGGGTTTTAGAGCTAGAAATAGCAAGTAGGATATGGTCCTTT	Asn	End	AGT	Asn187End1
TGGAAAAGGAGCCATTAACG	TTAAGACGGTAATACTAGATGCTGAAAATTCTCCTGCCAAACAAATAAGCTAATCCAATGATCATGTAAATGGCTCCTTTTCCAATCCTCTTGATATCGAAAAACTAGCTGAAA	187	198	CAGTGAAAGATAAATGATCGGTTAAGACGGTAATACTAGATGCTGAAAATTCTCCTGCCAAACAAATAAGCTAATCCAATGATCATGTAAATGGCTCCTTTTCCAATCCTCTTGATATCGAAAAACTAGCTGAAATGGAAAAGGAGCCATTAACGGTTTTAGAGCTAGAAATAGCAAGGCGTTG	Asn	End	TGG	Asn187End2
GGAAAAGGAGCCATTAACGT	TTAAGACGGTAATACTAGATGCTGAAAATTCTCCTGCCAAACAAATAAGCTAATCCAATGATCATGTTAATGGCTCCTTTTCCAATCCTCTTGATATCGAAAAACTAGCTGAA	187	197	CAGTGAAAGATAAATGATCGGTTAAGACGGTAATACTAGATGCTGAAAATTCTCCTGCCAAACAAATAAGCTAATCCAATGATCATGTTAATGGCTCCTTTTCCAATCCTCTTGATATCGAAAAACTAGCTGAAGGAAAAGGAGCCATTAACGTGTTTTAGAGCTAGAAATAGCAAGCCACCCA	Asn	End	GGT	Asn187End3
ATTAACGTGGTCATTGGAGT	CATTAAGACGGTAATACTAGATGCTGAAAATTCTCCTGCCAAACAAATATCTAACTAAAATGACCACGTTAATGGCTCCTTTTCCAATCCTCTTGATATCGAAAAACT	190	185	CAGTGAAAGATAAATGATCGGCATTAAGACGGTAATACTAGATGCTGAAAATTCTCCTGCCAAACAAATATCTAACTAAAATGACCACGTTAATGGCTCCTTTTCCAATCCTCTTGATATCGAAAAACTATTAACGTGGTCATTGGAGTGTTTTAGAGCTAGAAATAGCAAGTCTCTCCTAATG	Ser	End	TGC	Ser190End0
GCCATTAACGTGGTCATTGG	TAAGACGGTAATACTAGATGCTGAAAATTCTCCTGCCAAACAAATAAGCAATTAAAATGACCACGTTAATGGCTCCTTTTCCAATCCTCTTGATATCGAAAAACT	190	188	CAGTGAAAGATAAATGATCGGTAAGACGGTAATACTAGATGCTGAAAATTCTCCTGCCAAACAAATAAGCAATTAAAATGACCACGTTAATGGCTCCTTTTCCAATCCTCTTGATATCGAAAAACTGCCATTAACGTGGTCATTGGGTTTTAGAGCTAGAAATAGCAAGGGGCAAAGTAGCAGT	Ser	End	AGT	Ser190End1
TGGAAAAGGAGCCATTAACG	AGACGGTAATACTAGATGCTGAAAATTCTCCTGCCAAACAAATAAGCAACTAAAATGATCATGTAAATGGCTCCTTTTCCAATCCTCTTGATATCGAAAAACTAGCTGAAA	190	198	CAGTGAAAGATAAATGATCGGAGACGGTAATACTAGATGCTGAAAATTCTCCTGCCAAACAAATAAGCAACTAAAATGATCATGTAAATGGCTCCTTTTCCAATCCTCTTGATATCGAAAAACTAGCTGAAATGGAAAAGGAGCCATTAACGGTTTTAGAGCTAGAAATAGCAAGGGTTAGTAA	Ser	End	TGG	Ser190End2
GGAAAAGGAGCCATTAACGT	AGACGGTAATACTAGATGCTGAAAATTCTCCTGCCAAACAAATAAGCAACTAAAATGATCATGTTAATGGCTCCTTTTCCAATCCTCTTGATATCGAAAAACTAGCTGAA	190	197	CAGTGAAAGATAAATGATCGGAGACGGTAATACTAGATGCTGAAAATTCTCCTGCCAAACAAATAAGCAACTAAAATGATCATGTTAATGGCTCCTTTTCCAATCCTCTTGATATCGAAAAACTAGCTGAAGGAAAAGGAGCCATTAACGTGTTTTAGAGCTAGAAATAGCAAGCTGACATTGT	Ser	End	GGT	Ser190End3
TGGAAAAGGAGCCATTAACG	CGGTAATACTAGATGCTGAAAATTCTCCTGCCAAACAAATAAGCAACTCCTAAGATCATGTAAATGGCTCCTTTTCCAATCCTCTTGATATCGAAAAACTAGCTGAAA	193	198	CAGTGAAAGATAAATGATCGGCGGTAATACTAGATGCTGAAAATTCTCCTGCCAAACAAATAAGCAACTCCTAAGATCATGTAAATGGCTCCTTTTCCAATCCTCTTGATATCGAAAAACTAGCTGAAATGGAAAAGGAGCCATTAACGGTTTTAGAGCTAGAAATAGCAAGACTCCAATGTAG	Asn	End	TGG	Asn193End0
GGAAAAGGAGCCATTAACGT	CGGTAATACTAGATGCTGAAAATTCTCCTGCCAAACAAATAAGCAACTCCTAAGATCATGTTAATGGCTCCTTTTCCAATCCTCTTGATATCGAAAAACTAGCTGAA	193	197	CAGTGAAAGATAAATGATCGGCGGTAATACTAGATGCTGAAAATTCTCCTGCCAAACAAATAAGCAACTCCTAAGATCATGTTAATGGCTCCTTTTCCAATCCTCTTGATATCGAAAAACTAGCTGAAGGAAAAGGAGCCATTAACGTGTTTTAGAGCTAGAAATAGCAAGAACCTCAAATCCC	Asn	End	GGT	Asn193End1
ATTAACGTGGTCATTGGAGT	CATTAAGACGGTAATACTAGATGCTGAAAATTCTCCTGCCAAACAAATATCTAACTCCTAAGACCACGTTAATGGCTCCTTTTCCAATCCTCTTGATATCGAAAAACTAGC	193	185	CAGTGAAAGATAAATGATCGGCATTAAGACGGTAATACTAGATGCTGAAAATTCTCCTGCCAAACAAATATCTAACTCCTAAGACCACGTTAATGGCTCCTTTTCCAATCCTCTTGATATCGAAAAACTAGCATTAACGTGGTCATTGGAGTGTTTTAGAGCTAGAAATAGCAAGGTCTCCTCG	Asn	End	TGC	Asn193End2
ATAAGCAACTCCAATGACCA	CGGTAATACTAGATGCTGAAAATTCTCCTGCCAAACAAATAAGCAACTCCTAAGATCATGTAAATGGCTCCTTTTCCAATCCTCTTGATATCGAAAAACTAGCTGAAAAAT	193	201	CAGTGAAAGATAAATGATCGGCGGTAATACTAGATGCTGAAAATTCTCCTGCCAAACAAATAAGCAACTCCTAAGATCATGTAAATGGCTCCTTTTCCAATCCTCTTGATATCGAAAAACTAGCTGAAAAATATAAGCAACTCCAATGACCAGTTTTAGAGCTAGAAATAGCAAGTCTGGTTGC	Asn	End	CGT	Asn193End3
TGGAAAAGGAGCCATTAACG	TAATACTAGATGCTGAAAATTCTCCTGCCAAACAAATAAGCAACTCCAATTGACATGTAAATGGCTCCTTTTCCAATCCTCTTGATATCGAAAAACTAGCTGAAA	196	198	CAGTGAAAGATAAATGATCGGTAATACTAGATGCTGAAAATTCTCCTGCCAAACAAATAAGCAACTCCAATTGACATGTAAATGGCTCCTTTTCCAATCCTCTTGATATCGAAAAACTAGCTGAAATGGAAAAGGAGCCATTAACGGTTTTAGAGCTAGAAATAGCAAGTCAGACCGCATGGGC	Asp	End	TGG	Asp196End0
GGAAAAGGAGCCATTAACGT	TAATACTAGATGCTGAAAATTCTCCTGCCAAACAAATAAGCAACTCCAATTAACACGTTAATGGCTCCTTTTCCAATCCTCTTGATATCGAAAAACTAGCTGAA	196	197	CAGTGAAAGATAAATGATCGGTAATACTAGATGCTGAAAATTCTCCTGCCAAACAAATAAGCAACTCCAATTAACACGTTAATGGCTCCTTTTCCAATCCTCTTGATATCGAAAAACTAGCTGAAGGAAAAGGAGCCATTAACGTGTTTTAGAGCTAGAAATAGCAAGGCGGTGAATGTGCATG	Asp	End	GGT	Asp196End1
ATAAGCAACTCCAATGACCA	TAATACTAGATGCTGAAAATTCTCCTGCCAAACAAATAAGCAACTCCAATTGACATGTAAATGGCTCCTTTTCCAATCCTCTTGATATCGAAAAACTAGCTGAAAAAT	196	201	CAGTGAAAGATAAATGATCGGTAATACTAGATGCTGAAAATTCTCCTGCCAAACAAATAAGCAACTCCAATTGACATGTAAATGGCTCCTTTTCCAATCCTCTTGATATCGAAAAACTAGCTGAAAAATATAAGCAACTCCAATGACCAGTTTTAGAGCTAGAAATAGCAAGTCCAGCACGGGC	Asp	End	CGT	Asp196End2
ATTGGAAAAGGAGCCATTAA	TAATACTAGATGCTGAAAATTCTCCTGCCAAACAAATAAGCAACTCCAATTAACATGTAAATGGCTCCTTTTCCAATCCTCTTGATATCGAAAAACTAGCTGAAAAA	196	200	CAGTGAAAGATAAATGATCGGTAATACTAGATGCTGAAAATTCTCCTGCCAAACAAATAAGCAACTCCAATTAACATGTAAATGGCTCCTTTTCCAATCCTCTTGATATCGAAAAACTAGCTGAAAAAATTGGAAAAGGAGCCATTAAGTTTTAGAGCTAGAAATAGCAAGTGATTACTACGCG	Asp	End	CGT	Asp196End3
TGGAAAAGGAGCCATTAACG	ATACTAGATGCTGAAAATTCTCCTGCCAAACAAATAAGCAACTCCAATGACTAAGTTAATGGCTCCTTTTCCAATCCTCTTGATATCGAAAAACTAGCTGAAAA	199	198	CAGTGAAAGATAAATGATCGGATACTAGATGCTGAAAATTCTCCTGCCAAACAAATAAGCAACTCCAATGACTAAGTTAATGGCTCCTTTTCCAATCCTCTTGATATCGAAAAACTAGCTGAAAATGGAAAAGGAGCCATTAACGGTTTTAGAGCTAGAAATAGCAAGGATGGTACCGTTGATG	His	End	TGG	His199End0
ATAAGCAACTCCAATGACCA	TACTAGATGCTGAAAATTCTCCTGCCAAACAAATAAGCAACTCCAATGATTGAGTAAATGGCTCCTTTTCCAATCCTCTTGATATCGAAAAACTAGCTGAAAAAT	199	201	CAGTGAAAGATAAATGATCGGTACTAGATGCTGAAAATTCTCCTGCCAAACAAATAAGCAACTCCAATGATTGAGTAAATGGCTCCTTTTCCAATCCTCTTGATATCGAAAAACTAGCTGAAAAATATAAGCAACTCCAATGACCAGTTTTAGAGCTAGAAATAGCAAGCAGAGTGGTGGCATC	His	End	CGT	His199End1
GGAAAAGGAGCCATTAACGT	AATACTAGATGCTGAAAATTCTCCTGCCAAACAAATAAGCAACTCCAATGATTAAGTTAATGGCTCCTTTTCCAATCCTCTTGATATCGAAAAACTAGCTGAAAA	199	197	CAGTGAAAGATAAATGATCGGAATACTAGATGCTGAAAATTCTCCTGCCAAACAAATAAGCAACTCCAATGATTAAGTTAATGGCTCCTTTTCCAATCCTCTTGATATCGAAAAACTAGCTGAAAAGGAAAAGGAGCCATTAACGTGTTTTAGAGCTAGAAATAGCAAGCGATCTGTATGTGTG	His	End	GGT	His199End2
ATTGGAAAAGGAGCCATTAA	TACTAGATGCTGAAAATTCTCCTGCCAAACAAATAAGCAACTCCAATGACTAAGTTAATGGCTCCTTTTCCAATCCTCTTGATATCGAAAAACTAGCTGAAAAA	199	200	CAGTGAAAGATAAATGATCGGTACTAGATGCTGAAAATTCTCCTGCCAAACAAATAAGCAACTCCAATGACTAAGTTAATGGCTCCTTTTCCAATCCTCTTGATATCGAAAAACTAGCTGAAAAAATTGGAAAAGGAGCCATTAAGTTTTAGAGCTAGAAATAGCAAGGTTTTGCCCCTGTAGG	His	End	CGT	His199End3
ATAAGCAACTCCAATGACCA	CTAGATGCTGAAAATTCTCCTGCCAAACAAATAAGCAACTCCAATGACCACTAAAATGGCTCCTTTTCCAATCCTCTTGATATCGAAAAACTAGCTGAAAAATG	202	201	CAGTGAAAGATAAATGATCGGCTAGATGCTGAAAATTCTCCTGCCAAACAAATAAGCAACTCCAATGACCACTAAAATGGCTCCTTTTCCAATCCTCTTGATATCGAAAAACTAGCTGAAAAATGATAAGCAACTCCAATGACCAGTTTTAGAGCTAGAAATAGCAAGTTAGTTGGCGCCGATT	Val	End	CGT	Val202End0
TGGAAAAGGAGCCATTAACG	ATACTAGATGCTGAAAATTCTCCTGCCAAACAAATAAGCAACTCCAATGACCATTGAAATGGCTCCTTTTCCAATCCTCTTGATATCGAAAAACTAGCTGAAAAATG	202	198	CAGTGAAAGATAAATGATCGGATACTAGATGCTGAAAATTCTCCTGCCAAACAAATAAGCAACTCCAATGACCATTGAAATGGCTCCTTTTCCAATCCTCTTGATATCGAAAAACTAGCTGAAAAATGTGGAAAAGGAGCCATTAACGGTTTTAGAGCTAGAAATAGCAAGCCACAGATCCAGG	Val	End	TGG	Val202End1
GGAAAAGGAGCCATTAACGT	AATACTAGATGCTGAAAATTCTCCTGCCAAACAAATAAGCAACTCCAATGATCACTAAAATGGCTCCTTTTCCAATCCTCTTGATATCGAAAAACTAGCTGAAAAATG	202	197	CAGTGAAAGATAAATGATCGGAATACTAGATGCTGAAAATTCTCCTGCCAAACAAATAAGCAACTCCAATGATCACTAAAATGGCTCCTTTTCCAATCCTCTTGATATCGAAAAACTAGCTGAAAAATGGGAAAAGGAGCCATTAACGTGTTTTAGAGCTAGAAATAGCAAGCCCGGACAACAC	Val	End	GGT	Val202End2
ATTGGAAAAGGAGCCATTAA	ACTAGATGCTGAAAATTCTCCTGCCAAACAAATAAGCAACTCCAATGACCATTAAAATGGCTCCTTTTCCAATCCTCTTGATATCGAAAAACTAGCTGAAAAATG	202	200	CAGTGAAAGATAAATGATCGGACTAGATGCTGAAAATTCTCCTGCCAAACAAATAAGCAACTCCAATGACCATTAAAATGGCTCCTTTTCCAATCCTCTTGATATCGAAAAACTAGCTGAAAAATGATTGGAAAAGGAGCCATTAAGTTTTAGAGCTAGAAATAGCAAGCAGGGAGCTTAGACA	Val	End	CGT	Val202End3
ATAAGCAACTCCAATGACCA	CTAGATGCTGAAAATTCTCCTGCCAAACAAATAAGCAACTCCAATGATCACGTATAAGGCTCCTTTTCCAATCCTCTTGATATCGAAAAACTAGCTGAAAAATGTGA	205	201	CAGTGAAAGATAAATGATCGGCTAGATGCTGAAAATTCTCCTGCCAAACAAATAAGCAACTCCAATGATCACGTATAAGGCTCCTTTTCCAATCCTCTTGATATCGAAAAACTAGCTGAAAAATGTGAATAAGCAACTCCAATGACCAGTTTTAGAGCTAGAAATAGCAAGCGGCAACGTACAA	Asn	End	CGT	Asn205End0
GATATCAAGAGGATTGGAAA	ATGCTGAAAATTCTCCTGCCAAACAAATAAGCAACTCCAATGACCACGTTTAAGGCAGTTTCTCCAATCCTCTTGATATCGAAAAACTAGCTGAAAAATGTGATGTGCTA	205	212	CAGTGAAAGATAAATGATCGGATGCTGAAAATTCTCCTGCCAAACAAATAAGCAACTCCAATGACCACGTTTAAGGCAGTTTCTCCAATCCTCTTGATATCGAAAAACTAGCTGAAAAATGTGATGTGCTAGATATCAAGAGGATTGGAAAGTTTTAGAGCTAGAAATAGCAAGAAGGGGGAGA	Asn	End	AGG	Asn205End1
TGGAAAAGGAGCCATTAACG	ATACTAGATGCTGAAAATTCTCCTGCCAAACAAATAAGCAACTCCAATGACCATGTATAAGGCTCCTTTTCCAATCCTCTTGATATCGAAAAACTAGCTGAAAAATGTGA	205	198	CAGTGAAAGATAAATGATCGGATACTAGATGCTGAAAATTCTCCTGCCAAACAAATAAGCAACTCCAATGACCATGTATAAGGCTCCTTTTCCAATCCTCTTGATATCGAAAAACTAGCTGAAAAATGTGATGGAAAAGGAGCCATTAACGGTTTTAGAGCTAGAAATAGCAAGTGAATTTCGG	Asn	End	TGG	Asn205End2
ACTCCAATGACCACGTTAAT	ATGCTGAAAATTCTCCTGCCAAACAAATAAGCAACTCCAATGACCACGTTTGAGGTTCCTTTTCCAATCCTCTTGATATCGAAAAACTAGCTGAAAAATGTGATGT	205	208	CAGTGAAAGATAAATGATCGGATGCTGAAAATTCTCCTGCCAAACAAATAAGCAACTCCAATGACCACGTTTGAGGTTCCTTTTCCAATCCTCTTGATATCGAAAAACTAGCTGAAAAATGTGATGTACTCCAATGACCACGTTAATGTTTTAGAGCTAGAAATAGCAAGCAGCCAGTCCAAAT	Asn	End	GGC	Asn205End3
ATCAAGAGGATTGGAAAAGG	CTGAAAATTCTCCTGCCAAACAAATAAGCAACTCCAATGACCACGTTAATTAATCCTTTTCCAATCCTCTTGATATCGAAAAACTAGCTGAAAAATGTGATGTG	208	209	CAGTGAAAGATAAATGATCGGCTGAAAATTCTCCTGCCAAACAAATAAGCAACTCCAATGACCACGTTAATTAATCCTTTTCCAATCCTCTTGATATCGAAAAACTAGCTGAAAAATGTGATGTGATCAAGAGGATTGGAAAAGGGTTTTAGAGCTAGAAATAGCAAGTCCGGACATAGCGTTT	Gly	End	AGC	Gly208End0
GATATCAAGAGGATTGGAAA	CTGAAAATTCTCCTGCCAAACAAATAAGCAACTCCAATGACCACGTTAATTAAAGTTTCTCCAATCCTCTTGATATCGAAAAACTAGCTGAAAAATGTGATGTGCTA	208	212	CAGTGAAAGATAAATGATCGGCTGAAAATTCTCCTGCCAAACAAATAAGCAACTCCAATGACCACGTTAATTAAAGTTTCTCCAATCCTCTTGATATCGAAAAACTAGCTGAAAAATGTGATGTGCTAGATATCAAGAGGATTGGAAAGTTTTAGAGCTAGAAATAGCAAGGTCTAGTTGTTGT	Gly	End	AGG	Gly208End1
ACTCCAATGACCACGTTAAT	CTGAAAATTCTCCTGCCAAACAAATAAGCAACTCCAATGACCACGTTAATTAATCCTTTTCCAATCCTCTTGATATCGAAAAACTAGCTGAAAAATGTGATGT	208	208	CAGTGAAAGATAAATGATCGGCTGAAAATTCTCCTGCCAAACAAATAAGCAACTCCAATGACCACGTTAATTAATCCTTTTCCAATCCTCTTGATATCGAAAAACTAGCTGAAAAATGTGATGTACTCCAATGACCACGTTAATGTTTTAGAGCTAGAAATAGCAAGCGGTCCGTCCCCACAAC	Gly	End	GGC	Gly208End2
ATAAGCAACTCCAATGACCA	CTAGATGCTGAAAATTCTCCTGCCAAACAAATAAGCAACTCCAATGATCACGTAAATTAATCCTTTTCCAATCCTCTTGATATCGAAAAACTAGCTGAAAAATGTGATGT	208	201	CAGTGAAAGATAAATGATCGGCTAGATGCTGAAAATTCTCCTGCCAAACAAATAAGCAACTCCAATGATCACGTAAATTAATCCTTTTCCAATCCTCTTGATATCGAAAAACTAGCTGAAAAATGTGATGTATAAGCAACTCCAATGACCAGTTTTAGAGCTAGAAATAGCAAGATGAATGATA	Gly	End	CGT	Gly208End3
GATATCAAGAGGATTGGAAA	AAAATTCTCCTGCCAAACAAATAAGCAACTCCAATGACCACGTTAATGGCTAATTTTCCAATCCTCTTGATATCGAAAAACTAGCTGAAAAATGTGATGTGCTA	211	212	CAGTGAAAGATAAATGATCGGAAAATTCTCCTGCCAAACAAATAAGCAACTCCAATGACCACGTTAATGGCTAATTTTCCAATCCTCTTGATATCGAAAAACTAGCTGAAAAATGTGATGTGCTAGATATCAAGAGGATTGGAAAGTTTTAGAGCTAGAAATAGCAAGTTTTGGCCTGGCCAGT	Ser	End	AGG	Ser211End0
ATCAAGAGGATTGGAAAAGG	TGAAAATTCTCCTGCCAAACAAATAAGCAACTCCAATGACCACGTTAATGGTTAATTTTCCAATCCTCTTGATATCGAAAAACTAGCTGAAAAATGTGATGTGCT	211	209	CAGTGAAAGATAAATGATCGGTGAAAATTCTCCTGCCAAACAAATAAGCAACTCCAATGACCACGTTAATGGTTAATTTTCCAATCCTCTTGATATCGAAAAACTAGCTGAAAAATGTGATGTGCTATCAAGAGGATTGGAAAAGGGTTTTAGAGCTAGAAATAGCAAGATCAGTTAGGCGCCT	Ser	End	AGC	Ser211End1
ACTCCAATGACCACGTTAAT	CTGAAAATTCTCCTGCCAAACAAATAAGCAACTCCAATGACCACGTTAACGGTTAATTTTCCAATCCTCTTGATATCGAAAAACTAGCTGAAAAATGTGATGTGCT	211	208	CAGTGAAAGATAAATGATCGGCTGAAAATTCTCCTGCCAAACAAATAAGCAACTCCAATGACCACGTTAACGGTTAATTTTCCAATCCTCTTGATATCGAAAAACTAGCTGAAAAATGTGATGTGCTACTCCAATGACCACGTTAATGTTTTAGAGCTAGAAATAGCAAGCCAGTTACAGATGG	Ser	End	GGC	Ser211End2
ATAAGCAACTCCAATGACCA	CTAGATGCTGAAAATTCTCCTGCCAAACAAATAAGCAACTCCAATGATCACGTAAATGGCTAATTTTCCAATCCTCTTGATATCGAAAAACTAGCTGAAAAATGTGATGTGCT	211	201	CAGTGAAAGATAAATGATCGGCTAGATGCTGAAAATTCTCCTGCCAAACAAATAAGCAACTCCAATGATCACGTAAATGGCTAATTTTCCAATCCTCTTGATATCGAAAAACTAGCTGAAAAATGTGATGTGCTATAAGCAACTCCAATGACCAGTTTTAGAGCTAGAAATAGCAAGCGAGGCT	Ser	End	CGT	Ser211End3
GATATCAAGAGGATTGGAAA	AAATTCTCCTGCCAAACAAATAAGCAACTCCAATGACCACGTTAATGGCAGTTAATCCAATCCTCTTGATATCGAAAAACTAGCTGAAAAATGTGATGTGCTAAC	214	212	CAGTGAAAGATAAATGATCGGAAATTCTCCTGCCAAACAAATAAGCAACTCCAATGACCACGTTAATGGCAGTTAATCCAATCCTCTTGATATCGAAAAACTAGCTGAAAAATGTGATGTGCTAACGATATCAAGAGGATTGGAAAGTTTTAGAGCTAGAAATAGCAAGTGATTGGACCACCAA	Phe	End	AGG	Phe214End0
ATCAAGAGGATTGGAAAAGG	TGAAAATTCTCCTGCCAAACAAATAAGCAACTCCAATGACCACGTTAATGGTTCCTAATCCAATCCTCTTGATATCGAAAAACTAGCTGAAAAATGTGATGTGCTAAC	214	209	CAGTGAAAGATAAATGATCGGTGAAAATTCTCCTGCCAAACAAATAAGCAACTCCAATGACCACGTTAATGGTTCCTAATCCAATCCTCTTGATATCGAAAAACTAGCTGAAAAATGTGATGTGCTAACATCAAGAGGATTGGAAAAGGGTTTTAGAGCTAGAAATAGCAAGGGATACCATCGC	Phe	End	AGC	Phe214End1
ACTCCAATGACCACGTTAAT	CTGAAAATTCTCCTGCCAAACAAATAAGCAACTCCAATGACCACGTTAACGGTTCCTAATCCAATCCTCTTGATATCGAAAAACTAGCTGAAAAATGTGATGTGCTAAC	214	208	CAGTGAAAGATAAATGATCGGCTGAAAATTCTCCTGCCAAACAAATAAGCAACTCCAATGACCACGTTAACGGTTCCTAATCCAATCCTCTTGATATCGAAAAACTAGCTGAAAAATGTGATGTGCTAACACTCCAATGACCACGTTAATGTTTTAGAGCTAGAAATAGCAAGCACACGGGTGG	Phe	End	GGC	Phe214End2
ATAAGCAACTCCAATGACCA	CTAGATGCTGAAAATTCTCCTGCCAAACAAATAAGCAACTCCAATGATCACGTAAATGGCTCCTAATCCAATCCTCTTGATATCGAAAAACTAGCTGAAAAATGTGATGTGCTAAC	214	201	CAGTGAAAGATAAATGATCGGCTAGATGCTGAAAATTCTCCTGCCAAACAAATAAGCAACTCCAATGATCACGTAAATGGCTCCTAATCCAATCCTCTTGATATCGAAAAACTAGCTGAAAAATGTGATGTGCTAACATAAGCAACTCCAATGACCAGTTTTAGAGCTAGAAATAGCAAGGCCA	Phe	End	CGT	Phe214End3
ATCAAGAGGATTGGAAAAGG	TGAAAATTCTCCTGCCAAACAAATAAGCAACTCCAATGACCACGTTAATGGTTCCTTTTAAAATCCTCTTGATATCGAAAAACTAGCTGAAAAATGTGATGTGCTAACGAT	217	209	CAGTGAAAGATAAATGATCGGTGAAAATTCTCCTGCCAAACAAATAAGCAACTCCAATGACCACGTTAATGGTTCCTTTTAAAATCCTCTTGATATCGAAAAACTAGCTGAAAAATGTGATGTGCTAACGATATCAAGAGGATTGGAAAAGGGTTTTAGAGCTAGAAATAGCAAGGAATCGGCT	Ser	End	AGC	Ser217End0
ACTCCAATGACCACGTTAAT	CTGAAAATTCTCCTGCCAAACAAATAAGCAACTCCAATGACCACGTTAACGGTTCCTTTTAAAATCCTCTTGATATCGAAAAACTAGCTGAAAAATGTGATGTGCTAACGAT	217	208	CAGTGAAAGATAAATGATCGGCTGAAAATTCTCCTGCCAAACAAATAAGCAACTCCAATGACCACGTTAACGGTTCCTTTTAAAATCCTCTTGATATCGAAAAACTAGCTGAAAAATGTGATGTGCTAACGATACTCCAATGACCACGTTAATGTTTTAGAGCTAGAAATAGCAAGCATTCATG	Ser	End	GGC	Ser217End1
ATAAGCAACTCCAATGACCA	CTAGATGCTGAAAATTCTCCTGCCAAACAAATAAGCAACTCCAATGATCACGTAAATGGCTCCTTTTAAAATCCTCTTGATATCGAAAAACTAGCTGAAAAATGTGATGTGCTAACGAT	217	201	CAGTGAAAGATAAATGATCGGCTAGATGCTGAAAATTCTCCTGCCAAACAAATAAGCAACTCCAATGATCACGTAAATGGCTCCTTTTAAAATCCTCTTGATATCGAAAAACTAGCTGAAAAATGTGATGTGCTAACGATATAAGCAACTCCAATGACCAGTTTTAGAGCTAGAAATAGCAAGT	Ser	End	CGT	Ser217End2
GGCTCCTTTTCCAATCCTCT	CTCCTGCCAAACAAATAAGCAACTCCAATGACCACGTTAATGGCTCCTTTTAAAATCCATTGGACATCGAAAAACTAGCTGAAAAATGTGATGTGCTAACGATTGAGATTGAGC	217	228	CAGTGAAAGATAAATGATCGGCTCCTGCCAAACAAATAAGCAACTCCAATGACCACGTTAATGGCTCCTTTTAAAATCCATTGGACATCGAAAAACTAGCTGAAAAATGTGATGTGCTAACGATTGAGATTGAGCGGCTCCTTTTCCAATCCTCTGTTTTAGAGCTAGAAATAGCAAGAAGTCT	Ser	End	TGA	Ser217End3
ATCAAGAGGATTGGAAAAGG	TGAAAATTCTCCTGCCAAACAAATAAGCAACTCCAATGACCACGTTAATGGTTCCTTTTCCTAACCTCTTGATATCGAAAAACTAGCTGAAAAATGTGATGTGCTAACGATTGA	220	209	CAGTGAAAGATAAATGATCGGTGAAAATTCTCCTGCCAAACAAATAAGCAACTCCAATGACCACGTTAATGGTTCCTTTTCCTAACCTCTTGATATCGAAAAACTAGCTGAAAAATGTGATGTGCTAACGATTGAATCAAGAGGATTGGAAAAGGGTTTTAGAGCTAGAAATAGCAAGAGTCGG	Asn	End	AGC	Asn220End0
GGCTCCTTTTCCAATCCTCT	CTGCCAAACAAATAAGCAACTCCAATGACCACGTTAATGGCTCCTTTTCCTAACCATTGGACATCGAAAAACTAGCTGAAAAATGTGATGTGCTAACGATTGAGATTGAGC	220	228	CAGTGAAAGATAAATGATCGGCTGCCAAACAAATAAGCAACTCCAATGACCACGTTAATGGCTCCTTTTCCTAACCATTGGACATCGAAAAACTAGCTGAAAAATGTGATGTGCTAACGATTGAGATTGAGCGGCTCCTTTTCCAATCCTCTGTTTTAGAGCTAGAAATAGCAAGGCGTTCAGG	Asn	End	TGA	Asn220End1
ACTCCAATGACCACGTTAAT	CTGAAAATTCTCCTGCCAAACAAATAAGCAACTCCAATGACCACGTTAACGGTTCCTTTTCCTAACCTCTTGATATCGAAAAACTAGCTGAAAAATGTGATGTGCTAACGATTGA	220	208	CAGTGAAAGATAAATGATCGGCTGAAAATTCTCCTGCCAAACAAATAAGCAACTCCAATGACCACGTTAACGGTTCCTTTTCCTAACCTCTTGATATCGAAAAACTAGCTGAAAAATGTGATGTGCTAACGATTGAACTCCAATGACCACGTTAATGTTTTAGAGCTAGAAATAGCAAGGGGCA	Asn	End	GGC	Asn220End2
AACTCCAATGACCACGTTAA	GCTGAAAATTCTCCTGCCAAACAAATAAGCAACTCCAATGACCACGTAAATGGTTCCTTTTCCTAACCTCTTGATATCGAAAAACTAGCTGAAAAATGTGATGTGCTAACGATTGA	220	207	CAGTGAAAGATAAATGATCGGGCTGAAAATTCTCCTGCCAAACAAATAAGCAACTCCAATGACCACGTAAATGGTTCCTTTTCCTAACCTCTTGATATCGAAAAACTAGCTGAAAAATGTGATGTGCTAACGATTGAAACTCCAATGACCACGTTAAGTTTTAGAGCTAGAAATAGCAAGGACC	Asn	End	TGG	Asn220End3
ATCAAGAGGATTGGAAAAGG	TGAAAATTCTCCTGCCAAACAAATAAGCAACTCCAATGACCACGTTAATGGTTCCTTTTCCAATTAACTTGATATCGAAAAACTAGCTGAAAAATGTGATGTGCTAACGATTGAGAT	223	209	CAGTGAAAGATAAATGATCGGTGAAAATTCTCCTGCCAAACAAATAAGCAACTCCAATGACCACGTTAATGGTTCCTTTTCCAATTAACTTGATATCGAAAAACTAGCTGAAAAATGTGATGTGCTAACGATTGAGATATCAAGAGGATTGGAAAAGGGTTTTAGAGCTAGAAATAGCAAGATG	Pro	End	AGC	Pro223End0
GGCTCCTTTTCCAATCCTCT	CCAAACAAATAAGCAACTCCAATGACCACGTTAATGGCTCCTTTTCCAATTGATTGGACATCGAAAAACTAGCTGAAAAATGTGATGTGCTAACGATTGAGATTGAGC	223	228	CAGTGAAAGATAAATGATCGGCCAAACAAATAAGCAACTCCAATGACCACGTTAATGGCTCCTTTTCCAATTGATTGGACATCGAAAAACTAGCTGAAAAATGTGATGTGCTAACGATTGAGATTGAGCGGCTCCTTTTCCAATCCTCTGTTTTAGAGCTAGAAATAGCAAGGTCGGAGGGTAA	Pro	End	TGA	Pro223End1
ACTCCAATGACCACGTTAAT	CTGAAAATTCTCCTGCCAAACAAATAAGCAACTCCAATGACCACGTTAACGGTTCCTTTTCCAATTAACTTGATATCGAAAAACTAGCTGAAAAATGTGATGTGCTAACGATTGAGAT	223	208	CAGTGAAAGATAAATGATCGGCTGAAAATTCTCCTGCCAAACAAATAAGCAACTCCAATGACCACGTTAACGGTTCCTTTTCCAATTAACTTGATATCGAAAAACTAGCTGAAAAATGTGATGTGCTAACGATTGAGATACTCCAATGACCACGTTAATGTTTTAGAGCTAGAAATAGCAAGTA	Pro	End	GGC	Pro223End2
AACTCCAATGACCACGTTAA	GCTGAAAATTCTCCTGCCAAACAAATAAGCAACTCCAATGACCACGTAAATGGTTCCTTTTCCAATTAACTTGATATCGAAAAACTAGCTGAAAAATGTGATGTGCTAACGATTGAGAT	223	207	CAGTGAAAGATAAATGATCGGGCTGAAAATTCTCCTGCCAAACAAATAAGCAACTCCAATGACCACGTAAATGGTTCCTTTTCCAATTAACTTGATATCGAAAAACTAGCTGAAAAATGTGATGTGCTAACGATTGAGATAACTCCAATGACCACGTTAAGTTTTAGAGCTAGAAATAGCAAGA	Pro	End	TGG	Pro223End3
GGCTCCTTTTCCAATCCTCT	AACAAATAAGCAACTCCAATGACCACGTTAATGGCTCCTTTTCCAATCCATGAGACATCGAAAAACTAGCTGAAAAATGTGATGTGCTAACGATTGAGATTGAGC	226	228	CAGTGAAAGATAAATGATCGGAACAAATAAGCAACTCCAATGACCACGTTAATGGCTCCTTTTCCAATCCATGAGACATCGAAAAACTAGCTGAAAAATGTGATGTGCTAACGATTGAGATTGAGCGGCTCCTTTTCCAATCCTCTGTTTTAGAGCTAGAAATAGCAAGGAATGGGACCTTTCT	Leu	End	TGA	Leu226End0
ATCAAGAGGATTGGAAAAGG	TGAAAATTCTCCTGCCAAACAAATAAGCAACTCCAATGACCACGTTAATGGTTCCTTTTCCAATCCTTAAGATATCGAAAAACTAGCTGAAAAATGTGATGTGCTAACGATTGAGATTGA	226	209	CAGTGAAAGATAAATGATCGGTGAAAATTCTCCTGCCAAACAAATAAGCAACTCCAATGACCACGTTAATGGTTCCTTTTCCAATCCTTAAGATATCGAAAAACTAGCTGAAAAATGTGATGTGCTAACGATTGAGATTGAATCAAGAGGATTGGAAAAGGGTTTTAGAGCTAGAAATAGCAAG	Leu	End	AGC	Leu226End1
CCTCTTGATATCGAAAAACT	AACAAATAAGCAACTCCAATGACCACGTTAATGGCTCCTTTTCCAATCCTTAAGATATCGAAAAGTTGGCAGAAAAATGTGATGTGCTAACGATTGAGATTGAGCATGTTGATGTTCCTA	226	243	CAGTGAAAGATAAATGATCGGAACAAATAAGCAACTCCAATGACCACGTTAATGGCTCCTTTTCCAATCCTTAAGATATCGAAAAGTTGGCAGAAAAATGTGATGTGCTAACGATTGAGATTGAGCATGTTGATGTTCCTACCTCTTGATATCGAAAAACTGTTTTAGAGCTAGAAATAGCAAG	Leu	End	AGC	Leu226End2
TTTTCCAATCCTCTTGATAT	AACAAATAAGCAACTCCAATGACCACGTTAATGGCTCCTTTTCCAATCCTTAAGACATTGAGAAACTAGCTGAAAAATGTGATGTGCTAACGATTGAGATTGAGCATGTTG	226	234	CAGTGAAAGATAAATGATCGGAACAAATAAGCAACTCCAATGACCACGTTAATGGCTCCTTTTCCAATCCTTAAGACATTGAGAAACTAGCTGAAAAATGTGATGTGCTAACGATTGAGATTGAGCATGTTGTTTTCCAATCCTCTTGATATGTTTTAGAGCTAGAAATAGCAAGGTCAGGGTC	Leu	End	CGA	Leu226End3
GGCTCCTTTTCCAATCCTCT	CAAATAAGCAACTCCAATGACCACGTTAATGGCTCCTTTTCCAATCCTCTTTAAATCGAAAAACTAGCTGAAAAATGTGATGTGCTAACGATTGAGATTGAGCA	229	228	CAGTGAAAGATAAATGATCGGCAAATAAGCAACTCCAATGACCACGTTAATGGCTCCTTTTCCAATCCTCTTTAAATCGAAAAACTAGCTGAAAAATGTGATGTGCTAACGATTGAGATTGAGCAGGCTCCTTTTCCAATCCTCTGTTTTAGAGCTAGAAATAGCAAGGTGCAAACCGAATCTG	Asp	End	TGA	Asp229End0
CCTCTTGATATCGAAAAACT	AAATAAGCAACTCCAATGACCACGTTAATGGCTCCTTTTCCAATCCTCTTTAAATCGAAAAGTTGGCAGAAAAATGTGATGTGCTAACGATTGAGATTGAGCATGTTGATGTTCCTA	229	243	CAGTGAAAGATAAATGATCGGAAATAAGCAACTCCAATGACCACGTTAATGGCTCCTTTTCCAATCCTCTTTAAATCGAAAAGTTGGCAGAAAAATGTGATGTGCTAACGATTGAGATTGAGCATGTTGATGTTCCTACCTCTTGATATCGAAAAACTGTTTTAGAGCTAGAAATAGCAAGGCC	Asp	End	AGC	Asp229End1
CTTGATATCGAAAAACTAGC	AAATAAGCAACTCCAATGACCACGTTAATGGCTCCTTTTCCAATCCTCTTTAAATCGAAAAATTGGCAGAGAAATGTGATGTGCTAACGATTGAGATTGAGCATGTTGATGTTCCTACAC	229	246	CAGTGAAAGATAAATGATCGGAAATAAGCAACTCCAATGACCACGTTAATGGCTCCTTTTCCAATCCTCTTTAAATCGAAAAATTGGCAGAGAAATGTGATGTGCTAACGATTGAGATTGAGCATGTTGATGTTCCTACACCTTGATATCGAAAAACTAGCGTTTTAGAGCTAGAAATAGCAAG	Asp	End	TGA	Asp229End2
TTTTCCAATCCTCTTGATAT	AAATAAGCAACTCCAATGACCACGTTAATGGCTCCTTTTCCAATCCTCTTTGAATTGAGAAACTAGCTGAAAAATGTGATGTGCTAACGATTGAGATTGAGCATGTTG	229	234	CAGTGAAAGATAAATGATCGGAAATAAGCAACTCCAATGACCACGTTAATGGCTCCTTTTCCAATCCTCTTTGAATTGAGAAACTAGCTGAAAAATGTGATGTGCTAACGATTGAGATTGAGCATGTTGTTTTCCAATCCTCTTGATATGTTTTAGAGCTAGAAATAGCAAGTACCTTATTGAT	Asp	End	CGA	Asp229End3
GGCTCCTTTTCCAATCCTCT	CAAATAAGCAACTCCAATGACCACGTTAATGGCTCCTTTTCCAATCCACTTGACTAAGAAAAACTAGCTGAAAAATGTGATGTGCTAACGATTGAGATTGAGCATGT	232	228	CAGTGAAAGATAAATGATCGGCAAATAAGCAACTCCAATGACCACGTTAATGGCTCCTTTTCCAATCCACTTGACTAAGAAAAACTAGCTGAAAAATGTGATGTGCTAACGATTGAGATTGAGCATGTGGCTCCTTTTCCAATCCTCTGTTTTAGAGCTAGAAATAGCAAGACGTTGGTAGAAC	Ile	End	TGA	Ile232End0
CCTCTTGATATCGAAAAACT	TAAGCAACTCCAATGACCACGTTAATGGCTCCTTTTCCAATCCTCTTGATTAAGAAAAGTTGGCAGAAAAATGTGATGTGCTAACGATTGAGATTGAGCATGTTGATGTTCCTA	232	243	CAGTGAAAGATAAATGATCGGTAAGCAACTCCAATGACCACGTTAATGGCTCCTTTTCCAATCCTCTTGATTAAGAAAAGTTGGCAGAAAAATGTGATGTGCTAACGATTGAGATTGAGCATGTTGATGTTCCTACCTCTTGATATCGAAAAACTGTTTTAGAGCTAGAAATAGCAAGAGGACC	Ile	End	AGC	Ile232End1
CTTGATATCGAAAAACTAGC	TAAGCAACTCCAATGACCACGTTAATGGCTCCTTTTCCAATCCTCTTGATTAAGAAAAATTGGCAGAGAAATGTGATGTGCTAACGATTGAGATTGAGCATGTTGATGTTCCTACAC	232	246	CAGTGAAAGATAAATGATCGGTAAGCAACTCCAATGACCACGTTAATGGCTCCTTTTCCAATCCTCTTGATTAAGAAAAATTGGCAGAGAAATGTGATGTGCTAACGATTGAGATTGAGCATGTTGATGTTCCTACACCTTGATATCGAAAAACTAGCGTTTTAGAGCTAGAAATAGCAAGTCC	Ile	End	TGA	Ile232End2
TTTTCCAATCCTCTTGATAT	TAAGCAACTCCAATGACCACGTTAATGGCTCCTTTTCCAATCCTCTTGACTGAGAGAAACTAGCTGAAAAATGTGATGTGCTAACGATTGAGATTGAGCATGTTG	232	234	CAGTGAAAGATAAATGATCGGTAAGCAACTCCAATGACCACGTTAATGGCTCCTTTTCCAATCCTCTTGACTGAGAGAAACTAGCTGAAAAATGTGATGTGCTAACGATTGAGATTGAGCATGTTGTTTTCCAATCCTCTTGATATGTTTTAGAGCTAGAAATAGCAAGCGATAGCTTTACGAC	Ile	End	CGA	Ile232End3
GGCTCCTTTTCCAATCCTCT	CAAATAAGCAACTCCAATGACCACGTTAATGGCTCCTTTTCCAATCCACTTGACATCTAAAAACTAGCTGAAAAATGTGATGTGCTAACGATTGAGATTGAGCATGTTGA	235	228	CAGTGAAAGATAAATGATCGGCAAATAAGCAACTCCAATGACCACGTTAATGGCTCCTTTTCCAATCCACTTGACATCTAAAAACTAGCTGAAAAATGTGATGTGCTAACGATTGAGATTGAGCATGTTGAGGCTCCTTTTCCAATCCTCTGTTTTAGAGCTAGAAATAGCAAGAGGCCGACGC	Glu	End	TGA	Glu235End0
CCTCTTGATATCGAAAAACT	GCAACTCCAATGACCACGTTAATGGCTCCTTTTCCAATCCTCTTGATATCTAAAAGTTGGCAGAAAAATGTGATGTGCTAACGATTGAGATTGAGCATGTTGATGTTCCTA	235	243	CAGTGAAAGATAAATGATCGGGCAACTCCAATGACCACGTTAATGGCTCCTTTTCCAATCCTCTTGATATCTAAAAGTTGGCAGAAAAATGTGATGTGCTAACGATTGAGATTGAGCATGTTGATGTTCCTACCTCTTGATATCGAAAAACTGTTTTAGAGCTAGAAATAGCAAGGTGTGGGAC	Glu	End	AGC	Glu235End1
CTTGATATCGAAAAACTAGC	GCAACTCCAATGACCACGTTAATGGCTCCTTTTCCAATCCTCTTGATATCTAAAAATTGGCAGAGAAATGTGATGTGCTAACGATTGAGATTGAGCATGTTGATGTTCCTACAC	235	246	CAGTGAAAGATAAATGATCGGGCAACTCCAATGACCACGTTAATGGCTCCTTTTCCAATCCTCTTGATATCTAAAAATTGGCAGAGAAATGTGATGTGCTAACGATTGAGATTGAGCATGTTGATGTTCCTACACCTTGATATCGAAAAACTAGCGTTTTAGAGCTAGAAATAGCAAGTAAACC	Glu	End	TGA	Glu235End2
TTTTCCAATCCTCTTGATAT	AGCAACTCCAATGACCACGTTAATGGCTCCTTTTCCAATCCTCTTGATATCTAAAAACTAGCTGAAAAATGTGATGTGCTAACGATTGAGATTGAGCATGTTGA	235	234	CAGTGAAAGATAAATGATCGGAGCAACTCCAATGACCACGTTAATGGCTCCTTTTCCAATCCTCTTGATATCTAAAAACTAGCTGAAAAATGTGATGTGCTAACGATTGAGATTGAGCATGTTGATTTTCCAATCCTCTTGATATGTTTTAGAGCTAGAAATAGCAAGAGTCACGATGCAACTG	Glu	End	CGA	Glu235End3
GGCTCCTTTTCCAATCCTCT	CAAATAAGCAACTCCAATGACCACGTTAATGGCTCCTTTTCCAATCCACTTGACATCGAATAACTAGCTGAAAAATGTGATGTGCTAACGATTGAGATTGAGCATGTTGATGT	238	228	CAGTGAAAGATAAATGATCGGCAAATAAGCAACTCCAATGACCACGTTAATGGCTCCTTTTCCAATCCACTTGACATCGAATAACTAGCTGAAAAATGTGATGTGCTAACGATTGAGATTGAGCATGTTGATGTGGCTCCTTTTCCAATCCTCTGTTTTAGAGCTAGAAATAGCAAGGACATGT	Lys	End	TGA	Lys238End0
GAAAAACTAGCTGAAAAATG	ACTCCAATGACCACGTTAATGGCTCCTTTTCCAATCCTCTTGATATCGAATAACTAGCTGAAAAGTGCGACGTGCTAACGATTGAGATTGAGCATGTTGATGTTCCTACACTAAAGAATC	238	255	CAGTGAAAGATAAATGATCGGACTCCAATGACCACGTTAATGGCTCCTTTTCCAATCCTCTTGATATCGAATAACTAGCTGAAAAGTGCGACGTGCTAACGATTGAGATTGAGCATGTTGATGTTCCTACACTAAAGAATCGAAAAACTAGCTGAAAAATGGTTTTAGAGCTAGAAATAGCAAG	Lys	End	TGA	Lys238End1
CCTCTTGATATCGAAAAACT	ACTCCAATGACCACGTTAATGGCTCCTTTTCCAATCCTCTTGATATCGAATGATTGGCAGAAAAATGTGATGTGCTAACGATTGAGATTGAGCATGTTGATGTTCCTA	238	243	CAGTGAAAGATAAATGATCGGACTCCAATGACCACGTTAATGGCTCCTTTTCCAATCCTCTTGATATCGAATGATTGGCAGAAAAATGTGATGTGCTAACGATTGAGATTGAGCATGTTGATGTTCCTACCTCTTGATATCGAAAAACTGTTTTAGAGCTAGAAATAGCAAGTGGGGGCGTCTA	Lys	End	AGC	Lys238End2
CTTGATATCGAAAAACTAGC	ACTCCAATGACCACGTTAATGGCTCCTTTTCCAATCCTCTTGATATCGAATAATTGGCAGAGAAATGTGATGTGCTAACGATTGAGATTGAGCATGTTGATGTTCCTACAC	238	246	CAGTGAAAGATAAATGATCGGACTCCAATGACCACGTTAATGGCTCCTTTTCCAATCCTCTTGATATCGAATAATTGGCAGAGAAATGTGATGTGCTAACGATTGAGATTGAGCATGTTGATGTTCCTACACCTTGATATCGAAAAACTAGCGTTTTAGAGCTAGAAATAGCAAGAGGTCAGTT	Lys	End	TGA	Lys238End3
GGCTCCTTTTCCAATCCTCT	CAAATAAGCAACTCCAATGACCACGTTAATGGCTCCTTTTCCAATCCACTTGACATCGAAAAATAAGCTGAAAAATGTGATGTGCTAACGATTGAGATTGAGCATGTTGATGTTCC	241	228	CAGTGAAAGATAAATGATCGGCAAATAAGCAACTCCAATGACCACGTTAATGGCTCCTTTTCCAATCCACTTGACATCGAAAAATAAGCTGAAAAATGTGATGTGCTAACGATTGAGATTGAGCATGTTGATGTTCCGGCTCCTTTTCCAATCCTCTGTTTTAGAGCTAGAAATAGCAAGGCTT	Leu	End	TGA	Leu241End0
GAAAAACTAGCTGAAAAATG	CCAATGACCACGTTAATGGCTCCTTTTCCAATCCTCTTGATATCGAAAAATAAGCTGAAAAGTGCGACGTGCTAACGATTGAGATTGAGCATGTTGATGTTCCTACACTAAAGAATC	241	255	CAGTGAAAGATAAATGATCGGCCAATGACCACGTTAATGGCTCCTTTTCCAATCCTCTTGATATCGAAAAATAAGCTGAAAAGTGCGACGTGCTAACGATTGAGATTGAGCATGTTGATGTTCCTACACTAAAGAATCGAAAAACTAGCTGAAAAATGGTTTTAGAGCTAGAAATAGCAAGGGT	Leu	End	TGA	Leu241End1
CCTCTTGATATCGAAAAACT	CCAATGACCACGTTAATGGCTCCTTTTCCAATCCTCTTGATATCGAAAAGTGAGCAGAAAAATGTGATGTGCTAACGATTGAGATTGAGCATGTTGATGTTCCTA	241	243	CAGTGAAAGATAAATGATCGGCCAATGACCACGTTAATGGCTCCTTTTCCAATCCTCTTGATATCGAAAAGTGAGCAGAAAAATGTGATGTGCTAACGATTGAGATTGAGCATGTTGATGTTCCTACCTCTTGATATCGAAAAACTGTTTTAGAGCTAGAAATAGCAAGCCGTTTGTTCAATTT	Leu	End	AGC	Leu241End2
CTTGATATCGAAAAACTAGC	CCAATGACCACGTTAATGGCTCCTTTTCCAATCCTCTTGATATCGAAAAATGAGCAGAGAAATGTGATGTGCTAACGATTGAGATTGAGCATGTTGATGTTCCTACAC	241	246	CAGTGAAAGATAAATGATCGGCCAATGACCACGTTAATGGCTCCTTTTCCAATCCTCTTGATATCGAAAAATGAGCAGAGAAATGTGATGTGCTAACGATTGAGATTGAGCATGTTGATGTTCCTACACCTTGATATCGAAAAACTAGCGTTTTAGAGCTAGAAATAGCAAGCGTTCATGCGTC	Leu	End	TGA	Leu241End3
GGCTCCTTTTCCAATCCTCT	CAAATAAGCAACTCCAATGACCACGTTAATGGCTCCTTTTCCAATCCACTTGACATCGAAAAACTATAAGAAAAATGTGATGTGCTAACGATTGAGATTGAGCATGTTGATGTTCCTAC	244	228	CAGTGAAAGATAAATGATCGGCAAATAAGCAACTCCAATGACCACGTTAATGGCTCCTTTTCCAATCCACTTGACATCGAAAAACTATAAGAAAAATGTGATGTGCTAACGATTGAGATTGAGCATGTTGATGTTCCTACGGCTCCTTTTCCAATCCTCTGTTTTAGAGCTAGAAATAGCAAGT	Ala	End	TGA	Ala244End0
GAAAAACTAGCTGAAAAATG	ATGACCACGTTAATGGCTCCTTTTCCAATCCTCTTGATATCGAAAAACTATAAGAAAAGTGCGACGTGCTAACGATTGAGATTGAGCATGTTGATGTTCCTACACTAAAGAATC	244	255	CAGTGAAAGATAAATGATCGGATGACCACGTTAATGGCTCCTTTTCCAATCCTCTTGATATCGAAAAACTATAAGAAAAGTGCGACGTGCTAACGATTGAGATTGAGCATGTTGATGTTCCTACACTAAAGAATCGAAAAACTAGCTGAAAAATGGTTTTAGAGCTAGAAATAGCAAGGCGAAT	Ala	End	TGA	Ala244End1
CCTCTTGATATCGAAAAACT	AATGACCACGTTAATGGCTCCTTTTCCAATCCTCTTGATATCGAAAAACTATAAGAAAAATGTGATGTGCTAACGATTGAGATTGAGCATGTTGATGTTCCTAC	244	243	CAGTGAAAGATAAATGATCGGAATGACCACGTTAATGGCTCCTTTTCCAATCCTCTTGATATCGAAAAACTATAAGAAAAATGTGATGTGCTAACGATTGAGATTGAGCATGTTGATGTTCCTACCCTCTTGATATCGAAAAACTGTTTTAGAGCTAGAAATAGCAAGTATACCCCCCTCTCCG	Ala	End	AGC	Ala244End2
CTTGATATCGAAAAACTAGC	ATGACCACGTTAATGGCTCCTTTTCCAATCCTCTTGATATCGAAAAATTGTGAGAGAAATGTGATGTGCTAACGATTGAGATTGAGCATGTTGATGTTCCTACAC	244	246	CAGTGAAAGATAAATGATCGGATGACCACGTTAATGGCTCCTTTTCCAATCCTCTTGATATCGAAAAATTGTGAGAGAAATGTGATGTGCTAACGATTGAGATTGAGCATGTTGATGTTCCTACACCTTGATATCGAAAAACTAGCGTTTTAGAGCTAGAAATAGCAAGTCCAGATGGCTTGTA	Ala	End	TGA	Ala244End3
GAAAAACTAGCTGAAAAATG	ACCACGTTAATGGCTCCTTTTCCAATCCTCTTGATATCGAAAAACTAGCTTAAAAGTGCGACGTGCTAACGATTGAGATTGAGCATGTTGATGTTCCTACACTAAAGAATC	247	255	CAGTGAAAGATAAATGATCGGACCACGTTAATGGCTCCTTTTCCAATCCTCTTGATATCGAAAAACTAGCTTAAAAGTGCGACGTGCTAACGATTGAGATTGAGCATGTTGATGTTCCTACACTAAAGAATCGAAAAACTAGCTGAAAAATGGTTTTAGAGCTAGAAATAGCAAGGTGCAACAA	Glu	End	TGA	Glu247End0
CTTGATATCGAAAAACTAGC	GACCACGTTAATGGCTCCTTTTCCAATCCTCTTGATATCGAAAAACTAGCTTAAAAATGTGATGTGCTAACGATTGAGATTGAGCATGTTGATGTTCCTACACT	247	246	CAGTGAAAGATAAATGATCGGGACCACGTTAATGGCTCCTTTTCCAATCCTCTTGATATCGAAAAACTAGCTTAAAAATGTGATGTGCTAACGATTGAGATTGAGCATGTTGATGTTCCTACACTCTTGATATCGAAAAACTAGCGTTTTAGAGCTAGAAATAGCAAGTACAAGACGCGAAATA	Glu	End	TGA	Glu247End1
CCTCTTGATATCGAAAAACT	AATGACCACGTTAATGGCTCCTTTTCCAATCCTCTTGATATCGAAAAGCTAGCATAAAAATGTGATGTGCTAACGATTGAGATTGAGCATGTTGATGTTCCTACACT	247	243	CAGTGAAAGATAAATGATCGGAATGACCACGTTAATGGCTCCTTTTCCAATCCTCTTGATATCGAAAAGCTAGCATAAAAATGTGATGTGCTAACGATTGAGATTGAGCATGTTGATGTTCCTACACTCCTCTTGATATCGAAAAACTGTTTTAGAGCTAGAAATAGCAAGATGAAGAGTTCAT	Glu	End	AGC	Glu247End2
ACTAGCTGAAAAATGTGATG	ACCACGTTAATGGCTCCTTTTCCAATCCTCTTGATATCGAAAAACTAGCTTAAAAATGTGATGTTTTGACGATTGAGATTGAGCATGTTGATGTTCCTACACTAAAGAATCTTCAA	247	260	CAGTGAAAGATAAATGATCGGACCACGTTAATGGCTCCTTTTCCAATCCTCTTGATATCGAAAAACTAGCTTAAAAATGTGATGTTTTGACGATTGAGATTGAGCATGTTGATGTTCCTACACTAAAGAATCTTCAAACTAGCTGAAAAATGTGATGGTTTTAGAGCTAGAAATAGCAAGCTAA	Glu	End	TGC	Glu247End3
TCAACATGCTCAATCTCAAT	ACGTTAATGGCTCCTTTTCCAATCCTCTTGATATCGAAAAACTAGCTGAATAATGTGATGTGCTAACTATAGAGATTGAGCATGTTGATGTTCCTACACTAAAGAATCTTCAAGTAAA	250	265	CAGTGAAAGATAAATGATCGGACGTTAATGGCTCCTTTTCCAATCCTCTTGATATCGAAAAACTAGCTGAATAATGTGATGTGCTAACTATAGAGATTGAGCATGTTGATGTTCCTACACTAAAGAATCTTCAAGTAAATCAACATGCTCAATCTCAATGTTTTAGAGCTAGAAATAGCAAGCA	Lys	End	CGT	Lys250End0
GAAAAACTAGCTGAAAAATG	ACGTTAATGGCTCCTTTTCCAATCCTCTTGATATCGAAAAACTAGCTGAATGATGCGACGTGCTAACGATTGAGATTGAGCATGTTGATGTTCCTACACTAAAGAATC	250	255	CAGTGAAAGATAAATGATCGGACGTTAATGGCTCCTTTTCCAATCCTCTTGATATCGAAAAACTAGCTGAATGATGCGACGTGCTAACGATTGAGATTGAGCATGTTGATGTTCCTACACTAAAGAATCGAAAAACTAGCTGAAAAATGGTTTTAGAGCTAGAAATAGCAAGAGGTGAATAATT	Lys	End	TGA	Lys250End1
CTTGATATCGAAAAACTAGC	GACCACGTTAATGGCTCCTTTTCCAATCCTCTTGATATCGAAAAATTGGCTGAGTAATGTGATGTGCTAACGATTGAGATTGAGCATGTTGATGTTCCTACACTAAA	250	246	CAGTGAAAGATAAATGATCGGGACCACGTTAATGGCTCCTTTTCCAATCCTCTTGATATCGAAAAATTGGCTGAGTAATGTGATGTGCTAACGATTGAGATTGAGCATGTTGATGTTCCTACACTAAACTTGATATCGAAAAACTAGCGTTTTAGAGCTAGAAATAGCAAGGATATGTAGTACT	Lys	End	TGA	Lys250End2
CCTCTTGATATCGAAAAACT	AATGACCACGTTAATGGCTCCTTTTCCAATCCTCTTGATATCGAAAAGCTAGCAGAATAATGTGATGTGCTAACGATTGAGATTGAGCATGTTGATGTTCCTACACTAAA	250	243	CAGTGAAAGATAAATGATCGGAATGACCACGTTAATGGCTCCTTTTCCAATCCTCTTGATATCGAAAAGCTAGCAGAATAATGTGATGTGCTAACGATTGAGATTGAGCATGTTGATGTTCCTACACTAAACCTCTTGATATCGAAAAACTGTTTTAGAGCTAGAAATAGCAAGTTTGCGACGT	Lys	End	AGC	Lys250End3
TCAACATGCTCAATCTCAAT	TTAATGGCTCCTTTTCCAATCCTCTTGATATCGAAAAACTAGCTGAAAAATAAGATGTGCTAACTATAGAGATTGAGCATGTTGATGTTCCTACACTAAAGAATCTTCAAGTAAA	253	265	CAGTGAAAGATAAATGATCGGTTAATGGCTCCTTTTCCAATCCTCTTGATATCGAAAAACTAGCTGAAAAATAAGATGTGCTAACTATAGAGATTGAGCATGTTGATGTTCCTACACTAAAGAATCTTCAAGTAAATCAACATGCTCAATCTCAATGTTTTAGAGCTAGAAATAGCAAGGAAAC	Cys	End	CGT	Cys253End0
AAATGTGATGTGCTAACGAT	TTAATGGCTCCTTTTCCAATCCTCTTGATATCGAAAAACTAGCTGAAAAATAAGATGTGCTAACTATAGAAATTGAGCATGTTGATGTTCCTACACTAAAGAATCTTCAAGTAAAACATC	253	270	CAGTGAAAGATAAATGATCGGTTAATGGCTCCTTTTCCAATCCTCTTGATATCGAAAAACTAGCTGAAAAATAAGATGTGCTAACTATAGAAATTGAGCATGTTGATGTTCCTACACTAAAGAATCTTCAAGTAAAACATCAAATGTGATGTGCTAACGATGTTTTAGAGCTAGAAATAGCAAG	Cys	End	TGA	Cys253End1
GAAAAACTAGCTGAAAAATG	TTAATGGCTCCTTTTCCAATCCTCTTGATATCGAAAAACTAGCTGAAAAGTGAGACGTGCTAACGATTGAGATTGAGCATGTTGATGTTCCTACACTAAAGAATC	253	255	CAGTGAAAGATAAATGATCGGTTAATGGCTCCTTTTCCAATCCTCTTGATATCGAAAAACTAGCTGAAAAGTGAGACGTGCTAACGATTGAGATTGAGCATGTTGATGTTCCTACACTAAAGAATCGAAAAACTAGCTGAAAAATGGTTTTAGAGCTAGAAATAGCAAGAGCAACCACAAATAG	Cys	End	TGA	Cys253End2
ACTAGCTGAAAAATGTGATG	TTAATGGCTCCTTTTCCAATCCTCTTGATATCGAAAAACTAGCTGAAAAATAAGATGTTTTGACGATTGAGATTGAGCATGTTGATGTTCCTACACTAAAGAATCTTCAA	253	260	CAGTGAAAGATAAATGATCGGTTAATGGCTCCTTTTCCAATCCTCTTGATATCGAAAAACTAGCTGAAAAATAAGATGTTTTGACGATTGAGATTGAGCATGTTGATGTTCCTACACTAAAGAATCTTCAAACTAGCTGAAAAATGTGATGGTTTTAGAGCTAGAAATAGCAAGGTACAATAAG	Cys	End	TGC	Cys253End3
TCAACATGCTCAATCTCAAT	ATGGCTCCTTTTCCAATCCTCTTGATATCGAAAAACTAGCTGAAAAATGTTAAGTGCTAACTATAGAGATTGAGCATGTTGATGTTCCTACACTAAAGAATCTTCAAGTAAA	256	265	CAGTGAAAGATAAATGATCGGATGGCTCCTTTTCCAATCCTCTTGATATCGAAAAACTAGCTGAAAAATGTTAAGTGCTAACTATAGAGATTGAGCATGTTGATGTTCCTACACTAAAGAATCTTCAAGTAAATCAACATGCTCAATCTCAATGTTTTAGAGCTAGAAATAGCAAGCTGAGAAT	Asp	End	CGT	Asp256End0
AAATGTGATGTGCTAACGAT	ATGGCTCCTTTTCCAATCCTCTTGATATCGAAAAACTAGCTGAAAAATGTTAAGTGCTAACTATAGAAATTGAGCATGTTGATGTTCCTACACTAAAGAATCTTCAAGTAAAACATC	256	270	CAGTGAAAGATAAATGATCGGATGGCTCCTTTTCCAATCCTCTTGATATCGAAAAACTAGCTGAAAAATGTTAAGTGCTAACTATAGAAATTGAGCATGTTGATGTTCCTACACTAAAGAATCTTCAAGTAAAACATCAAATGTGATGTGCTAACGATGTTTTAGAGCTAGAAATAGCAAGTGC	Asp	End	TGA	Asp256End1
GAAAAACTAGCTGAAAAATG	AATGGCTCCTTTTCCAATCCTCTTGATATCGAAAAACTAGCTGAAAAATGTTAAGTGCTAACGATTGAGATTGAGCATGTTGATGTTCCTACACTAAAGAATCT	256	255	CAGTGAAAGATAAATGATCGGAATGGCTCCTTTTCCAATCCTCTTGATATCGAAAAACTAGCTGAAAAATGTTAAGTGCTAACGATTGAGATTGAGCATGTTGATGTTCCTACACTAAAGAATCTGAAAAACTAGCTGAAAAATGGTTTTAGAGCTAGAAATAGCAAGCTGGGCACGAAGCGAA	Asp	End	TGA	Asp256End2
ATGTGATGTGCTAACGATTG	ATGGCTCCTTTTCCAATCCTCTTGATATCGAAAAACTAGCTGAAAAATGTTAAGTGCTAACGATTGAAATAGAGCATGTTGATGTTCCTACACTAAAGAATCTTCAAGTAAAACATCCC	256	272	CAGTGAAAGATAAATGATCGGATGGCTCCTTTTCCAATCCTCTTGATATCGAAAAACTAGCTGAAAAATGTTAAGTGCTAACGATTGAAATAGAGCATGTTGATGTTCCTACACTAAAGAATCTTCAAGTAAAACATCCCATGTGATGTGCTAACGATTGGTTTTAGAGCTAGAAATAGCAAGA	Asp	End	AGA	Asp256End3
TCAACATGCTCAATCTCAAT	GCTCCTTTTCCAATCCTCTTGATATCGAAAAACTAGCTGAAAAATGTGATTAACTAACTATAGAGATTGAGCATGTTGATGTTCCTACACTAAAGAATCTTCAAGTAAA	259	265	CAGTGAAAGATAAATGATCGGGCTCCTTTTCCAATCCTCTTGATATCGAAAAACTAGCTGAAAAATGTGATTAACTAACTATAGAGATTGAGCATGTTGATGTTCCTACACTAAAGAATCTTCAAGTAAATCAACATGCTCAATCTCAATGTTTTAGAGCTAGAAATAGCAAGGCAGCCAATAT	Val	End	CGT	Val259End0
AAATGTGATGTGCTAACGAT	GCTCCTTTTCCAATCCTCTTGATATCGAAAAACTAGCTGAAAAATGTGATTAACTAACTATAGAAATTGAGCATGTTGATGTTCCTACACTAAAGAATCTTCAAGTAAAACATC	259	270	CAGTGAAAGATAAATGATCGGGCTCCTTTTCCAATCCTCTTGATATCGAAAAACTAGCTGAAAAATGTGATTAACTAACTATAGAAATTGAGCATGTTGATGTTCCTACACTAAAGAATCTTCAAGTAAAACATCAAATGTGATGTGCTAACGATGTTTTAGAGCTAGAAATAGCAAGTTTTAT	Val	End	TGA	Val259End1
ATGTGATGTGCTAACGATTG	GCTCCTTTTCCAATCCTCTTGATATCGAAAAACTAGCTGAAAAATGTGATTAACTAACGATTGAAATAGAGCATGTTGATGTTCCTACACTAAAGAATCTTCAAGTAAAACATCCC	259	272	CAGTGAAAGATAAATGATCGGGCTCCTTTTCCAATCCTCTTGATATCGAAAAACTAGCTGAAAAATGTGATTAACTAACGATTGAAATAGAGCATGTTGATGTTCCTACACTAAAGAATCTTCAAGTAAAACATCCCATGTGATGTGCTAACGATTGGTTTTAGAGCTAGAAATAGCAAGCGTT	Val	End	AGA	Val259End2
GATGTGCTAACGATTGAGAT	GCTCCTTTTCCAATCCTCTTGATATCGAAAAACTAGCTGAAAAATGTGATTAACTAACGATTGAAATAGAACATGTTGATGTTCCTACACTAAAGAATCTTCAAGTAAAACATCCCAAAT	259	276	CAGTGAAAGATAAATGATCGGGCTCCTTTTCCAATCCTCTTGATATCGAAAAACTAGCTGAAAAATGTGATTAACTAACGATTGAAATAGAACATGTTGATGTTCCTACACTAAAGAATCTTCAAGTAAAACATCCCAAATGATGTGCTAACGATTGAGATGTTTTAGAGCTAGAAATAGCAAG	Val	End	TGA	Val259End3
TCAACATGCTCAATCTCAAT	CCTTTTCCAATCCTCTTGATATCGAAAAACTAGCTGAAAAATGTGATGTGTAAACTATAGAGATTGAGCATGTTGATGTTCCTACACTAAAGAATCTTCAAGTAAA	262	265	CAGTGAAAGATAAATGATCGGCCTTTTCCAATCCTCTTGATATCGAAAAACTAGCTGAAAAATGTGATGTGTAAACTATAGAGATTGAGCATGTTGATGTTCCTACACTAAAGAATCTTCAAGTAAATCAACATGCTCAATCTCAATGTTTTAGAGCTAGAAATAGCAAGGTGCGCTTCCCCTA	Leu	End	CGT	Leu262End0
AAATGTGATGTGCTAACGAT	CCTTTTCCAATCCTCTTGATATCGAAAAACTAGCTGAAAAATGTGATGTGTAAACTATAGAAATTGAGCATGTTGATGTTCCTACACTAAAGAATCTTCAAGTAAAACATC	262	270	CAGTGAAAGATAAATGATCGGCCTTTTCCAATCCTCTTGATATCGAAAAACTAGCTGAAAAATGTGATGTGTAAACTATAGAAATTGAGCATGTTGATGTTCCTACACTAAAGAATCTTCAAGTAAAACATCAAATGTGATGTGCTAACGATGTTTTAGAGCTAGAAATAGCAAGAAAGGCTGT	Leu	End	TGA	Leu262End1
ATGTGATGTGCTAACGATTG	CCTTTTCCAATCCTCTTGATATCGAAAAACTAGCTGAAAAATGTGATGTGTAAACGATTGAAATAGAGCATGTTGATGTTCCTACACTAAAGAATCTTCAAGTAAAACATCCC	262	272	CAGTGAAAGATAAATGATCGGCCTTTTCCAATCCTCTTGATATCGAAAAACTAGCTGAAAAATGTGATGTGTAAACGATTGAAATAGAGCATGTTGATGTTCCTACACTAAAGAATCTTCAAGTAAAACATCCCATGTGATGTGCTAACGATTGGTTTTAGAGCTAGAAATAGCAAGGGGGGTT	Leu	End	AGA	Leu262End2
GATGTGCTAACGATTGAGAT	CCTTTTCCAATCCTCTTGATATCGAAAAACTAGCTGAAAAATGTGATGTGTAAACGATTGAAATAGAACATGTTGATGTTCCTACACTAAAGAATCTTCAAGTAAAACATCCCAAAT	262	276	CAGTGAAAGATAAATGATCGGCCTTTTCCAATCCTCTTGATATCGAAAAACTAGCTGAAAAATGTGATGTGTAAACGATTGAAATAGAACATGTTGATGTTCCTACACTAAAGAATCTTCAAGTAAAACATCCCAAATGATGTGCTAACGATTGAGATGTTTTAGAGCTAGAAATAGCAAGCCC	Leu	End	TGA	Leu262End3
TCAACATGCTCAATCTCAAT	TTTCCAATCCTCTTGATATCGAAAAACTAGCTGAAAAATGTGATGTGCTATAAATTGAGATTGAGCATGTTGATGTTCCTACACTAAAGAATCTTCAAGTAAA	265	265	CAGTGAAAGATAAATGATCGGTTTCCAATCCTCTTGATATCGAAAAACTAGCTGAAAAATGTGATGTGCTATAAATTGAGATTGAGCATGTTGATGTTCCTACACTAAAGAATCTTCAAGTAAATCAACATGCTCAATCTCAATGTTTTAGAGCTAGAAATAGCAAGTTGTTAGTAAACCCCGT	Thr	End	CGT	Thr265End0
AAATGTGATGTGCTAACGAT	TTTCCAATCCTCTTGATATCGAAAAACTAGCTGAAAAATGTGATGTGCTATGAATAGAAATTGAGCATGTTGATGTTCCTACACTAAAGAATCTTCAAGTAAAACATC	265	270	CAGTGAAAGATAAATGATCGGTTTCCAATCCTCTTGATATCGAAAAACTAGCTGAAAAATGTGATGTGCTATGAATAGAAATTGAGCATGTTGATGTTCCTACACTAAAGAATCTTCAAGTAAAACATCAAATGTGATGTGCTAACGATGTTTTAGAGCTAGAAATAGCAAGAGCGACAACGGT	Thr	End	TGA	Thr265End1
ATGTGATGTGCTAACGATTG	TTTCCAATCCTCTTGATATCGAAAAACTAGCTGAAAAATGTGATGTGCTATAAATTGAAATAGAGCATGTTGATGTTCCTACACTAAAGAATCTTCAAGTAAAACATCCC	265	272	CAGTGAAAGATAAATGATCGGTTTCCAATCCTCTTGATATCGAAAAACTAGCTGAAAAATGTGATGTGCTATAAATTGAAATAGAGCATGTTGATGTTCCTACACTAAAGAATCTTCAAGTAAAACATCCCATGTGATGTGCTAACGATTGGTTTTAGAGCTAGAAATAGCAAGACACATGTCC	Thr	End	AGA	Thr265End2
GATGTGCTAACGATTGAGAT	TTTCCAATCCTCTTGATATCGAAAAACTAGCTGAAAAATGTGATGTGCTATAAATTGAAATAGAACATGTTGATGTTCCTACACTAAAGAATCTTCAAGTAAAACATCCCAAAT	265	276	CAGTGAAAGATAAATGATCGGTTTCCAATCCTCTTGATATCGAAAAACTAGCTGAAAAATGTGATGTGCTATAAATTGAAATAGAACATGTTGATGTTCCTACACTAAAGAATCTTCAAGTAAAACATCCCAAATGATGTGCTAACGATTGAGATGTTTTAGAGCTAGAAATAGCAAGGCGTGC	Thr	End	TGA	Thr265End3
AAATGTGATGTGCTAACGAT	CCAATCCTCTTGATATCGAAAAACTAGCTGAAAAATGTGATGTGCTAACTTGAGAAATTGAGCATGTTGATGTTCCTACACTAAAGAATCTTCAAGTAAAACATC	268	270	CAGTGAAAGATAAATGATCGGCCAATCCTCTTGATATCGAAAAACTAGCTGAAAAATGTGATGTGCTAACTTGAGAAATTGAGCATGTTGATGTTCCTACACTAAAGAATCTTCAAGTAAAACATCAAATGTGATGTGCTAACGATGTTTTAGAGCTAGAAATAGCAAGAACTATGCAATGGAG	Ile	End	TGA	Ile268End0
TCAACATGCTCAATCTCAAT	TTTCCAATCCTCTTGATATCGAAAAACTAGCTGAAAAATGTGATGTGCTAACTTGAGAGATTGAGCATGTTGATGTTCCTACACTAAAGAATCTTCAAGTAAAACA	268	265	CAGTGAAAGATAAATGATCGGTTTCCAATCCTCTTGATATCGAAAAACTAGCTGAAAAATGTGATGTGCTAACTTGAGAGATTGAGCATGTTGATGTTCCTACACTAAAGAATCTTCAAGTAAAACATCAACATGCTCAATCTCAATGTTTTAGAGCTAGAAATAGCAAGAAATGCCCTAAGCA	Ile	End	CGT	Ile268End1
ATGTGATGTGCTAACGATTG	CCAATCCTCTTGATATCGAAAAACTAGCTGAAAAATGTGATGTGCTAACGTAAGAAATAGAGCATGTTGATGTTCCTACACTAAAGAATCTTCAAGTAAAACATCCC	268	272	CAGTGAAAGATAAATGATCGGCCAATCCTCTTGATATCGAAAAACTAGCTGAAAAATGTGATGTGCTAACGTAAGAAATAGAGCATGTTGATGTTCCTACACTAAAGAATCTTCAAGTAAAACATCCCATGTGATGTGCTAACGATTGGTTTTAGAGCTAGAAATAGCAAGGACCGGGATTTAG	Ile	End	AGA	Ile268End2
GATGTGCTAACGATTGAGAT	CCAATCCTCTTGATATCGAAAAACTAGCTGAAAAATGTGATGTGCTAACGTAAGAAATAGAACATGTTGATGTTCCTACACTAAAGAATCTTCAAGTAAAACATCCCAAAT	268	276	CAGTGAAAGATAAATGATCGGCCAATCCTCTTGATATCGAAAAACTAGCTGAAAAATGTGATGTGCTAACGTAAGAAATAGAACATGTTGATGTTCCTACACTAAAGAATCTTCAAGTAAAACATCCCAAATGATGTGCTAACGATTGAGATGTTTTAGAGCTAGAAATAGCAAGGAGCGTATG	Ile	End	TGA	Ile268End3
AAATGTGATGTGCTAACGAT	AATCCTCTTGATATCGAAAAACTAGCTGAAAAATGTGATGTGCTAACGATTTAAATTGAGCATGTTGATGTTCCTACACTAAAGAATCTTCAAGTAAAACATCC	271	270	CAGTGAAAGATAAATGATCGGAATCCTCTTGATATCGAAAAACTAGCTGAAAAATGTGATGTGCTAACGATTTAAATTGAGCATGTTGATGTTCCTACACTAAAGAATCTTCAAGTAAAACATCCAAATGTGATGTGCTAACGATGTTTTAGAGCTAGAAATAGCAAGCTCGGGCCATGGACAC	Glu	End	TGA	Glu271End0
ATGTGATGTGCTAACGATTG	ATCCTCTTGATATCGAAAAACTAGCTGAAAAATGTGATGTGCTAACGATTTAAATTGAGCATGTTGATGTTCCTACACTAAAGAATCTTCAAGTAAAACATCCC	271	272	CAGTGAAAGATAAATGATCGGATCCTCTTGATATCGAAAAACTAGCTGAAAAATGTGATGTGCTAACGATTTAAATTGAGCATGTTGATGTTCCTACACTAAAGAATCTTCAAGTAAAACATCCCATGTGATGTGCTAACGATTGGTTTTAGAGCTAGAAATAGCAAGGATCATAGGCGACGAA	Glu	End	AGA	Glu271End1
GATGTGCTAACGATTGAGAT	ATCCTCTTGATATCGAAAAACTAGCTGAAAAATGTGATGTGCTAACGATTTGAATAGAACATGTTGATGTTCCTACACTAAAGAATCTTCAAGTAAAACATCCCAAAT	271	276	CAGTGAAAGATAAATGATCGGATCCTCTTGATATCGAAAAACTAGCTGAAAAATGTGATGTGCTAACGATTTGAATAGAACATGTTGATGTTCCTACACTAAAGAATCTTCAAGTAAAACATCCCAAATGATGTGCTAACGATTGAGATGTTTTAGAGCTAGAAATAGCAAGCATGCGGTTAGC	Glu	End	TGA	Glu271End2
TTAGTGTAGGAACATCAACA	ATCCTCTTGATATCGAAAAACTAGCTGAAAAATGTGATGTGCTAACGATTTAAATTGAACACGTAGATGTTCCTACACTAAAGAATCTTCAAGTAAAACATCCCAAATTAA	271	279	CAGTGAAAGATAAATGATCGGATCCTCTTGATATCGAAAAACTAGCTGAAAAATGTGATGTGCTAACGATTTAAATTGAACACGTAGATGTTCCTACACTAAAGAATCTTCAAGTAAAACATCCCAAATTAATTAGTGTAGGAACATCAACAGTTTTAGAGCTAGAAATAGCAAGGCTGTTAGC	Glu	End	TGC	Glu271End3
GATGTGCTAACGATTGAGAT	CTCTTGATATCGAAAAACTAGCTGAAAAATGTGATGTGCTAACGATTGAATGAGAACATGTTGATGTTCCTACACTAAAGAATCTTCAAGTAAAACATCCCAAAT	274	276	CAGTGAAAGATAAATGATCGGCTCTTGATATCGAAAAACTAGCTGAAAAATGTGATGTGCTAACGATTGAATGAGAACATGTTGATGTTCCTACACTAAAGAATCTTCAAGTAAAACATCCCAAATGATGTGCTAACGATTGAGATGTTTTAGAGCTAGAAATAGCAAGATGAATAGAATGCCC	Ile	End	TGA	Ile274End0
TTAGTGTAGGAACATCAACA	CTCTTGATATCGAAAAACTAGCTGAAAAATGTGATGTGCTAACGATTGAGTAAGAACACGTAGATGTTCCTACACTAAAGAATCTTCAAGTAAAACATCCCAAATTAA	274	279	CAGTGAAAGATAAATGATCGGCTCTTGATATCGAAAAACTAGCTGAAAAATGTGATGTGCTAACGATTGAGTAAGAACACGTAGATGTTCCTACACTAAAGAATCTTCAAGTAAAACATCCCAAATTAATTAGTGTAGGAACATCAACAGTTTTAGAGCTAGAAATAGCAAGCTTGCCCTAGAA	Ile	End	TGC	Ile274End1
AAATGTGATGTGCTAACGAT	AATCCTCTTGATATCGAAAAACTAGCTGAAAAATGTGATGTGCTAACTATTGAATAAGAGCATGTTGATGTTCCTACACTAAAGAATCTTCAAGTAAAACATCCCAA	274	270	CAGTGAAAGATAAATGATCGGAATCCTCTTGATATCGAAAAACTAGCTGAAAAATGTGATGTGCTAACTATTGAATAAGAGCATGTTGATGTTCCTACACTAAAGAATCTTCAAGTAAAACATCCCAAAAATGTGATGTGCTAACGATGTTTTAGAGCTAGAAATAGCAAGCTAGTGTGGGCAC	Ile	End	TGA	Ile274End2
ATGTGATGTGCTAACGATTG	TCCTCTTGATATCGAAAAACTAGCTGAAAAATGTGATGTGCTAACGATTGAATAAGAGCATGTTGATGTTCCTACACTAAAGAATCTTCAAGTAAAACATCCCAA	274	272	CAGTGAAAGATAAATGATCGGTCCTCTTGATATCGAAAAACTAGCTGAAAAATGTGATGTGCTAACGATTGAATAAGAGCATGTTGATGTTCCTACACTAAAGAATCTTCAAGTAAAACATCCCAAATGTGATGTGCTAACGATTGGTTTTAGAGCTAGAAATAGCAAGGAGCTAATTTAATTT	Ile	End	AGA	Ile274End3
TTAGTGTAGGAACATCAACA	TTGATATCGAAAAACTAGCTGAAAAATGTGATGTGCTAACGATTGAGATTTGACACGTAGATGTTCCTACACTAAAGAATCTTCAAGTAAAACATCCCAAATTAA	277	279	CAGTGAAAGATAAATGATCGGTTGATATCGAAAAACTAGCTGAAAAATGTGATGTGCTAACGATTGAGATTTGACACGTAGATGTTCCTACACTAAAGAATCTTCAAGTAAAACATCCCAAATTAATTAGTGTAGGAACATCAACAGTTTTAGAGCTAGAAATAGCAAGCACTTAAGCCCATGA	Glu	End	TGC	Glu277End0
GATGTGCTAACGATTGAGAT	CTTGATATCGAAAAACTAGCTGAAAAATGTGATGTGCTAACGATTGAGATTTAACATGTTGATGTTCCTACACTAAAGAATCTTCAAGTAAAACATCCCAAATT	277	276	CAGTGAAAGATAAATGATCGGCTTGATATCGAAAAACTAGCTGAAAAATGTGATGTGCTAACGATTGAGATTTAACATGTTGATGTTCCTACACTAAAGAATCTTCAAGTAAAACATCCCAAATTGATGTGCTAACGATTGAGATGTTTTAGAGCTAGAAATAGCAAGTGGAATATTTTAAACA	Glu	End	TGA	Glu277End1
TGTGCTAACGATTGAGATTG	TTGATATCGAAAAACTAGCTGAAAAATGTGATGTGCTAACGATTGAGATTTAACATGTTGATGTTCCTACACTAAAGAATCTTCAAGTAAAACATCCCAAATTA	277	278	CAGTGAAAGATAAATGATCGGTTGATATCGAAAAACTAGCTGAAAAATGTGATGTGCTAACGATTGAGATTTAACATGTTGATGTTCCTACACTAAAGAATCTTCAAGTAAAACATCCCAAATTATGTGCTAACGATTGAGATTGGTTTTAGAGCTAGAAATAGCAAGAACGCTTAATCAAGGG	Glu	End	AGC	Glu277End2
AAATGTGATGTGCTAACGAT	AATCCTCTTGATATCGAAAAACTAGCTGAAAAATGTGATGTGCTAACTATTGAAATTTAACATGTTGATGTTCCTACACTAAAGAATCTTCAAGTAAAACATCCCAAATT	277	270	CAGTGAAAGATAAATGATCGGAATCCTCTTGATATCGAAAAACTAGCTGAAAAATGTGATGTGCTAACTATTGAAATTTAACATGTTGATGTTCCTACACTAAAGAATCTTCAAGTAAAACATCCCAAATTAAATGTGATGTGCTAACGATGTTTTAGAGCTAGAAATAGCAAGGAGGAGGTTG	Glu	End	TGA	Glu277End3
TTAGTGTAGGAACATCAACA	GATATCGAAAAACTAGCTGAAAAATGTGATGTGCTAACGATTGAGATTGAGTAAGTTGATGTTCCTACACTAAAGAATCTTCAAGTAAAACATCCCAAATTAAA	280	279	CAGTGAAAGATAAATGATCGGGATATCGAAAAACTAGCTGAAAAATGTGATGTGCTAACGATTGAGATTGAGTAAGTTGATGTTCCTACACTAAAGAATCTTCAAGTAAAACATCCCAAATTAAATTAGTGTAGGAACATCAACAGTTTTAGAGCTAGAAATAGCAAGTTACGGTCTCCTCAAC	His	End	TGC	His280End0
GATGTGCTAACGATTGAGAT	CTTGATATCGAAAAACTAGCTGAAAAATGTGATGTGCTAACGATTGAAATTGAATAAGTTGATGTTCCTACACTAAAGAATCTTCAAGTAAAACATCCCAAATTAAA	280	276	CAGTGAAAGATAAATGATCGGCTTGATATCGAAAAACTAGCTGAAAAATGTGATGTGCTAACGATTGAAATTGAATAAGTTGATGTTCCTACACTAAAGAATCTTCAAGTAAAACATCCCAAATTAAAGATGTGCTAACGATTGAGATGTTTTAGAGCTAGAAATAGCAAGGGCGCGTCGGTAG	His	End	TGA	His280End1
TGTGCTAACGATTGAGATTG	TGATATCGAAAAACTAGCTGAAAAATGTGATGTGCTAACGATTGAGATTGAATAAGTTGATGTTCCTACACTAAAGAATCTTCAAGTAAAACATCCCAAATTAAA	280	278	CAGTGAAAGATAAATGATCGGTGATATCGAAAAACTAGCTGAAAAATGTGATGTGCTAACGATTGAGATTGAATAAGTTGATGTTCCTACACTAAAGAATCTTCAAGTAAAACATCCCAAATTAAATGTGCTAACGATTGAGATTGGTTTTAGAGCTAGAAATAGCAAGATATTACTCTACACC	His	End	AGC	His280End2
ACGATTGAGATTGAGCATGT	ATATCGAAAAACTAGCTGAAAAATGTGATGTGCTAACGATTGAGATTGAGTGAGTAGACGTTCCTACACTAAAGAATCTTCAAGTAAAACATCCCAAATTAAAAATTT	280	285	CAGTGAAAGATAAATGATCGGATATCGAAAAACTAGCTGAAAAATGTGATGTGCTAACGATTGAGATTGAGTGAGTAGACGTTCCTACACTAAAGAATCTTCAAGTAAAACATCCCAAATTAAAAATTTACGATTGAGATTGAGCATGTGTTTTAGAGCTAGAAATAGCAAGGGTACACACCGA	His	End	TGA	His280End3
TTAGTGTAGGAACATCAACA	GATATCGAAAAACTAGCTGAAAAATGTGATGTGCTAACGATTGAGATTGAGCACTGAGATGTTCCTACACTAAAGAATCTTCAAGTAAAACATCCCAAATTAAAAAT	283	279	CAGTGAAAGATAAATGATCGGGATATCGAAAAACTAGCTGAAAAATGTGATGTGCTAACGATTGAGATTGAGCACTGAGATGTTCCTACACTAAAGAATCTTCAAGTAAAACATCCCAAATTAAAAATTTAGTGTAGGAACATCAACAGTTTTAGAGCTAGAAATAGCAAGAGAGCTCTAAAAT	Val	End	TGC	Val283End0
ACGATTGAGATTGAGCATGT	TCGAAAAACTAGCTGAAAAATGTGATGTGCTAACGATTGAGATTGAGCACTGAGACGTTCCTACACTAAAGAATCTTCAAGTAAAACATCCCAAATTAAAAATTT	283	285	CAGTGAAAGATAAATGATCGGTCGAAAAACTAGCTGAAAAATGTGATGTGCTAACGATTGAGATTGAGCACTGAGACGTTCCTACACTAAAGAATCTTCAAGTAAAACATCCCAAATTAAAAATTTACGATTGAGATTGAGCATGTGTTTTAGAGCTAGAAATAGCAAGCTCGGCTCTTGCATA	Val	End	TGA	Val283End1
GATGTGCTAACGATTGAGAT	CTTGATATCGAAAAACTAGCTGAAAAATGTGATGTGCTAACGATTGAAATTGAACATTAAGATGTTCCTACACTAAAGAATCTTCAAGTAAAACATCCCAAATTAAAAAT	283	276	CAGTGAAAGATAAATGATCGGCTTGATATCGAAAAACTAGCTGAAAAATGTGATGTGCTAACGATTGAAATTGAACATTAAGATGTTCCTACACTAAAGAATCTTCAAGTAAAACATCCCAAATTAAAAATGATGTGCTAACGATTGAGATGTTTTAGAGCTAGAAATAGCAAGTCTTTGCTGA	Val	End	TGA	Val283End2
TGTGCTAACGATTGAGATTG	TGATATCGAAAAACTAGCTGAAAAATGTGATGTGCTAACGATTGAGATTGAACATTAAGATGTTCCTACACTAAAGAATCTTCAAGTAAAACATCCCAAATTAAAAAT	283	278	CAGTGAAAGATAAATGATCGGTGATATCGAAAAACTAGCTGAAAAATGTGATGTGCTAACGATTGAGATTGAACATTAAGATGTTCCTACACTAAAGAATCTTCAAGTAAAACATCCCAAATTAAAAATTGTGCTAACGATTGAGATTGGTTTTAGAGCTAGAAATAGCAAGCAAGCAAACACG	Val	End	AGC	Val283End3
ACGATTGAGATTGAGCATGT	GAAAAACTAGCTGAAAAATGTGATGTGCTAACGATTGAGATTGAGCATGTTTAAGTTCCTACACTAAAGAATCTTCAAGTAAAACATCCCAAATTAAAAATTTA	286	285	CAGTGAAAGATAAATGATCGGGAAAAACTAGCTGAAAAATGTGATGTGCTAACGATTGAGATTGAGCATGTTTAAGTTCCTACACTAAAGAATCTTCAAGTAAAACATCCCAAATTAAAAATTTAACGATTGAGATTGAGCATGTGTTTTAGAGCTAGAAATAGCAAGTAGGTTCAATCTGAAT	Asp	End	TGA	Asp286End0
TTAGTGTAGGAACATCAACA	GATATCGAAAAACTAGCTGAAAAATGTGATGTGCTAACGATTGAGATTGAGCACGTATAAGTTCCTACACTAAAGAATCTTCAAGTAAAACATCCCAAATTAAAAATTTA	286	279	CAGTGAAAGATAAATGATCGGGATATCGAAAAACTAGCTGAAAAATGTGATGTGCTAACGATTGAGATTGAGCACGTATAAGTTCCTACACTAAAGAATCTTCAAGTAAAACATCCCAAATTAAAAATTTATTAGTGTAGGAACATCAACAGTTTTAGAGCTAGAAATAGCAAGACGTTTTTAA	Asp	End	TGC	Asp286End1
GATGTGCTAACGATTGAGAT	CTTGATATCGAAAAACTAGCTGAAAAATGTGATGTGCTAACGATTGAAATTGAACATGTTTAAGTTCCTACACTAAAGAATCTTCAAGTAAAACATCCCAAATTAAAAATTTA	286	276	CAGTGAAAGATAAATGATCGGCTTGATATCGAAAAACTAGCTGAAAAATGTGATGTGCTAACGATTGAAATTGAACATGTTTAAGTTCCTACACTAAAGAATCTTCAAGTAAAACATCCCAAATTAAAAATTTAGATGTGCTAACGATTGAGATGTTTTAGAGCTAGAAATAGCAAGGATATCT	Asp	End	TGA	Asp286End2
TGTGCTAACGATTGAGATTG	TGATATCGAAAAACTAGCTGAAAAATGTGATGTGCTAACGATTGAGATTGAACATGTTTAAGTTCCTACACTAAAGAATCTTCAAGTAAAACATCCCAAATTAAAAATTTA	286	278	CAGTGAAAGATAAATGATCGGTGATATCGAAAAACTAGCTGAAAAATGTGATGTGCTAACGATTGAGATTGAACATGTTTAAGTTCCTACACTAAAGAATCTTCAAGTAAAACATCCCAAATTAAAAATTTATGTGCTAACGATTGAGATTGGTTTTAGAGCTAGAAATAGCAAGTGGCGGACT	Asp	End	AGC	Asp286End3
ACGATTGAGATTGAGCATGT	GAAAAACTAGCTGAAAAATGTGATGTGCTAACGATTGAGATTGAGCACGTTGACTAACCTACACTAAAGAATCTTCAAGTAAAACATCCCAAATTAAAAATTTACCC	289	285	CAGTGAAAGATAAATGATCGGGAAAAACTAGCTGAAAAATGTGATGTGCTAACGATTGAGATTGAGCACGTTGACTAACCTACACTAAAGAATCTTCAAGTAAAACATCCCAAATTAAAAATTTACCCACGATTGAGATTGAGCATGTGTTTTAGAGCTAGAAATAGCAAGTGCAGCTGGATCT	Val	End	TGA	Val289End0
TTAGTGTAGGAACATCAACA	GATATCGAAAAACTAGCTGAAAAATGTGATGTGCTAACGATTGAGATTGAGCACGTAGATTAACCTACACTAAAGAATCTTCAAGTAAAACATCCCAAATTAAAAATTTACCC	289	279	CAGTGAAAGATAAATGATCGGGATATCGAAAAACTAGCTGAAAAATGTGATGTGCTAACGATTGAGATTGAGCACGTAGATTAACCTACACTAAAGAATCTTCAAGTAAAACATCCCAAATTAAAAATTTACCCTTAGTGTAGGAACATCAACAGTTTTAGAGCTAGAAATAGCAAGCGAATTT	Val	End	TGC	Val289End1
GATGTGCTAACGATTGAGAT	CTTGATATCGAAAAACTAGCTGAAAAATGTGATGTGCTAACGATTGAAATTGAACATGTTGATTAACCTACACTAAAGAATCTTCAAGTAAAACATCCCAAATTAAAAATTTACCC	289	276	CAGTGAAAGATAAATGATCGGCTTGATATCGAAAAACTAGCTGAAAAATGTGATGTGCTAACGATTGAAATTGAACATGTTGATTAACCTACACTAAAGAATCTTCAAGTAAAACATCCCAAATTAAAAATTTACCCGATGTGCTAACGATTGAGATGTTTTAGAGCTAGAAATAGCAAGTTCA	Val	End	TGA	Val289End2
TGTGCTAACGATTGAGATTG	TGATATCGAAAAACTAGCTGAAAAATGTGATGTGCTAACGATTGAGATTGAACATGTTGATTAACCTACACTAAAGAATCTTCAAGTAAAACATCCCAAATTAAAAATTTACCC	289	278	CAGTGAAAGATAAATGATCGGTGATATCGAAAAACTAGCTGAAAAATGTGATGTGCTAACGATTGAGATTGAACATGTTGATTAACCTACACTAAAGAATCTTCAAGTAAAACATCCCAAATTAAAAATTTACCCTGTGCTAACGATTGAGATTGGTTTTAGAGCTAGAAATAGCAAGTCTTAC	Val	End	AGC	Val289End3
ACGATTGAGATTGAGCATGT	GAAAAACTAGCTGAAAAATGTGATGTGCTAACGATTGAGATTGAGCACGTTGACGTTTAAACACTAAAGAATCTTCAAGTAAAACATCCCAAATTAAAAATTTACCCTTC	292	285	CAGTGAAAGATAAATGATCGGGAAAAACTAGCTGAAAAATGTGATGTGCTAACGATTGAGATTGAGCACGTTGACGTTTAAACACTAAAGAATCTTCAAGTAAAACATCCCAAATTAAAAATTTACCCTTCACGATTGAGATTGAGCATGTGTTTTAGAGCTAGAAATAGCAAGGTGTCCAATT	Pro	End	TGA	Pro292End0
TTAGTGTAGGAACATCAACA	GATATCGAAAAACTAGCTGAAAAATGTGATGTGCTAACGATTGAGATTGAGCACGTAGATGTTTAAACACTAAAGAATCTTCAAGTAAAACATCCCAAATTAAAAATTTACCCTTC	292	279	CAGTGAAAGATAAATGATCGGGATATCGAAAAACTAGCTGAAAAATGTGATGTGCTAACGATTGAGATTGAGCACGTAGATGTTTAAACACTAAAGAATCTTCAAGTAAAACATCCCAAATTAAAAATTTACCCTTCTTAGTGTAGGAACATCAACAGTTTTAGAGCTAGAAATAGCAAGATTC	Pro	End	TGC	Pro292End1
GATGTGCTAACGATTGAGAT	CTTGATATCGAAAAACTAGCTGAAAAATGTGATGTGCTAACGATTGAAATTGAACATGTTGATGTTTAAACACTAAAGAATCTTCAAGTAAAACATCCCAAATTAAAAATTTACCCTTC	292	276	CAGTGAAAGATAAATGATCGGCTTGATATCGAAAAACTAGCTGAAAAATGTGATGTGCTAACGATTGAAATTGAACATGTTGATGTTTAAACACTAAAGAATCTTCAAGTAAAACATCCCAAATTAAAAATTTACCCTTCGATGTGCTAACGATTGAGATGTTTTAGAGCTAGAAATAGCAAGT	Pro	End	TGA	Pro292End2
TGTGCTAACGATTGAGATTG	TGATATCGAAAAACTAGCTGAAAAATGTGATGTGCTAACGATTGAGATTGAACATGTTGATGTTTAAACACTAAAGAATCTTCAAGTAAAACATCCCAAATTAAAAATTTACCCTTC	292	278	CAGTGAAAGATAAATGATCGGTGATATCGAAAAACTAGCTGAAAAATGTGATGTGCTAACGATTGAGATTGAACATGTTGATGTTTAAACACTAAAGAATCTTCAAGTAAAACATCCCAAATTAAAAATTTACCCTTCTGTGCTAACGATTGAGATTGGTTTTAGAGCTAGAAATAGCAAGGTA	Pro	End	AGC	Pro292End3
ACGATTGAGATTGAGCATGT	GAAAAACTAGCTGAAAAATGTGATGTGCTAACGATTGAGATTGAGCACGTTGACGTTCCTTAACTAAAGAATCTTCAAGTAAAACATCCCAAATTAAAAATTTACCCTTCTCC	295	285	CAGTGAAAGATAAATGATCGGGAAAAACTAGCTGAAAAATGTGATGTGCTAACGATTGAGATTGAGCACGTTGACGTTCCTTAACTAAAGAATCTTCAAGTAAAACATCCCAAATTAAAAATTTACCCTTCTCCACGATTGAGATTGAGCATGTGTTTTAGAGCTAGAAATAGCAAGGTACATA	Thr	End	TGA	Thr295End0
TTAGTGTAGGAACATCAACA	GATATCGAAAAACTAGCTGAAAAATGTGATGTGCTAACGATTGAGATTGAGCACGTAGATGTTCCTTAACTAAAGAATCTTCAAGTAAAACATCCCAAATTAAAAATTTACCCTTCTCC	295	279	CAGTGAAAGATAAATGATCGGGATATCGAAAAACTAGCTGAAAAATGTGATGTGCTAACGATTGAGATTGAGCACGTAGATGTTCCTTAACTAAAGAATCTTCAAGTAAAACATCCCAAATTAAAAATTTACCCTTCTCCTTAGTGTAGGAACATCAACAGTTTTAGAGCTAGAAATAGCAAGA	Thr	End	TGC	Thr295End1
TGTGCTAACGATTGAGATTG	TGATATCGAAAAACTAGCTGAAAAATGTGATGTGCTAACGATTGAGATTGAACATGTTGATGTTCCTTAACTAAAGAATCTTCAAGTAAAACATCCCAAATTAAAAATTTACCCTTCTCC	295	278	CAGTGAAAGATAAATGATCGGTGATATCGAAAAACTAGCTGAAAAATGTGATGTGCTAACGATTGAGATTGAACATGTTGATGTTCCTTAACTAAAGAATCTTCAAGTAAAACATCCCAAATTAAAAATTTACCCTTCTCCTGTGCTAACGATTGAGATTGGTTTTAGAGCTAGAAATAGCAAG	Thr	End	AGC	Thr295End2
CCTACACTAAAGAATCTTCA	CTGAAAAATGTGATGTGCTAACGATTGAGATTGAGCATGTTGATGTTCCTTAACTAAAGAATTTGCAGGTTAAACATCCCAAATTAAAAATTTACCCTTCTCCAGAAACAATCAGATTGA	295	312	CAGTGAAAGATAAATGATCGGCTGAAAAATGTGATGTGCTAACGATTGAGATTGAGCATGTTGATGTTCCTTAACTAAAGAATTTGCAGGTTAAACATCCCAAATTAAAAATTTACCCTTCTCCAGAAACAATCAGATTGACCTACACTAAAGAATCTTCAGTTTTAGAGCTAGAAATAGCAAG	Thr	End	AGT	Thr295End3
ACGATTGAGATTGAGCATGT	GAAAAACTAGCTGAAAAATGTGATGTGCTAACGATTGAGATTGAGCACGTTGACGTTCCTACATAAAAGAATCTTCAAGTAAAACATCCCAAATTAAAAATTTACCCTTCTCCAGA	298	285	CAGTGAAAGATAAATGATCGGGAAAAACTAGCTGAAAAATGTGATGTGCTAACGATTGAGATTGAGCACGTTGACGTTCCTACATAAAAGAATCTTCAAGTAAAACATCCCAAATTAAAAATTTACCCTTCTCCAGAACGATTGAGATTGAGCATGTGTTTTAGAGCTAGAAATAGCAAGACAG	Leu	End	TGA	Leu298End0
CCTACACTAAAGAATCTTCA	AAAAATGTGATGTGCTAACGATTGAGATTGAGCATGTTGATGTTCCTACATAAAAGAATTTGCAGGTTAAACATCCCAAATTAAAAATTTACCCTTCTCCAGAAACAATCAGATTGA	298	312	CAGTGAAAGATAAATGATCGGAAAAATGTGATGTGCTAACGATTGAGATTGAGCATGTTGATGTTCCTACATAAAAGAATTTGCAGGTTAAACATCCCAAATTAAAAATTTACCCTTCTCCAGAAACAATCAGATTGACCTACACTAAAGAATCTTCAGTTTTAGAGCTAGAAATAGCAAGGGT	Leu	End	AGT	Leu298End1
TGTTGATGTTCCTACACTAA	AAAAATGTGATGTGCTAACGATTGAGATTGAGCATGTTGATGTTCCTACATAAAAAAACCTTCAAGTAAAACATCCCAAATTAAAAATTTACCCTTCTCCAGAAACA	298	302	CAGTGAAAGATAAATGATCGGAAAAATGTGATGTGCTAACGATTGAGATTGAGCATGTTGATGTTCCTACATAAAAAAACCTTCAAGTAAAACATCCCAAATTAAAAATTTACCCTTCTCCAGAAACATGTTGATGTTCCTACACTAAGTTTTAGAGCTAGAAATAGCAAGTACGCTAATCTTA	Leu	End	AGA	Leu298End2
CTAACGATTGAGATTGAGCA	ATCGAAAAACTAGCTGAAAAATGTGATGTGCTAACGATTGAGATTGAACATGTAGATGTTCCTACATAAAAGAATCTTCAAGTAAAACATCCCAAATTAAAAATTTACCCTTCTCCAGA	298	282	CAGTGAAAGATAAATGATCGGATCGAAAAACTAGCTGAAAAATGTGATGTGCTAACGATTGAGATTGAACATGTAGATGTTCCTACATAAAAGAATCTTCAAGTAAAACATCCCAAATTAAAAATTTACCCTTCTCCAGACTAACGATTGAGATTGAGCAGTTTTAGAGCTAGAAATAGCAAGG	Leu	End	TGT	Leu298End3
CCTACACTAAAGAATCTTCA	AATGTGATGTGCTAACGATTGAGATTGAGCATGTTGATGTTCCTACACTATAAAATTTGCAGGTTAAACATCCCAAATTAAAAATTTACCCTTCTCCAGAAACAATCAGATTGA	301	312	CAGTGAAAGATAAATGATCGGAATGTGATGTGCTAACGATTGAGATTGAGCATGTTGATGTTCCTACACTATAAAATTTGCAGGTTAAACATCCCAAATTAAAAATTTACCCTTCTCCAGAAACAATCAGATTGACCTACACTAAAGAATCTTCAGTTTTAGAGCTAGAAATAGCAAGCCTGTG	Lys	End	AGT	Lys301End0
ACGATTGAGATTGAGCATGT	GAAAAACTAGCTGAAAAATGTGATGTGCTAACGATTGAGATTGAGCACGTTGACGTTCCTACACTATAAAATCTTCAAGTAAAACATCCCAAATTAAAAATTTACCCTTCTCCAGAAAC	301	285	CAGTGAAAGATAAATGATCGGGAAAAACTAGCTGAAAAATGTGATGTGCTAACGATTGAGATTGAGCACGTTGACGTTCCTACACTATAAAATCTTCAAGTAAAACATCCCAAATTAAAAATTTACCCTTCTCCAGAAACACGATTGAGATTGAGCATGTGTTTTAGAGCTAGAAATAGCAAGA	Lys	End	TGA	Lys301End1
TGTTGATGTTCCTACACTAA	AATGTGATGTGCTAACGATTGAGATTGAGCATGTTGATGTTCCTACACTATAAAATCTTCAAGTAAAACATCCCAAATTAAAAATTTACCCTTCTCCAGAAACA	301	302	CAGTGAAAGATAAATGATCGGAATGTGATGTGCTAACGATTGAGATTGAGCATGTTGATGTTCCTACACTATAAAATCTTCAAGTAAAACATCCCAAATTAAAAATTTACCCTTCTCCAGAAACATGTTGATGTTCCTACACTAAGTTTTAGAGCTAGAAATAGCAAGTAATTTCCATAACCTC	Lys	End	AGA	Lys301End2
ACTTGAAGATTCTTTAGTGT	TAGCTGAAAAATGTGATGTGCTAACGATTGAGATTGAGCATGTTGATGTTCCAACTCTATAAAATCTTCAAGTAAAACATCCCAAATTAAAAATTTACCCTTCTCCAGAAAC	301	292	CAGTGAAAGATAAATGATCGGTAGCTGAAAAATGTGATGTGCTAACGATTGAGATTGAGCATGTTGATGTTCCAACTCTATAAAATCTTCAAGTAAAACATCCCAAATTAAAAATTTACCCTTCTCCAGAAACACTTGAAGATTCTTTAGTGTGTTTTAGAGCTAGAAATAGCAAGTTAGGGCC	Lys	End	AGG	Lys301End3
CCTACACTAAAGAATCTTCA	GTGATGTGCTAACGATTGAGATTGAGCATGTTGATGTTCCTACACTAAAGTAATTGCAGGTTAAACATCCCAAATTAAAAATTTACCCTTCTCCAGAAACAATCAGATTGA	304	312	CAGTGAAAGATAAATGATCGGGTGATGTGCTAACGATTGAGATTGAGCATGTTGATGTTCCTACACTAAAGTAATTGCAGGTTAAACATCCCAAATTAAAAATTTACCCTTCTCCAGAAACAATCAGATTGACCTACACTAAAGAATCTTCAGTTTTAGAGCTAGAAATAGCAAGACACTGTAT	Asn	End	AGT	Asn304End0
TGTTGATGTTCCTACACTAA	ATGTGATGTGCTAACGATTGAGATTGAGCATGTTGATGTTCCTACACTAAAATAACTTCAAGTAAAACATCCCAAATTAAAAATTTACCCTTCTCCAGAAACAAT	304	302	CAGTGAAAGATAAATGATCGGATGTGATGTGCTAACGATTGAGATTGAGCATGTTGATGTTCCTACACTAAAATAACTTCAAGTAAAACATCCCAAATTAAAAATTTACCCTTCTCCAGAAACAATTGTTGATGTTCCTACACTAAGTTTTAGAGCTAGAAATAGCAAGGATTATAAGCATATA	Asn	End	AGA	Asn304End1
ACTTGAAGATTCTTTAGTGT	TAGCTGAAAAATGTGATGTGCTAACGATTGAGATTGAGCATGTTGATGTTCCAACTCTAAAGTAACTTCAAGTAAAACATCCCAAATTAAAAATTTACCCTTCTCCAGAAACAAT	304	292	CAGTGAAAGATAAATGATCGGTAGCTGAAAAATGTGATGTGCTAACGATTGAGATTGAGCATGTTGATGTTCCAACTCTAAAGTAACTTCAAGTAAAACATCCCAAATTAAAAATTTACCCTTCTCCAGAAACAATACTTGAAGATTCTTTAGTGTGTTTTAGAGCTAGAAATAGCAAGGATCC	Asn	End	AGG	Asn304End2
ATTTGGGATGTTTTACTTGA	GTGATGTGCTAACGATTGAGATTGAGCATGTTGATGTTCCTACACTAAAGTGATTGCAAGTAAAACATCCCAAATTAAAAATTTACCCTTCTCCAGAAACAATCA	304	306	CAGTGAAAGATAAATGATCGGGTGATGTGCTAACGATTGAGATTGAGCATGTTGATGTTCCTACACTAAAGTGATTGCAAGTAAAACATCCCAAATTAAAAATTTACCCTTCTCCAGAAACAATCAATTTGGGATGTTTTACTTGAGTTTTAGAGCTAGAAATAGCAAGTTCACATAAAAGCAG	Asn	End	AGA	Asn304End3
CCTACACTAAAGAATCTTCA	ATGTGCTAACGATTGAGATTGAGCATGTTGATGTTCCTACACTAAAGAATTGACAGGTTAAACATCCCAAATTAAAAATTTACCCTTCTCCAGAAACAATCAGATTGA	307	312	CAGTGAAAGATAAATGATCGGATGTGCTAACGATTGAGATTGAGCATGTTGATGTTCCTACACTAAAGAATTGACAGGTTAAACATCCCAAATTAAAAATTTACCCTTCTCCAGAAACAATCAGATTGACCTACACTAAAGAATCTTCAGTTTTAGAGCTAGAAATAGCAAGAGGGGATCGATG	Leu	End	AGT	Leu307End0
TGTTGATGTTCCTACACTAA	ATGTGATGTGCTAACGATTGAGATTGAGCATGTTGATGTTCCTACACTAAAAAATTAACAAGTAAAACATCCCAAATTAAAAATTTACCCTTCTCCAGAAACAATCAG	307	302	CAGTGAAAGATAAATGATCGGATGTGATGTGCTAACGATTGAGATTGAGCATGTTGATGTTCCTACACTAAAAAATTAACAAGTAAAACATCCCAAATTAAAAATTTACCCTTCTCCAGAAACAATCAGTGTTGATGTTCCTACACTAAGTTTTAGAGCTAGAAATAGCAAGCCCGAAAAAGAT	Leu	End	AGA	Leu307End1
ATTTGGGATGTTTTACTTGA	GATGTGCTAACGATTGAGATTGAGCATGTTGATGTTCCTACACTAAAGAATTAACAAGTAAAACATCCCAAATTAAAAATTTACCCTTCTCCAGAAACAATCAG	307	306	CAGTGAAAGATAAATGATCGGGATGTGCTAACGATTGAGATTGAGCATGTTGATGTTCCTACACTAAAGAATTAACAAGTAAAACATCCCAAATTAAAAATTTACCCTTCTCCAGAAACAATCAGATTTGGGATGTTTTACTTGAGTTTTAGAGCTAGAAATAGCAAGATGTTATAGACGCGTG	Leu	End	AGA	Leu307End2
ACTTGAAGATTCTTTAGTGT	TAGCTGAAAAATGTGATGTGCTAACGATTGAGATTGAGCATGTTGATGTTCCAACTCTAAAGAATTAACAAGTAAAACATCCCAAATTAAAAATTTACCCTTCTCCAGAAACAATCAG	307	292	CAGTGAAAGATAAATGATCGGTAGCTGAAAAATGTGATGTGCTAACGATTGAGATTGAGCATGTTGATGTTCCAACTCTAAAGAATTAACAAGTAAAACATCCCAAATTAAAAATTTACCCTTCTCCAGAAACAATCAGACTTGAAGATTCTTTAGTGTGTTTTAGAGCTAGAAATAGCAAGGA	Leu	End	AGG	Leu307End3
CCTACACTAAAGAATCTTCA	TGCTAACGATTGAGATTGAGCATGTTGATGTTCCTACACTAAAGAATTTGTGAGTTAAACATCCCAAATTAAAAATTTACCCTTCTCCAGAAACAATCAGATTGA	310	312	CAGTGAAAGATAAATGATCGGTGCTAACGATTGAGATTGAGCATGTTGATGTTCCTACACTAAAGAATTTGTGAGTTAAACATCCCAAATTAAAAATTTACCCTTCTCCAGAAACAATCAGATTGACCTACACTAAAGAATCTTCAGTTTTAGAGCTAGAAATAGCAAGTAGCCAAGTTAATCT	Gln	End	AGT	Gln310End0
TGTTGATGTTCCTACACTAA	ATGTGATGTGCTAACGATTGAGATTGAGCATGTTGATGTTCCTACACTAAAAAATCTTTAAGTAAAACATCCCAAATTAAAAATTTACCCTTCTCCAGAAACAATCAGATT	310	302	CAGTGAAAGATAAATGATCGGATGTGATGTGCTAACGATTGAGATTGAGCATGTTGATGTTCCTACACTAAAAAATCTTTAAGTAAAACATCCCAAATTAAAAATTTACCCTTCTCCAGAAACAATCAGATTTGTTGATGTTCCTACACTAAGTTTTAGAGCTAGAAATAGCAAGACCAGCCGA	Gln	End	AGA	Gln310End1
TTAATTTGGGATGTTTTACT	GTGCTAACGATTGAGATTGAGCATGTTGATGTTCCTACACTAAAGAATCTTTAAGTAAAACATCCCAAATTAAAAATTTACCCTTCTCCAGAAACAATCAGATT	310	309	CAGTGAAAGATAAATGATCGGGTGCTAACGATTGAGATTGAGCATGTTGATGTTCCTACACTAAAGAATCTTTAAGTAAAACATCCCAAATTAAAAATTTACCCTTCTCCAGAAACAATCAGATTTTAATTTGGGATGTTTTACTGTTTTAGAGCTAGAAATAGCAAGCTAATTATCGGAGCTA	Gln	End	TGA	Gln310End2
ATTTGGGATGTTTTACTTGA	GATGTGCTAACGATTGAGATTGAGCATGTTGATGTTCCTACACTAAAGAATTTGTAAGTAAAACATCCCAAATTAAAAATTTACCCTTCTCCAGAAACAATCAGATT	310	306	CAGTGAAAGATAAATGATCGGGATGTGCTAACGATTGAGATTGAGCATGTTGATGTTCCTACACTAAAGAATTTGTAAGTAAAACATCCCAAATTAAAAATTTACCCTTCTCCAGAAACAATCAGATTATTTGGGATGTTTTACTTGAGTTTTAGAGCTAGAAATAGCAAGGCTAGAATAATGA	Gln	End	AGA	Gln310End3
CCTACACTAAAGAATCTTCA	CTAACGATTGAGATTGAGCATGTTGATGTTCCTACACTAAAGAATCTTCAATAAAAACATCCCAAATTAAAAATTTACCCTTCTCCAGAAACAATCAGATTGAT	313	312	CAGTGAAAGATAAATGATCGGCTAACGATTGAGATTGAGCATGTTGATGTTCCTACACTAAAGAATCTTCAATAAAAACATCCCAAATTAAAAATTTACCCTTCTCCAGAAACAATCAGATTGATCCTACACTAAAGAATCTTCAGTTTTAGAGCTAGAAATAGCAAGTCTTCGCTAATTCATT	Val	End	AGT	Val313End0
TGTTGATGTTCCTACACTAA	ATGTGATGTGCTAACGATTGAGATTGAGCATGTTGATGTTCCTACACTAAAAAATCTTCAATAAAAACATCCCAAATTAAAAATTTACCCTTCTCCAGAAACAATCAGATTGAT	313	302	CAGTGAAAGATAAATGATCGGATGTGATGTGCTAACGATTGAGATTGAGCATGTTGATGTTCCTACACTAAAAAATCTTCAATAAAAACATCCCAAATTAAAAATTTACCCTTCTCCAGAAACAATCAGATTGATTGTTGATGTTCCTACACTAAGTTTTAGAGCTAGAAATAGCAAGCGAGCG	Val	End	AGA	Val313End1
TTAATTTGGGATGTTTTACT	GTGCTAACGATTGAGATTGAGCATGTTGATGTTCCTACACTAAAGAATCTTCAGTGAAAACATCCCAAATTAAAAATTTACCCTTCTCCAGAAACAATCAGATTGAT	313	309	CAGTGAAAGATAAATGATCGGGTGCTAACGATTGAGATTGAGCATGTTGATGTTCCTACACTAAAGAATCTTCAGTGAAAACATCCCAAATTAAAAATTTACCCTTCTCCAGAAACAATCAGATTGATTTAATTTGGGATGTTTTACTGTTTTAGAGCTAGAAATAGCAAGCCGACACTTTCCC	Val	End	TGA	Val313End2
ATTTGGGATGTTTTACTTGA	GATGTGCTAACGATTGAGATTGAGCATGTTGATGTTCCTACACTAAAGAATTTGCAATAAAAACATCCCAAATTAAAAATTTACCCTTCTCCAGAAACAATCAGATTGAT	313	306	CAGTGAAAGATAAATGATCGGGATGTGCTAACGATTGAGATTGAGCATGTTGATGTTCCTACACTAAAGAATTTGCAATAAAAACATCCCAAATTAAAAATTTACCCTTCTCCAGAAACAATCAGATTGATATTTGGGATGTTTTACTTGAGTTTTAGAGCTAGAAATAGCAAGCATGATCATT	Val	End	AGA	Val313End3
CCTACACTAAAGAATCTTCA	CTAACGATTGAGATTGAGCATGTTGATGTTCCTACACTAAAGAATTTGCAAGTTTAACATCCCAAATTAAAAATTTACCCTTCTCCAGAAACAATCAGATTGATACA	316	312	CAGTGAAAGATAAATGATCGGCTAACGATTGAGATTGAGCATGTTGATGTTCCTACACTAAAGAATTTGCAAGTTTAACATCCCAAATTAAAAATTTACCCTTCTCCAGAAACAATCAGATTGATACACCTACACTAAAGAATCTTCAGTTTTAGAGCTAGAAATAGCAAGTCCTTAACTTCGG	Lys	End	AGT	Lys316End0
TGTTGATGTTCCTACACTAA	ATGTGATGTGCTAACGATTGAGATTGAGCATGTTGATGTTCCTACACTAAAAAATCTTCAAGTATAACATCCCAAATTAAAAATTTACCCTTCTCCAGAAACAATCAGATTGATACA	316	302	CAGTGAAAGATAAATGATCGGATGTGATGTGCTAACGATTGAGATTGAGCATGTTGATGTTCCTACACTAAAAAATCTTCAAGTATAACATCCCAAATTAAAAATTTACCCTTCTCCAGAAACAATCAGATTGATACATGTTGATGTTCCTACACTAAGTTTTAGAGCTAGAAATAGCAAGAAG	Lys	End	AGA	Lys316End1
TTAATTTGGGATGTTTTACT	GTGCTAACGATTGAGATTGAGCATGTTGATGTTCCTACACTAAAGAATCTTCAGGTTTAACATCCCAAATTAAAAATTTACCCTTCTCCAGAAACAATCAGATTGATACA	316	309	CAGTGAAAGATAAATGATCGGGTGCTAACGATTGAGATTGAGCATGTTGATGTTCCTACACTAAAGAATCTTCAGGTTTAACATCCCAAATTAAAAATTTACCCTTCTCCAGAAACAATCAGATTGATACATTAATTTGGGATGTTTTACTGTTTTAGAGCTAGAAATAGCAAGTACCCGCGCT	Lys	End	TGA	Lys316End2
ATTTGGGATGTTTTACTTGA	GATGTGCTAACGATTGAGATTGAGCATGTTGATGTTCCTACACTAAAGAATTTGCAAGTATAACATCCCAAATTAAAAATTTACCCTTCTCCAGAAACAATCAGATTGATACA	316	306	CAGTGAAAGATAAATGATCGGGATGTGCTAACGATTGAGATTGAGCATGTTGATGTTCCTACACTAAAGAATTTGCAAGTATAACATCCCAAATTAAAAATTTACCCTTCTCCAGAAACAATCAGATTGATACAATTTGGGATGTTTTACTTGAGTTTTAGAGCTAGAAATAGCAAGCTTTCTT	Lys	End	AGA	Lys316End3
CCTACACTAAAGAATCTTCA	CTAACGATTGAGATTGAGCATGTTGATGTTCCTACACTAAAGAATTTGCAAGTTAAATAACCCAAATTAAAAATTTACCCTTCTCCAGAAACAATCAGATTGATACAAGA	319	312	CAGTGAAAGATAAATGATCGGCTAACGATTGAGATTGAGCATGTTGATGTTCCTACACTAAAGAATTTGCAAGTTAAATAACCCAAATTAAAAATTTACCCTTCTCCAGAAACAATCAGATTGATACAAGACCTACACTAAAGAATCTTCAGTTTTAGAGCTAGAAATAGCAAGAACCCCAAGC	His	End	AGT	His319End0
TGTTGATGTTCCTACACTAA	ATGTGATGTGCTAACGATTGAGATTGAGCATGTTGATGTTCCTACACTAAAAAATCTTCAAGTAAAATAACCCAAATTAAAAATTTACCCTTCTCCAGAAACAATCAGATTGATACAAGA	319	302	CAGTGAAAGATAAATGATCGGATGTGATGTGCTAACGATTGAGATTGAGCATGTTGATGTTCCTACACTAAAAAATCTTCAAGTAAAATAACCCAAATTAAAAATTTACCCTTCTCCAGAAACAATCAGATTGATACAAGATGTTGATGTTCCTACACTAAGTTTTAGAGCTAGAAATAGCAAG	His	End	AGA	His319End1
TTAATTTGGGATGTTTTACT	GTGCTAACGATTGAGATTGAGCATGTTGATGTTCCTACACTAAAGAATCTTCAGGTTAAATAACCCAAATTAAAAATTTACCCTTCTCCAGAAACAATCAGATTGATACAAGA	319	309	CAGTGAAAGATAAATGATCGGGTGCTAACGATTGAGATTGAGCATGTTGATGTTCCTACACTAAAGAATCTTCAGGTTAAATAACCCAAATTAAAAATTTACCCTTCTCCAGAAACAATCAGATTGATACAAGATTAATTTGGGATGTTTTACTGTTTTAGAGCTAGAAATAGCAAGGAAAAGG	His	End	TGA	His319End2
ATTTGGGATGTTTTACTTGA	GATGTGCTAACGATTGAGATTGAGCATGTTGATGTTCCTACACTAAAGAATTTGCAAGTAAAATAACCCAAATTAAAAATTTACCCTTCTCCAGAAACAATCAGATTGATACAAGA	319	306	CAGTGAAAGATAAATGATCGGGATGTGCTAACGATTGAGATTGAGCATGTTGATGTTCCTACACTAAAGAATTTGCAAGTAAAATAACCCAAATTAAAAATTTACCCTTCTCCAGAAACAATCAGATTGATACAAGAATTTGGGATGTTTTACTTGAGTTTTAGAGCTAGAAATAGCAAGGTCA	His	End	AGA	His319End3
TCTGATTGTTTCTGGAGAAG	AGATTGAGCATGTTGATGTTCCTACACTAAAGAATCTTCAAGTAAAACATTAAAAATTAAAAATTTATCCATCTCCAGAAACAATCAGATTGATACAAGACAAATATATTCAAAAAGAG	322	338	CAGTGAAAGATAAATGATCGGAGATTGAGCATGTTGATGTTCCTACACTAAAGAATCTTCAAGTAAAACATTAAAAATTAAAAATTTATCCATCTCCAGAAACAATCAGATTGATACAAGACAAATATATTCAAAAAGAGTCTGATTGTTTCTGGAGAAGGTTTTAGAGCTAGAAATAGCAAGT	Pro	End	GGT	Pro322End0
ATCTGATTGTTTCTGGAGAA	AGATTGAGCATGTTGATGTTCCTACACTAAAGAATCTTCAAGTAAAACATTAAAAATTAAAAATTTATCCAAGCCCAGAAACAATCAGATTGATACAAGACAAATATATTCAAAAAGAGC	322	339	CAGTGAAAGATAAATGATCGGAGATTGAGCATGTTGATGTTCCTACACTAAAGAATCTTCAAGTAAAACATTAAAAATTAAAAATTTATCCAAGCCCAGAAACAATCAGATTGATACAAGACAAATATATTCAAAAAGAGCATCTGATTGTTTCTGGAGAAGTTTTAGAGCTAGAAATAGCAAG	Pro	End	GGG	Pro322End1
CCTACACTAAAGAATCTTCA	CTAACGATTGAGATTGAGCATGTTGATGTTCCTACACTAAAGAATTTGCAAGTTAAACATTAAAAATTAAAAATTTACCCTTCTCCAGAAACAATCAGATTGATACAAGACAA	322	312	CAGTGAAAGATAAATGATCGGCTAACGATTGAGATTGAGCATGTTGATGTTCCTACACTAAAGAATTTGCAAGTTAAACATTAAAAATTAAAAATTTACCCTTCTCCAGAAACAATCAGATTGATACAAGACAACCTACACTAAAGAATCTTCAGTTTTAGAGCTAGAAATAGCAAGAACAATA	Pro	End	AGT	Pro322End2
TTAATTTGGGATGTTTTACT	GTGCTAACGATTGAGATTGAGCATGTTGATGTTCCTACACTAAAGAATCTTCAGGTTAAACATTAAAAATTAAAAATTTACCCTTCTCCAGAAACAATCAGATTGATACAAGACAA	322	309	CAGTGAAAGATAAATGATCGGGTGCTAACGATTGAGATTGAGCATGTTGATGTTCCTACACTAAAGAATCTTCAGGTTAAACATTAAAAATTAAAAATTTACCCTTCTCCAGAAACAATCAGATTGATACAAGACAATTAATTTGGGATGTTTTACTGTTTTAGAGCTAGAAATAGCAAGCAGC	Pro	End	TGA	Pro322End3
TCTGATTGTTTCTGGAGAAG	TTGAGCATGTTGATGTTCCTACACTAAAGAATCTTCAAGTAAAACATCCCTAATTAAAAATTTATCCATCTCCAGAAACAATCAGATTGATACAAGACAAATATATTCAAAAAGAG	325	338	CAGTGAAAGATAAATGATCGGTTGAGCATGTTGATGTTCCTACACTAAAGAATCTTCAAGTAAAACATCCCTAATTAAAAATTTATCCATCTCCAGAAACAATCAGATTGATACAAGACAAATATATTCAAAAAGAGTCTGATTGTTTCTGGAGAAGGTTTTAGAGCTAGAAATAGCAAGAGTG	Lys	End	GGT	Lys325End0
ATCTGATTGTTTCTGGAGAA	TTGAGCATGTTGATGTTCCTACACTAAAGAATCTTCAAGTAAAACATCCCTAATTAAAAATTTATCCAAGCCCAGAAACAATCAGATTGATACAAGACAAATATATTCAAAAAGAGC	325	339	CAGTGAAAGATAAATGATCGGTTGAGCATGTTGATGTTCCTACACTAAAGAATCTTCAAGTAAAACATCCCTAATTAAAAATTTATCCAAGCCCAGAAACAATCAGATTGATACAAGACAAATATATTCAAAAAGAGCATCTGATTGTTTCTGGAGAAGTTTTAGAGCTAGAAATAGCAAGTGA	Lys	End	GGG	Lys325End1
CCTACACTAAAGAATCTTCA	CTAACGATTGAGATTGAGCATGTTGATGTTCCTACACTAAAGAATTTGCAAGTTAAACATCCCTAATTAAAAATTTACCCTTCTCCAGAAACAATCAGATTGATACAAGACAAATA	325	312	CAGTGAAAGATAAATGATCGGCTAACGATTGAGATTGAGCATGTTGATGTTCCTACACTAAAGAATTTGCAAGTTAAACATCCCTAATTAAAAATTTACCCTTCTCCAGAAACAATCAGATTGATACAAGACAAATACCTACACTAAAGAATCTTCAGTTTTAGAGCTAGAAATAGCAAGTTTT	Lys	End	AGT	Lys325End2
AATCTGATTGTTTCTGGAGA	TTGAGCATGTTGATGTTCCTACACTAAAGAATCTTCAAGTAAAACATCCCTAATTAAAAATTTACCCAAGCCCAGAAACAATCAGATTGATACAAGACAAATATATTCAAAAAGAGCA	325	340	CAGTGAAAGATAAATGATCGGTTGAGCATGTTGATGTTCCTACACTAAAGAATCTTCAAGTAAAACATCCCTAATTAAAAATTTACCCAAGCCCAGAAACAATCAGATTGATACAAGACAAATATATTCAAAAAGAGCAAATCTGATTGTTTCTGGAGAGTTTTAGAGCTAGAAATAGCAAGCA	Lys	End	AGG	Lys325End3
TCTGATTGTTTCTGGAGAAG	AGCATGTTGATGTTCCTACACTAAAGAATCTTCAAGTAAAACATCCCAAATAAAAAATTTATCCATCTCCAGAAACAATCAGATTGATACAAGACAAATATATTCAAAAAGAG	328	338	CAGTGAAAGATAAATGATCGGAGCATGTTGATGTTCCTACACTAAAGAATCTTCAAGTAAAACATCCCAAATAAAAAATTTATCCATCTCCAGAAACAATCAGATTGATACAAGACAAATATATTCAAAAAGAGTCTGATTGTTTCTGGAGAAGGTTTTAGAGCTAGAAATAGCAAGTCTCCGA	Leu	End	GGT	Leu328End0
ATCTGATTGTTTCTGGAGAA	AGCATGTTGATGTTCCTACACTAAAGAATCTTCAAGTAAAACATCCCAAATAAAAAATTTATCCAAGCCCAGAAACAATCAGATTGATACAAGACAAATATATTCAAAAAGAGC	328	339	CAGTGAAAGATAAATGATCGGAGCATGTTGATGTTCCTACACTAAAGAATCTTCAAGTAAAACATCCCAAATAAAAAATTTATCCAAGCCCAGAAACAATCAGATTGATACAAGACAAATATATTCAAAAAGAGCATCTGATTGTTTCTGGAGAAGTTTTAGAGCTAGAAATAGCAAGCTGAAC	Leu	End	GGG	Leu328End1
ATCAATCTGATTGTTTCTGG	AGCATGTTGATGTTCCTACACTAAAGAATCTTCAAGTAAAACATCCCAAATAAAAAATTTACCCTAGCCCAGAAACAATCAGATTGATACAAGACAAATATATTCAAAAAGAGCATTT	328	343	CAGTGAAAGATAAATGATCGGAGCATGTTGATGTTCCTACACTAAAGAATCTTCAAGTAAAACATCCCAAATAAAAAATTTACCCTAGCCCAGAAACAATCAGATTGATACAAGACAAATATATTCAAAAAGAGCATTTATCAATCTGATTGTTTCTGGGTTTTAGAGCTAGAAATAGCAAGGA	Leu	End	AGA	Leu328End2
CCTACACTAAAGAATCTTCA	CTAACGATTGAGATTGAGCATGTTGATGTTCCTACACTAAAGAATTTGCAAGTTAAACATCCCAAATAAAAAATTTACCCTTCTCCAGAAACAATCAGATTGATACAAGACAAATATAT	328	312	CAGTGAAAGATAAATGATCGGCTAACGATTGAGATTGAGCATGTTGATGTTCCTACACTAAAGAATTTGCAAGTTAAACATCCCAAATAAAAAATTTACCCTTCTCCAGAAACAATCAGATTGATACAAGACAAATATATCCTACACTAAAGAATCTTCAGTTTTAGAGCTAGAAATAGCAAGG	Leu	End	AGT	Leu328End3
TCTGATTGTTTCTGGAGAAG	ATGTTGATGTTCCTACACTAAAGAATCTTCAAGTAAAACATCCCAAATTATAAATTTATCCATCTCCAGAAACAATCAGATTGATACAAGACAAATATATTCAAAAAGAG	331	338	CAGTGAAAGATAAATGATCGGATGTTGATGTTCCTACACTAAAGAATCTTCAAGTAAAACATCCCAAATTATAAATTTATCCATCTCCAGAAACAATCAGATTGATACAAGACAAATATATTCAAAAAGAGTCTGATTGTTTCTGGAGAAGGTTTTAGAGCTAGAAATAGCAAGCGCATGTCCA	Lys	End	GGT	Lys331End0
ATCTGATTGTTTCTGGAGAA	ATGTTGATGTTCCTACACTAAAGAATCTTCAAGTAAAACATCCCAAATTATAAATTTATCCAAGCCCAGAAACAATCAGATTGATACAAGACAAATATATTCAAAAAGAGC	331	339	CAGTGAAAGATAAATGATCGGATGTTGATGTTCCTACACTAAAGAATCTTCAAGTAAAACATCCCAAATTATAAATTTATCCAAGCCCAGAAACAATCAGATTGATACAAGACAAATATATTCAAAAAGAGCATCTGATTGTTTCTGGAGAAGTTTTAGAGCTAGAAATAGCAAGCGTGAGATC	Lys	End	GGG	Lys331End1
ATCAATCTGATTGTTTCTGG	ATGTTGATGTTCCTACACTAAAGAATCTTCAAGTAAAACATCCCAAATTATAAATTTACCCTAGCCCAGAAACAATCAGATTGATACAAGACAAATATATTCAAAAAGAGCATTT	331	343	CAGTGAAAGATAAATGATCGGATGTTGATGTTCCTACACTAAAGAATCTTCAAGTAAAACATCCCAAATTATAAATTTACCCTAGCCCAGAAACAATCAGATTGATACAAGACAAATATATTCAAAAAGAGCATTTATCAATCTGATTGTTTCTGGGTTTTAGAGCTAGAAATAGCAAGGCACC	Lys	End	AGA	Lys331End2
TTAAAAATTTACCCTTCTCC	ATGTTGATGTTCCTACACTAAAGAATCTTCAAGTAAAACATCCCAAATTATAAATTTACCCTAGCCCTGAGACAATCAGATTGATACAAGACAAATATATTCAAAAAGAGCATTTAATCA	331	348	CAGTGAAAGATAAATGATCGGATGTTGATGTTCCTACACTAAAGAATCTTCAAGTAAAACATCCCAAATTATAAATTTACCCTAGCCCTGAGACAATCAGATTGATACAAGACAAATATATTCAAAAAGAGCATTTAATCATTAAAAATTTACCCTTCTCCGTTTTAGAGCTAGAAATAGCAAG	Lys	End	AGA	Lys331End3
TCTGATTGTTTCTGGAGAAG	TTGATGTTCCTACACTAAAGAATCTTCAAGTAAAACATCCCAAATTAAAATAATATCCATCTCCAGAAACAATCAGATTGATACAAGACAAATATATTCAAAAAGAG	334	338	CAGTGAAAGATAAATGATCGGTTGATGTTCCTACACTAAAGAATCTTCAAGTAAAACATCCCAAATTAAAATAATATCCATCTCCAGAAACAATCAGATTGATACAAGACAAATATATTCAAAAAGAGTCTGATTGTTTCTGGAGAAGGTTTTAGAGCTAGAAATAGCAAGAGGACCCACTACG	Ile	End	GGT	Ile334End0
ATCTGATTGTTTCTGGAGAA	TTGATGTTCCTACACTAAAGAATCTTCAAGTAAAACATCCCAAATTAAAATAATATCCAAGCCCAGAAACAATCAGATTGATACAAGACAAATATATTCAAAAAGAGC	334	339	CAGTGAAAGATAAATGATCGGTTGATGTTCCTACACTAAAGAATCTTCAAGTAAAACATCCCAAATTAAAATAATATCCAAGCCCAGAAACAATCAGATTGATACAAGACAAATATATTCAAAAAGAGCATCTGATTGTTTCTGGAGAAGTTTTAGAGCTAGAAATAGCAAGTTCGCGAGTAGG	Ile	End	GGG	Ile334End1
ATCAATCTGATTGTTTCTGG	TTGATGTTCCTACACTAAAGAATCTTCAAGTAAAACATCCCAAATTAAAATAATACCCTAGCCCAGAAACAATCAGATTGATACAAGACAAATATATTCAAAAAGAGCATTT	334	343	CAGTGAAAGATAAATGATCGGTTGATGTTCCTACACTAAAGAATCTTCAAGTAAAACATCCCAAATTAAAATAATACCCTAGCCCAGAAACAATCAGATTGATACAAGACAAATATATTCAAAAAGAGCATTTATCAATCTGATTGTTTCTGGGTTTTAGAGCTAGAAATAGCAAGTTACGAGG	Ile	End	AGA	Ile334End2
TTAAAAATTTACCCTTCTCC	TTGATGTTCCTACACTAAAGAATCTTCAAGTAAAACATCCCAAATTAAAATAATACCCTAGCCCTGAGACAATCAGATTGATACAAGACAAATATATTCAAAAAGAGCATTTAATCA	334	348	CAGTGAAAGATAAATGATCGGTTGATGTTCCTACACTAAAGAATCTTCAAGTAAAACATCCCAAATTAAAATAATACCCTAGCCCTGAGACAATCAGATTGATACAAGACAAATATATTCAAAAAGAGCATTTAATCATTAAAAATTTACCCTTCTCCGTTTTAGAGCTAGAAATAGCAAGATA	Ile	End	AGA	Ile334End3
TCTGATTGTTTCTGGAGAAG	ATGTTCCTACACTAAAGAATCTTCAAGTAAAACATCCCAAATTAAAAATTTAACCTTCTCCAGAAACAATCAGATTGATACAAGACAAATATATTCAAAAAGAG	337	338	CAGTGAAAGATAAATGATCGGATGTTCCTACACTAAAGAATCTTCAAGTAAAACATCCCAAATTAAAAATTTAACCTTCTCCAGAAACAATCAGATTGATACAAGACAAATATATTCAAAAAGAGTCTGATTGTTTCTGGAGAAGGTTTTAGAGCTAGAAATAGCAAGGCCCAATCCCATATGG	Tyr	End	GGT	Tyr337End0
ATCTGATTGTTTCTGGAGAA	ATGTTCCTACACTAAAGAATCTTCAAGTAAAACATCCCAAATTAAAAATTTGACCAAGCCCAGAAACAATCAGATTGATACAAGACAAATATATTCAAAAAGAGC	337	339	CAGTGAAAGATAAATGATCGGATGTTCCTACACTAAAGAATCTTCAAGTAAAACATCCCAAATTAAAAATTTGACCAAGCCCAGAAACAATCAGATTGATACAAGACAAATATATTCAAAAAGAGCATCTGATTGTTTCTGGAGAAGTTTTAGAGCTAGAAATAGCAAGATGATTGAACTTTAA	Tyr	End	GGG	Tyr337End1
ATCAATCTGATTGTTTCTGG	ATGTTCCTACACTAAAGAATCTTCAAGTAAAACATCCCAAATTAAAAATTTAACCTAGCCCAGAAACAATCAGATTGATACAAGACAAATATATTCAAAAAGAGCATTT	337	343	CAGTGAAAGATAAATGATCGGATGTTCCTACACTAAAGAATCTTCAAGTAAAACATCCCAAATTAAAAATTTAACCTAGCCCAGAAACAATCAGATTGATACAAGACAAATATATTCAAAAAGAGCATTTATCAATCTGATTGTTTCTGGGTTTTAGAGCTAGAAATAGCAAGTTTAAGTGCCA	Tyr	End	AGA	Tyr337End2
TTAAAAATTTACCCTTCTCC	ATGTTCCTACACTAAAGAATCTTCAAGTAAAACATCCCAAATTAAAAATTTAACCTAGCCCTGAGACAATCAGATTGATACAAGACAAATATATTCAAAAAGAGCATTTAATCA	337	348	CAGTGAAAGATAAATGATCGGATGTTCCTACACTAAAGAATCTTCAAGTAAAACATCCCAAATTAAAAATTTAACCTAGCCCTGAGACAATCAGATTGATACAAGACAAATATATTCAAAAAGAGCATTTAATCATTAAAAATTTACCCTTCTCCGTTTTAGAGCTAGAAATAGCAAGGTCAAC	Tyr	End	AGA	Tyr337End3
ATCTGATTGTTTCTGGAGAA	GTTCCTACACTAAAGAATCTTCAAGTAAAACATCCCAAATTAAAAATTTACTAATCTCCAGAAACAATCAGATTGATACAAGACAAATATATTCAAAAAGAGCA	340	339	CAGTGAAAGATAAATGATCGGGTTCCTACACTAAAGAATCTTCAAGTAAAACATCCCAAATTAAAAATTTACTAATCTCCAGAAACAATCAGATTGATACAAGACAAATATATTCAAAAAGAGCAATCTGATTGTTTCTGGAGAAGTTTTAGAGCTAGAAATAGCAAGAATGCTCCGCCGCAGG	Pro	End	GGG	Pro340End0
TCTGATTGTTTCTGGAGAAG	TGTTCCTACACTAAAGAATCTTCAAGTAAAACATCCCAAATTAAAAATTTATTAATCTCCAGAAACAATCAGATTGATACAAGACAAATATATTCAAAAAGAGCA	340	338	CAGTGAAAGATAAATGATCGGTGTTCCTACACTAAAGAATCTTCAAGTAAAACATCCCAAATTAAAAATTTATTAATCTCCAGAAACAATCAGATTGATACAAGACAAATATATTCAAAAAGAGCATCTGATTGTTTCTGGAGAAGGTTTTAGAGCTAGAAATAGCAAGGTGCAGTATCTTCGT	Pro	End	GGT	Pro340End1
ATCAATCTGATTGTTTCTGG	TTCCTACACTAAAGAATCTTCAAGTAAAACATCCCAAATTAAAAATTTACTAAAGCCCAGAAACAATCAGATTGATACAAGACAAATATATTCAAAAAGAGCATTT	340	343	CAGTGAAAGATAAATGATCGGTTCCTACACTAAAGAATCTTCAAGTAAAACATCCCAAATTAAAAATTTACTAAAGCCCAGAAACAATCAGATTGATACAAGACAAATATATTCAAAAAGAGCATTTATCAATCTGATTGTTTCTGGGTTTTAGAGCTAGAAATAGCAAGCGCATACCTGTACG	Pro	End	AGA	Pro340End2
TTAAAAATTTACCCTTCTCC	TTCCTACACTAAAGAATCTTCAAGTAAAACATCCCAAATTAAAAATTTACTAAAGCCCTGAGACAATCAGATTGATACAAGACAAATATATTCAAAAAGAGCATTTAATCA	340	348	CAGTGAAAGATAAATGATCGGTTCCTACACTAAAGAATCTTCAAGTAAAACATCCCAAATTAAAAATTTACTAAAGCCCTGAGACAATCAGATTGATACAAGACAAATATATTCAAAAAGAGCATTTAATCATTAAAAATTTACCCTTCTCCGTTTTAGAGCTAGAAATAGCAAGTGCTACTCG	Pro	End	AGA	Pro340End3
ATCAATCTGATTGTTTCTGG	CTACACTAAAGAATCTTCAAGTAAAACATCCCAAATTAAAAATTTACCCTTAACCAGAAACAATCAGATTGATACAAGACAAATATATTCAAAAAGAGCATTT	343	343	CAGTGAAAGATAAATGATCGGCTACACTAAAGAATCTTCAAGTAAAACATCCCAAATTAAAAATTTACCCTTAACCAGAAACAATCAGATTGATACAAGACAAATATATTCAAAAAGAGCATTTATCAATCTGATTGTTTCTGGGTTTTAGAGCTAGAAATAGCAAGTTCTTTCATAGGAACGT	Ser	End	AGA	Ser343End0
ATCTGATTGTTTCTGGAGAA	GTTCCTACACTAAAGAATCTTCAAGTAAAACATCCCAAATTAAAAATTTACCCATGACCAGAAACAATCAGATTGATACAAGACAAATATATTCAAAAAGAGCATTT	343	339	CAGTGAAAGATAAATGATCGGGTTCCTACACTAAAGAATCTTCAAGTAAAACATCCCAAATTAAAAATTTACCCATGACCAGAAACAATCAGATTGATACAAGACAAATATATTCAAAAAGAGCATTTATCTGATTGTTTCTGGAGAAGTTTTAGAGCTAGAAATAGCAAGTGCGATGGACAGC	Ser	End	GGG	Ser343End1
TCTGATTGTTTCTGGAGAAG	TGTTCCTACACTAAAGAATCTTCAAGTAAAACATCCCAAATTAAAAATTTATCCTTAACCAGAAACAATCAGATTGATACAAGACAAATATATTCAAAAAGAGCATTT	343	338	CAGTGAAAGATAAATGATCGGTGTTCCTACACTAAAGAATCTTCAAGTAAAACATCCCAAATTAAAAATTTATCCTTAACCAGAAACAATCAGATTGATACAAGACAAATATATTCAAAAAGAGCATTTTCTGATTGTTTCTGGAGAAGGTTTTAGAGCTAGAAATAGCAAGCTAACCACTACG	Ser	End	GGT	Ser343End2
ACCCTTCTCCAGAAACAATC	CTACACTAAAGAATCTTCAAGTAAAACATCCCAAATTAAAAATTTACCCTTAACCAGAAACAATTCGTTTGATACAAGACAAATATATTCAAAAAGAGCATTTAATCAAAAATGGTAT	343	358	CAGTGAAAGATAAATGATCGGCTACACTAAAGAATCTTCAAGTAAAACATCCCAAATTAAAAATTTACCCTTAACCAGAAACAATTCGTTTGATACAAGACAAATATATTCAAAAAGAGCATTTAATCAAAAATGGTATACCCTTCTCCAGAAACAATCGTTTTAGAGCTAGAAATAGCAAGAG	Ser	End	AGA	Ser343End3
ATCAATCTGATTGTTTCTGG	CTACACTAAAGAATCTTCAAGTAAAACATCCCAAATTAAAAATTTACCCTAGCTAAGAAACAATCAGATTGATACAAGACAAATATATTCAAAAAGAGCATTTAAT	346	343	CAGTGAAAGATAAATGATCGGCTACACTAAAGAATCTTCAAGTAAAACATCCCAAATTAAAAATTTACCCTAGCTAAGAAACAATCAGATTGATACAAGACAAATATATTCAAAAAGAGCATTTAATATCAATCTGATTGTTTCTGGGTTTTAGAGCTAGAAATAGCAAGGGCACTTAAATGGA	Pro	End	AGA	Pro346End0
ATCTGATTGTTTCTGGAGAA	GTTCCTACACTAAAGAATCTTCAAGTAAAACATCCCAAATTAAAAATTTACCCAAGCTAAGAAACAATCAGATTGATACAAGACAAATATATTCAAAAAGAGCATTTAAT	346	339	CAGTGAAAGATAAATGATCGGGTTCCTACACTAAAGAATCTTCAAGTAAAACATCCCAAATTAAAAATTTACCCAAGCTAAGAAACAATCAGATTGATACAAGACAAATATATTCAAAAAGAGCATTTAATATCTGATTGTTTCTGGAGAAGTTTTAGAGCTAGAAATAGCAAGCGGGGTAAGC	Pro	End	GGG	Pro346End1
TCTGATTGTTTCTGGAGAAG	TGTTCCTACACTAAAGAATCTTCAAGTAAAACATCCCAAATTAAAAATTTATCCTTCTTAAGAAACAATCAGATTGATACAAGACAAATATATTCAAAAAGAGCATTTAAT	346	338	CAGTGAAAGATAAATGATCGGTGTTCCTACACTAAAGAATCTTCAAGTAAAACATCCCAAATTAAAAATTTATCCTTCTTAAGAAACAATCAGATTGATACAAGACAAATATATTCAAAAAGAGCATTTAATTCTGATTGTTTCTGGAGAAGGTTTTAGAGCTAGAAATAGCAAGACGCGGGAA	Pro	End	GGT	Pro346End2
ACCCTTCTCCAGAAACAATC	CACTAAAGAATCTTCAAGTAAAACATCCCAAATTAAAAATTTACCCTTCTTAAGAAACAATTCGTTTGATACAAGACAAATATATTCAAAAAGAGCATTTAATCAAAAATGGTAT	346	358	CAGTGAAAGATAAATGATCGGCACTAAAGAATCTTCAAGTAAAACATCCCAAATTAAAAATTTACCCTTCTTAAGAAACAATTCGTTTGATACAAGACAAATATATTCAAAAAGAGCATTTAATCAAAAATGGTATACCCTTCTCCAGAAACAATCGTTTTAGAGCTAGAAATAGCAAGTGCTG	Pro	End	AGA	Pro346End3
ATCAATCTGATTGTTTCTGG	CTACACTAAAGAATCTTCAAGTAAAACATCCCAAATTAAAAATTTACCCTAGCCCATAAACAATCAGATTGATACAAGACAAATATATTCAAAAAGAGCATTTAATCAA	349	343	CAGTGAAAGATAAATGATCGGCTACACTAAAGAATCTTCAAGTAAAACATCCCAAATTAAAAATTTACCCTAGCCCATAAACAATCAGATTGATACAAGACAAATATATTCAAAAAGAGCATTTAATCAAATCAATCTGATTGTTTCTGGGTTTTAGAGCTAGAAATAGCAAGCTTGAGGGAGT	Glu	End	AGA	Glu349End0
ATCTGATTGTTTCTGGAGAA	GTTCCTACACTAAAGAATCTTCAAGTAAAACATCCCAAATTAAAAATTTACCCAAGCCCATAAACAATCAGATTGATACAAGACAAATATATTCAAAAAGAGCATTTAATCAA	349	339	CAGTGAAAGATAAATGATCGGGTTCCTACACTAAAGAATCTTCAAGTAAAACATCCCAAATTAAAAATTTACCCAAGCCCATAAACAATCAGATTGATACAAGACAAATATATTCAAAAAGAGCATTTAATCAAATCTGATTGTTTCTGGAGAAGTTTTAGAGCTAGAAATAGCAAGCCTTGGA	Glu	End	GGG	Glu349End1
TCTGATTGTTTCTGGAGAAG	TGTTCCTACACTAAAGAATCTTCAAGTAAAACATCCCAAATTAAAAATTTATCCTTCTCCATAAACAATCAGATTGATACAAGACAAATATATTCAAAAAGAGCATTTAATCAA	349	338	CAGTGAAAGATAAATGATCGGTGTTCCTACACTAAAGAATCTTCAAGTAAAACATCCCAAATTAAAAATTTATCCTTCTCCATAAACAATCAGATTGATACAAGACAAATATATTCAAAAAGAGCATTTAATCAATCTGATTGTTTCTGGAGAAGGTTTTAGAGCTAGAAATAGCAAGTTTAAT	Glu	End	GGT	Glu349End2
ACCCTTCTCCAGAAACAATC	TAAAGAATCTTCAAGTAAAACATCCCAAATTAAAAATTTACCCTTCTCCATAAACAATTCGTTTGATACAAGACAAATATATTCAAAAAGAGCATTTAATCAAAAATGGTAT	349	358	CAGTGAAAGATAAATGATCGGTAAAGAATCTTCAAGTAAAACATCCCAAATTAAAAATTTACCCTTCTCCATAAACAATTCGTTTGATACAAGACAAATATATTCAAAAAGAGCATTTAATCAAAAATGGTATACCCTTCTCCAGAAACAATCGTTTTAGAGCTAGAAATAGCAAGTGGGCTAG	Glu	End	AGA	Glu349End3
ACCCTTCTCCAGAAACAATC	AGAATCTTCAAGTAAAACATCCCAAATTAAAAATTTACCCTTCTCCAGAATAAATTCGTTTGATACAAGACAAATATATTCAAAAAGAGCATTTAATCAAAAATGGTAT	352	358	CAGTGAAAGATAAATGATCGGAGAATCTTCAAGTAAAACATCCCAAATTAAAAATTTACCCTTCTCCAGAATAAATTCGTTTGATACAAGACAAATATATTCAAAAAGAGCATTTAATCAAAAATGGTATACCCTTCTCCAGAAACAATCGTTTTAGAGCTAGAAATAGCAAGCACCCTAGCGT	Thr	End	AGA	Thr352End0
ATCAATCTGATTGTTTCTGG	CTACACTAAAGAATCTTCAAGTAAAACATCCCAAATTAAAAATTTACCCTAGCCCAGAATAAATCAGATTGATACAAGACAAATATATTCAAAAAGAGCATTTAATCAAAAA	352	343	CAGTGAAAGATAAATGATCGGCTACACTAAAGAATCTTCAAGTAAAACATCCCAAATTAAAAATTTACCCTAGCCCAGAATAAATCAGATTGATACAAGACAAATATATTCAAAAAGAGCATTTAATCAAAAAATCAATCTGATTGTTTCTGGGTTTTAGAGCTAGAAATAGCAAGCTCGCCTA	Thr	End	AGA	Thr352End1
ATCTGATTGTTTCTGGAGAA	GTTCCTACACTAAAGAATCTTCAAGTAAAACATCCCAAATTAAAAATTTACCCAAGCCCAGAATAAATCAGATTGATACAAGACAAATATATTCAAAAAGAGCATTTAATCAAAAA	352	339	CAGTGAAAGATAAATGATCGGGTTCCTACACTAAAGAATCTTCAAGTAAAACATCCCAAATTAAAAATTTACCCAAGCCCAGAATAAATCAGATTGATACAAGACAAATATATTCAAAAAGAGCATTTAATCAAAAAATCTGATTGTTTCTGGAGAAGTTTTAGAGCTAGAAATAGCAAGCGCC	Thr	End	GGG	Thr352End2
TCTGATTGTTTCTGGAGAAG	TGTTCCTACACTAAAGAATCTTCAAGTAAAACATCCCAAATTAAAAATTTATCCTTCTCCAGAATAAATCAGATTGATACAAGACAAATATATTCAAAAAGAGCATTTAATCAAAAA	352	338	CAGTGAAAGATAAATGATCGGTGTTCCTACACTAAAGAATCTTCAAGTAAAACATCCCAAATTAAAAATTTATCCTTCTCCAGAATAAATCAGATTGATACAAGACAAATATATTCAAAAAGAGCATTTAATCAAAAATCTGATTGTTTCTGGAGAAGGTTTTAGAGCTAGAAATAGCAAGAAA	Thr	End	GGT	Thr352End3
ACCCTTCTCCAGAAACAATC	ATCTTCAAGTAAAACATCCCAAATTAAAAATTTACCCTTCTCCAGAAACATGACGTTTGATACAAGACAAATATATTCAAAAAGAGCATTTAATCAAAAATGGTAT	355	358	CAGTGAAAGATAAATGATCGGATCTTCAAGTAAAACATCCCAAATTAAAAATTTACCCTTCTCCAGAAACATGACGTTTGATACAAGACAAATATATTCAAAAAGAGCATTTAATCAAAAATGGTATACCCTTCTCCAGAAACAATCGTTTTAGAGCTAGAAATAGCAAGCACGCGCCCTCCTA	Ile	End	AGA	Ile355End0
TTCTCCAGAAACAATCAGAT	ATCTTCAAGTAAAACATCCCAAATTAAAAATTTACCCTTCTCCAGAAACATAAAGACTAATTCAAGACAAATATATTCAAAAAGAGCATTTAATCAAAAATGGTATAGCA	355	362	CAGTGAAAGATAAATGATCGGATCTTCAAGTAAAACATCCCAAATTAAAAATTTACCCTTCTCCAGAAACATAAAGACTAATTCAAGACAAATATATTCAAAAAGAGCATTTAATCAAAAATGGTATAGCATTCTCCAGAAACAATCAGATGTTTTAGAGCTAGAAATAGCAAGCGATCGTGAA	Ile	End	TGA	Ile355End1
ATCAATCTGATTGTTTCTGG	CTACACTAAAGAATCTTCAAGTAAAACATCCCAAATTAAAAATTTACCCTAGCCCAGAAACATAAAGATTGATACAAGACAAATATATTCAAAAAGAGCATTTAATCAAAAATGG	355	343	CAGTGAAAGATAAATGATCGGCTACACTAAAGAATCTTCAAGTAAAACATCCCAAATTAAAAATTTACCCTAGCCCAGAAACATAAAGATTGATACAAGACAAATATATTCAAAAAGAGCATTTAATCAAAAATGGATCAATCTGATTGTTTCTGGGTTTTAGAGCTAGAAATAGCAAGTGCCA	Ile	End	AGA	Ile355End2
ATCTGATTGTTTCTGGAGAA	GTTCCTACACTAAAGAATCTTCAAGTAAAACATCCCAAATTAAAAATTTACCCAAGCCCAGAAACATAAAGATTGATACAAGACAAATATATTCAAAAAGAGCATTTAATCAAAAATGG	355	339	CAGTGAAAGATAAATGATCGGGTTCCTACACTAAAGAATCTTCAAGTAAAACATCCCAAATTAAAAATTTACCCAAGCCCAGAAACATAAAGATTGATACAAGACAAATATATTCAAAAAGAGCATTTAATCAAAAATGGATCTGATTGTTTCTGGAGAAGTTTTAGAGCTAGAAATAGCAAGA	Ile	End	GGG	Ile355End3
ACCCTTCTCCAGAAACAATC	TTCAAGTAAAACATCCCAAATTAAAAATTTACCCTTCTCCAGAAACAATCTAATTGATACAAGACAAATATATTCAAAAAGAGCATTTAATCAAAAATGGTAT	358	358	CAGTGAAAGATAAATGATCGGTTCAAGTAAAACATCCCAAATTAAAAATTTACCCTTCTCCAGAAACAATCTAATTGATACAAGACAAATATATTCAAAAAGAGCATTTAATCAAAAATGGTATACCCTTCTCCAGAAACAATCGTTTTAGAGCTAGAAATAGCAAGCTCAATCTGTTGCTAGG	Arg	End	AGA	Arg358End0
TTCTCCAGAAACAATCAGAT	TTCAAGTAAAACATCCCAAATTAAAAATTTACCCTTCTCCAGAAACAATCTAACTAATTCAAGACAAATATATTCAAAAAGAGCATTTAATCAAAAATGGTATAGCA	358	362	CAGTGAAAGATAAATGATCGGTTCAAGTAAAACATCCCAAATTAAAAATTTACCCTTCTCCAGAAACAATCTAACTAATTCAAGACAAATATATTCAAAAAGAGCATTTAATCAAAAATGGTATAGCATTCTCCAGAAACAATCAGATGTTTTAGAGCTAGAAATAGCAAGGCTCCCATGTGTG	Arg	End	TGA	Arg358End1
ATCAATCTGATTGTTTCTGG	CTACACTAAAGAATCTTCAAGTAAAACATCCCAAATTAAAAATTTACCCTAGCCCAGAAACAATCTAATTGATACAAGACAAATATATTCAAAAAGAGCATTTAATCAAAAATGGTAT	358	343	CAGTGAAAGATAAATGATCGGCTACACTAAAGAATCTTCAAGTAAAACATCCCAAATTAAAAATTTACCCTAGCCCAGAAACAATCTAATTGATACAAGACAAATATATTCAAAAAGAGCATTTAATCAAAAATGGTATATCAATCTGATTGTTTCTGGGTTTTAGAGCTAGAAATAGCAAGCT	Arg	End	AGA	Arg358End2
ATATTTGTCTTGTATCAATC	TCTTCAAGTAAAACATCCCAAATTAAAAATTTACCCTTCTCCAGAAACAATTTAATTGATACAAGACAAATATATTCAAAAAGAGCATTTAATCAAAAATGGTAT	358	356	CAGTGAAAGATAAATGATCGGTCTTCAAGTAAAACATCCCAAATTAAAAATTTACCCTTCTCCAGAAACAATTTAATTGATACAAGACAAATATATTCAAAAAGAGCATTTAATCAAAAATGGTATATATTTGTCTTGTATCAATCGTTTTAGAGCTAGAAATAGCAAGTCTTCTCCCGCAGTT	Arg	End	TGA	Arg358End3
TTCTCCAGAAACAATCAGAT	AAGTAAAACATCCCAAATTAAAAATTTACCCTTCTCCAGAAACAATCAGATAAATACAAGACAAATATATTCAAAAAGAGCATTTAATCAAAAATGGTATAGCA	361	362	CAGTGAAAGATAAATGATCGGAAGTAAAACATCCCAAATTAAAAATTTACCCTTCTCCAGAAACAATCAGATAAATACAAGACAAATATATTCAAAAAGAGCATTTAATCAAAAATGGTATAGCATTCTCCAGAAACAATCAGATGTTTTAGAGCTAGAAATAGCAAGTTGGTAGCCCCAGTCG	Leu	End	TGA	Leu361End0
ACCCTTCTCCAGAAACAATC	TTCAAGTAAAACATCCCAAATTAAAAATTTACCCTTCTCCAGAAACAATTCGTTAAATACAAGACAAATATATTCAAAAAGAGCATTTAATCAAAAATGGTATAGC	361	358	CAGTGAAAGATAAATGATCGGTTCAAGTAAAACATCCCAAATTAAAAATTTACCCTTCTCCAGAAACAATTCGTTAAATACAAGACAAATATATTCAAAAAGAGCATTTAATCAAAAATGGTATAGCACCCTTCTCCAGAAACAATCGTTTTAGAGCTAGAAATAGCAAGGGTGTATATAGAGT	Leu	End	AGA	Leu361End1
ATATTTGTCTTGTATCAATC	TCTTCAAGTAAAACATCCCAAATTAAAAATTTACCCTTCTCCAGAAACAATTAGATAAATACAAGACAAATATATTCAAAAAGAGCATTTAATCAAAAATGGTATAGC	361	356	CAGTGAAAGATAAATGATCGGTCTTCAAGTAAAACATCCCAAATTAAAAATTTACCCTTCTCCAGAAACAATTAGATAAATACAAGACAAATATATTCAAAAAGAGCATTTAATCAAAAATGGTATAGCATATTTGTCTTGTATCAATCGTTTTAGAGCTAGAAATAGCAAGTACAGGATACAG	Leu	End	TGA	Leu361End2
GAAACAATCAGATTGATACA	AAGTAAAACATCCCAAATTAAAAATTTACCCTTCTCCAGAAACAATCAGATAAATTCAGGATAAATATATTCAAAAAGAGCATTTAATCAAAAATGGTATAGCAGTTACCC	361	369	CAGTGAAAGATAAATGATCGGAAGTAAAACATCCCAAATTAAAAATTTACCCTTCTCCAGAAACAATCAGATAAATTCAGGATAAATATATTCAAAAAGAGCATTTAATCAAAAATGGTATAGCAGTTACCCGAAACAATCAGATTGATACAGTTTTAGAGCTAGAAATAGCAAGTGAGATCGG	Leu	End	AGA	Leu361End3
TTCTCCAGAAACAATCAGAT	AGTAAAACATCCCAAATTAAAAATTTACCCTTCTCCAGAAACAATCAGACTATAACAAGACAAATATATTCAAAAAGAGCATTTAATCAAAAATGGTATAGCAGT	364	362	CAGTGAAAGATAAATGATCGGAGTAAAACATCCCAAATTAAAAATTTACCCTTCTCCAGAAACAATCAGACTATAACAAGACAAATATATTCAAAAAGAGCATTTAATCAAAAATGGTATAGCAGTTTCTCCAGAAACAATCAGATGTTTTAGAGCTAGAAATAGCAAGCCTTTTGGATCACCA	Ile	End	TGA	Ile364End0
ACCCTTCTCCAGAAACAATC	TTCAAGTAAAACATCCCAAATTAAAAATTTACCCTTCTCCAGAAACAATTCGTTTGTAACAAGACAAATATATTCAAAAAGAGCATTTAATCAAAAATGGTATAGCAGT	364	358	CAGTGAAAGATAAATGATCGGTTCAAGTAAAACATCCCAAATTAAAAATTTACCCTTCTCCAGAAACAATTCGTTTGTAACAAGACAAATATATTCAAAAAGAGCATTTAATCAAAAATGGTATAGCAGTACCCTTCTCCAGAAACAATCGTTTTAGAGCTAGAAATAGCAAGACTAACTACAT	Ile	End	AGA	Ile364End1
GAAACAATCAGATTGATACA	TAAAACATCCCAAATTAAAAATTTACCCTTCTCCAGAAACAATCAGATTGTGACAGGATAAATATATTCAAAAAGAGCATTTAATCAAAAATGGTATAGCAGTTACCC	364	369	CAGTGAAAGATAAATGATCGGTAAAACATCCCAAATTAAAAATTTACCCTTCTCCAGAAACAATCAGATTGTGACAGGATAAATATATTCAAAAAGAGCATTTAATCAAAAATGGTATAGCAGTTACCCGAAACAATCAGATTGATACAGTTTTAGAGCTAGAAATAGCAAGAGATAATCACCT	Ile	End	AGA	Ile364End2
ATATTTGTCTTGTATCAATC	TCTTCAAGTAAAACATCCCAAATTAAAAATTTACCCTTCTCCAGAAACAATTAGATTGTAACAAGACAAATATATTCAAAAAGAGCATTTAATCAAAAATGGTATAGCAGT	364	356	CAGTGAAAGATAAATGATCGGTCTTCAAGTAAAACATCCCAAATTAAAAATTTACCCTTCTCCAGAAACAATTAGATTGTAACAAGACAAATATATTCAAAAAGAGCATTTAATCAAAAATGGTATAGCAGTATATTTGTCTTGTATCAATCGTTTTAGAGCTAGAAATAGCAAGATGCCCAAA	Ile	End	TGA	Ile364End3
TTCTCCAGAAACAATCAGAT	AGTAAAACATCCCAAATTAAAAATTTACCCTTCTCCAGAAACAATCAGACTAATATAAGACAAATATATTCAAAAAGAGCATTTAATCAAAAATGGTATAGCAGTTAC	367	362	CAGTGAAAGATAAATGATCGGAGTAAAACATCCCAAATTAAAAATTTACCCTTCTCCAGAAACAATCAGACTAATATAAGACAAATATATTCAAAAAGAGCATTTAATCAAAAATGGTATAGCAGTTACTTCTCCAGAAACAATCAGATGTTTTAGAGCTAGAAATAGCAAGCCCTACGACTCG	Gln	End	TGA	Gln367End0
ACCCTTCTCCAGAAACAATC	TTCAAGTAAAACATCCCAAATTAAAAATTTACCCTTCTCCAGAAACAATTCGTTTGATATAAGACAAATATATTCAAAAAGAGCATTTAATCAAAAATGGTATAGCAGTTAC	367	358	CAGTGAAAGATAAATGATCGGTTCAAGTAAAACATCCCAAATTAAAAATTTACCCTTCTCCAGAAACAATTCGTTTGATATAAGACAAATATATTCAAAAAGAGCATTTAATCAAAAATGGTATAGCAGTTACACCCTTCTCCAGAAACAATCGTTTTAGAGCTAGAAATAGCAAGCGGCCGCG	Gln	End	AGA	Gln367End1
GAAACAATCAGATTGATACA	AACATCCCAAATTAAAAATTTACCCTTCTCCAGAAACAATCAGATTGATTTGAGATAAATATATTCAAAAAGAGCATTTAATCAAAAATGGTATAGCAGTTACCC	367	369	CAGTGAAAGATAAATGATCGGAACATCCCAAATTAAAAATTTACCCTTCTCCAGAAACAATCAGATTGATTTGAGATAAATATATTCAAAAAGAGCATTTAATCAAAAATGGTATAGCAGTTACCCGAAACAATCAGATTGATACAGTTTTAGAGCTAGAAATAGCAAGTATGAGGGGCTGGCT	Gln	End	AGA	Gln367End2
ATATTTGTCTTGTATCAATC	TCTTCAAGTAAAACATCCCAAATTAAAAATTTACCCTTCTCCAGAAACAATTAGATTGATATAAGACAAATATATTCAAAAAGAGCATTTAATCAAAAATGGTATAGCAGTTAC	367	356	CAGTGAAAGATAAATGATCGGTCTTCAAGTAAAACATCCCAAATTAAAAATTTACCCTTCTCCAGAAACAATTAGATTGATATAAGACAAATATATTCAAAAAGAGCATTTAATCAAAAATGGTATAGCAGTTACATATTTGTCTTGTATCAATCGTTTTAGAGCTAGAAATAGCAAGGGTAAT	Gln	End	TGA	Gln367End3
TTCTCCAGAAACAATCAGAT	AGTAAAACATCCCAAATTAAAAATTTACCCTTCTCCAGAAACAATCAGACTAATACAATAAAAATATATTCAAAAAGAGCATTTAATCAAAAATGGTATAGCAGTTACCCA	370	362	CAGTGAAAGATAAATGATCGGAGTAAAACATCCCAAATTAAAAATTTACCCTTCTCCAGAAACAATCAGACTAATACAATAAAAATATATTCAAAAAGAGCATTTAATCAAAAATGGTATAGCAGTTACCCATTCTCCAGAAACAATCAGATGTTTTAGAGCTAGAAATAGCAAGTCTCGTCAT	Asp	End	TGA	Asp370End0
ACCCTTCTCCAGAAACAATC	TTCAAGTAAAACATCCCAAATTAAAAATTTACCCTTCTCCAGAAACAATTCGTTTGATACAATAAAAATATATTCAAAAAGAGCATTTAATCAAAAATGGTATAGCAGTTACCCA	370	358	CAGTGAAAGATAAATGATCGGTTCAAGTAAAACATCCCAAATTAAAAATTTACCCTTCTCCAGAAACAATTCGTTTGATACAATAAAAATATATTCAAAAAGAGCATTTAATCAAAAATGGTATAGCAGTTACCCAACCCTTCTCCAGAAACAATCGTTTTAGAGCTAGAAATAGCAAGTTGTC	Asp	End	AGA	Asp370End1
GAAACAATCAGATTGATACA	CATCCCAAATTAAAAATTTACCCTTCTCCAGAAACAATCAGATTGATACAATAAAAATATATTCAAAAAGAGCATTTAATCAAAAATGGTATAGCAGTTACCCA	370	369	CAGTGAAAGATAAATGATCGGCATCCCAAATTAAAAATTTACCCTTCTCCAGAAACAATCAGATTGATACAATAAAAATATATTCAAAAAGAGCATTTAATCAAAAATGGTATAGCAGTTACCCAGAAACAATCAGATTGATACAGTTTTAGAGCTAGAAATAGCAAGACTGTAGAGGTAAATG	Asp	End	AGA	Asp370End2
ATATTTGTCTTGTATCAATC	TCTTCAAGTAAAACATCCCAAATTAAAAATTTACCCTTCTCCAGAAACAATTAGATTGATACAATAAAAATATATTCAAAAAGAGCATTTAATCAAAAATGGTATAGCAGTTACCCA	370	356	CAGTGAAAGATAAATGATCGGTCTTCAAGTAAAACATCCCAAATTAAAAATTTACCCTTCTCCAGAAACAATTAGATTGATACAATAAAAATATATTCAAAAAGAGCATTTAATCAAAAATGGTATAGCAGTTACCCAATATTTGTCTTGTATCAATCGTTTTAGAGCTAGAAATAGCAAGACC	Asp	End	TGA	Asp370End3
TTCTCCAGAAACAATCAGAT	AGTAAAACATCCCAAATTAAAAATTTACCCTTCTCCAGAAACAATCAGACTAATACAAGACTAATATATTCAAAAAGAGCATTTAATCAAAAATGGTATAGCAGTTACCCAAAG	373	362	CAGTGAAAGATAAATGATCGGAGTAAAACATCCCAAATTAAAAATTTACCCTTCTCCAGAAACAATCAGACTAATACAAGACTAATATATTCAAAAAGAGCATTTAATCAAAAATGGTATAGCAGTTACCCAAAGTTCTCCAGAAACAATCAGATGTTTTAGAGCTAGAAATAGCAAGGGTTAG	Lys	End	TGA	Lys373End0
ACCCTTCTCCAGAAACAATC	TTCAAGTAAAACATCCCAAATTAAAAATTTACCCTTCTCCAGAAACAATTCGTTTGATACAAGACTAATATATTCAAAAAGAGCATTTAATCAAAAATGGTATAGCAGTTACCCAAAG	373	358	CAGTGAAAGATAAATGATCGGTTCAAGTAAAACATCCCAAATTAAAAATTTACCCTTCTCCAGAAACAATTCGTTTGATACAAGACTAATATATTCAAAAAGAGCATTTAATCAAAAATGGTATAGCAGTTACCCAAAGACCCTTCTCCAGAAACAATCGTTTTAGAGCTAGAAATAGCAAGAA	Lys	End	AGA	Lys373End1
GAAACAATCAGATTGATACA	CATCCCAAATTAAAAATTTACCCTTCTCCAGAAACAATCAGATTGATTCAAGATTAATATATTCAAAAAGAGCATTTAATCAAAAATGGTATAGCAGTTACCCAAAG	373	369	CAGTGAAAGATAAATGATCGGCATCCCAAATTAAAAATTTACCCTTCTCCAGAAACAATCAGATTGATTCAAGATTAATATATTCAAAAAGAGCATTTAATCAAAAATGGTATAGCAGTTACCCAAAGGAAACAATCAGATTGATACAGTTTTAGAGCTAGAAATAGCAAGCTACGTTGTGGTC	Lys	End	AGA	Lys373End2
ATATTTGTCTTGTATCAATC	TCTTCAAGTAAAACATCCCAAATTAAAAATTTACCCTTCTCCAGAAACAATTAGATTGATACAAGACTAATATATTCAAAAAGAGCATTTAATCAAAAATGGTATAGCAGTTACCCAAAG	373	356	CAGTGAAAGATAAATGATCGGTCTTCAAGTAAAACATCCCAAATTAAAAATTTACCCTTCTCCAGAAACAATTAGATTGATACAAGACTAATATATTCAAAAAGAGCATTTAATCAAAAATGGTATAGCAGTTACCCAAAGATATTTGTCTTGTATCAATCGTTTTAGAGCTAGAAATAGCAAG	Lys	End	TGA	Lys373End3
TTCTCCAGAAACAATCAGAT	AGTAAAACATCCCAAATTAAAAATTTACCCTTCTCCAGAAACAATCAGACTAATACAAGACAAATAAATTCAAAAAGAGCATTTAATCAAAAATGGTATAGCAGTTACCCAAAGTGT	376	362	CAGTGAAAGATAAATGATCGGAGTAAAACATCCCAAATTAAAAATTTACCCTTCTCCAGAAACAATCAGACTAATACAAGACAAATAAATTCAAAAAGAGCATTTAATCAAAAATGGTATAGCAGTTACCCAAAGTGTTTCTCCAGAAACAATCAGATGTTTTAGAGCTAGAAATAGCAAGTTG	Tyr	End	TGA	Tyr376End0
GAAACAATCAGATTGATACA	CATCCCAAATTAAAAATTTACCCTTCTCCAGAAACAATCAGATTGATTCAAGATAAATAAATTCAAAAAGAGCATTTAATCAAAAATGGTATAGCAGTTACCCAAAGTGT	376	369	CAGTGAAAGATAAATGATCGGCATCCCAAATTAAAAATTTACCCTTCTCCAGAAACAATCAGATTGATTCAAGATAAATAAATTCAAAAAGAGCATTTAATCAAAAATGGTATAGCAGTTACCCAAAGTGTGAAACAATCAGATTGATACAGTTTTAGAGCTAGAAATAGCAAGACAGTAGACT	Tyr	End	AGA	Tyr376End1
TTTTGATTAAATGCTCTTTT	AATTAAAAATTTACCCTTCTCCAGAAACAATCAGATTGATACAAGACAAATAAATACAGAAGGAGCATTTAATCAAAAATGGTATAGCAGTTACCCAAAGTGTTCCTG	376	381	CAGTGAAAGATAAATGATCGGAATTAAAAATTTACCCTTCTCCAGAAACAATCAGATTGATACAAGACAAATAAATACAGAAGGAGCATTTAATCAAAAATGGTATAGCAGTTACCCAAAGTGTTCCTGTTTTGATTAAATGCTCTTTTGTTTTAGAGCTAGAAATAGCAAGCCTCAAAATAAC	Tyr	End	TGA	Tyr376End2
AGACAAATATATTCAAAAAG	AATTAAAAATTTACCCTTCTCCAGAAACAATCAGATTGATACAAGACAAATAAATTCAAAAAGAACACTTAATCAAAAATGGTATAGCAGTTACCCAAAGTGTTCCTGTGGAACAA	376	389	CAGTGAAAGATAAATGATCGGAATTAAAAATTTACCCTTCTCCAGAAACAATCAGATTGATACAAGACAAATAAATTCAAAAAGAACACTTAATCAAAAATGGTATAGCAGTTACCCAAAGTGTTCCTGTGGAACAAAGACAAATATATTCAAAAAGGTTTTAGAGCTAGAAATAGCAAGCGAC	Tyr	End	AGC	Tyr376End3
TTCTCCAGAAACAATCAGAT	AGTAAAACATCCCAAATTAAAAATTTACCCTTCTCCAGAAACAATCAGACTAATACAAGACAAATATTAACAAAAAGAGCATTTAATCAAAAATGGTATAGCAGTTACCCAAAGTGTTCC	379	362	CAGTGAAAGATAAATGATCGGAGTAAAACATCCCAAATTAAAAATTTACCCTTCTCCAGAAACAATCAGACTAATACAAGACAAATATTAACAAAAAGAGCATTTAATCAAAAATGGTATAGCAGTTACCCAAAGTGTTCCTTCTCCAGAAACAATCAGATGTTTTAGAGCTAGAAATAGCAAG	Ile	End	TGA	Ile379End0
GAAACAATCAGATTGATACA	CATCCCAAATTAAAAATTTACCCTTCTCCAGAAACAATCAGATTGATTCAAGATAAATATTAACAAAAAGAGCATTTAATCAAAAATGGTATAGCAGTTACCCAAAGTGTTCC	379	369	CAGTGAAAGATAAATGATCGGCATCCCAAATTAAAAATTTACCCTTCTCCAGAAACAATCAGATTGATTCAAGATAAATATTAACAAAAAGAGCATTTAATCAAAAATGGTATAGCAGTTACCCAAAGTGTTCCGAAACAATCAGATTGATACAGTTTTAGAGCTAGAAATAGCAAGGGGATAT	Ile	End	AGA	Ile379End1
TTTTGATTAAATGCTCTTTT	TAAAAATTTACCCTTCTCCAGAAACAATCAGATTGATACAAGACAAATATTGACAGAAGGAGCATTTAATCAAAAATGGTATAGCAGTTACCCAAAGTGTTCCTG	379	381	CAGTGAAAGATAAATGATCGGTAAAAATTTACCCTTCTCCAGAAACAATCAGATTGATACAAGACAAATATTGACAGAAGGAGCATTTAATCAAAAATGGTATAGCAGTTACCCAAAGTGTTCCTGTTTTGATTAAATGCTCTTTTGTTTTAGAGCTAGAAATAGCAAGCATTGGAGCGATCGG	Ile	End	TGA	Ile379End2
AGACAAATATATTCAAAAAG	TAAAAATTTACCCTTCTCCAGAAACAATCAGATTGATACAAGACAAATATTAACAAAAAGAACACTTAATCAAAAATGGTATAGCAGTTACCCAAAGTGTTCCTGTGGAACAA	379	389	CAGTGAAAGATAAATGATCGGTAAAAATTTACCCTTCTCCAGAAACAATCAGATTGATACAAGACAAATATTAACAAAAAGAACACTTAATCAAAAATGGTATAGCAGTTACCCAAAGTGTTCCTGTGGAACAAAGACAAATATATTCAAAAAGGTTTTAGAGCTAGAAATAGCAAGAGCACTT	Ile	End	AGC	Ile379End3
GGTAACTGCTATACCATTTT	AAATTTACCCTTCTCCAGAAACAATCAGATTGATACAAGACAAATATATTTAAAAAGAGCATTTAATTAAGAATGGTATAGCAGTTACCCAAAGTGTTCCTGTGGAACAAGCCAGTGAG	382	398	CAGTGAAAGATAAATGATCGGAAATTTACCCTTCTCCAGAAACAATCAGATTGATACAAGACAAATATATTTAAAAAGAGCATTTAATTAAGAATGGTATAGCAGTTACCCAAAGTGTTCCTGTGGAACAAGCCAGTGAGGGTAACTGCTATACCATTTTGTTTTAGAGCTAGAAATAGCAAGC	Gln	End	TGA	Gln382End0
GAAACAATCAGATTGATACA	CATCCCAAATTAAAAATTTACCCTTCTCCAGAAACAATCAGATTGATTCAAGATAAATATATTTAAAAAGAGCATTTAATCAAAAATGGTATAGCAGTTACCCAAAGTGTTCCTGT	382	369	CAGTGAAAGATAAATGATCGGCATCCCAAATTAAAAATTTACCCTTCTCCAGAAACAATCAGATTGATTCAAGATAAATATATTTAAAAAGAGCATTTAATCAAAAATGGTATAGCAGTTACCCAAAGTGTTCCTGTGAAACAATCAGATTGATACAGTTTTAGAGCTAGAAATAGCAAGGGTC	Gln	End	AGA	Gln382End1
AGACAAATATATTCAAAAAG	AAATTTACCCTTCTCCAGAAACAATCAGATTGATACAAGACAAATATATTTAAAAAGAACACTTAATCAAAAATGGTATAGCAGTTACCCAAAGTGTTCCTGTGGAACAA	382	389	CAGTGAAAGATAAATGATCGGAAATTTACCCTTCTCCAGAAACAATCAGATTGATACAAGACAAATATATTTAAAAAGAACACTTAATCAAAAATGGTATAGCAGTTACCCAAAGTGTTCCTGTGGAACAAAGACAAATATATTCAAAAAGGTTTTAGAGCTAGAAATAGCAAGATTAAGCTGC	Gln	End	AGC	Gln382End2
CAAGACAAATATATTCAAAA	AAATTTACCCTTCTCCAGAAACAATCAGATTGATACAAGACAAATATATTTGAAAGGAACATTTAATCAAAAATGGTATAGCAGTTACCCAAAGTGTTCCTGTGGAAC	382	387	CAGTGAAAGATAAATGATCGGAAATTTACCCTTCTCCAGAAACAATCAGATTGATACAAGACAAATATATTTGAAAGGAACATTTAATCAAAAATGGTATAGCAGTTACCCAAAGTGTTCCTGTGGAACCAAGACAAATATATTCAAAAGTTTTAGAGCTAGAAATAGCAAGGCTCATGCTCTT	Gln	End	AGA	Gln382End3
GGTAACTGCTATACCATTTT	CTCACTGGCTTGTTCCACAGGAACACTTTGGGTAACTGCTATACCATTCTTAATTAAATGCTCTTATTGAATATATTTGTCTTGTATCAATCTGATTGTTTCTGGAGAAGGGTAAA	385	398	CAGTGAAAGATAAATGATCGGCTCACTGGCTTGTTCCACAGGAACACTTTGGGTAACTGCTATACCATTCTTAATTAAATGCTCTTATTGAATATATTTGTCTTGTATCAATCTGATTGTTTCTGGAGAAGGGTAAAGGTAACTGCTATACCATTTTGTTTTAGAGCTAGAAATAGCAAGCCGT	Lys	End	TGA	Lys385End0
GAAACAATCAGATTGATACA	CATCCCAAATTAAAAATTTACCCTTCTCCAGAAACAATCAGATTGATTCAAGATAAATATATTCAATAAGAGCATTTAATCAAAAATGGTATAGCAGTTACCCAAAGTGTTCCTGTGGA	385	369	CAGTGAAAGATAAATGATCGGCATCCCAAATTAAAAATTTACCCTTCTCCAGAAACAATCAGATTGATTCAAGATAAATATATTCAATAAGAGCATTTAATCAAAAATGGTATAGCAGTTACCCAAAGTGTTCCTGTGGAGAAACAATCAGATTGATACAGTTTTAGAGCTAGAAATAGCAAGC	Lys	End	AGA	Lys385End1
TTTTGATTAAATGCTCTTTT	AAAATTTACCCTTCTCCAGAAACAATCAGATTGATACAAGACAAATATATTCAGTGAGAGCATTTAATCAAAAATGGTATAGCAGTTACCCAAAGTGTTCCTGTGGA	385	381	CAGTGAAAGATAAATGATCGGAAAATTTACCCTTCTCCAGAAACAATCAGATTGATACAAGACAAATATATTCAGTGAGAGCATTTAATCAAAAATGGTATAGCAGTTACCCAAAGTGTTCCTGTGGATTTTGATTAAATGCTCTTTTGTTTTAGAGCTAGAAATAGCAAGTAGCGTCTGGACT	Lys	End	TGA	Lys385End2
AGACAAATATATTCAAAAAG	TTTACCCTTCTCCAGAAACAATCAGATTGATACAAGACAAATATATTCAATAAGAACACTTAATCAAAAATGGTATAGCAGTTACCCAAAGTGTTCCTGTGGAACAA	385	389	CAGTGAAAGATAAATGATCGGTTTACCCTTCTCCAGAAACAATCAGATTGATACAAGACAAATATATTCAATAAGAACACTTAATCAAAAATGGTATAGCAGTTACCCAAAGTGTTCCTGTGGAACAAAGACAAATATATTCAAAAAGGTTTTAGAGCTAGAAATAGCAAGCTAGTGGCTTGAT	Lys	End	AGC	Lys385End3
GGTAACTGCTATACCATTTT	ACCCTTCTCCAGAAACAATCAGATTGATACAAGACAAATATATTCAAAAATAACATTTAATTAAGAATGGTATAGCAGTTACCCAAAGTGTTCCTGTGGAACAAGCCAGTGAG	388	398	CAGTGAAAGATAAATGATCGGACCCTTCTCCAGAAACAATCAGATTGATACAAGACAAATATATTCAAAAATAACATTTAATTAAGAATGGTATAGCAGTTACCCAAAGTGTTCCTGTGGAACAAGCCAGTGAGGGTAACTGCTATACCATTTTGTTTTAGAGCTAGAAATAGCAAGGAGAAGT	Glu	End	TGA	Glu388End0
AGACAAATATATTCAAAAAG	ACCCTTCTCCAGAAACAATCAGATTGATACAAGACAAATATATTCAAAAATAACATTTAATCAAAAATGGTATAGCAGTTACCCAAAGTGTTCCTGTGGAACAA	388	389	CAGTGAAAGATAAATGATCGGACCCTTCTCCAGAAACAATCAGATTGATACAAGACAAATATATTCAAAAATAACATTTAATCAAAAATGGTATAGCAGTTACCCAAAGTGTTCCTGTGGAACAAAGACAAATATATTCAAAAAGGTTTTAGAGCTAGAAATAGCAAGTAGAGAGCCCTTTCGA	Glu	End	AGC	Glu388End1
TTTTGATTAAATGCTCTTTT	AAAATTTACCCTTCTCCAGAAACAATCAGATTGATACAAGACAAATATATTCAGAAGTAACATTTAATCAAAAATGGTATAGCAGTTACCCAAAGTGTTCCTGTGGAACA	388	381	CAGTGAAAGATAAATGATCGGAAAATTTACCCTTCTCCAGAAACAATCAGATTGATACAAGACAAATATATTCAGAAGTAACATTTAATCAAAAATGGTATAGCAGTTACCCAAAGTGTTCCTGTGGAACATTTTGATTAAATGCTCTTTTGTTTTAGAGCTAGAAATAGCAAGCCAGTCGTGC	Glu	End	TGA	Glu388End2
AAAGAGCATTTAATCAAAAA	ACCCTTCTCCAGAAACAATCAGATTGATACAAGACAAATATATTCAAAAATAACATTTAATCAAGAACGGAATAGCAGTTACCCAAAGTGTTCCTGTGGAACAAGCCAGTGAGACGTCCC	388	405	CAGTGAAAGATAAATGATCGGACCCTTCTCCAGAAACAATCAGATTGATACAAGACAAATATATTCAAAAATAACATTTAATCAAGAACGGAATAGCAGTTACCCAAAGTGTTCCTGTGGAACAAGCCAGTGAGACGTCCCAAAGAGCATTTAATCAAAAAGTTTTAGAGCTAGAAATAGCAAG	Glu	End	TGG	Glu388End3
GGTAACTGCTATACCATTTT	CTTCTCCAGAAACAATCAGATTGATACAAGACAAATATATTCAAAAAGAGTAATTAATTAAGAATGGTATAGCAGTTACCCAAAGTGTTCCTGTGGAACAAGCCAGTGAG	391	398	CAGTGAAAGATAAATGATCGGCTTCTCCAGAAACAATCAGATTGATACAAGACAAATATATTCAAAAAGAGTAATTAATTAAGAATGGTATAGCAGTTACCCAAAGTGTTCCTGTGGAACAAGCCAGTGAGGGTAACTGCTATACCATTTTGTTTTAGAGCTAGAAATAGCAAGATAGATGAGT	His	End	TGA	His391End0
AAGAGCATTTAATCAAAAAT	CTTCTCCAGAAACAATCAGATTGATACAAGACAAATATATTCAAAAAGAGTAATTAATCAAAAACGGAATAGCAGTTACCCAAAGTGTTCCTGTGGAACAAGCCAGTGAGACGTCCCT	391	406	CAGTGAAAGATAAATGATCGGCTTCTCCAGAAACAATCAGATTGATACAAGACAAATATATTCAAAAAGAGTAATTAATCAAAAACGGAATAGCAGTTACCCAAAGTGTTCCTGTGGAACAAGCCAGTGAGACGTCCCTAAGAGCATTTAATCAAAAATGTTTTAGAGCTAGAAATAGCAAGAG	His	End	GGT	His391End1
AGACAAATATATTCAAAAAG	CCCTTCTCCAGAAACAATCAGATTGATACAAGACAAATATATTCAAAAAGAATAATTAATCAAAAATGGTATAGCAGTTACCCAAAGTGTTCCTGTGGAACAAGC	391	389	CAGTGAAAGATAAATGATCGGCCCTTCTCCAGAAACAATCAGATTGATACAAGACAAATATATTCAAAAAGAATAATTAATCAAAAATGGTATAGCAGTTACCCAAAGTGTTCCTGTGGAACAAGCAGACAAATATATTCAAAAAGGTTTTAGAGCTAGAAATAGCAAGGGTGTGCACGTCACG	His	End	AGC	His391End2
AAAGAGCATTTAATCAAAAA	CTTCTCCAGAAACAATCAGATTGATACAAGACAAATATATTCAAAAAGAGTAATTAATCAAGAACGGAATAGCAGTTACCCAAAGTGTTCCTGTGGAACAAGCCAGTGAGACGTCCC	391	405	CAGTGAAAGATAAATGATCGGCTTCTCCAGAAACAATCAGATTGATACAAGACAAATATATTCAAAAAGAGTAATTAATCAAGAACGGAATAGCAGTTACCCAAAGTGTTCCTGTGGAACAAGCCAGTGAGACGTCCCAAAGAGCATTTAATCAAAAAGTTTTAGAGCTAGAAATAGCAAGCGT	His	End	TGG	His391End3
GGTAACTGCTATACCATTTT	CTCCAGAAACAATCAGATTGATACAAGACAAATATATTCAAAAAGAGCATTAAATTAAGAATGGTATAGCAGTTACCCAAAGTGTTCCTGTGGAACAAGCCAGTGAG	394	398	CAGTGAAAGATAAATGATCGGCTCCAGAAACAATCAGATTGATACAAGACAAATATATTCAAAAAGAGCATTAAATTAAGAATGGTATAGCAGTTACCCAAAGTGTTCCTGTGGAACAAGCCAGTGAGGGTAACTGCTATACCATTTTGTTTTAGAGCTAGAAATAGCAAGAACGAGGCGATGA	Leu	End	TGA	Leu394End0
AAGAGCATTTAATCAAAAAT	CTCCAGAAACAATCAGATTGATACAAGACAAATATATTCAAAAAGAGCATTAAATCAAAAACGGAATAGCAGTTACCCAAAGTGTTCCTGTGGAACAAGCCAGTGAGACGTCCCT	394	406	CAGTGAAAGATAAATGATCGGCTCCAGAAACAATCAGATTGATACAAGACAAATATATTCAAAAAGAGCATTAAATCAAAAACGGAATAGCAGTTACCCAAAGTGTTCCTGTGGAACAAGCCAGTGAGACGTCCCTAAGAGCATTTAATCAAAAATGTTTTAGAGCTAGAAATAGCAAGACACA	Leu	End	GGT	Leu394End1
CATTTAATCAAAAATGGTAT	CTCCAGAAACAATCAGATTGATACAAGACAAATATATTCAAAAAGAGCATTAAATCAAAAATGGAATTGCTGTTACCCAAAGTGTTCCTGTGGAACAAGCCAGTGAGACGTCCCTATTGA	394	411	CAGTGAAAGATAAATGATCGGCTCCAGAAACAATCAGATTGATACAAGACAAATATATTCAAAAAGAGCATTAAATCAAAAATGGAATTGCTGTTACCCAAAGTGTTCCTGTGGAACAAGCCAGTGAGACGTCCCTATTGACATTTAATCAAAAATGGTATGTTTTAGAGCTAGAAATAGCAAG	Leu	End	AGC	Leu394End2
AGACAAATATATTCAAAAAG	CCCTTCTCCAGAAACAATCAGATTGATACAAGACAAATATATTCAAAAAGAACATTAAATCAAAAATGGTATAGCAGTTACCCAAAGTGTTCCTGTGGAACAAGCCAG	394	389	CAGTGAAAGATAAATGATCGGCCCTTCTCCAGAAACAATCAGATTGATACAAGACAAATATATTCAAAAAGAACATTAAATCAAAAATGGTATAGCAGTTACCCAAAGTGTTCCTGTGGAACAAGCCAGAGACAAATATATTCAAAAAGGTTTTAGAGCTAGAAATAGCAAGCTCCAGTGACTA	Leu	End	AGC	Leu394End3
GGTAACTGCTATACCATTTT	CAGAAACAATCAGATTGATACAAGACAAATATATTCAAAAAGAGCATTTATAAAAAAATGGTATAGCAGTTACCCAAAGTGTTCCTGTGGAACAAGCCAGTGAG	397	398	CAGTGAAAGATAAATGATCGGCAGAAACAATCAGATTGATACAAGACAAATATATTCAAAAAGAGCATTTATAAAAAAATGGTATAGCAGTTACCCAAAGTGTTCCTGTGGAACAAGCCAGTGAGGGTAACTGCTATACCATTTTGTTTTAGAGCTAGAAATAGCAAGAAAGTCCTTCTTGCGG	Ile	End	TGA	Ile397End0
ACAGGAACACTTTGGGTAAC	CAGAAACAATCAGATTGATACAAGACAAATATATTCAAAAAGAGCATTTATAAAAAAATGGTATAGCTGTAACCCAAAGTGTTCCTGTGGAACAAGCCAGTGAGACGTCCCTATTGAA	397	412	CAGTGAAAGATAAATGATCGGCAGAAACAATCAGATTGATACAAGACAAATATATTCAAAAAGAGCATTTATAAAAAAATGGTATAGCTGTAACCCAAAGTGTTCCTGTGGAACAAGCCAGTGAGACGTCCCTATTGAAACAGGAACACTTTGGGTAACGTTTTAGAGCTAGAAATAGCAAGTA	Ile	End	TGC	Ile397End1
AAGAGCATTTAATCAAAAAT	CAGAAACAATCAGATTGATACAAGACAAATATATTCAAAAAGAGCATTTATAAAAAAACGGAATAGCAGTTACCCAAAGTGTTCCTGTGGAACAAGCCAGTGAGACGTCCCT	397	406	CAGTGAAAGATAAATGATCGGCAGAAACAATCAGATTGATACAAGACAAATATATTCAAAAAGAGCATTTATAAAAAAACGGAATAGCAGTTACCCAAAGTGTTCCTGTGGAACAAGCCAGTGAGACGTCCCTAAGAGCATTTAATCAAAAATGTTTTAGAGCTAGAAATAGCAAGCATTCGAT	Ile	End	GGT	Ile397End2
CATTTAATCAAAAATGGTAT	CAGAAACAATCAGATTGATACAAGACAAATATATTCAAAAAGAGCATTTATAAAAAAATGGAATTGCTGTTACCCAAAGTGTTCCTGTGGAACAAGCCAGTGAGACGTCCCTATTGA	397	411	CAGTGAAAGATAAATGATCGGCAGAAACAATCAGATTGATACAAGACAAATATATTCAAAAAGAGCATTTATAAAAAAATGGAATTGCTGTTACCCAAAGTGTTCCTGTGGAACAAGCCAGTGAGACGTCCCTATTGACATTTAATCAAAAATGGTATGTTTTAGAGCTAGAAATAGCAAGCTT	Ile	End	AGC	Ile397End3
GGTAACTGCTATACCATTTT	AGAAACAATCAGATTGATACAAGACAAATATATTCAAAAAGAGCATTTAATTTAAAATGGTATAGCAGTTACCCAAAGTGTTCCTGTGGAACAAGCCAGTGAGAC	400	398	CAGTGAAAGATAAATGATCGGAGAAACAATCAGATTGATACAAGACAAATATATTCAAAAAGAGCATTTAATTTAAAATGGTATAGCAGTTACCCAAAGTGTTCCTGTGGAACAAGCCAGTGAGACGGTAACTGCTATACCATTTTGTTTTAGAGCTAGAAATAGCAAGCTAAAAACACAACCT	Lys	End	TGA	Lys400End0
ACAGGAACACTTTGGGTAAC	AAACAATCAGATTGATACAAGACAAATATATTCAAAAAGAGCATTTAATCTAAAATGGTATAGCTGTAACCCAAAGTGTTCCTGTGGAACAAGCCAGTGAGACGTCCCTATTGAA	400	412	CAGTGAAAGATAAATGATCGGAAACAATCAGATTGATACAAGACAAATATATTCAAAAAGAGCATTTAATCTAAAATGGTATAGCTGTAACCCAAAGTGTTCCTGTGGAACAAGCCAGTGAGACGTCCCTATTGAAACAGGAACACTTTGGGTAACGTTTTAGAGCTAGAAATAGCAAGCCCTC	Lys	End	TGC	Lys400End1
AAGAGCATTTAATCAAAAAT	AAACAATCAGATTGATACAAGACAAATATATTCAAAAAGAGCATTTAATCTAAAACGGAATAGCAGTTACCCAAAGTGTTCCTGTGGAACAAGCCAGTGAGACGTCCCT	400	406	CAGTGAAAGATAAATGATCGGAAACAATCAGATTGATACAAGACAAATATATTCAAAAAGAGCATTTAATCTAAAACGGAATAGCAGTTACCCAAAGTGTTCCTGTGGAACAAGCCAGTGAGACGTCCCTAAGAGCATTTAATCAAAAATGTTTTAGAGCTAGAAATAGCAAGTGGTAACTTTC	Lys	End	GGT	Lys400End2
CATTTAATCAAAAATGGTAT	AAACAATCAGATTGATACAAGACAAATATATTCAAAAAGAGCATTTAATCTAAAATGGAATTGCTGTTACCCAAAGTGTTCCTGTGGAACAAGCCAGTGAGACGTCCCTATTGA	400	411	CAGTGAAAGATAAATGATCGGAAACAATCAGATTGATACAAGACAAATATATTCAAAAAGAGCATTTAATCTAAAATGGAATTGCTGTTACCCAAAGTGTTCCTGTGGAACAAGCCAGTGAGACGTCCCTATTGACATTTAATCAAAAATGGTATGTTTTAGAGCTAGAAATAGCAAGCTGAGT	Lys	End	AGC	Lys400End3
ACAGGAACACTTTGGGTAAC	CAATCAGATTGATACAAGACAAATATATTCAAAAAGAGCATTTAATCAAATAAGGTATAGCTGTAACCCAAAGTGTTCCTGTGGAACAAGCCAGTGAGACGTCCCTATTGAA	403	412	CAGTGAAAGATAAATGATCGGCAATCAGATTGATACAAGACAAATATATTCAAAAAGAGCATTTAATCAAATAAGGTATAGCTGTAACCCAAAGTGTTCCTGTGGAACAAGCCAGTGAGACGTCCCTATTGAAACAGGAACACTTTGGGTAACGTTTTAGAGCTAGAAATAGCAAGCTGAGTAT	Asn	End	TGC	Asn403End0
GGTAACTGCTATACCATTTT	AGAAACAATCAGATTGATACAAGACAAATATATTCAAAAAGAGCATTTAATTAAATAAGGTATAGCAGTTACCCAAAGTGTTCCTGTGGAACAAGCCAGTGAGACGTC	403	398	CAGTGAAAGATAAATGATCGGAGAAACAATCAGATTGATACAAGACAAATATATTCAAAAAGAGCATTTAATTAAATAAGGTATAGCAGTTACCCAAAGTGTTCCTGTGGAACAAGCCAGTGAGACGTCGGTAACTGCTATACCATTTTGTTTTAGAGCTAGAAATAGCAAGTGGATGCCTTCG	Asn	End	TGA	Asn403End1
AAGAGCATTTAATCAAAAAT	CAATCAGATTGATACAAGACAAATATATTCAAAAAGAGCATTTAATCAAATGAGGAATAGCAGTTACCCAAAGTGTTCCTGTGGAACAAGCCAGTGAGACGTCCCT	403	406	CAGTGAAAGATAAATGATCGGCAATCAGATTGATACAAGACAAATATATTCAAAAAGAGCATTTAATCAAATGAGGAATAGCAGTTACCCAAAGTGTTCCTGTGGAACAAGCCAGTGAGACGTCCCTAAGAGCATTTAATCAAAAATGTTTTAGAGCTAGAAATAGCAAGCAGTCAACAACTAT	Asn	End	GGT	Asn403End2
CTTGTTCCACAGGAACACTT	CAATCAGATTGATACAAGACAAATATATTCAAAAAGAGCATTTAATCAAATAAGGTATAGCAGTTACTCAGTCAGTTCCTGTGGAACAAGCCAGTGAGACGTCCCTATTGAATGTTGGAA	403	420	CAGTGAAAGATAAATGATCGGCAATCAGATTGATACAAGACAAATATATTCAAAAAGAGCATTTAATCAAATAAGGTATAGCAGTTACTCAGTCAGTTCCTGTGGAACAAGCCAGTGAGACGTCCCTATTGAATGTTGGAACTTGTTCCACAGGAACACTTGTTTTAGAGCTAGAAATAGCAAG	Asn	End	TGG	Asn403End3
ACAGGAACACTTTGGGTAAC	TCAGATTGATACAAGACAAATATATTCAAAAAGAGCATTTAATCAAAAATTAAATAGCTGTAACCCAAAGTGTTCCTGTGGAACAAGCCAGTGAGACGTCCCTATTGAA	406	412	CAGTGAAAGATAAATGATCGGTCAGATTGATACAAGACAAATATATTCAAAAAGAGCATTTAATCAAAAATTAAATAGCTGTAACCCAAAGTGTTCCTGTGGAACAAGCCAGTGAGACGTCCCTATTGAAACAGGAACACTTTGGGTAACGTTTTAGAGCTAGAAATAGCAAGTCTAGAGCATC	Gly	End	TGC	Gly406End0
AAGAGCATTTAATCAAAAAT	TCAGATTGATACAAGACAAATATATTCAAAAAGAGCATTTAATCAAAAATTAAATAGCAGTTACCCAAAGTGTTCCTGTGGAACAAGCCAGTGAGACGTCCCT	406	406	CAGTGAAAGATAAATGATCGGTCAGATTGATACAAGACAAATATATTCAAAAAGAGCATTTAATCAAAAATTAAATAGCAGTTACCCAAAGTGTTCCTGTGGAACAAGCCAGTGAGACGTCCCTAAGAGCATTTAATCAAAAATGTTTTAGAGCTAGAAATAGCAAGTCCGCCAGCATGATATG	Gly	End	GGT	Gly406End1
GGTAACTGCTATACCATTTT	AGAAACAATCAGATTGATACAAGACAAATATATTCAAAAAGAGCATTTAATTAAAAATTAAATAGCAGTTACCCAAAGTGTTCCTGTGGAACAAGCCAGTGAGACGTCCCT	406	398	CAGTGAAAGATAAATGATCGGAGAAACAATCAGATTGATACAAGACAAATATATTCAAAAAGAGCATTTAATTAAAAATTAAATAGCAGTTACCCAAAGTGTTCCTGTGGAACAAGCCAGTGAGACGTCCCTGGTAACTGCTATACCATTTTGTTTTAGAGCTAGAAATAGCAAGTGTAGAAAC	Gly	End	TGA	Gly406End2
CTTGTTCCACAGGAACACTT	TCAGATTGATACAAGACAAATATATTCAAAAAGAGCATTTAATCAAAAATTAAATAGCAGTTACTCAGTCAGTTCCTGTGGAACAAGCCAGTGAGACGTCCCTATTGAATGTTGGAA	406	420	CAGTGAAAGATAAATGATCGGTCAGATTGATACAAGACAAATATATTCAAAAAGAGCATTTAATCAAAAATTAAATAGCAGTTACTCAGTCAGTTCCTGTGGAACAAGCCAGTGAGACGTCCCTATTGAATGTTGGAACTTGTTCCACAGGAACACTTGTTTTAGAGCTAGAAATAGCAAGGCG	Gly	End	TGG	Gly406End3
ACAGGAACACTTTGGGTAAC	GATTGATACAAGACAAATATATTCAAAAAGAGCATTTAATCAAAAATGGTTAAGCTGTAACCCAAAGTGTTCCTGTGGAACAAGCCAGTGAGACGTCCCTATTGAA	409	412	CAGTGAAAGATAAATGATCGGGATTGATACAAGACAAATATATTCAAAAAGAGCATTTAATCAAAAATGGTTAAGCTGTAACCCAAAGTGTTCCTGTGGAACAAGCCAGTGAGACGTCCCTATTGAAACAGGAACACTTTGGGTAACGTTTTAGAGCTAGAAATAGCAAGCGTGCAACATCCAG	Ile	End	TGC	Ile409End0
ATGGTATAGCAGTTACCCAA	GATTGATACAAGACAAATATATTCAAAAAGAGCATTTAATCAAAAATGGTTAAGCAGTTACCCAATCAGTTCCTGTGGAACAAGCCAGTGAGACGTCCCTATTGAATGTTGGAAGAGA	409	424	CAGTGAAAGATAAATGATCGGGATTGATACAAGACAAATATATTCAAAAAGAGCATTTAATCAAAAATGGTTAAGCAGTTACCCAATCAGTTCCTGTGGAACAAGCCAGTGAGACGTCCCTATTGAATGTTGGAAGAGAATGGTATAGCAGTTACCCAAGTTTTAGAGCTAGAAATAGCAAGAT	Ile	End	AGT	Ile409End1
CTTGTTCCACAGGAACACTT	GATTGATACAAGACAAATATATTCAAAAAGAGCATTTAATCAAAAATGGTTAAGCAGTTACTCAGTCAGTTCCTGTGGAACAAGCCAGTGAGACGTCCCTATTGAATGTTGGAA	409	420	CAGTGAAAGATAAATGATCGGGATTGATACAAGACAAATATATTCAAAAAGAGCATTTAATCAAAAATGGTTAAGCAGTTACTCAGTCAGTTCCTGTGGAACAAGCCAGTGAGACGTCCCTATTGAATGTTGGAACTTGTTCCACAGGAACACTTGTTTTAGAGCTAGAAATAGCAAGCATACC	Ile	End	TGG	Ile409End2
AAGAGCATTTAATCAAAAAT	TCAGATTGATACAAGACAAATATATTCAAAAAGAGCATTTAATCAAAAACGGATAAGCAGTTACCCAAAGTGTTCCTGTGGAACAAGCCAGTGAGACGTCCCTATT	409	406	CAGTGAAAGATAAATGATCGGTCAGATTGATACAAGACAAATATATTCAAAAAGAGCATTTAATCAAAAACGGATAAGCAGTTACCCAAAGTGTTCCTGTGGAACAAGCCAGTGAGACGTCCCTATTAAGAGCATTTAATCAAAAATGTTTTAGAGCTAGAAATAGCAAGTGATTCTCCACTTT	Ile	End	GGT	Ile409End3
ACAGGAACACTTTGGGTAAC	TGATACAAGACAAATATATTCAAAAAGAGCATTTAATCAAAAATGGTATATAAGTTACCCAAAGTGTTCCTGTGGAACAAGCCAGTGAGACGTCCCTATTGAA	412	412	CAGTGAAAGATAAATGATCGGTGATACAAGACAAATATATTCAAAAAGAGCATTTAATCAAAAATGGTATATAAGTTACCCAAAGTGTTCCTGTGGAACAAGCCAGTGAGACGTCCCTATTGAAACAGGAACACTTTGGGTAACGTTTTAGAGCTAGAAATAGCAAGTACTCTACTAGCTGTTG	Ala	End	TGC	Ala412End0
ATGGTATAGCAGTTACCCAA	TGATACAAGACAAATATATTCAAAAAGAGCATTTAATCAAAAATGGTATATAAGTTACCCAATCAGTTCCTGTGGAACAAGCCAGTGAGACGTCCCTATTGAATGTTGGAAGAGA	412	424	CAGTGAAAGATAAATGATCGGTGATACAAGACAAATATATTCAAAAAGAGCATTTAATCAAAAATGGTATATAAGTTACCCAATCAGTTCCTGTGGAACAAGCCAGTGAGACGTCCCTATTGAATGTTGGAAGAGAATGGTATAGCAGTTACCCAAGTTTTAGAGCTAGAAATAGCAAGGGTTT	Ala	End	AGT	Ala412End1
CTTGTTCCACAGGAACACTT	TGATACAAGACAAATATATTCAAAAAGAGCATTTAATCAAAAATGGTATATAAGTTACTCAGTCAGTTCCTGTGGAACAAGCCAGTGAGACGTCCCTATTGAATGTTGGAA	412	420	CAGTGAAAGATAAATGATCGGTGATACAAGACAAATATATTCAAAAAGAGCATTTAATCAAAAATGGTATATAAGTTACTCAGTCAGTTCCTGTGGAACAAGCCAGTGAGACGTCCCTATTGAATGTTGGAACTTGTTCCACAGGAACACTTGTTTTAGAGCTAGAAATAGCAAGTTAACGGTA	Ala	End	TGG	Ala412End2
CATTTAATCAAAAATGGTAT	TTGATACAAGACAAATATATTCAAAAAGAGCATTTAATCAAAAATGGTATATAAGTTACCCAAAGTGTTCCTGTGGAACAAGCCAGTGAGACGTCCCTATTGAA	412	411	CAGTGAAAGATAAATGATCGGTTGATACAAGACAAATATATTCAAAAAGAGCATTTAATCAAAAATGGTATATAAGTTACCCAAAGTGTTCCTGTGGAACAAGCCAGTGAGACGTCCCTATTGAACATTTAATCAAAAATGGTATGTTTTAGAGCTAGAAATAGCAAGAGCTGATCAGGTTGGT	Ala	End	AGC	Ala412End3
ACAGGAACACTTTGGGTAAC	TGATACAAGACAAATATATTCAAAAAGAGCATTTAATCAAAAATGGTATAGCTTGAACCCAAAGTGTTCCTGTGGAACAAGCCAGTGAGACGTCCCTATTGAATGT	415	412	CAGTGAAAGATAAATGATCGGTGATACAAGACAAATATATTCAAAAAGAGCATTTAATCAAAAATGGTATAGCTTGAACCCAAAGTGTTCCTGTGGAACAAGCCAGTGAGACGTCCCTATTGAATGTACAGGAACACTTTGGGTAACGTTTTAGAGCTAGAAATAGCAAGGAATTTTCACCGTG	Val	End	TGC	Val415End0
ATGGTATAGCAGTTACCCAA	TACAAGACAAATATATTCAAAAAGAGCATTTAATCAAAAATGGTATAGCATAAACCCAATCAGTTCCTGTGGAACAAGCCAGTGAGACGTCCCTATTGAATGTTGGAAGAGA	415	424	CAGTGAAAGATAAATGATCGGTACAAGACAAATATATTCAAAAAGAGCATTTAATCAAAAATGGTATAGCATAAACCCAATCAGTTCCTGTGGAACAAGCCAGTGAGACGTCCCTATTGAATGTTGGAAGAGAATGGTATAGCAGTTACCCAAGTTTTAGAGCTAGAAATAGCAAGGAAGATCT	Val	End	AGT	Val415End1
CTTGTTCCACAGGAACACTT	TACAAGACAAATATATTCAAAAAGAGCATTTAATCAAAAATGGTATAGCATAAACTCAGTCAGTTCCTGTGGAACAAGCCAGTGAGACGTCCCTATTGAATGTTGGAA	415	420	CAGTGAAAGATAAATGATCGGTACAAGACAAATATATTCAAAAAGAGCATTTAATCAAAAATGGTATAGCATAAACTCAGTCAGTTCCTGTGGAACAAGCCAGTGAGACGTCCCTATTGAATGTTGGAACTTGTTCCACAGGAACACTTGTTTTAGAGCTAGAAATAGCAAGCTGAGTCACCCC	Val	End	TGG	Val415End2
GCAGTTACCCAAAGTGTTCC	TACAAGACAAATATATTCAAAAAGAGCATTTAATCAAAAATGGTATAGCATAAACCCAAAGTGTACCAGTTGAACAAGCCAGTGAGACGTCCCTATTGAATGTTGGAAGAGATTTGGGTT	415	432	CAGTGAAAGATAAATGATCGGTACAAGACAAATATATTCAAAAAGAGCATTTAATCAAAAATGGTATAGCATAAACCCAAAGTGTACCAGTTGAACAAGCCAGTGAGACGTCCCTATTGAATGTTGGAAGAGATTTGGGTTGCAGTTACCCAAAGTGTTCCGTTTTAGAGCTAGAAATAGCAAG	Val	End	TGT	Val415End3
ATGGTATAGCAGTTACCCAA	AAGACAAATATATTCAAAAAGAGCATTTAATCAAAAATGGTATAGCAGTTTAACAATCAGTTCCTGTGGAACAAGCCAGTGAGACGTCCCTATTGAATGTTGGAAGAGA	418	424	CAGTGAAAGATAAATGATCGGAAGACAAATATATTCAAAAAGAGCATTTAATCAAAAATGGTATAGCAGTTTAACAATCAGTTCCTGTGGAACAAGCCAGTGAGACGTCCCTATTGAATGTTGGAAGAGAATGGTATAGCAGTTACCCAAGTTTTAGAGCTAGAAATAGCAAGTGCGGGTACTT	Thr	End	AGT	Thr418End0
CTTGTTCCACAGGAACACTT	AAGACAAATATATTCAAAAAGAGCATTTAATCAAAAATGGTATAGCAGTTTGACAGTCAGTTCCTGTGGAACAAGCCAGTGAGACGTCCCTATTGAATGTTGGAA	418	420	CAGTGAAAGATAAATGATCGGAAGACAAATATATTCAAAAAGAGCATTTAATCAAAAATGGTATAGCAGTTTGACAGTCAGTTCCTGTGGAACAAGCCAGTGAGACGTCCCTATTGAATGTTGGAACTTGTTCCACAGGAACACTTGTTTTAGAGCTAGAAATAGCAAGTTATCCTGTCCGAGT	Thr	End	TGG	Thr418End1
ACAGGAACACTTTGGGTAAC	TGATACAAGACAAATATATTCAAAAAGAGCATTTAATCAAAAATGGTATAGCTGTATAACAAAGTGTTCCTGTGGAACAAGCCAGTGAGACGTCCCTATTGAATGTTGG	418	412	CAGTGAAAGATAAATGATCGGTGATACAAGACAAATATATTCAAAAAGAGCATTTAATCAAAAATGGTATAGCTGTATAACAAAGTGTTCCTGTGGAACAAGCCAGTGAGACGTCCCTATTGAATGTTGGACAGGAACACTTTGGGTAACGTTTTAGAGCTAGAAATAGCAAGACGCTCCGTTT	Thr	End	TGC	Thr418End2
AGTTACCCAAAGTGTTCCTG	AAGACAAATATATTCAAAAAGAGCATTTAATCAAAAATGGTATAGCAGTTTAACAAAGTGTTCCTGTTGAGCAAGCCAGTGAGACGTCCCTATTGAATGTTGGAAGAGATTTGGGTTTT	418	434	CAGTGAAAGATAAATGATCGGAAGACAAATATATTCAAAAAGAGCATTTAATCAAAAATGGTATAGCAGTTTAACAAAGTGTTCCTGTTGAGCAAGCCAGTGAGACGTCCCTATTGAATGTTGGAAGAGATTTGGGTTTTAGTTACCCAAAGTGTTCCTGGTTTTAGAGCTAGAAATAGCAAGA	Thr	End	TGG	Thr418End3
ATGGTATAGCAGTTACCCAA	ACAAATATATTCAAAAAGAGCATTTAATCAAAAATGGTATAGCAGTTACCTAATCAGTTCCTGTGGAACAAGCCAGTGAGACGTCCCTATTGAATGTTGGAAGAGA	421	424	CAGTGAAAGATAAATGATCGGACAAATATATTCAAAAAGAGCATTTAATCAAAAATGGTATAGCAGTTACCTAATCAGTTCCTGTGGAACAAGCCAGTGAGACGTCCCTATTGAATGTTGGAAGAGAATGGTATAGCAGTTACCCAAGTTTTAGAGCTAGAAATAGCAAGGAGCACGGGAGTAG	Gln	End	AGT	Gln421End0
CTTGTTCCACAGGAACACTT	GACAAATATATTCAAAAAGAGCATTTAATCAAAAATGGTATAGCAGTTACCTAAAGTGTTCCTGTGGAACAAGCCAGTGAGACGTCCCTATTGAATGTTGGAAG	421	420	CAGTGAAAGATAAATGATCGGGACAAATATATTCAAAAAGAGCATTTAATCAAAAATGGTATAGCAGTTACCTAAAGTGTTCCTGTGGAACAAGCCAGTGAGACGTCCCTATTGAATGTTGGAAGCTTGTTCCACAGGAACACTTGTTTTAGAGCTAGAAATAGCAAGTAGCACCTACCCCTAA	Gln	End	TGG	Gln421End1
ACAGGAACACTTTGGGTAAC	TGATACAAGACAAATATATTCAAAAAGAGCATTTAATCAAAAATGGTATAGCTGTAACCTAAAGTGTTCCTGTGGAACAAGCCAGTGAGACGTCCCTATTGAATGTTGGAAG	421	412	CAGTGAAAGATAAATGATCGGTGATACAAGACAAATATATTCAAAAAGAGCATTTAATCAAAAATGGTATAGCTGTAACCTAAAGTGTTCCTGTGGAACAAGCCAGTGAGACGTCCCTATTGAATGTTGGAAGACAGGAACACTTTGGGTAACGTTTTAGAGCTAGAAATAGCAAGAGAGGACC	Gln	End	TGC	Gln421End2
AGTTACCCAAAGTGTTCCTG	ACAAATATATTCAAAAAGAGCATTTAATCAAAAATGGTATAGCAGTTACCTAAAGTGTTCCTGTTGAGCAAGCCAGTGAGACGTCCCTATTGAATGTTGGAAGAGATTTGGGTTTT	421	434	CAGTGAAAGATAAATGATCGGACAAATATATTCAAAAAGAGCATTTAATCAAAAATGGTATAGCAGTTACCTAAAGTGTTCCTGTTGAGCAAGCCAGTGAGACGTCCCTATTGAATGTTGGAAGAGATTTGGGTTTTAGTTACCCAAAGTGTTCCTGGTTTTAGAGCTAGAAATAGCAAGCCGT	Gln	End	TGG	Gln421End3
ATGGTATAGCAGTTACCCAA	AATATATTCAAAAAGAGCATTTAATCAAAAATGGTATAGCAGTTACCCAATAAGTTCCTGTGGAACAAGCCAGTGAGACGTCCCTATTGAATGTTGGAAGAGA	424	424	CAGTGAAAGATAAATGATCGGAATATATTCAAAAAGAGCATTTAATCAAAAATGGTATAGCAGTTACCCAATAAGTTCCTGTGGAACAAGCCAGTGAGACGTCCCTATTGAATGTTGGAAGAGAATGGTATAGCAGTTACCCAAGTTTTAGAGCTAGAAATAGCAAGCCAAGCACCGGCGAACT	Ser	End	AGT	Ser424End0
CTTGTTCCACAGGAACACTT	GACAAATATATTCAAAAAGAGCATTTAATCAAAAATGGTATAGCAGTTACCCAGTGAGTTCCTGTGGAACAAGCCAGTGAGACGTCCCTATTGAATGTTGGAAGAGA	424	420	CAGTGAAAGATAAATGATCGGGACAAATATATTCAAAAAGAGCATTTAATCAAAAATGGTATAGCAGTTACCCAGTGAGTTCCTGTGGAACAAGCCAGTGAGACGTCCCTATTGAATGTTGGAAGAGACTTGTTCCACAGGAACACTTGTTTTAGAGCTAGAAATAGCAAGCTGATGATTCCTG	Ser	End	TGG	Ser424End1
AGTTACCCAAAGTGTTCCTG	AATATATTCAAAAAGAGCATTTAATCAAAAATGGTATAGCAGTTACCCAATAAGTTCCTGTTGAGCAAGCCAGTGAGACGTCCCTATTGAATGTTGGAAGAGATTTGGGTTTT	424	434	CAGTGAAAGATAAATGATCGGAATATATTCAAAAAGAGCATTTAATCAAAAATGGTATAGCAGTTACCCAATAAGTTCCTGTTGAGCAAGCCAGTGAGACGTCCCTATTGAATGTTGGAAGAGATTTGGGTTTTAGTTACCCAAAGTGTTCCTGGTTTTAGAGCTAGAAATAGCAAGGGCCTTG	Ser	End	TGG	Ser424End2
ACAGGAACACTTTGGGTAAC	TGATACAAGACAAATATATTCAAAAAGAGCATTTAATCAAAAATGGTATAGCTGTAACCCAATAAGTTCCTGTGGAACAAGCCAGTGAGACGTCCCTATTGAATGTTGGAAGAGA	424	412	CAGTGAAAGATAAATGATCGGTGATACAAGACAAATATATTCAAAAAGAGCATTTAATCAAAAATGGTATAGCTGTAACCCAATAAGTTCCTGTGGAACAAGCCAGTGAGACGTCCCTATTGAATGTTGGAAGAGAACAGGAACACTTTGGGTAACGTTTTAGAGCTAGAAATAGCAAGTCGTC	Ser	End	TGC	Ser424End3
ATGGTATAGCAGTTACCCAA	AATATATTCAAAAAGAGCATTTAATCAAAAATGGTATAGCAGTTACCCAATCATAACCTGTGGAACAAGCCAGTGAGACGTCCCTATTGAATGTTGGAAGAGATTT	427	424	CAGTGAAAGATAAATGATCGGAATATATTCAAAAAGAGCATTTAATCAAAAATGGTATAGCAGTTACCCAATCATAACCTGTGGAACAAGCCAGTGAGACGTCCCTATTGAATGTTGGAAGAGATTTATGGTATAGCAGTTACCCAAGTTTTAGAGCTAGAAATAGCAAGATGATCAAGTTCGC	Val	End	AGT	Val427End0
AGTTACCCAAAGTGTTCCTG	ATATTCAAAAAGAGCATTTAATCAAAAATGGTATAGCAGTTACCCAAAGTTAACCTGTTGAGCAAGCCAGTGAGACGTCCCTATTGAATGTTGGAAGAGATTTGGGTTTT	427	434	CAGTGAAAGATAAATGATCGGATATTCAAAAAGAGCATTTAATCAAAAATGGTATAGCAGTTACCCAAAGTTAACCTGTTGAGCAAGCCAGTGAGACGTCCCTATTGAATGTTGGAAGAGATTTGGGTTTTAGTTACCCAAAGTGTTCCTGGTTTTAGAGCTAGAAATAGCAAGGTCTCGATGG	Val	End	TGG	Val427End1
GCAGTTACCCAAAGTGTTCC	ATATTCAAAAAGAGCATTTAATCAAAAATGGTATAGCAGTTACCCAAAGTTGACCAGTTGAACAAGCCAGTGAGACGTCCCTATTGAATGTTGGAAGAGATTTGGGTT	427	432	CAGTGAAAGATAAATGATCGGATATTCAAAAAGAGCATTTAATCAAAAATGGTATAGCAGTTACCCAAAGTTGACCAGTTGAACAAGCCAGTGAGACGTCCCTATTGAATGTTGGAAGAGATTTGGGTTGCAGTTACCCAAAGTGTTCCGTTTTAGAGCTAGAAATAGCAAGAACTTCGCAACA	Val	End	TGT	Val427End2
ATAGGGACGTCTCACTGGCT	ATATTCAAAAAGAGCATTTAATCAAAAATGGTATAGCAGTTACCCAAAGTTAACCTGTGGAGCAGGCTAGTGAGACGTCCCTATTGAATGTTGGAAGAGATTTGGGTTTTCCAT	427	438	CAGTGAAAGATAAATGATCGGATATTCAAAAAGAGCATTTAATCAAAAATGGTATAGCAGTTACCCAAAGTTAACCTGTGGAGCAGGCTAGTGAGACGTCCCTATTGAATGTTGGAAGAGATTTGGGTTTTCCATATAGGGACGTCTCACTGGCTGTTTTAGAGCTAGAAATAGCAAGCGGGCG	Val	End	TGT	Val427End3
ATGGTATAGCAGTTACCCAA	AATATATTCAAAAAGAGCATTTAATCAAAAATGGTATAGCAGTTACCCAATCAGTTTAAGTGGAACAAGCCAGTGAGACGTCCCTATTGAATGTTGGAAGAGATTTGGG	430	424	CAGTGAAAGATAAATGATCGGAATATATTCAAAAAGAGCATTTAATCAAAAATGGTATAGCAGTTACCCAATCAGTTTAAGTGGAACAAGCCAGTGAGACGTCCCTATTGAATGTTGGAAGAGATTTGGGATGGTATAGCAGTTACCCAAGTTTTAGAGCTAGAAATAGCAAGCCTTCCCTCGA	Pro	End	AGT	Pro430End0
AGTTACCCAAAGTGTTCCTG	TTCAAAAAGAGCATTTAATCAAAAATGGTATAGCAGTTACCCAAAGTGTTTAAGTTGAGCAAGCCAGTGAGACGTCCCTATTGAATGTTGGAAGAGATTTGGGTTTT	430	434	CAGTGAAAGATAAATGATCGGTTCAAAAAGAGCATTTAATCAAAAATGGTATAGCAGTTACCCAAAGTGTTTAAGTTGAGCAAGCCAGTGAGACGTCCCTATTGAATGTTGGAAGAGATTTGGGTTTTAGTTACCCAAAGTGTTCCTGGTTTTAGAGCTAGAAATAGCAAGCACAATATTCCGC	Pro	End	TGG	Pro430End1
GCAGTTACCCAAAGTGTTCC	TTCAAAAAGAGCATTTAATCAAAAATGGTATAGCAGTTACCCAAAGTGTATGAGTTGAACAAGCCAGTGAGACGTCCCTATTGAATGTTGGAAGAGATTTGGGTT	430	432	CAGTGAAAGATAAATGATCGGTTCAAAAAGAGCATTTAATCAAAAATGGTATAGCAGTTACCCAAAGTGTATGAGTTGAACAAGCCAGTGAGACGTCCCTATTGAATGTTGGAAGAGATTTGGGTTGCAGTTACCCAAAGTGTTCCGTTTTAGAGCTAGAAATAGCAAGCAATTGTATGTGATT	Pro	End	TGT	Pro430End2
ATAGGGACGTCTCACTGGCT	TTCAAAAAGAGCATTTAATCAAAAATGGTATAGCAGTTACCCAAAGTGTTTAAGTGGAGCAGGCTAGTGAGACGTCCCTATTGAATGTTGGAAGAGATTTGGGTTTTCCAT	430	438	CAGTGAAAGATAAATGATCGGTTCAAAAAGAGCATTTAATCAAAAATGGTATAGCAGTTACCCAAAGTGTTTAAGTGGAGCAGGCTAGTGAGACGTCCCTATTGAATGTTGGAAGAGATTTGGGTTTTCCATATAGGGACGTCTCACTGGCTGTTTTAGAGCTAGAAATAGCAAGGCCCAGCGA	Pro	End	TGT	Pro430End3
AGTTACCCAAAGTGTTCCTG	AAAAAGAGCATTTAATCAAAAATGGTATAGCAGTTACCCAAAGTGTTCCTTAAGAACAAGCCAGTGAGACGTCCCTATTGAATGTTGGAAGAGATTTGGGTTTT	433	434	CAGTGAAAGATAAATGATCGGAAAAAGAGCATTTAATCAAAAATGGTATAGCAGTTACCCAAAGTGTTCCTTAAGAACAAGCCAGTGAGACGTCCCTATTGAATGTTGGAAGAGATTTGGGTTTTAGTTACCCAAAGTGTTCCTGGTTTTAGAGCTAGAAATAGCAAGTGCCGTGCTCAGCAAC	Val	End	TGG	Val433End0
GTCTCACTGGCTTGTTCCAC	TTCAAAAAGAGCATTTAATCAAAAATGGTATAGCAGTTACCCAAAGTGTTCCATGAGAACAAGCCAGTGAGACGTCCCTATTGAATGTTGGAAGAGATTTGGGTTT	433	430	CAGTGAAAGATAAATGATCGGTTCAAAAAGAGCATTTAATCAAAAATGGTATAGCAGTTACCCAAAGTGTTCCATGAGAACAAGCCAGTGAGACGTCCCTATTGAATGTTGGAAGAGATTTGGGTTTGTCTCACTGGCTTGTTCCACGTTTTAGAGCTAGAAATAGCAAGCGCAAGCAATTAGT	Val	End	AGG	Val433End1
TCTCACTGGCTTGTTCCACA	ATTCAAAAAGAGCATTTAATCAAAAATGGTATAGCAGTTACCCAAAGTGTTCCATGAGAACAAGCCAGTGAGACGTCCCTATTGAATGTTGGAAGAGATTTGGGTTT	433	429	CAGTGAAAGATAAATGATCGGATTCAAAAAGAGCATTTAATCAAAAATGGTATAGCAGTTACCCAAAGTGTTCCATGAGAACAAGCCAGTGAGACGTCCCTATTGAATGTTGGAAGAGATTTGGGTTTTCTCACTGGCTTGTTCCACAGTTTTAGAGCTAGAAATAGCAAGCAAAGATATGTTG	Val	End	GGA	Val433End2
ATAGGGACGTCTCACTGGCT	AAAAAGAGCATTTAATCAAAAATGGTATAGCAGTTACCCAAAGTGTTCCTTAAGAGCAGGCTAGTGAGACGTCCCTATTGAATGTTGGAAGAGATTTGGGTTTTCCAT	433	438	CAGTGAAAGATAAATGATCGGAAAAAGAGCATTTAATCAAAAATGGTATAGCAGTTACCCAAAGTGTTCCTTAAGAGCAGGCTAGTGAGACGTCCCTATTGAATGTTGGAAGAGATTTGGGTTTTCCATATAGGGACGTCTCACTGGCTGTTTTAGAGCTAGAAATAGCAAGATTTGCTAAGTA	Val	End	TGT	Val433End3
ATAGGGACGTCTCACTGGCT	AAGAGCATTTAATCAAAAATGGTATAGCAGTTACCCAAAGTGTTCCTGTGTGACAGGCTAGTGAGACGTCCCTATTGAATGTTGGAAGAGATTTGGGTTTTCCAT	436	438	CAGTGAAAGATAAATGATCGGAAGAGCATTTAATCAAAAATGGTATAGCAGTTACCCAAAGTGTTCCTGTGTGACAGGCTAGTGAGACGTCCCTATTGAATGTTGGAAGAGATTTGGGTTTTCCATATAGGGACGTCTCACTGGCTGTTTTAGAGCTAGAAATAGCAAGCGATGTCAACGAGCG	Glu	End	TGT	Glu436End0
AGTTACCCAAAGTGTTCCTG	AAAAGAGCATTTAATCAAAAATGGTATAGCAGTTACCCAAAGTGTTCCTGTTTAACAAGCCAGTGAGACGTCCCTATTGAATGTTGGAAGAGATTTGGGTTTTCC	436	434	CAGTGAAAGATAAATGATCGGAAAAGAGCATTTAATCAAAAATGGTATAGCAGTTACCCAAAGTGTTCCTGTTTAACAAGCCAGTGAGACGTCCCTATTGAATGTTGGAAGAGATTTGGGTTTTCCAGTTACCCAAAGTGTTCCTGGTTTTAGAGCTAGAAATAGCAAGGTTCGTTAGACCTAT	Glu	End	TGG	Glu436End1
GTTACCCAAAGTGTTCCTGT	AAAGAGCATTTAATCAAAAATGGTATAGCAGTTACCCAAAGTGTTCCTGTGTAACAAGCCAGTGAGACGTCCCTATTGAATGTTGGAAGAGATTTGGGTTTTCC	436	435	CAGTGAAAGATAAATGATCGGAAAGAGCATTTAATCAAAAATGGTATAGCAGTTACCCAAAGTGTTCCTGTGTAACAAGCCAGTGAGACGTCCCTATTGAATGTTGGAAGAGATTTGGGTTTTCCGTTACCCAAAGTGTTCCTGTGTTTTAGAGCTAGAAATAGCAAGAGTGTTTGGAACATTG	Glu	End	GGA	Glu436End2
GTCTCACTGGCTTGTTCCAC	TTCAAAAAGAGCATTTAATCAAAAATGGTATAGCAGTTACCCAAAGTGTTCCAGTTTAACAAGCCAGTGAGACGTCCCTATTGAATGTTGGAAGAGATTTGGGTTTTCC	436	430	CAGTGAAAGATAAATGATCGGTTCAAAAAGAGCATTTAATCAAAAATGGTATAGCAGTTACCCAAAGTGTTCCAGTTTAACAAGCCAGTGAGACGTCCCTATTGAATGTTGGAAGAGATTTGGGTTTTCCGTCTCACTGGCTTGTTCCACGTTTTAGAGCTAGAAATAGCAAGTCTTCAAAAGG	Glu	End	AGG	Glu436End3
ATAGGGACGTCTCACTGGCT	GAGCATTTAATCAAAAATGGTATAGCAGTTACCCAAAGTGTTCCTGTGGAATAAGCCAGTGAGACGTCCCTATTGAATGTTGGAAGAGATTTGGGTTTTCCATT	439	438	CAGTGAAAGATAAATGATCGGGAGCATTTAATCAAAAATGGTATAGCAGTTACCCAAAGTGTTCCTGTGGAATAAGCCAGTGAGACGTCCCTATTGAATGTTGGAAGAGATTTGGGTTTTCCATTATAGGGACGTCTCACTGGCTGTTTTAGAGCTAGAAATAGCAAGCAAATCGGCTACCAAG	Gln	End	TGT	Gln439End0
GTGTTCCTGTGGAACAAGCC	AGCATTTAATCAAAAATGGTATAGCAGTTACCCAAAGTGTTCCTGTGGAATAAGCCTCAGAGACGTCCCTATTGAATGTTGGAAGAGATTTGGGTTTTCCATTCGTCTT	439	445	CAGTGAAAGATAAATGATCGGAGCATTTAATCAAAAATGGTATAGCAGTTACCCAAAGTGTTCCTGTGGAATAAGCCTCAGAGACGTCCCTATTGAATGTTGGAAGAGATTTGGGTTTTCCATTCGTCTTGTGTTCCTGTGGAACAAGCCGTTTTAGAGCTAGAAATAGCAAGATTCCATAGCC	Gln	End	AGT	Gln439End1
TTCAATAGGGACGTCTCACT	AGCATTTAATCAAAAATGGTATAGCAGTTACCCAAAGTGTTCCTGTGGAATAAGCTTCAGAGACGTCCCTATTGAATGTTGGAAGAGATTTGGGTTTTCCATTCGT	439	442	CAGTGAAAGATAAATGATCGGAGCATTTAATCAAAAATGGTATAGCAGTTACCCAAAGTGTTCCTGTGGAATAAGCTTCAGAGACGTCCCTATTGAATGTTGGAAGAGATTTGGGTTTTCCATTCGTTTCAATAGGGACGTCTCACTGTTTTAGAGCTAGAAATAGCAAGAAGCGGGCCGTGGC	Gln	End	GGC	Gln439End2
ATTCAATAGGGACGTCTCAC	AGCATTTAATCAAAAATGGTATAGCAGTTACCCAAAGTGTTCCTGTGGAATAAGCTTCAGAGACGTCCCTATTGAATGTTGGAAGAGATTTGGGTTTTCCATTCGTC	439	443	CAGTGAAAGATAAATGATCGGAGCATTTAATCAAAAATGGTATAGCAGTTACCCAAAGTGTTCCTGTGGAATAAGCTTCAGAGACGTCCCTATTGAATGTTGGAAGAGATTTGGGTTTTCCATTCGTCATTCAATAGGGACGTCTCACGTTTTAGAGCTAGAAATAGCAAGATGAACGTATAGA	Gln	End	TGG	Gln439End3
GTGTTCCTGTGGAACAAGCC	ATTTAATCAAAAATGGTATAGCAGTTACCCAAAGTGTTCCTGTGGAACAATAATCAGAGACGTCCCTATTGAATGTTGGAAGAGATTTGGGTTTTCCATTCGTCTT	442	445	CAGTGAAAGATAAATGATCGGATTTAATCAAAAATGGTATAGCAGTTACCCAAAGTGTTCCTGTGGAACAATAATCAGAGACGTCCCTATTGAATGTTGGAAGAGATTTGGGTTTTCCATTCGTCTTGTGTTCCTGTGGAACAAGCCGTTTTAGAGCTAGAAATAGCAAGGTCAGGAAAAGGCG	Ala	End	AGT	Ala442End0
TTCAATAGGGACGTCTCACT	ATTTAATCAAAAATGGTATAGCAGTTACCCAAAGTGTTCCTGTGGAACAATAAAGTGAGACGTCCCTATTGAATGTTGGAAGAGATTTGGGTTTTCCATTCGT	442	442	CAGTGAAAGATAAATGATCGGATTTAATCAAAAATGGTATAGCAGTTACCCAAAGTGTTCCTGTGGAACAATAAAGTGAGACGTCCCTATTGAATGTTGGAAGAGATTTGGGTTTTCCATTCGTTTCAATAGGGACGTCTCACTGTTTTAGAGCTAGAAATAGCAAGGTCTTGATCGCTTTCTT	Ala	End	GGC	Ala442End1
ATTCAATAGGGACGTCTCAC	ATTTAATCAAAAATGGTATAGCAGTTACCCAAAGTGTTCCTGTGGAACAATAAAGTGAGACGTCCCTATTGAATGTTGGAAGAGATTTGGGTTTTCCATTCGTC	442	443	CAGTGAAAGATAAATGATCGGATTTAATCAAAAATGGTATAGCAGTTACCCAAAGTGTTCCTGTGGAACAATAAAGTGAGACGTCCCTATTGAATGTTGGAAGAGATTTGGGTTTTCCATTCGTCATTCAATAGGGACGTCTCACGTTTTAGAGCTAGAAATAGCAAGGCATGGGCAGCTTCTT	Ala	End	TGG	Ala442End2
ATAGGGACGTCTCACTGGCT	GAGCATTTAATCAAAAATGGTATAGCAGTTACCCAAAGTGTTCCTGTGGAACAGTGAAGTGAGACGTCCCTATTGAATGTTGGAAGAGATTTGGGTTTTCCATTCGT	442	438	CAGTGAAAGATAAATGATCGGGAGCATTTAATCAAAAATGGTATAGCAGTTACCCAAAGTGTTCCTGTGGAACAGTGAAGTGAGACGTCCCTATTGAATGTTGGAAGAGATTTGGGTTTTCCATTCGTATAGGGACGTCTCACTGGCTGTTTTAGAGCTAGAAATAGCAAGTCCTGTGCGCCGT	Ala	End	TGT	Ala442End3
GTGTTCCTGTGGAACAAGCC	TAATCAAAAATGGTATAGCAGTTACCCAAAGTGTTCCTGTGGAACAAGCCTAAGAGACGTCCCTATTGAATGTTGGAAGAGATTTGGGTTTTCCATTCGTCTT	445	445	CAGTGAAAGATAAATGATCGGTAATCAAAAATGGTATAGCAGTTACCCAAAGTGTTCCTGTGGAACAAGCCTAAGAGACGTCCCTATTGAATGTTGGAAGAGATTTGGGTTTTCCATTCGTCTTGTGTTCCTGTGGAACAAGCCGTTTTAGAGCTAGAAATAGCAAGAGCACAGCAGCTTTCCG	Ser	End	AGT	Ser445End0
TCCTGTGGAACAAGCCAGTG	TAATCAAAAATGGTATAGCAGTTACCCAAAGTGTTCCTGTGGAACAAGCCTAAGAAACTTCCCTATTGAATGTTGGAAGAGATTTGGGTTTTCCATTCGTCTTGAAG	445	449	CAGTGAAAGATAAATGATCGGTAATCAAAAATGGTATAGCAGTTACCCAAAGTGTTCCTGTGGAACAAGCCTAAGAAACTTCCCTATTGAATGTTGGAAGAGATTTGGGTTTTCCATTCGTCTTGAAGTCCTGTGGAACAAGCCAGTGGTTTTAGAGCTAGAAATAGCAAGCCCAAAGACAAAG	Ser	End	AGA	Ser445End1
ATTCAATAGGGACGTCTCAC	TTTAATCAAAAATGGTATAGCAGTTACCCAAAGTGTTCCTGTGGAACAAGCTTAAGAGACGTCCCTATTGAATGTTGGAAGAGATTTGGGTTTTCCATTCGTCTT	445	443	CAGTGAAAGATAAATGATCGGTTTAATCAAAAATGGTATAGCAGTTACCCAAAGTGTTCCTGTGGAACAAGCTTAAGAGACGTCCCTATTGAATGTTGGAAGAGATTTGGGTTTTCCATTCGTCTTATTCAATAGGGACGTCTCACGTTTTAGAGCTAGAAATAGCAAGCGAGGTTACCTCCTG	Ser	End	TGG	Ser445End2
TTCAATAGGGACGTCTCACT	ATTTAATCAAAAATGGTATAGCAGTTACCCAAAGTGTTCCTGTGGAACAAGCTTGAGAGACGTCCCTATTGAATGTTGGAAGAGATTTGGGTTTTCCATTCGTCTT	445	442	CAGTGAAAGATAAATGATCGGATTTAATCAAAAATGGTATAGCAGTTACCCAAAGTGTTCCTGTGGAACAAGCTTGAGAGACGTCCCTATTGAATGTTGGAAGAGATTTGGGTTTTCCATTCGTCTTTTCAATAGGGACGTCTCACTGTTTTAGAGCTAGAAATAGCAAGACTAAGCTTTTAAT	Ser	End	GGC	Ser445End3
TCCTGTGGAACAAGCCAGTG	TCAAAAATGGTATAGCAGTTACCCAAAGTGTTCCTGTGGAACAAGCCAGTTAAACGTCCCTATTGAATGTTGGAAGAGATTTGGGTTTTCCATTCGTCTTGAAG	448	449	CAGTGAAAGATAAATGATCGGTCAAAAATGGTATAGCAGTTACCCAAAGTGTTCCTGTGGAACAAGCCAGTTAAACGTCCCTATTGAATGTTGGAAGAGATTTGGGTTTTCCATTCGTCTTGAAGTCCTGTGGAACAAGCCAGTGGTTTTAGAGCTAGAAATAGCAAGAGAAGTAACTCACGCC	Glu	End	AGA	Glu448End0
GTGTTCCTGTGGAACAAGCC	TAATCAAAAATGGTATAGCAGTTACCCAAAGTGTTCCTGTGGAACAAGCCTCATAAACGTCCCTATTGAATGTTGGAAGAGATTTGGGTTTTCCATTCGTCTTGAA	448	445	CAGTGAAAGATAAATGATCGGTAATCAAAAATGGTATAGCAGTTACCCAAAGTGTTCCTGTGGAACAAGCCTCATAAACGTCCCTATTGAATGTTGGAAGAGATTTGGGTTTTCCATTCGTCTTGAAGTGTTCCTGTGGAACAAGCCGTTTTAGAGCTAGAAATAGCAAGAACCGTAGACTTGT	Glu	End	AGT	Glu448End1
TCTCTTCCAACATTCAATAG	TCAAAAATGGTATAGCAGTTACCCAAAGTGTTCCTGTGGAACAAGCCAGTTAAACGAGTCTATTGAATGTTGGAAGAGATTTGGGTTTTCCATTCGTCTTGAAGTCGAG	448	454	CAGTGAAAGATAAATGATCGGTCAAAAATGGTATAGCAGTTACCCAAAGTGTTCCTGTGGAACAAGCCAGTTAAACGAGTCTATTGAATGTTGGAAGAGATTTGGGTTTTCCATTCGTCTTGAAGTCGAGTCTCTTCCAACATTCAATAGGTTTTAGAGCTAGAAATAGCAAGAAGCCAGTCTG	Glu	End	GGA	Glu448End2
ATTCAATAGGGACGTCTCAC	TTTAATCAAAAATGGTATAGCAGTTACCCAAAGTGTTCCTGTGGAACAAGCTAGTTAAACGTCCCTATTGAATGTTGGAAGAGATTTGGGTTTTCCATTCGTCTTGAA	448	443	CAGTGAAAGATAAATGATCGGTTTAATCAAAAATGGTATAGCAGTTACCCAAAGTGTTCCTGTGGAACAAGCTAGTTAAACGTCCCTATTGAATGTTGGAAGAGATTTGGGTTTTCCATTCGTCTTGAAATTCAATAGGGACGTCTCACGTTTTAGAGCTAGAAATAGCAAGGATCGTTCACAC	Glu	End	TGG	Glu448End3
TCCTGTGGAACAAGCCAGTG	CAAAAATGGTATAGCAGTTACCCAAAGTGTTCCTGTGGAACAAGCCAGTGAATAATCCCTATTGAATGTTGGAAGAGATTTGGGTTTTCCATTCGTCTTGAAGTC	451	449	CAGTGAAAGATAAATGATCGGCAAAAATGGTATAGCAGTTACCCAAAGTGTTCCTGTGGAACAAGCCAGTGAATAATCCCTATTGAATGTTGGAAGAGATTTGGGTTTTCCATTCGTCTTGAAGTCTCCTGTGGAACAAGCCAGTGGTTTTAGAGCTAGAAATAGCAAGATCAAGATCGATAGC	Thr	End	AGA	Thr451End0
GTGTTCCTGTGGAACAAGCC	TAATCAAAAATGGTATAGCAGTTACCCAAAGTGTTCCTGTGGAACAAGCCTCAGAGTAATCCCTATTGAATGTTGGAAGAGATTTGGGTTTTCCATTCGTCTTGAAGTC	451	445	CAGTGAAAGATAAATGATCGGTAATCAAAAATGGTATAGCAGTTACCCAAAGTGTTCCTGTGGAACAAGCCTCAGAGTAATCCCTATTGAATGTTGGAAGAGATTTGGGTTTTCCATTCGTCTTGAAGTCGTGTTCCTGTGGAACAAGCCGTTTTAGAGCTAGAAATAGCAAGGCTTTCTGATA	Thr	End	AGT	Thr451End1
ATTCAATAGGGACGTCTCAC	TTTAATCAAAAATGGTATAGCAGTTACCCAAAGTGTTCCTGTGGAACAAGCTAGTGAGTAATCCCTATTGAATGTTGGAAGAGATTTGGGTTTTCCATTCGTCTTGAAGTC	451	443	CAGTGAAAGATAAATGATCGGTTTAATCAAAAATGGTATAGCAGTTACCCAAAGTGTTCCTGTGGAACAAGCTAGTGAGTAATCCCTATTGAATGTTGGAAGAGATTTGGGTTTTCCATTCGTCTTGAAGTCATTCAATAGGGACGTCTCACGTTTTAGAGCTAGAAATAGCAAGCGTCTAAGT	Thr	End	TGG	Thr451End2
TTCAATAGGGACGTCTCACT	ATTTAATCAAAAATGGTATAGCAGTTACCCAAAGTGTTCCTGTGGAACAAGCTTCAGAGTAATCCCTATTGAATGTTGGAAGAGATTTGGGTTTTCCATTCGTCTTGAAGTC	451	442	CAGTGAAAGATAAATGATCGGATTTAATCAAAAATGGTATAGCAGTTACCCAAAGTGTTCCTGTGGAACAAGCTTCAGAGTAATCCCTATTGAATGTTGGAAGAGATTTGGGTTTTCCATTCGTCTTGAAGTCTTCAATAGGGACGTCTCACTGTTTTAGAGCTAGAAATAGCAAGAGTAACTG	Thr	End	GGC	Thr451End3
TCTCTTCCAACATTCAATAG	CTCGACTTCAAGACGAATGGAAAACCCAAATCTCTTCCAACATTCAATAGTTACGTCTCACTGGCTTGTTCCACAGGAACACTTTGGGTAACTGCTATACCAT	454	454	CAGTGAAAGATAAATGATCGGCTCGACTTCAAGACGAATGGAAAACCCAAATCTCTTCCAACATTCAATAGTTACGTCTCACTGGCTTGTTCCACAGGAACACTTTGGGTAACTGCTATACCATTCTCTTCCAACATTCAATAGGTTTTAGAGCTAGAAATAGCAAGTGGTTAGCACCAACCCC	Ser	End	GGA	Ser454End0
TCCTGTGGAACAAGCCAGTG	CAAAAATGGTATAGCAGTTACCCAAAGTGTTCCTGTGGAACAAGCCAGTGAAACGTAACTATTGAATGTTGGAAGAGATTTGGGTTTTCCATTCGTCTTGAAGTCGAG	454	449	CAGTGAAAGATAAATGATCGGCAAAAATGGTATAGCAGTTACCCAAAGTGTTCCTGTGGAACAAGCCAGTGAAACGTAACTATTGAATGTTGGAAGAGATTTGGGTTTTCCATTCGTCTTGAAGTCGAGTCCTGTGGAACAAGCCAGTGGTTTTAGAGCTAGAAATAGCAAGAAGAGGATTAGC	Ser	End	AGA	Ser454End1
GTGTTCCTGTGGAACAAGCC	TAATCAAAAATGGTATAGCAGTTACCCAAAGTGTTCCTGTGGAACAAGCCTCAGAGACGTAACTATTGAATGTTGGAAGAGATTTGGGTTTTCCATTCGTCTTGAAGTCGAG	454	445	CAGTGAAAGATAAATGATCGGTAATCAAAAATGGTATAGCAGTTACCCAAAGTGTTCCTGTGGAACAAGCCTCAGAGACGTAACTATTGAATGTTGGAAGAGATTTGGGTTTTCCATTCGTCTTGAAGTCGAGGTGTTCCTGTGGAACAAGCCGTTTTAGAGCTAGAAATAGCAAGGCGTTCGA	Ser	End	AGT	Ser454End2
AGTGAGACGTCCCTATTGAA	ATGGTATAGCAGTTACCCAAAGTGTTCCTGTGGAACAAGCCAGTGAGACGTAACTACTAAACGTAGGAAGAGATTTGGGTTTTCCATTCGTCTTGAAGTCGAGGACTTTGGCAT	454	465	CAGTGAAAGATAAATGATCGGATGGTATAGCAGTTACCCAAAGTGTTCCTGTGGAACAAGCCAGTGAGACGTAACTACTAAACGTAGGAAGAGATTTGGGTTTTCCATTCGTCTTGAAGTCGAGGACTTTGGCATAGTGAGACGTCCCTATTGAAGTTTTAGAGCTAGAAATAGCAAGCAGCCT	Ser	End	TGT	Ser454End3
TCTCTTCCAACATTCAATAG	GTCCTCGACTTCAAGACGAATGGAAAACCCAAATCTCTTCCAACATTCAATTAACTCGTCTCACTGGCTTGTTCCACAGGAACACTTTGGGTAACTGCTATACCAT	457	454	CAGTGAAAGATAAATGATCGGGTCCTCGACTTCAAGACGAATGGAAAACCCAAATCTCTTCCAACATTCAATTAACTCGTCTCACTGGCTTGTTCCACAGGAACACTTTGGGTAACTGCTATACCATTCTCTTCCAACATTCAATAGGTTTTAGAGCTAGAAATAGCAAGCCTAACTACGAGTA	Leu	End	GGA	Leu457End0
TCCTGTGGAACAAGCCAGTG	CAAAAATGGTATAGCAGTTACCCAAAGTGTTCCTGTGGAACAAGCCAGTGAAACGTCCTAATTGAATGTTGGAAGAGATTTGGGTTTTCCATTCGTCTTGAAGTCGAGGAC	457	449	CAGTGAAAGATAAATGATCGGCAAAAATGGTATAGCAGTTACCCAAAGTGTTCCTGTGGAACAAGCCAGTGAAACGTCCTAATTGAATGTTGGAAGAGATTTGGGTTTTCCATTCGTCTTGAAGTCGAGGACTCCTGTGGAACAAGCCAGTGGTTTTAGAGCTAGAAATAGCAAGTGCTCTTCG	Leu	End	AGA	Leu457End1
AGTGAGACGTCCCTATTGAA	GTATAGCAGTTACCCAAAGTGTTCCTGTGGAACAAGCCAGTGAGACGTCCTAACTAAACGTAGGAAGAGATTTGGGTTTTCCATTCGTCTTGAAGTCGAGGACTTTGGCAT	457	465	CAGTGAAAGATAAATGATCGGGTATAGCAGTTACCCAAAGTGTTCCTGTGGAACAAGCCAGTGAGACGTCCTAACTAAACGTAGGAAGAGATTTGGGTTTTCCATTCGTCTTGAAGTCGAGGACTTTGGCATAGTGAGACGTCCCTATTGAAGTTTTAGAGCTAGAAATAGCAAGGTGAAACGC	Leu	End	TGT	Leu457End2
AGCCAGTGAGACGTCCCTAT	GTATAGCAGTTACCCAAAGTGTTCCTGTGGAACAAGCCAGTGAGACGTCCTAACTAAACGTTGGAAGAGATTTGGGTTTTCCATTCGTCTTGAAGTCGAGGACTTTG	457	461	CAGTGAAAGATAAATGATCGGGTATAGCAGTTACCCAAAGTGTTCCTGTGGAACAAGCCAGTGAGACGTCCTAACTAAACGTTGGAAGAGATTTGGGTTTTCCATTCGTCTTGAAGTCGAGGACTTTGAGCCAGTGAGACGTCCCTATGTTTTAGAGCTAGAAATAGCAAGATGCCATTCGACA	Leu	End	TGA	Leu457End3
AGTGAGACGTCCCTATTGAA	TAGCAGTTACCCAAAGTGTTCCTGTGGAACAAGCCAGTGAGACGTCCCTATGAAACGTAGGAAGAGATTTGGGTTTTCCATTCGTCTTGAAGTCGAGGACTTTGGCAT	460	465	CAGTGAAAGATAAATGATCGGTAGCAGTTACCCAAAGTGTTCCTGTGGAACAAGCCAGTGAGACGTCCCTATGAAACGTAGGAAGAGATTTGGGTTTTCCATTCGTCTTGAAGTCGAGGACTTTGGCATAGTGAGACGTCCCTATTGAAGTTTTAGAGCTAGAAATAGCAAGATAAAGGCCGCT	Leu	End	TGT	Leu460End0
TCTCTTCCAACATTCAATAG	AAAGTCCTCGACTTCAAGACGAATGGAAAACCCAAATCTCTTCCAACATTTTATAGACTCGTCTCACTGGCTTGTTCCACAGGAACACTTTGGGTAACTGCTATACCAT	460	454	CAGTGAAAGATAAATGATCGGAAAGTCCTCGACTTCAAGACGAATGGAAAACCCAAATCTCTTCCAACATTTTATAGACTCGTCTCACTGGCTTGTTCCACAGGAACACTTTGGGTAACTGCTATACCATTCTCTTCCAACATTCAATAGGTTTTAGAGCTAGAAATAGCAAGGGGTGGTGCAA	Leu	End	GGA	Leu460End1
AGCCAGTGAGACGTCCCTAT	TAGCAGTTACCCAAAGTGTTCCTGTGGAACAAGCCAGTGAGACGTCCCTATAAAATGTTGGAAGAGATTTGGGTTTTCCATTCGTCTTGAAGTCGAGGACTTTG	460	461	CAGTGAAAGATAAATGATCGGTAGCAGTTACCCAAAGTGTTCCTGTGGAACAAGCCAGTGAGACGTCCCTATAAAATGTTGGAAGAGATTTGGGTTTTCCATTCGTCTTGAAGTCGAGGACTTTGAGCCAGTGAGACGTCCCTATGTTTTAGAGCTAGAAATAGCAAGGGGAAATAAGAGAACG	Leu	End	TGA	Leu460End2
TCCTGTGGAACAAGCCAGTG	CAAAAATGGTATAGCAGTTACCCAAAGTGTTCCTGTGGAACAAGCCAGTGAAACGTCCCTATAAAATGTTGGAAGAGATTTGGGTTTTCCATTCGTCTTGAAGTCGAGGACTTT	460	449	CAGTGAAAGATAAATGATCGGCAAAAATGGTATAGCAGTTACCCAAAGTGTTCCTGTGGAACAAGCCAGTGAAACGTCCCTATAAAATGTTGGAAGAGATTTGGGTTTTCCATTCGTCTTGAAGTCGAGGACTTTTCCTGTGGAACAAGCCAGTGGTTTTAGAGCTAGAAATAGCAAGTTACAG	Leu	End	AGA	Leu460End3
AGTGAGACGTCCCTATTGAA	CAGTTACCCAAAGTGTTCCTGTGGAACAAGCCAGTGAGACGTCCCTACTATGAGTAGGAAGAGATTTGGGTTTTCCATTCGTCTTGAAGTCGAGGACTTTGGCAT	463	465	CAGTGAAAGATAAATGATCGGCAGTTACCCAAAGTGTTCCTGTGGAACAAGCCAGTGAGACGTCCCTACTATGAGTAGGAAGAGATTTGGGTTTTCCATTCGTCTTGAAGTCGAGGACTTTGGCATAGTGAGACGTCCCTATTGAAGTTTTAGAGCTAGAAATAGCAAGAACTCCTTGATTAAG	Asn	End	TGT	Asn463End0
AGCCAGTGAGACGTCCCTAT	AGCAGTTACCCAAAGTGTTCCTGTGGAACAAGCCAGTGAGACGTCCCTACTATAAGTTGGAAGAGATTTGGGTTTTCCATTCGTCTTGAAGTCGAGGACTTTGGC	463	461	CAGTGAAAGATAAATGATCGGAGCAGTTACCCAAAGTGTTCCTGTGGAACAAGCCAGTGAGACGTCCCTACTATAAGTTGGAAGAGATTTGGGTTTTCCATTCGTCTTGAAGTCGAGGACTTTGGCAGCCAGTGAGACGTCCCTATGTTTTAGAGCTAGAAATAGCAAGTGTATGTTATTGTCG	Asn	End	TGA	Asn463End1
CGTCCCTATTGAATGTTGGA	CAGTTACCCAAAGTGTTCCTGTGGAACAAGCCAGTGAGACGTCCCTATTGTAAGTTGGTCGTGATTTGGGTTTTCCATTCGTCTTGAAGTCGAGGACTTTGGCATACGATGG	463	472	CAGTGAAAGATAAATGATCGGCAGTTACCCAAAGTGTTCCTGTGGAACAAGCCAGTGAGACGTCCCTATTGTAAGTTGGTCGTGATTTGGGTTTTCCATTCGTCTTGAAGTCGAGGACTTTGGCATACGATGGCGTCCCTATTGAATGTTGGAGTTTTAGAGCTAGAAATAGCAAGAGAGGCCC	Asn	End	AGA	Asn463End2
GAGACGTCCCTATTGAATGT	CAGTTACCCAAAGTGTTCCTGTGGAACAAGCCAGTGAGACGTCCCTATTGTGAGTAGGTAGAGATTTGGGTTTTCCATTCGTCTTGAAGTCGAGGACTTTGGCATACG	463	468	CAGTGAAAGATAAATGATCGGCAGTTACCCAAAGTGTTCCTGTGGAACAAGCCAGTGAGACGTCCCTATTGTGAGTAGGTAGAGATTTGGGTTTTCCATTCGTCTTGAAGTCGAGGACTTTGGCATACGGAGACGTCCCTATTGAATGTGTTTTAGAGCTAGAAATAGCAAGTGCGTCAGCAGT	Asn	End	TGG	Asn463End3
AGTGAGACGTCCCTATTGAA	GTTACCCAAAGTGTTCCTGTGGAACAAGCCAGTGAGACGTCCCTATTGAATTAAGGAAGAGATTTGGGTTTTCCATTCGTCTTGAAGTCGAGGACTTTGGCATA	466	465	CAGTGAAAGATAAATGATCGGGTTACCCAAAGTGTTCCTGTGGAACAAGCCAGTGAGACGTCCCTATTGAATTAAGGAAGAGATTTGGGTTTTCCATTCGTCTTGAAGTCGAGGACTTTGGCATAAGTGAGACGTCCCTATTGAAGTTTTAGAGCTAGAAATAGCAAGTCCCGGGAGCCTACTA	Val	End	TGT	Val466End0
CGTCCCTATTGAATGTTGGA	TTACCCAAAGTGTTCCTGTGGAACAAGCCAGTGAGACGTCCCTATTGAATTAAGGTCGTGATTTGGGTTTTCCATTCGTCTTGAAGTCGAGGACTTTGGCATACGATGG	466	472	CAGTGAAAGATAAATGATCGGTTACCCAAAGTGTTCCTGTGGAACAAGCCAGTGAGACGTCCCTATTGAATTAAGGTCGTGATTTGGGTTTTCCATTCGTCTTGAAGTCGAGGACTTTGGCATACGATGGCGTCCCTATTGAATGTTGGAGTTTTAGAGCTAGAAATAGCAAGCGACTGCTACT	Val	End	AGA	Val466End1
GAGACGTCCCTATTGAATGT	TTACCCAAAGTGTTCCTGTGGAACAAGCCAGTGAGACGTCCCTATTGAACTGAGGTAGAGATTTGGGTTTTCCATTCGTCTTGAAGTCGAGGACTTTGGCATACG	466	468	CAGTGAAAGATAAATGATCGGTTACCCAAAGTGTTCCTGTGGAACAAGCCAGTGAGACGTCCCTATTGAACTGAGGTAGAGATTTGGGTTTTCCATTCGTCTTGAAGTCGAGGACTTTGGCATACGGAGACGTCCCTATTGAATGTGTTTTAGAGCTAGAAATAGCAAGCTTATGCTGCCGTCT	Val	End	TGG	Val466End2
AGCCAGTGAGACGTCCCTAT	AGCAGTTACCCAAAGTGTTCCTGTGGAACAAGCCAGTGAGACGTCCCTACTAAATTAAGGAAGAGATTTGGGTTTTCCATTCGTCTTGAAGTCGAGGACTTTGGCATA	466	461	CAGTGAAAGATAAATGATCGGAGCAGTTACCCAAAGTGTTCCTGTGGAACAAGCCAGTGAGACGTCCCTACTAAATTAAGGAAGAGATTTGGGTTTTCCATTCGTCTTGAAGTCGAGGACTTTGGCATAAGCCAGTGAGACGTCCCTATGTTTTAGAGCTAGAAATAGCAAGATTTAGCGAACG	Val	End	TGA	Val466End3
CGTCCCTATTGAATGTTGGA	CCCAAAGTGTTCCTGTGGAACAAGCCAGTGAGACGTCCCTATTGAATGTTTGACGTGATTTGGGTTTTCCATTCGTCTTGAAGTCGAGGACTTTGGCATACGATGG	469	472	CAGTGAAAGATAAATGATCGGCCCAAAGTGTTCCTGTGGAACAAGCCAGTGAGACGTCCCTATTGAATGTTTGACGTGATTTGGGTTTTCCATTCGTCTTGAAGTCGAGGACTTTGGCATACGATGGCGTCCCTATTGAATGTTGGAGTTTTAGAGCTAGAAATAGCAAGACGACTACTGAGTA	Gly	End	AGA	Gly469End0
AGTGAGACGTCCCTATTGAA	GTTACCCAAAGTGTTCCTGTGGAACAAGCCAGTGAGACGTCCCTACTAAATGTATAAAGAGATTTGGGTTTTCCATTCGTCTTGAAGTCGAGGACTTTGGCATACGA	469	465	CAGTGAAAGATAAATGATCGGGTTACCCAAAGTGTTCCTGTGGAACAAGCCAGTGAGACGTCCCTACTAAATGTATAAAGAGATTTGGGTTTTCCATTCGTCTTGAAGTCGAGGACTTTGGCATACGAAGTGAGACGTCCCTATTGAAGTTTTAGAGCTAGAAATAGCAAGCTTACGCGGGCTC	Gly	End	TGT	Gly469End1
GAGACGTCCCTATTGAATGT	ACCCAAAGTGTTCCTGTGGAACAAGCCAGTGAGACGTCCCTATTGAATGTTTAAAGAGATTTGGGTTTTCCATTCGTCTTGAAGTCGAGGACTTTGGCATACGA	469	468	CAGTGAAAGATAAATGATCGGACCCAAAGTGTTCCTGTGGAACAAGCCAGTGAGACGTCCCTATTGAATGTTTAAAGAGATTTGGGTTTTCCATTCGTCTTGAAGTCGAGGACTTTGGCATACGAGAGACGTCCCTATTGAATGTGTTTTAGAGCTAGAAATAGCAAGACTGTTCTCACAGAAT	Gly	End	TGG	Gly469End2
AGCCAGTGAGACGTCCCTAT	AGCAGTTACCCAAAGTGTTCCTGTGGAACAAGCCAGTGAGACGTCCCTACTAAATGTTTAAAGAGATTTGGGTTTTCCATTCGTCTTGAAGTCGAGGACTTTGGCATACGA	469	461	CAGTGAAAGATAAATGATCGGAGCAGTTACCCAAAGTGTTCCTGTGGAACAAGCCAGTGAGACGTCCCTACTAAATGTTTAAAGAGATTTGGGTTTTCCATTCGTCTTGAAGTCGAGGACTTTGGCATACGAAGCCAGTGAGACGTCCCTATGTTTTAGAGCTAGAAATAGCAAGCAACTTGTT	Gly	End	TGA	Gly469End3
CGTCCCTATTGAATGTTGGA	AAAGTGTTCCTGTGGAACAAGCCAGTGAGACGTCCCTATTGAATGTTGGATAAGATTTGGGTTTTCCATTCGTCTTGAAGTCGAGGACTTTGGCATACGATGG	472	472	CAGTGAAAGATAAATGATCGGAAAGTGTTCCTGTGGAACAAGCCAGTGAGACGTCCCTATTGAATGTTGGATAAGATTTGGGTTTTCCATTCGTCTTGAAGTCGAGGACTTTGGCATACGATGGCGTCCCTATTGAATGTTGGAGTTTTAGAGCTAGAAATAGCAAGGATTCCCTTTTTCGGTA	Arg	End	AGA	Arg472End0
AGTGAGACGTCCCTATTGAA	GTTACCCAAAGTGTTCCTGTGGAACAAGCCAGTGAGACGTCCCTACTAAATGTAGGATAAGATTTGGGTTTTCCATTCGTCTTGAAGTCGAGGACTTTGGCATACGATGG	472	465	CAGTGAAAGATAAATGATCGGGTTACCCAAAGTGTTCCTGTGGAACAAGCCAGTGAGACGTCCCTACTAAATGTAGGATAAGATTTGGGTTTTCCATTCGTCTTGAAGTCGAGGACTTTGGCATACGATGGAGTGAGACGTCCCTATTGAAGTTTTAGAGCTAGAAATAGCAAGCAACCGTTTT	Arg	End	TGT	Arg472End1
GAGACGTCCCTATTGAATGT	ACCCAAAGTGTTCCTGTGGAACAAGCCAGTGAGACGTCCCTATTGAACGTTGGTTAAGATTTGGGTTTTCCATTCGTCTTGAAGTCGAGGACTTTGGCATACGATGG	472	468	CAGTGAAAGATAAATGATCGGACCCAAAGTGTTCCTGTGGAACAAGCCAGTGAGACGTCCCTATTGAACGTTGGTTAAGATTTGGGTTTTCCATTCGTCTTGAAGTCGAGGACTTTGGCATACGATGGGAGACGTCCCTATTGAATGTGTTTTAGAGCTAGAAATAGCAAGCATGTCCTCGATT	Arg	End	TGG	Arg472End2
GTCCTCGACTTCAAGACGAA	ACGAAGTTACCTCTTCCATCGTATGCCAAAGTCCTCGACTTCAAGACAAAAGGAAAACCCAAATCTTATCCAACATTCAATAGGGACGTCTCACTGGCTTGTTCCACAGGAACACTTT	472	487	CAGTGAAAGATAAATGATCGGACGAAGTTACCTCTTCCATCGTATGCCAAAGTCCTCGACTTCAAGACAAAAGGAAAACCCAAATCTTATCCAACATTCAATAGGGACGTCTCACTGGCTTGTTCCACAGGAACACTTTGTCCTCGACTTCAAGACGAAGTTTTAGAGCTAGAAATAGCAAGTA	Arg	End	TGG	Arg472End3
CGTCCCTATTGAATGTTGGA	AAAGTGTTCCTGTGGAACAAGCCAGTGAGACGTCCCTATTGAATGTTGGTCGTTAATTGGGTTTTCCATTCGTCTTGAAGTCGAGGACTTTGGCATACGATGGAAG	475	472	CAGTGAAAGATAAATGATCGGAAAGTGTTCCTGTGGAACAAGCCAGTGAGACGTCCCTATTGAATGTTGGTCGTTAATTGGGTTTTCCATTCGTCTTGAAGTCGAGGACTTTGGCATACGATGGAAGCGTCCCTATTGAATGTTGGAGTTTTAGAGCTAGAAATAGCAAGCCCCGAAAGAACGG	Asp	End	AGA	Asp475End0
GTCCTCGACTTCAAGACGAA	ACGAAGTTACCTCTTCCATCGTATGCCAAAGTCCTCGACTTCAAGACAAAAGGAAAACCCAATTATCTTCCAACATTCAATAGGGACGTCTCACTGGCTTGTTCCACAGGAACAC	475	487	CAGTGAAAGATAAATGATCGGACGAAGTTACCTCTTCCATCGTATGCCAAAGTCCTCGACTTCAAGACAAAAGGAAAACCCAATTATCTTCCAACATTCAATAGGGACGTCTCACTGGCTTGTTCCACAGGAACACGTCCTCGACTTCAAGACGAAGTTTTAGAGCTAGAAATAGCAAGGAGGA	Asp	End	TGG	Asp475End1
AGTGAGACGTCCCTATTGAA	GTTACCCAAAGTGTTCCTGTGGAACAAGCCAGTGAGACGTCCCTACTAAATGTAGGAAGATAATTGGGTTTTCCATTCGTCTTGAAGTCGAGGACTTTGGCATACGATGGAAG	475	465	CAGTGAAAGATAAATGATCGGGTTACCCAAAGTGTTCCTGTGGAACAAGCCAGTGAGACGTCCCTACTAAATGTAGGAAGATAATTGGGTTTTCCATTCGTCTTGAAGTCGAGGACTTTGGCATACGATGGAAGAGTGAGACGTCCCTATTGAAGTTTTAGAGCTAGAAATAGCAAGCCGCCAT	Asp	End	TGT	Asp475End2
GAGACGTCCCTATTGAATGT	ACCCAAAGTGTTCCTGTGGAACAAGCCAGTGAGACGTCCCTATTGAACGTTGGTAGATAATTGGGTTTTCCATTCGTCTTGAAGTCGAGGACTTTGGCATACGATGGAAG	475	468	CAGTGAAAGATAAATGATCGGACCCAAAGTGTTCCTGTGGAACAAGCCAGTGAGACGTCCCTATTGAACGTTGGTAGATAATTGGGTTTTCCATTCGTCTTGAAGTCGAGGACTTTGGCATACGATGGAAGGAGACGTCCCTATTGAATGTGTTTTAGAGCTAGAAATAGCAAGGAGGAGCCGT	Asp	End	TGG	Asp475End3
CGTCCCTATTGAATGTTGGA	AAAGTGTTCCTGTGGAACAAGCCAGTGAGACGTCCCTATTGAATGTTGGTCGTGATTAAGGTTTTCCATTCGTCTTGAAGTCGAGGACTTTGGCATACGATGGAAGAGG	478	472	CAGTGAAAGATAAATGATCGGAAAGTGTTCCTGTGGAACAAGCCAGTGAGACGTCCCTATTGAATGTTGGTCGTGATTAAGGTTTTCCATTCGTCTTGAAGTCGAGGACTTTGGCATACGATGGAAGAGGCGTCCCTATTGAATGTTGGAGTTTTAGAGCTAGAAATAGCAAGATGCTTGGCTG	Leu	End	AGA	Leu478End0
GTCCTCGACTTCAAGACGAA	ACGAAGTTACCTCTTCCATCGTATGCCAAAGTCCTCGACTTCAAGACAAAAGGAAAACCTTAATCTCTTCCAACATTCAATAGGGACGTCTCACTGGCTTGTTCCACAGGAA	478	487	CAGTGAAAGATAAATGATCGGACGAAGTTACCTCTTCCATCGTATGCCAAAGTCCTCGACTTCAAGACAAAAGGAAAACCTTAATCTCTTCCAACATTCAATAGGGACGTCTCACTGGCTTGTTCCACAGGAAGTCCTCGACTTCAAGACGAAGTTTTAGAGCTAGAAATAGCAAGTATTTACC	Leu	End	TGG	Leu478End1
CAAAGTCCTCGACTTCAAGA	TACAACGAAGTTACCTCTTCCATCGTATGCCAAAGTCCTCGACTTCAAAACAAATGGAAAACCTTAATCTCTTCCAACATTCAATAGGGACGTCTCACTGGCTTGTTCCACAGGAA	478	491	CAGTGAAAGATAAATGATCGGTACAACGAAGTTACCTCTTCCATCGTATGCCAAAGTCCTCGACTTCAAAACAAATGGAAAACCTTAATCTCTTCCAACATTCAATAGGGACGTCTCACTGGCTTGTTCCACAGGAACAAAGTCCTCGACTTCAAGAGTTTTAGAGCTAGAAATAGCAAGCTGG	Leu	End	CGA	Leu478End2
TGAATGTTGGAAGAGATTTG	TTCCTGTGGAACAAGCCAGTGAGACGTCCCTATTGAATGTTGGAAGAGATTGAGGATTTCCATTCGTCTTGAAGTCGAGGACTTTGGCATACGATGGAAGAGGTAA	478	481	CAGTGAAAGATAAATGATCGGTTCCTGTGGAACAAGCCAGTGAGACGTCCCTATTGAATGTTGGAAGAGATTGAGGATTTCCATTCGTCTTGAAGTCGAGGACTTTGGCATACGATGGAAGAGGTAATGAATGTTGGAAGAGATTTGGTTTTAGAGCTAGAAATAGCAAGTTTCCATAACGCAG	Leu	End	GGT	Leu478End3
GTCCTCGACTTCAAGACGAA	ACGAAGTTACCTCTTCCATCGTATGCCAAAGTCCTCGACTTCAAGACAAAAGGAAATTACAAATCTCTTCCAACATTCAATAGGGACGTCTCACTGGCTTGTTCCACAG	481	487	CAGTGAAAGATAAATGATCGGACGAAGTTACCTCTTCCATCGTATGCCAAAGTCCTCGACTTCAAGACAAAAGGAAATTACAAATCTCTTCCAACATTCAATAGGGACGTCTCACTGGCTTGTTCCACAGGTCCTCGACTTCAAGACGAAGTTTTAGAGCTAGAAATAGCAAGGTTCTGCCTGC	Gly	End	TGG	Gly481End0
CAAAGTCCTCGACTTCAAGA	TACAACGAAGTTACCTCTTCCATCGTATGCCAAAGTCCTCGACTTCAAAACAAATGGAAATTACAAATCTCTTCCAACATTCAATAGGGACGTCTCACTGGCTTGTTCCACAG	481	491	CAGTGAAAGATAAATGATCGGTACAACGAAGTTACCTCTTCCATCGTATGCCAAAGTCCTCGACTTCAAAACAAATGGAAATTACAAATCTCTTCCAACATTCAATAGGGACGTCTCACTGGCTTGTTCCACAGCAAAGTCCTCGACTTCAAGAGTTTTAGAGCTAGAAATAGCAAGCATATGA	Gly	End	CGA	Gly481End1
TGAATGTTGGAAGAGATTTG	CTGTGGAACAAGCCAGTGAGACGTCCCTATTGAATGTTGGAAGAGATTTGTAATTTCCATTCGTCTTGAAGTCGAGGACTTTGGCATACGATGGAAGAGGTAA	481	481	CAGTGAAAGATAAATGATCGGCTGTGGAACAAGCCAGTGAGACGTCCCTATTGAATGTTGGAAGAGATTTGTAATTTCCATTCGTCTTGAAGTCGAGGACTTTGGCATACGATGGAAGAGGTAATGAATGTTGGAAGAGATTTGGTTTTAGAGCTAGAAATAGCAAGAGTTGCGTGTTTCGGGG	Gly	End	GGT	Gly481End2
CGTCCCTATTGAATGTTGGA	AAAGTGTTCCTGTGGAACAAGCCAGTGAGACGTCCCTATTGAATGTTGGTCGTGATTTGTAATTTCCATTCGTCTTGAAGTCGAGGACTTTGGCATACGATGGAAGAGGTAA	481	472	CAGTGAAAGATAAATGATCGGAAAGTGTTCCTGTGGAACAAGCCAGTGAGACGTCCCTATTGAATGTTGGTCGTGATTTGTAATTTCCATTCGTCTTGAAGTCGAGGACTTTGGCATACGATGGAAGAGGTAACGTCCCTATTGAATGTTGGAGTTTTAGAGCTAGAAATAGCAAGTCCCCGTG	Gly	End	AGA	Gly481End3
GTCCTCGACTTCAAGACGAA	ACGAAGTTACCTCTTCCATCGTATGCCAAAGTCCTCGACTTCAAGACAAAAGGTTAACCCAAATCTCTTCCAACATTCAATAGGGACGTCTCACTGGCTTGTTCCA	484	487	CAGTGAAAGATAAATGATCGGACGAAGTTACCTCTTCCATCGTATGCCAAAGTCCTCGACTTCAAGACAAAAGGTTAACCCAAATCTCTTCCAACATTCAATAGGGACGTCTCACTGGCTTGTTCCAGTCCTCGACTTCAAGACGAAGTTTTAGAGCTAGAAATAGCAAGAAGTCTACTTGTCA	Phe	End	TGG	Phe484End0
CAAAGTCCTCGACTTCAAGA	TACAACGAAGTTACCTCTTCCATCGTATGCCAAAGTCCTCGACTTCAAAACAAATGGTTAACCCAAATCTCTTCCAACATTCAATAGGGACGTCTCACTGGCTTGTTCCA	484	491	CAGTGAAAGATAAATGATCGGTACAACGAAGTTACCTCTTCCATCGTATGCCAAAGTCCTCGACTTCAAAACAAATGGTTAACCCAAATCTCTTCCAACATTCAATAGGGACGTCTCACTGGCTTGTTCCACAAAGTCCTCGACTTCAAGAGTTTTAGAGCTAGAAATAGCAAGGAGGGACGTC	Phe	End	CGA	Phe484End1
TGAATGTTGGAAGAGATTTG	CTGTGGAACAAGCCAGTGAGACGTCCCTATTGAATGTTGGAAGAGATCTAGGATAACCATTCGTCTTGAAGTCGAGGACTTTGGCATACGATGGAAGAGGTAACTT	484	481	CAGTGAAAGATAAATGATCGGCTGTGGAACAAGCCAGTGAGACGTCCCTATTGAATGTTGGAAGAGATCTAGGATAACCATTCGTCTTGAAGTCGAGGACTTTGGCATACGATGGAAGAGGTAACTTTGAATGTTGGAAGAGATTTGGTTTTAGAGCTAGAAATAGCAAGTGGACCATGTATTC	Phe	End	GGT	Phe484End2
CGTCCCTATTGAATGTTGGA	AAAGTGTTCCTGTGGAACAAGCCAGTGAGACGTCCCTATTGAATGTTGGTCGTGATTTGGGTTAACCATTCGTCTTGAAGTCGAGGACTTTGGCATACGATGGAAGAGGTAACTT	484	472	CAGTGAAAGATAAATGATCGGAAAGTGTTCCTGTGGAACAAGCCAGTGAGACGTCCCTATTGAATGTTGGTCGTGATTTGGGTTAACCATTCGTCTTGAAGTCGAGGACTTTGGCATACGATGGAAGAGGTAACTTCGTCCCTATTGAATGTTGGAGTTTTAGAGCTAGAAATAGCAAGGTTTA	Phe	End	AGA	Phe484End3
GTCCTCGACTTCAAGACGAA	ACGAAGTTACCTCTTCCATCGTATGCCAAAGTCCTCGACTTCAAGACGAATTAAAAACCCAAATCTCTTCCAACATTCAATAGGGACGTCTCACTGGCTTGTT	487	487	CAGTGAAAGATAAATGATCGGACGAAGTTACCTCTTCCATCGTATGCCAAAGTCCTCGACTTCAAGACGAATTAAAAACCCAAATCTCTTCCAACATTCAATAGGGACGTCTCACTGGCTTGTTGTCCTCGACTTCAAGACGAAGTTTTAGAGCTAGAAATAGCAAGATCGCCCCGTATCCCAG	Pro	End	TGG	Pro487End0
CAAAGTCCTCGACTTCAAGA	TACAACGAAGTTACCTCTTCCATCGTATGCCAAAGTCCTCGACTTCAAAACAAATTAAAAACCCAAATCTCTTCCAACATTCAATAGGGACGTCTCACTGGCTTGTT	487	491	CAGTGAAAGATAAATGATCGGTACAACGAAGTTACCTCTTCCATCGTATGCCAAAGTCCTCGACTTCAAAACAAATTAAAAACCCAAATCTCTTCCAACATTCAATAGGGACGTCTCACTGGCTTGTTCAAAGTCCTCGACTTCAAGAGTTTTAGAGCTAGAAATAGCAAGCAAAATATCGGTG	Pro	End	CGA	Pro487End1
AGAGATTTGGGTTTTCCATT	TTACAACGAAGTTACCTCTTCCATCGTATGCCAAAGTCCTCGACTTCAAAACAAATCAAAAACCCAAATCTCTTCCAACATTCAATAGGGACGTCTCACTGGCTTGTT	487	492	CAGTGAAAGATAAATGATCGGTTACAACGAAGTTACCTCTTCCATCGTATGCCAAAGTCCTCGACTTCAAAACAAATCAAAAACCCAAATCTCTTCCAACATTCAATAGGGACGTCTCACTGGCTTGTTAGAGATTTGGGTTTTCCATTGTTTTAGAGCTAGAAATAGCAAGCAGGCGCCAACT	Pro	End	CGT	Pro487End2
TGCCAAAGTCCTCGACTTCA	CTTTACAACGAAGTTACCTCTTCCATCGTATGCCAAAGTCCTCGACTTTAGAACGAATTAAAAACCCAAATCTCTTCCAACATTCAATAGGGACGTCTCACTGGCTTGTT	487	494	CAGTGAAAGATAAATGATCGGCTTTACAACGAAGTTACCTCTTCCATCGTATGCCAAAGTCCTCGACTTTAGAACGAATTAAAAACCCAAATCTCTTCCAACATTCAATAGGGACGTCTCACTGGCTTGTTTGCCAAAGTCCTCGACTTCAGTTTTAGAGCTAGAAATAGCAAGTTTTTTATCC	Pro	End	AGA	Pro487End3
CAAAGTCCTCGACTTCAAGA	TACAACGAAGTTACCTCTTCCATCGTATGCCAAAGTCCTCGACTTCAAGACTTATGGAAAACCCAAATCTCTTCCAACATTCAATAGGGACGTCTCACTGGCTT	490	491	CAGTGAAAGATAAATGATCGGTACAACGAAGTTACCTCTTCCATCGTATGCCAAAGTCCTCGACTTCAAGACTTATGGAAAACCCAAATCTCTTCCAACATTCAATAGGGACGTCTCACTGGCTTCAAAGTCCTCGACTTCAAGAGTTTTAGAGCTAGAAATAGCAAGTAGCAAGGCTGCACTC	Phe	End	CGA	Phe490End0
GTCCTCGACTTCAAGACGAA	ACAACGAAGTTACCTCTTCCATCGTATGCCAAAGTCCTCGACTTCAAGACTCAAGGAAAACCCAAATCTCTTCCAACATTCAATAGGGACGTCTCACTGGCTTGTT	490	487	CAGTGAAAGATAAATGATCGGACAACGAAGTTACCTCTTCCATCGTATGCCAAAGTCCTCGACTTCAAGACTCAAGGAAAACCCAAATCTCTTCCAACATTCAATAGGGACGTCTCACTGGCTTGTTGTCCTCGACTTCAAGACGAAGTTTTAGAGCTAGAAATAGCAAGTAGCCCTTTAATTG	Phe	End	TGG	Phe490End1
AGAGATTTGGGTTTTCCATT	AAGCCAGTGAGACGTCCCTATTGAATGTTGGAAGAGATTTGGGTTTTCCTTGAGTTTTGAAGTCGAGGACTTTGGCATACGATGGAAGAGGTAACTTCGTTGTAA	490	492	CAGTGAAAGATAAATGATCGGAAGCCAGTGAGACGTCCCTATTGAATGTTGGAAGAGATTTGGGTTTTCCTTGAGTTTTGAAGTCGAGGACTTTGGCATACGATGGAAGAGGTAACTTCGTTGTAAAGAGATTTGGGTTTTCCATTGTTTTAGAGCTAGAAATAGCAAGTGAATGTAAACCGAG	Phe	End	CGT	Phe490End2
TGCCAAAGTCCTCGACTTCA	CTTTACAACGAAGTTACCTCTTCCATCGTATGCCAAAGTCCTCGACTTTAGAACTTATGGAAAACCCAAATCTCTTCCAACATTCAATAGGGACGTCTCACTGGCTT	490	494	CAGTGAAAGATAAATGATCGGCTTTACAACGAAGTTACCTCTTCCATCGTATGCCAAAGTCCTCGACTTTAGAACTTATGGAAAACCCAAATCTCTTCCAACATTCAATAGGGACGTCTCACTGGCTTTGCCAAAGTCCTCGACTTCAGTTTTAGAGCTAGAAATAGCAAGTGAAGTAAACGTA	Phe	End	AGA	Phe490End3
CAAAGTCCTCGACTTCAAGA	TTTACAACGAAGTTACCTCTTCCATCGTATGCCAAAGTCCTCGACTTCAATTAAAATGGAAAACCCAAATCTCTTCCAACATTCAATAGGGACGTCTCACTGGCT	493	491	CAGTGAAAGATAAATGATCGGTTTACAACGAAGTTACCTCTTCCATCGTATGCCAAAGTCCTCGACTTCAATTAAAATGGAAAACCCAAATCTCTTCCAACATTCAATAGGGACGTCTCACTGGCTCAAAGTCCTCGACTTCAAGAGTTTTAGAGCTAGAAATAGCAAGCAATCTGTCATGGTC	Val	End	CGA	Val493End0
GTCCTCGACTTCAAGACGAA	TTTACAACGAAGTTACCTCTTCCATCGTATGCCAAAGTCCTCGACTTCAATTAAAAAGGAAAACCCAAATCTCTTCCAACATTCAATAGGGACGTCTCACTGGCTTGTT	493	487	CAGTGAAAGATAAATGATCGGTTTACAACGAAGTTACCTCTTCCATCGTATGCCAAAGTCCTCGACTTCAATTAAAAAGGAAAACCCAAATCTCTTCCAACATTCAATAGGGACGTCTCACTGGCTTGTTGTCCTCGACTTCAAGACGAAGTTTTAGAGCTAGAAATAGCAAGTAACCTTTCGG	Val	End	TGG	Val493End1
TGCCAAAGTCCTCGACTTCA	CTTTACAACGAAGTTACCTCTTCCATCGTATGCCAAAGTCCTCGACTTCAATTAGAATGGAAAACCCAAATCTCTTCCAACATTCAATAGGGACGTCTCACTGG	493	494	CAGTGAAAGATAAATGATCGGCTTTACAACGAAGTTACCTCTTCCATCGTATGCCAAAGTCCTCGACTTCAATTAGAATGGAAAACCCAAATCTCTTCCAACATTCAATAGGGACGTCTCACTGGTGCCAAAGTCCTCGACTTCAGTTTTAGAGCTAGAAATAGCAAGCCTTTATTGCGTATGA	Val	End	AGA	Val493End2
AGAGATTTGGGTTTTCCATT	GCCAGTGAGACGTCCCTATTGAATGTTGGAAGAGATTTGGGTTTTCCATTCTAATTGAAGTCGAGGACTTTGGCATACGATGGAAGAGGTAACTTCGTTGTAAA	493	492	CAGTGAAAGATAAATGATCGGGCCAGTGAGACGTCCCTATTGAATGTTGGAAGAGATTTGGGTTTTCCATTCTAATTGAAGTCGAGGACTTTGGCATACGATGGAAGAGGTAACTTCGTTGTAAAAGAGATTTGGGTTTTCCATTGTTTTAGAGCTAGAAATAGCAAGTTTTGCATGTCTTAAC	Val	End	CGT	Val493End3
CAAAGTCCTCGACTTCAAGA	TTCTTTACAACGAAGTTACCTCTTCCATCGTATGCCAAAGTCCTCGACTTTTAGACAAATGGAAAACCCAAATCTCTTCCAACATTCAATAGGGACGTCTCACTGGCT	496	491	CAGTGAAAGATAAATGATCGGTTCTTTACAACGAAGTTACCTCTTCCATCGTATGCCAAAGTCCTCGACTTTTAGACAAATGGAAAACCCAAATCTCTTCCAACATTCAATAGGGACGTCTCACTGGCTCAAAGTCCTCGACTTCAAGAGTTTTAGAGCTAGAAATAGCAAGGGGATGGATGGT	Leu	End	CGA	Leu496End0
GTCCTCGACTTCAAGACGAA	TTCTTTACAACGAAGTTACCTCTTCCATCGTATGCCAAAGTCCTCGACTTTTAGACAAAAGGAAAACCCAAATCTCTTCCAACATTCAATAGGGACGTCTCACTGGCTTGTT	496	487	CAGTGAAAGATAAATGATCGGTTCTTTACAACGAAGTTACCTCTTCCATCGTATGCCAAAGTCCTCGACTTTTAGACAAAAGGAAAACCCAAATCTCTTCCAACATTCAATAGGGACGTCTCACTGGCTTGTTGTCCTCGACTTCAAGACGAAGTTTTAGAGCTAGAAATAGCAAGCTGCTCTA	Leu	End	TGG	Leu496End1
TTTTCCATTCGTCTTGAAGT	GTGAGACGTCCCTATTGAATGTTGGAAGAGATTTGGGTTTTCCATTCGTCTAAAAGAGTCGTACTTTGGCATACGATGGAAGAGGTAACTTCGTTGTAAAGAATAAGGAA	496	503	CAGTGAAAGATAAATGATCGGGTGAGACGTCCCTATTGAATGTTGGAAGAGATTTGGGTTTTCCATTCGTCTAAAAGAGTCGTACTTTGGCATACGATGGAAGAGGTAACTTCGTTGTAAAGAATAAGGAATTTTCCATTCGTCTTGAAGTGTTTTAGAGCTAGAAATAGCAAGTTCACTGTAG	Leu	End	CGA	Leu496End2
TGCCAAAGTCCTCGACTTCA	TTCTTTACAACGAAGTTACCTCTTCCATCGTATGCCAAAGTCCTCGACTTTTAAACGAATGGAAAACCCAAATCTCTTCCAACATTCAATAGGGACGTCTCACTG	496	494	CAGTGAAAGATAAATGATCGGTTCTTTACAACGAAGTTACCTCTTCCATCGTATGCCAAAGTCCTCGACTTTTAAACGAATGGAAAACCCAAATCTCTTCCAACATTCAATAGGGACGTCTCACTGTGCCAAAGTCCTCGACTTCAGTTTTAGAGCTAGAAATAGCAAGCTTATGTGGTACTTG	Leu	End	AGA	Leu496End3
TTTTCCATTCGTCTTGAAGT	AGACGTCCCTATTGAATGTTGGAAGAGATTTGGGTTTTCCATTCGTCTTGTAAAGTCGTACTTTGGCATACGATGGAAGAGGTAACTTCGTTGTAAAGAATAAGGAA	499	503	CAGTGAAAGATAAATGATCGGAGACGTCCCTATTGAATGTTGGAAGAGATTTGGGTTTTCCATTCGTCTTGTAAAGTCGTACTTTGGCATACGATGGAAGAGGTAACTTCGTTGTAAAGAATAAGGAATTTTCCATTCGTCTTGAAGTGTTTTAGAGCTAGAAATAGCAAGATGTTTTAGGGCA	Lys	End	CGA	Lys499End0
GGGTTTTCCATTCGTCTTGA	AGACGTCCCTATTGAATGTTGGAAGAGATTTGGGTTTTCCATTCGTCTTGTAATCGAGGACTTTGGCATACGATGGAAGAGGTAACTTCGTTGTAAAGAATAAG	499	500	CAGTGAAAGATAAATGATCGGAGACGTCCCTATTGAATGTTGGAAGAGATTTGGGTTTTCCATTCGTCTTGTAATCGAGGACTTTGGCATACGATGGAAGAGGTAACTTCGTTGTAAAGAATAAGGGGTTTTCCATTCGTCTTGAGTTTTAGAGCTAGAAATAGCAAGAGACCTGTATAGCAGG	Lys	End	AGT	Lys499End1
CAAAGTCCTCGACTTCAAGA	TTATTCTTTACAACGAAGTTACCTCTTCCATCGTATGCCAAAGTCCTCGATTACAAGACAAATGGAAAACCCAAATCTCTTCCAACATTCAATAGGGACGTCTCACTGGCT	499	491	CAGTGAAAGATAAATGATCGGTTATTCTTTACAACGAAGTTACCTCTTCCATCGTATGCCAAAGTCCTCGATTACAAGACAAATGGAAAACCCAAATCTCTTCCAACATTCAATAGGGACGTCTCACTGGCTCAAAGTCCTCGACTTCAAGAGTTTTAGAGCTAGAAATAGCAAGCGTAACGAC	Lys	End	CGA	Lys499End2
TTCCATTCGTCTTGAAGTCG	AGACGTCCCTATTGAATGTTGGAAGAGATTTGGGTTTTCCATTCGTCTTGTAAAGTCGTACTTTGGCATACGATGGAAGAGGTAACTTCGTTGTAAAGAATAAGGAAAT	499	505	CAGTGAAAGATAAATGATCGGAGACGTCCCTATTGAATGTTGGAAGAGATTTGGGTTTTCCATTCGTCTTGTAAAGTCGTACTTTGGCATACGATGGAAGAGGTAACTTCGTTGTAAAGAATAAGGAAATTTCCATTCGTCTTGAAGTCGGTTTTAGAGCTAGAAATAGCAAGCACAAAATGAT	Lys	End	AGG	Lys499End3
TTTTCCATTCGTCTTGAAGT	CGTCCCTATTGAATGTTGGAAGAGATTTGGGTTTTCCATTCGTCTTGAAGTAAAGGACTTTGGCATACGATGGAAGAGGTAACTTCGTTGTAAAGAATAAGGAA	502	503	CAGTGAAAGATAAATGATCGGCGTCCCTATTGAATGTTGGAAGAGATTTGGGTTTTCCATTCGTCTTGAAGTAAAGGACTTTGGCATACGATGGAAGAGGTAACTTCGTTGTAAAGAATAAGGAATTTTCCATTCGTCTTGAAGTGTTTTAGAGCTAGAAATAGCAAGAGGGGTGATATCGAGA	Ser	End	CGA	Ser502End0
TTCCATTCGTCTTGAAGTCG	CGTCCCTATTGAATGTTGGAAGAGATTTGGGTTTTCCATTCGTCTTGAAGTGACGTACTTTGGCATACGATGGAAGAGGTAACTTCGTTGTAAAGAATAAGGAAAT	502	505	CAGTGAAAGATAAATGATCGGCGTCCCTATTGAATGTTGGAAGAGATTTGGGTTTTCCATTCGTCTTGAAGTGACGTACTTTGGCATACGATGGAAGAGGTAACTTCGTTGTAAAGAATAAGGAAATTTCCATTCGTCTTGAAGTCGGTTTTAGAGCTAGAAATAGCAAGCCGTTACTCTCCTG	Ser	End	AGG	Ser502End1
TCCATTCGTCTTGAAGTCGA	CGTCCCTATTGAATGTTGGAAGAGATTTGGGTTTTCCATTCGTCTTGAAGTAACGTACATTGGCATACGATGGAAGAGGTAACTTCGTTGTAAAGAATAAGGAAATG	502	506	CAGTGAAAGATAAATGATCGGCGTCCCTATTGAATGTTGGAAGAGATTTGGGTTTTCCATTCGTCTTGAAGTAACGTACATTGGCATACGATGGAAGAGGTAACTTCGTTGTAAAGAATAAGGAAATGTCCATTCGTCTTGAAGTCGAGTTTTAGAGCTAGAAATAGCAAGAAACGACTGTATT	Ser	End	GGA	Ser502End2
GGGTTTTCCATTCGTCTTGA	GACGTCCCTATTGAATGTTGGAAGAGATTTGGGTTTTCCATTCGTCTTGAAATAAAGGACTTTGGCATACGATGGAAGAGGTAACTTCGTTGTAAAGAATAAGGA	502	500	CAGTGAAAGATAAATGATCGGGACGTCCCTATTGAATGTTGGAAGAGATTTGGGTTTTCCATTCGTCTTGAAATAAAGGACTTTGGCATACGATGGAAGAGGTAACTTCGTTGTAAAGAATAAGGAGGGTTTTCCATTCGTCTTGAGTTTTAGAGCTAGAAATAGCAAGCGCCGAATTTCATGC	Ser	End	AGT	Ser502End3
TTCCATTCGTCTTGAAGTCG	CCCTATTGAATGTTGGAAGAGATTTGGGTTTTCCATTCGTCTTGAAGTCGTAAACTTTGGCATACGATGGAAGAGGTAACTTCGTTGTAAAGAATAAGGAAAT	505	505	CAGTGAAAGATAAATGATCGGCCCTATTGAATGTTGGAAGAGATTTGGGTTTTCCATTCGTCTTGAAGTCGTAAACTTTGGCATACGATGGAAGAGGTAACTTCGTTGTAAAGAATAAGGAAATTTCCATTCGTCTTGAAGTCGGTTTTAGAGCTAGAAATAGCAAGCCGTTGAATGGGTAAGG	Arg	End	AGG	Arg505End0
TCCATTCGTCTTGAAGTCGA	CCCTATTGAATGTTGGAAGAGATTTGGGTTTTCCATTCGTCTTGAAGTCGTAAACTTTGGCATACGATGGAAGAGGTAACTTCGTTGTAAAGAATAAGGAAATG	505	506	CAGTGAAAGATAAATGATCGGCCCTATTGAATGTTGGAAGAGATTTGGGTTTTCCATTCGTCTTGAAGTCGTAAACTTTGGCATACGATGGAAGAGGTAACTTCGTTGTAAAGAATAAGGAAATGTCCATTCGTCTTGAAGTCGAGTTTTAGAGCTAGAAATAGCAAGTCATGTTCTGTTACAG	Arg	End	GGA	Arg505End1
GGGTTTTCCATTCGTCTTGA	GACGTCCCTATTGAATGTTGGAAGAGATTTGGGTTTTCCATTCGTCTTGAAATCGTAAACTTTGGCATACGATGGAAGAGGTAACTTCGTTGTAAAGAATAAGGAAAT	505	500	CAGTGAAAGATAAATGATCGGGACGTCCCTATTGAATGTTGGAAGAGATTTGGGTTTTCCATTCGTCTTGAAATCGTAAACTTTGGCATACGATGGAAGAGGTAACTTCGTTGTAAAGAATAAGGAAATGGGTTTTCCATTCGTCTTGAGTTTTAGAGCTAGAAATAGCAAGCATTACAAATCC	Arg	End	AGT	Arg505End2
AAGTTACCTCTTCCATCGTA	TCCGGAATCATTTCCTTATTCTTTACAACGAAGTTACCTCTTCCATCATAAGCCAAAGTTTACGACTTCAAGACGAATGGAAAACCCAAATCTCTTCCAACATTCAATAGGG	505	514	CAGTGAAAGATAAATGATCGGTCCGGAATCATTTCCTTATTCTTTACAACGAAGTTACCTCTTCCATCATAAGCCAAAGTTTACGACTTCAAGACGAATGGAAAACCCAAATCTCTTCCAACATTCAATAGGGAAGTTACCTCTTCCATCGTAGTTTTAGAGCTAGAAATAGCAAGGGCAGGGA	Arg	End	TGC	Arg505End3
TCCATTCGTCTTGAAGTCGA	CCTATTGAATGTTGGAAGAGATTTGGGTTTTCCATTCGTCTTGAAGTCGCGTTAATTGGCATACGATGGAAGAGGTAACTTCGTTGTAAAGAATAAGGAAATGAT	508	506	CAGTGAAAGATAAATGATCGGCCTATTGAATGTTGGAAGAGATTTGGGTTTTCCATTCGTCTTGAAGTCGCGTTAATTGGCATACGATGGAAGAGGTAACTTCGTTGTAAAGAATAAGGAAATGATTCCATTCGTCTTGAAGTCGAGTTTTAGAGCTAGAAATAGCAAGGTGAAAATCCGGGGG	Thr	End	GGA	Thr508End0
TTCCATTCGTCTTGAAGTCG	CCCTATTGAATGTTGGAAGAGATTTGGGTTTTCCATTCGTCTTGAAGAGTCGTTAATTGGCATACGATGGAAGAGGTAACTTCGTTGTAAAGAATAAGGAAATGAT	508	505	CAGTGAAAGATAAATGATCGGCCCTATTGAATGTTGGAAGAGATTTGGGTTTTCCATTCGTCTTGAAGAGTCGTTAATTGGCATACGATGGAAGAGGTAACTTCGTTGTAAAGAATAAGGAAATGATTTCCATTCGTCTTGAAGTCGGTTTTAGAGCTAGAAATAGCAAGAGAGCTTCGCGTAT	Thr	End	AGG	Thr508End1
AAGTTACCTCTTCCATCGTA	TCCGGAATCATTTCCTTATTCTTTACAACGAAGTTACCTCTTCCATCATAAGCCAATTACCTCGACTTCAAGACGAATGGAAAACCCAAATCTCTTCCAACATTCAATA	508	514	CAGTGAAAGATAAATGATCGGTCCGGAATCATTTCCTTATTCTTTACAACGAAGTTACCTCTTCCATCATAAGCCAATTACCTCGACTTCAAGACGAATGGAAAACCCAAATCTCTTCCAACATTCAATAAAGTTACCTCTTCCATCGTAGTTTTAGAGCTAGAAATAGCAAGTCGTTTCGCCT	Thr	End	TGC	Thr508End2
CGTCTTGAAGTCGAGGACTT	TATTGAATGTTGGAAGAGATTTGGGTTTTCCATTCGTCTTGAAGTCGAGGTAACTAGCTTACGATGGAAGAGGTAACTTCGTTGTAAAGAATAAGGAAATGATTCCG	508	512	CAGTGAAAGATAAATGATCGGTATTGAATGTTGGAAGAGATTTGGGTTTTCCATTCGTCTTGAAGTCGAGGTAACTAGCTTACGATGGAAGAGGTAACTTCGTTGTAAAGAATAAGGAAATGATTCCGCGTCTTGAAGTCGAGGACTTGTTTTAGAGCTAGAAATAGCAAGCTGTCGCTCTGGA	Thr	End	TGG	Thr508End3
AAGTTACCTCTTCCATCGTA	TCCGGAATCATTTCCTTATTCTTTACAACGAAGTTACCTCTTCCATCATAAGCTTAAGTCCTCGACTTCAAGACGAATGGAAAACCCAAATCTCTTCCAACATTCA	511	514	CAGTGAAAGATAAATGATCGGTCCGGAATCATTTCCTTATTCTTTACAACGAAGTTACCTCTTCCATCATAAGCTTAAGTCCTCGACTTCAAGACGAATGGAAAACCCAAATCTCTTCCAACATTCAAAGTTACCTCTTCCATCGTAGTTTTAGAGCTAGAAATAGCAAGCTGTGCTTTACTTC	Leu	End	TGC	Leu511End0
TCCATTCGTCTTGAAGTCGA	CCTATTGAATGTTGGAAGAGATTTGGGTTTTCCATTCGTCTTGAAGTCGCGTACTTAAGCATACGATGGAAGAGGTAACTTCGTTGTAAAGAATAAGGAAATGATTCC	511	506	CAGTGAAAGATAAATGATCGGCCTATTGAATGTTGGAAGAGATTTGGGTTTTCCATTCGTCTTGAAGTCGCGTACTTAAGCATACGATGGAAGAGGTAACTTCGTTGTAAAGAATAAGGAAATGATTCCTCCATTCGTCTTGAAGTCGAGTTTTAGAGCTAGAAATAGCAAGTATGTCCTAGGA	Leu	End	GGA	Leu511End1
TTCCATTCGTCTTGAAGTCG	CCCTATTGAATGTTGGAAGAGATTTGGGTTTTCCATTCGTCTTGAAGAGTCGTACTTAAGCATACGATGGAAGAGGTAACTTCGTTGTAAAGAATAAGGAAATGATTCC	511	505	CAGTGAAAGATAAATGATCGGCCCTATTGAATGTTGGAAGAGATTTGGGTTTTCCATTCGTCTTGAAGAGTCGTACTTAAGCATACGATGGAAGAGGTAACTTCGTTGTAAAGAATAAGGAAATGATTCCTTCCATTCGTCTTGAAGTCGGTTTTAGAGCTAGAAATAGCAAGGCTTACCCTAA	Leu	End	AGG	Leu511End2
CGTCTTGAAGTCGAGGACTT	TGAATGTTGGAAGAGATTTGGGTTTTCCATTCGTCTTGAAGTCGAGGACTTAAGCATACGATGGAAGAGGTAACTTCGTTGTAAAGAATAAGGAAATGATTCCG	511	512	CAGTGAAAGATAAATGATCGGTGAATGTTGGAAGAGATTTGGGTTTTCCATTCGTCTTGAAGTCGAGGACTTAAGCATACGATGGAAGAGGTAACTTCGTTGTAAAGAATAAGGAAATGATTCCGCGTCTTGAAGTCGAGGACTTGTTTTAGAGCTAGAAATAGCAAGAGTCACGTATCAAAGT	Leu	End	TGG	Leu511End3
AAGTTACCTCTTCCATCGTA	TCCGGAATCATTTCCTTATTCTTTACAACGAAGTTACCTCTTCCATCGTATTACAAAGTCCTCGACTTCAAGACGAATGGAAAACCCAAATCTCTTCCAACAT	514	514	CAGTGAAAGATAAATGATCGGTCCGGAATCATTTCCTTATTCTTTACAACGAAGTTACCTCTTCCATCGTATTACAAAGTCCTCGACTTCAAGACGAATGGAAAACCCAAATCTCTTCCAACATAAGTTACCTCTTCCATCGTAGTTTTAGAGCTAGAAATAGCAAGTAGTCTCATGAGTCCTT	Ala	End	TGC	Ala514End0
TCGAGGACTTTGGCATACGA	ATGTTGGAAGAGATTTGGGTTTTCCATTCGTCTTGAAGTCGAGGACTTTGTAATATGACGGTAGAGGTAACTTCGTTGTAAAGAATAAGGAAATGATTCCGGAAGCTTTGG	514	522	CAGTGAAAGATAAATGATCGGATGTTGGAAGAGATTTGGGTTTTCCATTCGTCTTGAAGTCGAGGACTTTGTAATATGACGGTAGAGGTAACTTCGTTGTAAAGAATAAGGAAATGATTCCGGAAGCTTTGGTCGAGGACTTTGGCATACGAGTTTTAGAGCTAGAAATAGCAAGTAGTGACAT	Ala	End	TGG	Ala514End1
AAGTCGAGGACTTTGGCATA	ATGTTGGAAGAGATTTGGGTTTTCCATTCGTCTTGAAGTCGAGGACTTTGTGATATGACGGAAGAGGTAACTTCGTTGTAAAGAATAAGGAAATGATTCCGGAAGCTT	514	519	CAGTGAAAGATAAATGATCGGATGTTGGAAGAGATTTGGGTTTTCCATTCGTCTTGAAGTCGAGGACTTTGTGATATGACGGAAGAGGTAACTTCGTTGTAAAGAATAAGGAAATGATTCCGGAAGCTTAAGTCGAGGACTTTGGCATAGTTTTAGAGCTAGAAATAGCAAGACGCCGAGACTG	Ala	End	CGA	Ala514End2
CGTCTTGAAGTCGAGGACTT	GAATGTTGGAAGAGATTTGGGTTTTCCATTCGTCTTGAAGTCGAGGACTCTATAATACGATGGAAGAGGTAACTTCGTTGTAAAGAATAAGGAAATGATTCCGGA	514	512	CAGTGAAAGATAAATGATCGGGAATGTTGGAAGAGATTTGGGTTTTCCATTCGTCTTGAAGTCGAGGACTCTATAATACGATGGAAGAGGTAACTTCGTTGTAAAGAATAAGGAAATGATTCCGGACGTCTTGAAGTCGAGGACTTGTTTTAGAGCTAGAAATAGCAAGCGACTACAAAACACA	Ala	End	TGG	Ala514End3
TCGAGGACTTTGGCATACGA	TTGGAAGAGATTTGGGTTTTCCATTCGTCTTGAAGTCGAGGACTTTGGCATGAGACGGTAGAGGTAACTTCGTTGTAAAGAATAAGGAAATGATTCCGGAAGCTTTGG	517	522	CAGTGAAAGATAAATGATCGGTTGGAAGAGATTTGGGTTTTCCATTCGTCTTGAAGTCGAGGACTTTGGCATGAGACGGTAGAGGTAACTTCGTTGTAAAGAATAAGGAAATGATTCCGGAAGCTTTGGTCGAGGACTTTGGCATACGAGTTTTAGAGCTAGAAATAGCAAGGTCTGTTGGAGA	Tyr	End	TGG	Tyr517End0
AAGTCGAGGACTTTGGCATA	TTGGAAGAGATTTGGGTTTTCCATTCGTCTTGAAGTCGAGGACTTTGGCTTGAGACGGAAGAGGTAACTTCGTTGTAAAGAATAAGGAAATGATTCCGGAAGCTT	517	519	CAGTGAAAGATAAATGATCGGTTGGAAGAGATTTGGGTTTTCCATTCGTCTTGAAGTCGAGGACTTTGGCTTGAGACGGAAGAGGTAACTTCGTTGTAAAGAATAAGGAAATGATTCCGGAAGCTTAAGTCGAGGACTTTGGCATAGTTTTAGAGCTAGAAATAGCAAGTCATAGCCCGTAGTG	Tyr	End	CGA	Tyr517End1
AAGTTACCTCTTCCATCGTA	GCTTCCGGAATCATTTCCTTATTCTTTACAACGAAGTTACCTCTTCCATCTCAAGCCAAAGTCCTCGACTTCAAGACGAATGGAAAACCCAAATCTCTTCCAACAT	517	514	CAGTGAAAGATAAATGATCGGGCTTCCGGAATCATTTCCTTATTCTTTACAACGAAGTTACCTCTTCCATCTCAAGCCAAAGTCCTCGACTTCAAGACGAATGGAAAACCCAAATCTCTTCCAACATAAGTTACCTCTTCCATCGTAGTTTTAGAGCTAGAAATAGCAAGAAACTGTCTATATT	Tyr	End	TGC	Tyr517End2
CGAGGACTTTGGCATACGAT	TTGGAAGAGATTTGGGTTTTCCATTCGTCTTGAAGTCGAGGACTTTGGCATAAGACGGTAGAGGTAACTTCGTTGTAAAGAATAAGGAAATGATTCCGGAAGCTTTGGA	517	523	CAGTGAAAGATAAATGATCGGTTGGAAGAGATTTGGGTTTTCCATTCGTCTTGAAGTCGAGGACTTTGGCATAAGACGGTAGAGGTAACTTCGTTGTAAAGAATAAGGAAATGATTCCGGAAGCTTTGGACGAGGACTTTGGCATACGATGTTTTAGAGCTAGAAATAGCAAGGGCCAATTGCG	Tyr	End	GGA	Tyr517End3
TCGAGGACTTTGGCATACGA	GAAGAGATTTGGGTTTTCCATTCGTCTTGAAGTCGAGGACTTTGGCATATTGAGGTAGAGGTAACTTCGTTGTAAAGAATAAGGAAATGATTCCGGAAGCTTTGG	520	522	CAGTGAAAGATAAATGATCGGGAAGAGATTTGGGTTTTCCATTCGTCTTGAAGTCGAGGACTTTGGCATATTGAGGTAGAGGTAACTTCGTTGTAAAGAATAAGGAAATGATTCCGGAAGCTTTGGTCGAGGACTTTGGCATACGAGTTTTAGAGCTAGAAATAGCAAGATCGCGTCTCACACT	Asp	End	TGG	Asp520End0
AAGTCGAGGACTTTGGCATA	GGAAGAGATTTGGGTTTTCCATTCGTCTTGAAGTCGAGGACTTTGGCATACTAAGGAAGAGGTAACTTCGTTGTAAAGAATAAGGAAATGATTCCGGAAGCTTT	520	519	CAGTGAAAGATAAATGATCGGGGAAGAGATTTGGGTTTTCCATTCGTCTTGAAGTCGAGGACTTTGGCATACTAAGGAAGAGGTAACTTCGTTGTAAAGAATAAGGAAATGATTCCGGAAGCTTTAAGTCGAGGACTTTGGCATAGTTTTAGAGCTAGAAATAGCAAGCACTTCTCATGGCGGT	Asp	End	CGA	Asp520End1
CGAGGACTTTGGCATACGAT	GAAGAGATTTGGGTTTTCCATTCGTCTTGAAGTCGAGGACTTTGGCATACTGAGGTAGAGGTAACTTCGTTGTAAAGAATAAGGAAATGATTCCGGAAGCTTTGGA	520	523	CAGTGAAAGATAAATGATCGGGAAGAGATTTGGGTTTTCCATTCGTCTTGAAGTCGAGGACTTTGGCATACTGAGGTAGAGGTAACTTCGTTGTAAAGAATAAGGAAATGATTCCGGAAGCTTTGGACGAGGACTTTGGCATACGATGTTTTAGAGCTAGAAATAGCAAGCCCTATGCTGTAAT	Asp	End	GGA	Asp520End2
GGACTTTGGCATACGATGGA	GAAGAGATTTGGGTTTTCCATTCGTCTTGAAGTCGAGGACTTTGGCATACTAAGGTCGTGGTAACTTCGTTGTAAAGAATAAGGAAATGATTCCGGAAGCTTTGGAAGT	520	526	CAGTGAAAGATAAATGATCGGGAAGAGATTTGGGTTTTCCATTCGTCTTGAAGTCGAGGACTTTGGCATACTAAGGTCGTGGTAACTTCGTTGTAAAGAATAAGGAAATGATTCCGGAAGCTTTGGAAGTGGACTTTGGCATACGATGGAGTTTTAGAGCTAGAAATAGCAAGCAGACCGTGAT	Asp	End	AGA	Asp520End3
TCGAGGACTTTGGCATACGA	AGAGATTTGGGTTTTCCATTCGTCTTGAAGTCGAGGACTTTGGCATACGATTAAAGAGGTAACTTCGTTGTAAAGAATAAGGAAATGATTCCGGAAGCTTTGGA	523	522	CAGTGAAAGATAAATGATCGGAGAGATTTGGGTTTTCCATTCGTCTTGAAGTCGAGGACTTTGGCATACGATTAAAGAGGTAACTTCGTTGTAAAGAATAAGGAAATGATTCCGGAAGCTTTGGATCGAGGACTTTGGCATACGAGTTTTAGAGCTAGAAATAGCAAGAAGGCTTTCGTGTAAT	Gly	End	TGG	Gly523End0
CGAGGACTTTGGCATACGAT	GAGATTTGGGTTTTCCATTCGTCTTGAAGTCGAGGACTTTGGCATACGATTAAAGAGGTAACTTCGTTGTAAAGAATAAGGAAATGATTCCGGAAGCTTTGGA	523	523	CAGTGAAAGATAAATGATCGGGAGATTTGGGTTTTCCATTCGTCTTGAAGTCGAGGACTTTGGCATACGATTAAAGAGGTAACTTCGTTGTAAAGAATAAGGAAATGATTCCGGAAGCTTTGGACGAGGACTTTGGCATACGATGTTTTAGAGCTAGAAATAGCAAGCTGCTGCCATCCTTCGG	Gly	End	GGA	Gly523End1
GGACTTTGGCATACGATGGA	GAGATTTGGGTTTTCCATTCGTCTTGAAGTCGAGGACTTTGGCATACGATTGACGTGGTAACTTCGTTGTAAAGAATAAGGAAATGATTCCGGAAGCTTTGGAAGT	523	526	CAGTGAAAGATAAATGATCGGGAGATTTGGGTTTTCCATTCGTCTTGAAGTCGAGGACTTTGGCATACGATTGACGTGGTAACTTCGTTGTAAAGAATAAGGAAATGATTCCGGAAGCTTTGGAAGTGGACTTTGGCATACGATGGAGTTTTAGAGCTAGAAATAGCAAGCTCCAACTTCTCAG	Gly	End	AGA	Gly523End2
AAGTCGAGGACTTTGGCATA	GGAAGAGATTTGGGTTTTCCATTCGTCTTGAAGTCGAGGACTTTGGCTTACGACTAAAGAGGTAACTTCGTTGTAAAGAATAAGGAAATGATTCCGGAAGCTTTGGA	523	519	CAGTGAAAGATAAATGATCGGGGAAGAGATTTGGGTTTTCCATTCGTCTTGAAGTCGAGGACTTTGGCTTACGACTAAAGAGGTAACTTCGTTGTAAAGAATAAGGAAATGATTCCGGAAGCTTTGGAAAGTCGAGGACTTTGGCATAGTTTTAGAGCTAGAAATAGCAAGTCCAAATGTGATG	Gly	End	CGA	Gly523End3
GGACTTTGGCATACGATGGA	ATTTGGGTTTTCCATTCGTCTTGAAGTCGAGGACTTTGGCATACGATGGATAAGGTAACTTCGTTGTAAAGAATAAGGAAATGATTCCGGAAGCTTTGGAAGT	526	526	CAGTGAAAGATAAATGATCGGATTTGGGTTTTCCATTCGTCTTGAAGTCGAGGACTTTGGCATACGATGGATAAGGTAACTTCGTTGTAAAGAATAAGGAAATGATTCCGGAAGCTTTGGAAGTGGACTTTGGCATACGATGGAGTTTTAGAGCTAGAAATAGCAAGACCTACTTTACTCACAG	Arg	End	AGA	Arg526End0
TCGAGGACTTTGGCATACGA	AGAGATTTGGGTTTTCCATTCGTCTTGAAGTCGAGGACTTTGGCATATGATGGTTAAGGTAACTTCGTTGTAAAGAATAAGGAAATGATTCCGGAAGCTTTGGAAGT	526	522	CAGTGAAAGATAAATGATCGGAGAGATTTGGGTTTTCCATTCGTCTTGAAGTCGAGGACTTTGGCATATGATGGTTAAGGTAACTTCGTTGTAAAGAATAAGGAAATGATTCCGGAAGCTTTGGAAGTTCGAGGACTTTGGCATACGAGTTTTAGAGCTAGAAATAGCAAGCCCGTAAGCCTTC	Arg	End	TGG	Arg526End1
CGAGGACTTTGGCATACGAT	GAGATTTGGGTTTTCCATTCGTCTTGAAGTCGAGGACTTTGGCATACGACGGTTAAGGTAACTTCGTTGTAAAGAATAAGGAAATGATTCCGGAAGCTTTGGAAGT	526	523	CAGTGAAAGATAAATGATCGGGAGATTTGGGTTTTCCATTCGTCTTGAAGTCGAGGACTTTGGCATACGACGGTTAAGGTAACTTCGTTGTAAAGAATAAGGAAATGATTCCGGAAGCTTTGGAAGTCGAGGACTTTGGCATACGATGTTTTAGAGCTAGAAATAGCAAGGAGCGTAATTGGGT	Arg	End	GGA	Arg526End2
AAGTCGAGGACTTTGGCATA	GGAAGAGATTTGGGTTTTCCATTCGTCTTGAAGTCGAGGACTTTGGCTTACGACGGATAAGGTAACTTCGTTGTAAAGAATAAGGAAATGATTCCGGAAGCTTTGGAAGT	526	519	CAGTGAAAGATAAATGATCGGGGAAGAGATTTGGGTTTTCCATTCGTCTTGAAGTCGAGGACTTTGGCTTACGACGGATAAGGTAACTTCGTTGTAAAGAATAAGGAAATGATTCCGGAAGCTTTGGAAGTAAGTCGAGGACTTTGGCATAGTTTTAGAGCTAGAAATAGCAAGAGTGAGGACT	Arg	End	CGA	Arg526End3
GGACTTTGGCATACGATGGA	ATTTGGGTTTTCCATTCGTCTTGAAGTCGAGGACTTTGGCATACGATGGTCGTTAAAACTTCGTTGTAAAGAATAAGGAAATGATTCCGGAAGCTTTGGAAGTACT	529	526	CAGTGAAAGATAAATGATCGGATTTGGGTTTTCCATTCGTCTTGAAGTCGAGGACTTTGGCATACGATGGTCGTTAAAACTTCGTTGTAAAGAATAAGGAAATGATTCCGGAAGCTTTGGAAGTACTGGACTTTGGCATACGATGGAGTTTTAGAGCTAGAAATAGCAAGTCGAAAAAAGAGCT	Gly	End	AGA	Gly529End0
TCGAGGACTTTGGCATACGA	AGAGATTTGGGTTTTCCATTCGTCTTGAAGTCGAGGACTTTGGCATATGATGGTAGATAAAACTTCGTTGTAAAGAATAAGGAAATGATTCCGGAAGCTTTGGAAGTACT	529	522	CAGTGAAAGATAAATGATCGGAGAGATTTGGGTTTTCCATTCGTCTTGAAGTCGAGGACTTTGGCATATGATGGTAGATAAAACTTCGTTGTAAAGAATAAGGAAATGATTCCGGAAGCTTTGGAAGTACTTCGAGGACTTTGGCATACGAGTTTTAGAGCTAGAAATAGCAAGCAAAGCGGTA	Gly	End	TGG	Gly529End1
CGAGGACTTTGGCATACGAT	GAGATTTGGGTTTTCCATTCGTCTTGAAGTCGAGGACTTTGGCATACGACGGTAGATAAAACTTCGTTGTAAAGAATAAGGAAATGATTCCGGAAGCTTTGGAAGTACT	529	523	CAGTGAAAGATAAATGATCGGGAGATTTGGGTTTTCCATTCGTCTTGAAGTCGAGGACTTTGGCATACGACGGTAGATAAAACTTCGTTGTAAAGAATAAGGAAATGATTCCGGAAGCTTTGGAAGTACTCGAGGACTTTGGCATACGATGTTTTAGAGCTAGAAATAGCAAGATTCACACAAA	Gly	End	GGA	Gly529End2
AAGTCGAGGACTTTGGCATA	GGAAGAGATTTGGGTTTTCCATTCGTCTTGAAGTCGAGGACTTTGGCTTACGACGGAAGATAAAACTTCGTTGTAAAGAATAAGGAAATGATTCCGGAAGCTTTGGAAGTACT	529	519	CAGTGAAAGATAAATGATCGGGGAAGAGATTTGGGTTTTCCATTCGTCTTGAAGTCGAGGACTTTGGCTTACGACGGAAGATAAAACTTCGTTGTAAAGAATAAGGAAATGATTCCGGAAGCTTTGGAAGTACTAAGTCGAGGACTTTGGCATAGTTTTAGAGCTAGAAATAGCAAGGTTTTGG	Gly	End	CGA	Gly529End3
GGACTTTGGCATACGATGGA	ATTTGGGTTTTCCATTCGTCTTGAAGTCGAGGACTTTGGCATACGATGGTCGTGGTTAATTCGTTGTAAAGAATAAGGAAATGATTCCGGAAGCTTTGGAAGTACTGAA	532	526	CAGTGAAAGATAAATGATCGGATTTGGGTTTTCCATTCGTCTTGAAGTCGAGGACTTTGGCATACGATGGTCGTGGTTAATTCGTTGTAAAGAATAAGGAAATGATTCCGGAAGCTTTGGAAGTACTGAAGGACTTTGGCATACGATGGAGTTTTAGAGCTAGAAATAGCAAGCGTCGTGATTT	Asn	End	AGA	Asn532End0
TCGAGGACTTTGGCATACGA	AGAGATTTGGGTTTTCCATTCGTCTTGAAGTCGAGGACTTTGGCATATGATGGTAGAGGTTAATTCGTTGTAAAGAATAAGGAAATGATTCCGGAAGCTTTGGAAGTACTGAA	532	522	CAGTGAAAGATAAATGATCGGAGAGATTTGGGTTTTCCATTCGTCTTGAAGTCGAGGACTTTGGCATATGATGGTAGAGGTTAATTCGTTGTAAAGAATAAGGAAATGATTCCGGAAGCTTTGGAAGTACTGAATCGAGGACTTTGGCATACGAGTTTTAGAGCTAGAAATAGCAAGATTGGTG	Asn	End	TGG	Asn532End1
CGAGGACTTTGGCATACGAT	GAGATTTGGGTTTTCCATTCGTCTTGAAGTCGAGGACTTTGGCATACGACGGTAGAGGTTAATTCGTTGTAAAGAATAAGGAAATGATTCCGGAAGCTTTGGAAGTACTGAA	532	523	CAGTGAAAGATAAATGATCGGGAGATTTGGGTTTTCCATTCGTCTTGAAGTCGAGGACTTTGGCATACGACGGTAGAGGTTAATTCGTTGTAAAGAATAAGGAAATGATTCCGGAAGCTTTGGAAGTACTGAACGAGGACTTTGGCATACGATGTTTTAGAGCTAGAAATAGCAAGTTCGTGAT	Asn	End	GGA	Asn532End2
TACGATGGAAGAGGTAACTT	GTTTTCCATTCGTCTTGAAGTCGAGGACTTTGGCATACGATGGAAGAGGTTGATTTGTAGTAAAGAATAAGGAAATGATTCCGGAAGCTTTGGAAGTACTGAAGGATC	532	537	CAGTGAAAGATAAATGATCGGGTTTTCCATTCGTCTTGAAGTCGAGGACTTTGGCATACGATGGAAGAGGTTGATTTGTAGTAAAGAATAAGGAAATGATTCCGGAAGCTTTGGAAGTACTGAAGGATCTACGATGGAAGAGGTAACTTGTTTTAGAGCTAGAAATAGCAAGCCGAGGTATGTT	Asn	End	CGT	Asn532End3
TACGATGGAAGAGGTAACTT	TTCCATTCGTCTTGAAGTCGAGGACTTTGGCATACGATGGAAGAGGTAATTGAGTAGTAAAGAATAAGGAAATGATTCCGGAAGCTTTGGAAGTACTGAAGGATC	535	537	CAGTGAAAGATAAATGATCGGTTCCATTCGTCTTGAAGTCGAGGACTTTGGCATACGATGGAAGAGGTAATTGAGTAGTAAAGAATAAGGAAATGATTCCGGAAGCTTTGGAAGTACTGAAGGATCTACGATGGAAGAGGTAACTTGTTTTAGAGCTAGAAATAGCAAGCCTGCTTCGGAAGGC	Phe	End	CGT	Phe535End0
GGACTTTGGCATACGATGGA	ATTTGGGTTTTCCATTCGTCTTGAAGTCGAGGACTTTGGCATACGATGGTCGTGGTAACTAAGTTGTAAAGAATAAGGAAATGATTCCGGAAGCTTTGGAAGTACTGAAGGA	535	526	CAGTGAAAGATAAATGATCGGATTTGGGTTTTCCATTCGTCTTGAAGTCGAGGACTTTGGCATACGATGGTCGTGGTAACTAAGTTGTAAAGAATAAGGAAATGATTCCGGAAGCTTTGGAAGTACTGAAGGAGGACTTTGGCATACGATGGAGTTTTAGAGCTAGAAATAGCAAGGGGATTGG	Phe	End	AGA	Phe535End1
GATGGAAGAGGTAACTTCGT	TTCCATTCGTCTTGAAGTCGAGGACTTTGGCATACGATGGAAGAGGTAACTGAGTAGTTAAGAATAAGGAAATGATTCCGGAAGCTTTGGAAGTACTGAAGGATCGTC	535	540	CAGTGAAAGATAAATGATCGGTTCCATTCGTCTTGAAGTCGAGGACTTTGGCATACGATGGAAGAGGTAACTGAGTAGTTAAGAATAAGGAAATGATTCCGGAAGCTTTGGAAGTACTGAAGGATCGTCGATGGAAGAGGTAACTTCGTGTTTTAGAGCTAGAAATAGCAAGGCGGTGGGTTTG	Phe	End	TGT	Phe535End2
AAGAGGTAACTTCGTTGTAA	TTCCATTCGTCTTGAAGTCGAGGACTTTGGCATACGATGGAAGAGGTAACTAAGTTGTAAAAAACAAGGAAATGATTCCGGAAGCTTTGGAAGTACTGAAGGATCGTCCTTTG	535	545	CAGTGAAAGATAAATGATCGGTTCCATTCGTCTTGAAGTCGAGGACTTTGGCATACGATGGAAGAGGTAACTAAGTTGTAAAAAACAAGGAAATGATTCCGGAAGCTTTGGAAGTACTGAAGGATCGTCCTTTGAAGAGGTAACTTCGTTGTAAGTTTTAGAGCTAGAAATAGCAAGGTATCGG	Phe	End	AGA	Phe535End3
TACGATGGAAGAGGTAACTT	CCATTCGTCTTGAAGTCGAGGACTTTGGCATACGATGGAAGAGGTAACTTCTAAGTAAAGAATAAGGAAATGATTCCGGAAGCTTTGGAAGTACTGAAGGATCG	538	537	CAGTGAAAGATAAATGATCGGCCATTCGTCTTGAAGTCGAGGACTTTGGCATACGATGGAAGAGGTAACTTCTAAGTAAAGAATAAGGAAATGATTCCGGAAGCTTTGGAAGTACTGAAGGATCGTACGATGGAAGAGGTAACTTGTTTTAGAGCTAGAAATAGCAAGTGAGCGGATTGCGAGT	Val	End	CGT	Val538End0
GATGGAAGAGGTAACTTCGT	CATTCGTCTTGAAGTCGAGGACTTTGGCATACGATGGAAGAGGTAACTTTTGAGTTAAGAATAAGGAAATGATTCCGGAAGCTTTGGAAGTACTGAAGGATCGTC	538	540	CAGTGAAAGATAAATGATCGGCATTCGTCTTGAAGTCGAGGACTTTGGCATACGATGGAAGAGGTAACTTTTGAGTTAAGAATAAGGAAATGATTCCGGAAGCTTTGGAAGTACTGAAGGATCGTCGATGGAAGAGGTAACTTCGTGTTTTAGAGCTAGAAATAGCAAGAACTAGACAGTTGTC	Val	End	TGT	Val538End1
AAGAGGTAACTTCGTTGTAA	CATTCGTCTTGAAGTCGAGGACTTTGGCATACGATGGAAGAGGTAACTTCTAAGTAAAAAACAAGGAAATGATTCCGGAAGCTTTGGAAGTACTGAAGGATCGTCCTTTG	538	545	CAGTGAAAGATAAATGATCGGCATTCGTCTTGAAGTCGAGGACTTTGGCATACGATGGAAGAGGTAACTTCTAAGTAAAAAACAAGGAAATGATTCCGGAAGCTTTGGAAGTACTGAAGGATCGTCCTTTGAAGAGGTAACTTCGTTGTAAGTTTTAGAGCTAGAAATAGCAAGTCGTTCTAAG	Val	End	AGA	Val538End2
GGACTTTGGCATACGATGGA	ATTTGGGTTTTCCATTCGTCTTGAAGTCGAGGACTTTGGCATACGATGGTCGTGGTAACTTCTAAGTAAAGAATAAGGAAATGATTCCGGAAGCTTTGGAAGTACTGAAGGATCG	538	526	CAGTGAAAGATAAATGATCGGATTTGGGTTTTCCATTCGTCTTGAAGTCGAGGACTTTGGCATACGATGGTCGTGGTAACTTCTAAGTAAAGAATAAGGAAATGATTCCGGAAGCTTTGGAAGTACTGAAGGATCGGGACTTTGGCATACGATGGAGTTTTAGAGCTAGAAATAGCAAGCGGGT	Val	End	AGA	Val538End3
AAGAGGTAACTTCGTTGTAA	TCGTCTTGAAGTCGAGGACTTTGGCATACGATGGAAGAGGTAACTTCGTTTAAAAAAACAAGGAAATGATTCCGGAAGCTTTGGAAGTACTGAAGGATCGTCCTTTG	541	545	CAGTGAAAGATAAATGATCGGTCGTCTTGAAGTCGAGGACTTTGGCATACGATGGAAGAGGTAACTTCGTTTAAAAAAACAAGGAAATGATTCCGGAAGCTTTGGAAGTACTGAAGGATCGTCCTTTGAAGAGGTAACTTCGTTGTAAGTTTTAGAGCTAGAAATAGCAAGACGTATTAAGTTT	Val	End	AGA	Val541End0
GATGGAAGAGGTAACTTCGT	TTCGTCTTGAAGTCGAGGACTTTGGCATACGATGGAAGAGGTAACTTCGTTTAAAAGAATAAGGAAATGATTCCGGAAGCTTTGGAAGTACTGAAGGATCGTCC	541	540	CAGTGAAAGATAAATGATCGGTTCGTCTTGAAGTCGAGGACTTTGGCATACGATGGAAGAGGTAACTTCGTTTAAAAGAATAAGGAAATGATTCCGGAAGCTTTGGAAGTACTGAAGGATCGTCCGATGGAAGAGGTAACTTCGTGTTTTAGAGCTAGAAATAGCAAGCCAAACGGTGTCGATC	Val	End	TGT	Val541End1
TACGATGGAAGAGGTAACTT	CCATTCGTCTTGAAGTCGAGGACTTTGGCATACGATGGAAGAGGTAATTTCGTATAAAAGAATAAGGAAATGATTCCGGAAGCTTTGGAAGTACTGAAGGATCGTCC	541	537	CAGTGAAAGATAAATGATCGGCCATTCGTCTTGAAGTCGAGGACTTTGGCATACGATGGAAGAGGTAATTTCGTATAAAAGAATAAGGAAATGATTCCGGAAGCTTTGGAAGTACTGAAGGATCGTCCTACGATGGAAGAGGTAACTTGTTTTAGAGCTAGAAATAGCAAGGTTCAACCCCACT	Val	End	CGT	Val541End2
GGACTTTGGCATACGATGGA	ATTTGGGTTTTCCATTCGTCTTGAAGTCGAGGACTTTGGCATACGATGGTCGTGGTAACTTCGTTTAAAAGAATAAGGAAATGATTCCGGAAGCTTTGGAAGTACTGAAGGATCGTCC	541	526	CAGTGAAAGATAAATGATCGGATTTGGGTTTTCCATTCGTCTTGAAGTCGAGGACTTTGGCATACGATGGTCGTGGTAACTTCGTTTAAAAGAATAAGGAAATGATTCCGGAAGCTTTGGAAGTACTGAAGGATCGTCCGGACTTTGGCATACGATGGAGTTTTAGAGCTAGAAATAGCAAGTC	Val	End	AGA	Val541End3
AAGAGGTAACTTCGTTGTAA	TCTTGAAGTCGAGGACTTTGGCATACGATGGAAGAGGTAACTTCGTTGTATAAAATAAGGAAATGATTCCGGAAGCTTTGGAAGTACTGAAGGATCGTCCTTTG	544	545	CAGTGAAAGATAAATGATCGGTCTTGAAGTCGAGGACTTTGGCATACGATGGAAGAGGTAACTTCGTTGTATAAAATAAGGAAATGATTCCGGAAGCTTTGGAAGTACTGAAGGATCGTCCTTTGAAGAGGTAACTTCGTTGTAAGTTTTAGAGCTAGAAATAGCAAGTGACCTATATCTGAGA	Lys	End	AGA	Lys544End0
GATGGAAGAGGTAACTTCGT	TTCGTCTTGAAGTCGAGGACTTTGGCATACGATGGAAGAGGTAACTTTGTTGTTTAAAATAAGGAAATGATTCCGGAAGCTTTGGAAGTACTGAAGGATCGTCCTTT	544	540	CAGTGAAAGATAAATGATCGGTTCGTCTTGAAGTCGAGGACTTTGGCATACGATGGAAGAGGTAACTTTGTTGTTTAAAATAAGGAAATGATTCCGGAAGCTTTGGAAGTACTGAAGGATCGTCCTTTGATGGAAGAGGTAACTTCGTGTTTTAGAGCTAGAAATAGCAAGATCACTGACTTAC	Lys	End	TGT	Lys544End1
TACGATGGAAGAGGTAACTT	CCATTCGTCTTGAAGTCGAGGACTTTGGCATACGATGGAAGAGGTAATTTCGTAGTATAAAATAAGGAAATGATTCCGGAAGCTTTGGAAGTACTGAAGGATCGTCCTTT	544	537	CAGTGAAAGATAAATGATCGGCCATTCGTCTTGAAGTCGAGGACTTTGGCATACGATGGAAGAGGTAATTTCGTAGTATAAAATAAGGAAATGATTCCGGAAGCTTTGGAAGTACTGAAGGATCGTCCTTTTACGATGGAAGAGGTAACTTGTTTTAGAGCTAGAAATAGCAAGTTCTTCCTCA	Lys	End	CGT	Lys544End2
TCAGTACTTCCAAAGCTTCC	TCTTGAAGTCGAGGACTTTGGCATACGATGGAAGAGGTAACTTCGTTGTATAAAATAAGGAAATGATACCAGAGGCTTTGGAAGTACTGAAGGATCGTCCTTTGTACGCCGAAAAATGGG	544	561	CAGTGAAAGATAAATGATCGGTCTTGAAGTCGAGGACTTTGGCATACGATGGAAGAGGTAACTTCGTTGTATAAAATAAGGAAATGATACCAGAGGCTTTGGAAGTACTGAAGGATCGTCCTTTGTACGCCGAAAAATGGGTCAGTACTTCCAAAGCTTCCGTTTTAGAGCTAGAAATAGCAAG	Lys	End	GGA	Lys544End3
AAGAGGTAACTTCGTTGTAA	CTTGAAGTCGAGGACTTTGGCATACGATGGAAGAGGTAACTTCGTTGTAAAATAAAAGGAAATGATTCCGGAAGCTTTGGAAGTACTGAAGGATCGTCCTTTGTA	547	545	CAGTGAAAGATAAATGATCGGCTTGAAGTCGAGGACTTTGGCATACGATGGAAGAGGTAACTTCGTTGTAAAATAAAAGGAAATGATTCCGGAAGCTTTGGAAGTACTGAAGGATCGTCCTTTGTAAAGAGGTAACTTCGTTGTAAGTTTTAGAGCTAGAAATAGCAAGGCAACGGGGCAACCA	Asn	End	AGA	Asn547End0
GATGGAAGAGGTAACTTCGT	TTCGTCTTGAAGTCGAGGACTTTGGCATACGATGGAAGAGGTAACTTTGTTGTTAAGTAAAAGGAAATGATTCCGGAAGCTTTGGAAGTACTGAAGGATCGTCCTTTGTA	547	540	CAGTGAAAGATAAATGATCGGTTCGTCTTGAAGTCGAGGACTTTGGCATACGATGGAAGAGGTAACTTTGTTGTTAAGTAAAAGGAAATGATTCCGGAAGCTTTGGAAGTACTGAAGGATCGTCCTTTGTAGATGGAAGAGGTAACTTCGTGTTTTAGAGCTAGAAATAGCAAGCTGTCACTCC	Asn	End	TGT	Asn547End1
TACGATGGAAGAGGTAACTT	CCATTCGTCTTGAAGTCGAGGACTTTGGCATACGATGGAAGAGGTAATTTCGTAGTAAAGTAAAAGGAAATGATTCCGGAAGCTTTGGAAGTACTGAAGGATCGTCCTTTGTA	547	537	CAGTGAAAGATAAATGATCGGCCATTCGTCTTGAAGTCGAGGACTTTGGCATACGATGGAAGAGGTAATTTCGTAGTAAAGTAAAAGGAAATGATTCCGGAAGCTTTGGAAGTACTGAAGGATCGTCCTTTGTATACGATGGAAGAGGTAACTTGTTTTAGAGCTAGAAATAGCAAGGAATGGC	Asn	End	CGT	Asn547End2
TCAGTACTTCCAAAGCTTCC	TGAAGTCGAGGACTTTGGCATACGATGGAAGAGGTAACTTCGTTGTAAAGTAAAAGGAAATGATACCAGAGGCTTTGGAAGTACTGAAGGATCGTCCTTTGTACGCCGAAAAATGGG	547	561	CAGTGAAAGATAAATGATCGGTGAAGTCGAGGACTTTGGCATACGATGGAAGAGGTAACTTCGTTGTAAAGTAAAAGGAAATGATACCAGAGGCTTTGGAAGTACTGAAGGATCGTCCTTTGTACGCCGAAAAATGGGTCAGTACTTCCAAAGCTTCCGTTTTAGAGCTAGAAATAGCAAGGTT	Asn	End	GGA	Asn547End3
AAGAGGTAACTTCGTTGTAA	CTTGAAGTCGAGGACTTTGGCATACGATGGAAGAGGTAACTTCGTTGTAAAAAATTAAGAAATGATTCCGGAAGCTTTGGAAGTACTGAAGGATCGTCCTTTGTACGC	550	545	CAGTGAAAGATAAATGATCGGCTTGAAGTCGAGGACTTTGGCATACGATGGAAGAGGTAACTTCGTTGTAAAAAATTAAGAAATGATTCCGGAAGCTTTGGAAGTACTGAAGGATCGTCCTTTGTACGCAAGAGGTAACTTCGTTGTAAGTTTTAGAGCTAGAAATAGCAAGTCAGTCAGGCCC	Lys	End	AGA	Lys550End0
AATAAGGAAATGATTCCGGA	AGTCGAGGACTTTGGCATACGATGGAAGAGGTAACTTCGTTGTAAAGAATTAAGAAATGATTCCAGAGGCATTGGAAGTACTGAAGGATCGTCCTTTGTACGCCGAAAAATGGGCACCAT	550	567	CAGTGAAAGATAAATGATCGGAGTCGAGGACTTTGGCATACGATGGAAGAGGTAACTTCGTTGTAAAGAATTAAGAAATGATTCCAGAGGCATTGGAAGTACTGAAGGATCGTCCTTTGTACGCCGAAAAATGGGCACCATAATAAGGAAATGATTCCGGAGTTTTAGAGCTAGAAATAGCAAG	Lys	End	AGC	Lys550End1
GATGGAAGAGGTAACTTCGT	TTCGTCTTGAAGTCGAGGACTTTGGCATACGATGGAAGAGGTAACTTTGTTGTTAAGAATTAAGAAATGATTCCGGAAGCTTTGGAAGTACTGAAGGATCGTCCTTTGTACGC	550	540	CAGTGAAAGATAAATGATCGGTTCGTCTTGAAGTCGAGGACTTTGGCATACGATGGAAGAGGTAACTTTGTTGTTAAGAATTAAGAAATGATTCCGGAAGCTTTGGAAGTACTGAAGGATCGTCCTTTGTACGCGATGGAAGAGGTAACTTCGTGTTTTAGAGCTAGAAATAGCAAGCTAATTT	Lys	End	TGT	Lys550End2
TCAGTACTTCCAAAGCTTCC	AGTCGAGGACTTTGGCATACGATGGAAGAGGTAACTTCGTTGTAAAGAATTAAGAAATGATACCAGAGGCTTTGGAAGTACTGAAGGATCGTCCTTTGTACGCCGAAAAATGGG	550	561	CAGTGAAAGATAAATGATCGGAGTCGAGGACTTTGGCATACGATGGAAGAGGTAACTTCGTTGTAAAGAATTAAGAAATGATACCAGAGGCTTTGGAAGTACTGAAGGATCGTCCTTTGTACGCCGAAAAATGGGTCAGTACTTCCAAAGCTTCCGTTTTAGAGCTAGAAATAGCAAGATATTA	Lys	End	GGA	Lys550End3
AAGAGGTAACTTCGTTGTAA	CTTGAAGTCGAGGACTTTGGCATACGATGGAAGAGGTAACTTCGTTGTAAAAAATAAGTAAATGATTCCGGAAGCTTTGGAAGTACTGAAGGATCGTCCTTTGTACGCCGA	553	545	CAGTGAAAGATAAATGATCGGCTTGAAGTCGAGGACTTTGGCATACGATGGAAGAGGTAACTTCGTTGTAAAAAATAAGTAAATGATTCCGGAAGCTTTGGAAGTACTGAAGGATCGTCCTTTGTACGCCGAAAGAGGTAACTTCGTTGTAAGTTTTAGAGCTAGAAATAGCAAGTGACAAAGA	Glu	End	AGA	Glu553End0
AATAAGGAAATGATTCCGGA	CGAGGACTTTGGCATACGATGGAAGAGGTAACTTCGTTGTAAAGAATAAGTAAATGATTCCAGAGGCATTGGAAGTACTGAAGGATCGTCCTTTGTACGCCGAAAAATGGGCACCAT	553	567	CAGTGAAAGATAAATGATCGGCGAGGACTTTGGCATACGATGGAAGAGGTAACTTCGTTGTAAAGAATAAGTAAATGATTCCAGAGGCATTGGAAGTACTGAAGGATCGTCCTTTGTACGCCGAAAAATGGGCACCATAATAAGGAAATGATTCCGGAGTTTTAGAGCTAGAAATAGCAAGACC	Glu	End	AGC	Glu553End1
TCAGTACTTCCAAAGCTTCC	CGAGGACTTTGGCATACGATGGAAGAGGTAACTTCGTTGTAAAGAATAAGTAAATGATACCAGAGGCTTTGGAAGTACTGAAGGATCGTCCTTTGTACGCCGAAAAATGGG	553	561	CAGTGAAAGATAAATGATCGGCGAGGACTTTGGCATACGATGGAAGAGGTAACTTCGTTGTAAAGAATAAGTAAATGATACCAGAGGCTTTGGAAGTACTGAAGGATCGTCCTTTGTACGCCGAAAAATGGGTCAGTACTTCCAAAGCTTCCGTTTTAGAGCTAGAAATAGCAAGGACATTATA	Glu	End	GGA	Glu553End2
CGATCCTTCAGTACTTCCAA	CGAGGACTTTGGCATACGATGGAAGAGGTAACTTCGTTGTAAAGAATAAGTAAATGATTCCGGAAGCACTAGAAGTACTGAAGGATCGTCCTTTGTACGCCGAAAAATGGGCACCATT	553	568	CAGTGAAAGATAAATGATCGGCGAGGACTTTGGCATACGATGGAAGAGGTAACTTCGTTGTAAAGAATAAGTAAATGATTCCGGAAGCACTAGAAGTACTGAAGGATCGTCCTTTGTACGCCGAAAAATGGGCACCATTCGATCCTTCAGTACTTCCAAGTTTTAGAGCTAGAAATAGCAAGGC	Glu	End	AGC	Glu553End3
AATAAGGAAATGATTCCGGA	GGACTTTGGCATACGATGGAAGAGGTAACTTCGTTGTAAAGAATAAGGAATAAATTCCAGAGGCATTGGAAGTACTGAAGGATCGTCCTTTGTACGCCGAAAAATGGGCACCAT	556	567	CAGTGAAAGATAAATGATCGGGGACTTTGGCATACGATGGAAGAGGTAACTTCGTTGTAAAGAATAAGGAATAAATTCCAGAGGCATTGGAAGTACTGAAGGATCGTCCTTTGTACGCCGAAAAATGGGCACCATAATAAGGAAATGATTCCGGAGTTTTAGAGCTAGAAATAGCAAGTTTTTA	Met	End	AGC	Met556End0
TCAGTACTTCCAAAGCTTCC	GGACTTTGGCATACGATGGAAGAGGTAACTTCGTTGTAAAGAATAAGGAATAAATACCAGAGGCTTTGGAAGTACTGAAGGATCGTCCTTTGTACGCCGAAAAATGGG	556	561	CAGTGAAAGATAAATGATCGGGGACTTTGGCATACGATGGAAGAGGTAACTTCGTTGTAAAGAATAAGGAATAAATACCAGAGGCTTTGGAAGTACTGAAGGATCGTCCTTTGTACGCCGAAAAATGGGTCAGTACTTCCAAAGCTTCCGTTTTAGAGCTAGAAATAGCAAGCAAGCAAGGCGA	Met	End	GGA	Met556End1
AAGAGGTAACTTCGTTGTAA	CTTGAAGTCGAGGACTTTGGCATACGATGGAAGAGGTAACTTCGTTGTAAAAAATAAGGAATAAATTCCGGAAGCTTTGGAAGTACTGAAGGATCGTCCTTTGTACGCCGAAAA	556	545	CAGTGAAAGATAAATGATCGGCTTGAAGTCGAGGACTTTGGCATACGATGGAAGAGGTAACTTCGTTGTAAAAAATAAGGAATAAATTCCGGAAGCTTTGGAAGTACTGAAGGATCGTCCTTTGTACGCCGAAAAAAGAGGTAACTTCGTTGTAAGTTTTAGAGCTAGAAATAGCAAGTATACT	Met	End	AGA	Met556End2
CGATCCTTCAGTACTTCCAA	GGACTTTGGCATACGATGGAAGAGGTAACTTCGTTGTAAAGAATAAGGAATAAATTCCGGAAGCACTAGAAGTACTGAAGGATCGTCCTTTGTACGCCGAAAAATGGGCACCATT	556	568	CAGTGAAAGATAAATGATCGGGGACTTTGGCATACGATGGAAGAGGTAACTTCGTTGTAAAGAATAAGGAATAAATTCCGGAAGCACTAGAAGTACTGAAGGATCGTCCTTTGTACGCCGAAAAATGGGCACCATTCGATCCTTCAGTACTTCCAAGTTTTAGAGCTAGAAATAGCAAGATGTG	Met	End	AGC	Met556End3
AATAAGGAAATGATTCCGGA	CTTTGGCATACGATGGAAGAGGTAACTTCGTTGTAAAGAATAAGGAAATGTAACCAGAGGCATTGGAAGTACTGAAGGATCGTCCTTTGTACGCCGAAAAATGGGCACCAT	559	567	CAGTGAAAGATAAATGATCGGCTTTGGCATACGATGGAAGAGGTAACTTCGTTGTAAAGAATAAGGAAATGTAACCAGAGGCATTGGAAGTACTGAAGGATCGTCCTTTGTACGCCGAAAAATGGGCACCATAATAAGGAAATGATTCCGGAGTTTTAGAGCTAGAAATAGCAAGCGCCACCTC	Ile	End	AGC	Ile559End0
TCAGTACTTCCAAAGCTTCC	CTTTGGCATACGATGGAAGAGGTAACTTCGTTGTAAAGAATAAGGAAATGTGACCAGAGGCTTTGGAAGTACTGAAGGATCGTCCTTTGTACGCCGAAAAATGGG	559	561	CAGTGAAAGATAAATGATCGGCTTTGGCATACGATGGAAGAGGTAACTTCGTTGTAAAGAATAAGGAAATGTGACCAGAGGCTTTGGAAGTACTGAAGGATCGTCCTTTGTACGCCGAAAAATGGGTCAGTACTTCCAAAGCTTCCGTTTTAGAGCTAGAAATAGCAAGCCAACGCAGATCATT	Ile	End	GGA	Ile559End1
CGATCCTTCAGTACTTCCAA	CTTTGGCATACGATGGAAGAGGTAACTTCGTTGTAAAGAATAAGGAAATGTAACCGGAAGCACTAGAAGTACTGAAGGATCGTCCTTTGTACGCCGAAAAATGGGCACCATT	559	568	CAGTGAAAGATAAATGATCGGCTTTGGCATACGATGGAAGAGGTAACTTCGTTGTAAAGAATAAGGAAATGTAACCGGAAGCACTAGAAGTACTGAAGGATCGTCCTTTGTACGCCGAAAAATGGGCACCATTCGATCCTTCAGTACTTCCAAGTTTTAGAGCTAGAAATAGCAAGAAGGCTTG	Ile	End	AGC	Ile559End2
AAGAGGTAACTTCGTTGTAA	CTTGAAGTCGAGGACTTTGGCATACGATGGAAGAGGTAACTTCGTTGTAAAAAATAAGGAAATGTAACCGGAAGCTTTGGAAGTACTGAAGGATCGTCCTTTGTACGCCGAAAAATG	559	545	CAGTGAAAGATAAATGATCGGCTTGAAGTCGAGGACTTTGGCATACGATGGAAGAGGTAACTTCGTTGTAAAAAATAAGGAAATGTAACCGGAAGCTTTGGAAGTACTGAAGGATCGTCCTTTGTACGCCGAAAAATGAAGAGGTAACTTCGTTGTAAGTTTTAGAGCTAGAAATAGCAAGTTG	Ile	End	AGA	Ile559End3
AATAAGGAAATGATTCCGGA	TGGCATACGATGGAAGAGGTAACTTCGTTGTAAAGAATAAGGAAATGATTTGAGAGGCATTGGAAGTACTGAAGGATCGTCCTTTGTACGCCGAAAAATGGGCACCAT	562	567	CAGTGAAAGATAAATGATCGGTGGCATACGATGGAAGAGGTAACTTCGTTGTAAAGAATAAGGAAATGATTTGAGAGGCATTGGAAGTACTGAAGGATCGTCCTTTGTACGCCGAAAAATGGGCACCATAATAAGGAAATGATTCCGGAGTTTTAGAGCTAGAAATAGCAAGGGTCCGCGTTCT	Pro	End	AGC	Pro562End0
CGATCCTTCAGTACTTCCAA	TGGCATACGATGGAAGAGGTAACTTCGTTGTAAAGAATAAGGAAATGATTTAAGAAGCACTAGAAGTACTGAAGGATCGTCCTTTGTACGCCGAAAAATGGGCACCATT	562	568	CAGTGAAAGATAAATGATCGGTGGCATACGATGGAAGAGGTAACTTCGTTGTAAAGAATAAGGAAATGATTTAAGAAGCACTAGAAGTACTGAAGGATCGTCCTTTGTACGCCGAAAAATGGGCACCATTCGATCCTTCAGTACTTCCAAGTTTTAGAGCTAGAAATAGCAAGAAAAGCTCGTG	Pro	End	AGC	Pro562End1
TCAGTACTTCCAAAGCTTCC	TTGGCATACGATGGAAGAGGTAACTTCGTTGTAAAGAATAAGGAAATGATTTAAGAAGCTTTGGAAGTACTGAAGGATCGTCCTTTGTACGCCGAAAAATGGGC	562	561	CAGTGAAAGATAAATGATCGGTTGGCATACGATGGAAGAGGTAACTTCGTTGTAAAGAATAAGGAAATGATTTAAGAAGCTTTGGAAGTACTGAAGGATCGTCCTTTGTACGCCGAAAAATGGGCTCAGTACTTCCAAAGCTTCCGTTTTAGAGCTAGAAATAGCAAGTCAAACACCTGCAACA	Pro	End	GGA	Pro562End2
GGAAATGATTCCGGAAGCTT	TGGCATACGATGGAAGAGGTAACTTCGTTGTAAAGAATAAGGAAATGATTTAAGAAGCTCTAGAGGTACTGAAGGATCGTCCTTTGTACGCCGAAAAATGGGCACCATTTACT	562	572	CAGTGAAAGATAAATGATCGGTGGCATACGATGGAAGAGGTAACTTCGTTGTAAAGAATAAGGAAATGATTTAAGAAGCTCTAGAGGTACTGAAGGATCGTCCTTTGTACGCCGAAAAATGGGCACCATTTACTGGAAATGATTCCGGAAGCTTGTTTTAGAGCTAGAAATAGCAAGACGAGAC	Pro	End	TGG	Pro562End3
AATAAGGAAATGATTCCGGA	CATACGATGGAAGAGGTAACTTCGTTGTAAAGAATAAGGAAATGATTCCATGAGCATTGGAAGTACTGAAGGATCGTCCTTTGTACGCCGAAAAATGGGCACCAT	565	567	CAGTGAAAGATAAATGATCGGCATACGATGGAAGAGGTAACTTCGTTGTAAAGAATAAGGAAATGATTCCATGAGCATTGGAAGTACTGAAGGATCGTCCTTTGTACGCCGAAAAATGGGCACCATAATAAGGAAATGATTCCGGAGTTTTAGAGCTAGAAATAGCAAGATGGAATGGTAAATG	Glu	End	AGC	Glu565End0
CGATCCTTCAGTACTTCCAA	CATACGATGGAAGAGGTAACTTCGTTGTAAAGAATAAGGAAATGATTCCGTAAGCACTAGAAGTACTGAAGGATCGTCCTTTGTACGCCGAAAAATGGGCACCATT	565	568	CAGTGAAAGATAAATGATCGGCATACGATGGAAGAGGTAACTTCGTTGTAAAGAATAAGGAAATGATTCCGTAAGCACTAGAAGTACTGAAGGATCGTCCTTTGTACGCCGAAAAATGGGCACCATTCGATCCTTCAGTACTTCCAAGTTTTAGAGCTAGAAATAGCAAGCCCTACCGTGTTTG	Glu	End	AGC	Glu565End1
TCAGTACTTCCAAAGCTTCC	TTGGCATACGATGGAAGAGGTAACTTCGTTGTAAAGAATAAGGAAATGATTCCATGAGCTTTGGAAGTACTGAAGGATCGTCCTTTGTACGCCGAAAAATGGGCACC	565	561	CAGTGAAAGATAAATGATCGGTTGGCATACGATGGAAGAGGTAACTTCGTTGTAAAGAATAAGGAAATGATTCCATGAGCTTTGGAAGTACTGAAGGATCGTCCTTTGTACGCCGAAAAATGGGCACCTCAGTACTTCCAAAGCTTCCGTTTTAGAGCTAGAAATAGCAAGATCGAGTCGTCGA	Glu	End	GGA	Glu565End2
GGAAATGATTCCGGAAGCTT	CATACGATGGAAGAGGTAACTTCGTTGTAAAGAATAAGGAAATGATTCCGTAAGCTCTAGAGGTACTGAAGGATCGTCCTTTGTACGCCGAAAAATGGGCACCATTTACT	565	572	CAGTGAAAGATAAATGATCGGCATACGATGGAAGAGGTAACTTCGTTGTAAAGAATAAGGAAATGATTCCGTAAGCTCTAGAGGTACTGAAGGATCGTCCTTTGTACGCCGAAAAATGGGCACCATTTACTGGAAATGATTCCGGAAGCTTGTTTTAGAGCTAGAAATAGCAAGGGCGAGACAA	Glu	End	TGG	Glu565End3
AATAAGGAAATGATTCCGGA	TACGATGGAAGAGGTAACTTCGTTGTAAAGAATAAGGAAATGATTCCGGAATAATTGGAAGTACTGAAGGATCGTCCTTTGTACGCCGAAAAATGGGCACCATT	568	567	CAGTGAAAGATAAATGATCGGTACGATGGAAGAGGTAACTTCGTTGTAAAGAATAAGGAAATGATTCCGGAATAATTGGAAGTACTGAAGGATCGTCCTTTGTACGCCGAAAAATGGGCACCATTAATAAGGAAATGATTCCGGAGTTTTAGAGCTAGAAATAGCAAGCAGTTACGCCGAAAGT	Ala	End	AGC	Ala568End0
CGATCCTTCAGTACTTCCAA	ACGATGGAAGAGGTAACTTCGTTGTAAAGAATAAGGAAATGATTCCGGAATAATTGGAAGTACTGAAGGATCGTCCTTTGTACGCCGAAAAATGGGCACCATT	568	568	CAGTGAAAGATAAATGATCGGACGATGGAAGAGGTAACTTCGTTGTAAAGAATAAGGAAATGATTCCGGAATAATTGGAAGTACTGAAGGATCGTCCTTTGTACGCCGAAAAATGGGCACCATTCGATCCTTCAGTACTTCCAAGTTTTAGAGCTAGAAATAGCAAGGAAGTGTTCGCCTATAA	Ala	End	AGC	Ala568End1
GGAAATGATTCCGGAAGCTT	ACGATGGAAGAGGTAACTTCGTTGTAAAGAATAAGGAAATGATTCCGGAATAACTAGAGGTACTGAAGGATCGTCCTTTGTACGCCGAAAAATGGGCACCATTTACT	568	572	CAGTGAAAGATAAATGATCGGACGATGGAAGAGGTAACTTCGTTGTAAAGAATAAGGAAATGATTCCGGAATAACTAGAGGTACTGAAGGATCGTCCTTTGTACGCCGAAAAATGGGCACCATTTACTGGAAATGATTCCGGAAGCTTGTTTTAGAGCTAGAAATAGCAAGTCGCGCAAAAACT	Ala	End	TGG	Ala568End2
TCAGTACTTCCAAAGCTTCC	TTGGCATACGATGGAAGAGGTAACTTCGTTGTAAAGAATAAGGAAATGATTCCAGAGTAATTGGAAGTACTGAAGGATCGTCCTTTGTACGCCGAAAAATGGGCACCATT	568	561	CAGTGAAAGATAAATGATCGGTTGGCATACGATGGAAGAGGTAACTTCGTTGTAAAGAATAAGGAAATGATTCCAGAGTAATTGGAAGTACTGAAGGATCGTCCTTTGTACGCCGAAAAATGGGCACCATTTCAGTACTTCCAAAGCTTCCGTTTTAGAGCTAGAAATAGCAAGTGCGTGTGTC	Ala	End	GGA	Ala568End3
AATAAGGAAATGATTCCGGA	TACGATGGAAGAGGTAACTTCGTTGTAAAGAATAAGGAAATGATTCCAGAAGCATAAGAAGTACTGAAGGATCGTCCTTTGTACGCCGAAAAATGGGCACCATTTAC	571	567	CAGTGAAAGATAAATGATCGGTACGATGGAAGAGGTAACTTCGTTGTAAAGAATAAGGAAATGATTCCAGAAGCATAAGAAGTACTGAAGGATCGTCCTTTGTACGCCGAAAAATGGGCACCATTTACAATAAGGAAATGATTCCGGAGTTTTAGAGCTAGAAATAGCAAGAGGGTGTGAATTA	Leu	End	AGC	Leu571End0
CGATCCTTCAGTACTTCCAA	ACGATGGAAGAGGTAACTTCGTTGTAAAGAATAAGGAAATGATTCCGGAAGCATGAGAAGTACTGAAGGATCGTCCTTTGTACGCCGAAAAATGGGCACCATTTAC	571	568	CAGTGAAAGATAAATGATCGGACGATGGAAGAGGTAACTTCGTTGTAAAGAATAAGGAAATGATTCCGGAAGCATGAGAAGTACTGAAGGATCGTCCTTTGTACGCCGAAAAATGGGCACCATTTACCGATCCTTCAGTACTTCCAAGTTTTAGAGCTAGAAATAGCAAGCTTGCGCACTGCCA	Leu	End	AGC	Leu571End1
GGAAATGATTCCGGAAGCTT	ATGGAAGAGGTAACTTCGTTGTAAAGAATAAGGAAATGATTCCGGAAGCTTAAGAAGTACTGAAGGATCGTCCTTTGTACGCCGAAAAATGGGCACCATTTACT	571	572	CAGTGAAAGATAAATGATCGGATGGAAGAGGTAACTTCGTTGTAAAGAATAAGGAAATGATTCCGGAAGCTTAAGAAGTACTGAAGGATCGTCCTTTGTACGCCGAAAAATGGGCACCATTTACTGGAAATGATTCCGGAAGCTTGTTTTAGAGCTAGAAATAGCAAGTTCGCGTTGATATCAA	Leu	End	TGG	Leu571End2
GAAATGATTCCGGAAGCTTT	ATGGAAGAGGTAACTTCGTTGTAAAGAATAAGGAAATGATTCCGGAAGCATGAGAGGTACTGAAGGATCGTCCTTTGTACGCCGAAAAATGGGCACCATTTACTA	571	573	CAGTGAAAGATAAATGATCGGATGGAAGAGGTAACTTCGTTGTAAAGAATAAGGAAATGATTCCGGAAGCATGAGAGGTACTGAAGGATCGTCCTTTGTACGCCGAAAAATGGGCACCATTTACTAGAAATGATTCCGGAAGCTTTGTTTTAGAGCTAGAAATAGCAAGTCCATAGAACATGTA	Leu	End	GGA	Leu571End3
AATAAGGAAATGATTCCGGA	TACGATGGAAGAGGTAACTTCGTTGTAAAGAATAAGGAAATGATTCCAGAAGCATTGTAAGTACTGAAGGATCGTCCTTTGTACGCCGAAAAATGGGCACCATTTACTAA	574	567	CAGTGAAAGATAAATGATCGGTACGATGGAAGAGGTAACTTCGTTGTAAAGAATAAGGAAATGATTCCAGAAGCATTGTAAGTACTGAAGGATCGTCCTTTGTACGCCGAAAAATGGGCACCATTTACTAAAATAAGGAAATGATTCCGGAGTTTTAGAGCTAGAAATAGCAAGGAACCGGCAT	Glu	End	AGC	Glu574End0
CGATCCTTCAGTACTTCCAA	ACGATGGAAGAGGTAACTTCGTTGTAAAGAATAAGGAAATGATTCCGGAAGCACTATAAGTACTGAAGGATCGTCCTTTGTACGCCGAAAAATGGGCACCATTTACTAA	574	568	CAGTGAAAGATAAATGATCGGACGATGGAAGAGGTAACTTCGTTGTAAAGAATAAGGAAATGATTCCGGAAGCACTATAAGTACTGAAGGATCGTCCTTTGTACGCCGAAAAATGGGCACCATTTACTAACGATCCTTCAGTACTTCCAAGTTTTAGAGCTAGAAATAGCAAGCTCAACCAATA	Glu	End	AGC	Glu574End1
GGAAATGATTCCGGAAGCTT	TGGAAGAGGTAACTTCGTTGTAAAGAATAAGGAAATGATTCCGGAAGCTCTATAAGTACTGAAGGATCGTCCTTTGTACGCCGAAAAATGGGCACCATTTACTAA	574	572	CAGTGAAAGATAAATGATCGGTGGAAGAGGTAACTTCGTTGTAAAGAATAAGGAAATGATTCCGGAAGCTCTATAAGTACTGAAGGATCGTCCTTTGTACGCCGAAAAATGGGCACCATTTACTAAGGAAATGATTCCGGAAGCTTGTTTTAGAGCTAGAAATAGCAAGGTCGGACTGTAGAGG	Glu	End	TGG	Glu574End2
GAAATGATTCCGGAAGCTTT	GGAAGAGGTAACTTCGTTGTAAAGAATAAGGAAATGATTCCGGAAGCTTTGTAAGTACTGAAGGATCGTCCTTTGTACGCCGAAAAATGGGCACCATTTACTAA	574	573	CAGTGAAAGATAAATGATCGGGGAAGAGGTAACTTCGTTGTAAAGAATAAGGAAATGATTCCGGAAGCTTTGTAAGTACTGAAGGATCGTCCTTTGTACGCCGAAAAATGGGCACCATTTACTAAGAAATGATTCCGGAAGCTTTGTTTTAGAGCTAGAAATAGCAAGCGGCTATATTGTGGCG	Glu	End	GGA	Glu574End3
AATAAGGAAATGATTCCGGA	TACGATGGAAGAGGTAACTTCGTTGTAAAGAATAAGGAAATGATTCCAGAAGCATTGGAATAACTGAAGGATCGTCCTTTGTACGCCGAAAAATGGGCACCATTTACTAAAGA	577	567	CAGTGAAAGATAAATGATCGGTACGATGGAAGAGGTAACTTCGTTGTAAAGAATAAGGAAATGATTCCAGAAGCATTGGAATAACTGAAGGATCGTCCTTTGTACGCCGAAAAATGGGCACCATTTACTAAAGAAATAAGGAAATGATTCCGGAGTTTTAGAGCTAGAAATAGCAAGTCGGCCC	Val	End	AGC	Val577End0
GGAAGCTTTGGAAGTACTGA	GAGGTAACTTCGTTGTAAAGAATAAGGAAATGATTCCGGAAGCTTTGGAATAACTGAAAGACCGTCCTTTGTACGCCGAAAAATGGGCACCATTTACTAAAGAATTAGCA	577	584	CAGTGAAAGATAAATGATCGGGAGGTAACTTCGTTGTAAAGAATAAGGAAATGATTCCGGAAGCTTTGGAATAACTGAAAGACCGTCCTTTGTACGCCGAAAAATGGGCACCATTTACTAAAGAATTAGCAGGAAGCTTTGGAAGTACTGAGTTTTAGAGCTAGAAATAGCAAGGGTAATAGTC	Val	End	AGG	Val577End1
GAAGCTTTGGAAGTACTGAA	GAGGTAACTTCGTTGTAAAGAATAAGGAAATGATTCCGGAAGCTTTGGAATAATTAAAAGACCGTCCTTTGTACGCCGAAAAATGGGCACCATTTACTAAAGAATTAGCAG	577	585	CAGTGAAAGATAAATGATCGGGAGGTAACTTCGTTGTAAAGAATAAGGAAATGATTCCGGAAGCTTTGGAATAATTAAAAGACCGTCCTTTGTACGCCGAAAAATGGGCACCATTTACTAAAGAATTAGCAGGAAGCTTTGGAAGTACTGAAGTTTTAGAGCTAGAAATAGCAAGCGGACTATC	Val	End	GGA	Val577End2
CGATCCTTCAGTACTTCCAA	ACGATGGAAGAGGTAACTTCGTTGTAAAGAATAAGGAAATGATTCCGGAAGCACTAGAATAACTGAAGGATCGTCCTTTGTACGCCGAAAAATGGGCACCATTTACTAAAGA	577	568	CAGTGAAAGATAAATGATCGGACGATGGAAGAGGTAACTTCGTTGTAAAGAATAAGGAAATGATTCCGGAAGCACTAGAATAACTGAAGGATCGTCCTTTGTACGCCGAAAAATGGGCACCATTTACTAAAGACGATCCTTCAGTACTTCCAAGTTTTAGAGCTAGAAATAGCAAGTCGTGCCG	Val	End	AGC	Val577End3
GGAAGCTTTGGAAGTACTGA	GTAACTTCGTTGTAAAGAATAAGGAAATGATTCCGGAAGCTTTGGAAGTATAAAAAGACCGTCCTTTGTACGCCGAAAAATGGGCACCATTTACTAAAGAATTAGCA	580	584	CAGTGAAAGATAAATGATCGGGTAACTTCGTTGTAAAGAATAAGGAAATGATTCCGGAAGCTTTGGAAGTATAAAAAGACCGTCCTTTGTACGCCGAAAAATGGGCACCATTTACTAAAGAATTAGCAGGAAGCTTTGGAAGTACTGAGTTTTAGAGCTAGAAATAGCAAGGCCAGTCGTTGAG	Leu	End	AGG	Leu580End0
GAAGCTTTGGAAGTACTGAA	GTAACTTCGTTGTAAAGAATAAGGAAATGATTCCGGAAGCTTTGGAAGTATGAAAAGACCGTCCTTTGTACGCCGAAAAATGGGCACCATTTACTAAAGAATTAGCAG	580	585	CAGTGAAAGATAAATGATCGGGTAACTTCGTTGTAAAGAATAAGGAAATGATTCCGGAAGCTTTGGAAGTATGAAAAGACCGTCCTTTGTACGCCGAAAAATGGGCACCATTTACTAAAGAATTAGCAGGAAGCTTTGGAAGTACTGAAGTTTTAGAGCTAGAAATAGCAAGGTACTTAACTGT	Leu	End	GGA	Leu580End1
AATAAGGAAATGATTCCGGA	TACGATGGAAGAGGTAACTTCGTTGTAAAGAATAAGGAAATGATTCCAGAAGCATTGGAAGTATAAAAGGATCGTCCTTTGTACGCCGAAAAATGGGCACCATTTACTAAAGAATT	580	567	CAGTGAAAGATAAATGATCGGTACGATGGAAGAGGTAACTTCGTTGTAAAGAATAAGGAAATGATTCCAGAAGCATTGGAAGTATAAAAGGATCGTCCTTTGTACGCCGAAAAATGGGCACCATTTACTAAAGAATTAATAAGGAAATGATTCCGGAGTTTTAGAGCTAGAAATAGCAAGGAGC	Leu	End	AGC	Leu580End2
CGATCCTTCAGTACTTCCAA	ACGATGGAAGAGGTAACTTCGTTGTAAAGAATAAGGAAATGATTCCGGAAGCACTAGAAGTATAAAAGGATCGTCCTTTGTACGCCGAAAAATGGGCACCATTTACTAAAGAATT	580	568	CAGTGAAAGATAAATGATCGGACGATGGAAGAGGTAACTTCGTTGTAAAGAATAAGGAAATGATTCCGGAAGCACTAGAAGTATAAAAGGATCGTCCTTTGTACGCCGAAAAATGGGCACCATTTACTAAAGAATTCGATCCTTCAGTACTTCCAAGTTTTAGAGCTAGAAATAGCAAGGGTGT	Leu	End	AGC	Leu580End3
GGAAGCTTTGGAAGTACTGA	ACTTCGTTGTAAAGAATAAGGAAATGATTCCGGAAGCTTTGGAAGTACTGTAAGATCGTCCTTTGTACGCCGAAAAATGGGCACCATTTACTAAAGAATTAGCA	583	584	CAGTGAAAGATAAATGATCGGACTTCGTTGTAAAGAATAAGGAAATGATTCCGGAAGCTTTGGAAGTACTGTAAGATCGTCCTTTGTACGCCGAAAAATGGGCACCATTTACTAAAGAATTAGCAGGAAGCTTTGGAAGTACTGAGTTTTAGAGCTAGAAATAGCAAGCTGCTCTCGCAATAGA	Lys	End	AGG	Lys583End0
GAAGCTTTGGAAGTACTGAA	ACTTCGTTGTAAAGAATAAGGAAATGATTCCGGAAGCTTTGGAAGTATTATAGGACCGTCCTTTGTACGCCGAAAAATGGGCACCATTTACTAAAGAATTAGCAG	583	585	CAGTGAAAGATAAATGATCGGACTTCGTTGTAAAGAATAAGGAAATGATTCCGGAAGCTTTGGAAGTATTATAGGACCGTCCTTTGTACGCCGAAAAATGGGCACCATTTACTAAAGAATTAGCAGGAAGCTTTGGAAGTACTGAAGTTTTAGAGCTAGAAATAGCAAGTGCTGTCTCTGGAAC	Lys	End	GGA	Lys583End1
AATAAGGAAATGATTCCGGA	TACGATGGAAGAGGTAACTTCGTTGTAAAGAATAAGGAAATGATTCCAGAAGCATTGGAAGTACTGTAAGATCGTCCTTTGTACGCCGAAAAATGGGCACCATTTACTAAAGAATTAGC	583	567	CAGTGAAAGATAAATGATCGGTACGATGGAAGAGGTAACTTCGTTGTAAAGAATAAGGAAATGATTCCAGAAGCATTGGAAGTACTGTAAGATCGTCCTTTGTACGCCGAAAAATGGGCACCATTTACTAAAGAATTAGCAATAAGGAAATGATTCCGGAGTTTTAGAGCTAGAAATAGCAAGT	Lys	End	AGC	Lys583End2
CGATCCTTCAGTACTTCCAA	ACGATGGAAGAGGTAACTTCGTTGTAAAGAATAAGGAAATGATTCCGGAAGCACTAGAAGTACTGTAAGATCGTCCTTTGTACGCCGAAAAATGGGCACCATTTACTAAAGAATTAGC	583	568	CAGTGAAAGATAAATGATCGGACGATGGAAGAGGTAACTTCGTTGTAAAGAATAAGGAAATGATTCCGGAAGCACTAGAAGTACTGTAAGATCGTCCTTTGTACGCCGAAAAATGGGCACCATTTACTAAAGAATTAGCCGATCCTTCAGTACTTCCAAGTTTTAGAGCTAGAAATAGCAAGCG	Lys	End	AGC	Lys583End3
GAAGCTTTGGAAGTACTGAA	TTCGTTGTAAAGAATAAGGAAATGATTCCGGAAGCTTTGGAAGTACTGAAGTAACGTCCTTTGTACGCCGAAAAATGGGCACCATTTACTAAAGAATTAGCAGT	586	585	CAGTGAAAGATAAATGATCGGTTCGTTGTAAAGAATAAGGAAATGATTCCGGAAGCTTTGGAAGTACTGAAGTAACGTCCTTTGTACGCCGAAAAATGGGCACCATTTACTAAAGAATTAGCAGTGAAGCTTTGGAAGTACTGAAGTTTTAGAGCTAGAAATAGCAAGCGGCCTCAGGTCGAAG	Asp	End	GGA	Asp586End0
GGAAGCTTTGGAAGTACTGA	CTTCGTTGTAAAGAATAAGGAAATGATTCCGGAAGCTTTGGAAGTACTGAAATAACGTCCTTTGTACGCCGAAAAATGGGCACCATTTACTAAAGAATTAGCAGT	586	584	CAGTGAAAGATAAATGATCGGCTTCGTTGTAAAGAATAAGGAAATGATTCCGGAAGCTTTGGAAGTACTGAAATAACGTCCTTTGTACGCCGAAAAATGGGCACCATTTACTAAAGAATTAGCAGTGGAAGCTTTGGAAGTACTGAGTTTTAGAGCTAGAAATAGCAAGAGGAGCCCTGAAACG	Asp	End	AGG	Asp586End1
AAGGATCGTCCTTTGTACGC	TCGTTGTAAAGAATAAGGAAATGATTCCGGAAGCTTTGGAAGTACTGAAGTAACGTCCTTTGTATGCTGAGAAATGGGCACCATTTACTAAAGAATTAGCAGTCATGATTGTGAGATCTG	586	603	CAGTGAAAGATAAATGATCGGTCGTTGTAAAGAATAAGGAAATGATTCCGGAAGCTTTGGAAGTACTGAAGTAACGTCCTTTGTATGCTGAGAAATGGGCACCATTTACTAAAGAATTAGCAGTCATGATTGTGAGATCTGAAGGATCGTCCTTTGTACGCGTTTTAGAGCTAGAAATAGCAAG	Asp	End	CGA	Asp586End2
AGTACTGAAGGATCGTCCTT	TCGTTGTAAAGAATAAGGAAATGATTCCGGAAGCTTTGGAAGTACTGAAGTAACGTCCTCTATATGCCGAAAAATGGGCACCATTTACTAAAGAATTAGCAGTCATGATTGTG	586	596	CAGTGAAAGATAAATGATCGGTCGTTGTAAAGAATAAGGAAATGATTCCGGAAGCTTTGGAAGTACTGAAGTAACGTCCTCTATATGCCGAAAAATGGGCACCATTTACTAAAGAATTAGCAGTCATGATTGTGAGTACTGAAGGATCGTCCTTGTTTTAGAGCTAGAAATAGCAAGCCCGATG	Asp	End	TGT	Asp586End3
GAAGCTTTGGAAGTACTGAA	TTCGTTGTAAAGAATAAGGAAATGATTCCGGAAGCTTTGGAAGTATTAAAGGACTAACCTTTGTACGCCGAAAAATGGGCACCATTTACTAAAGAATTAGCAGTCAT	589	585	CAGTGAAAGATAAATGATCGGTTCGTTGTAAAGAATAAGGAAATGATTCCGGAAGCTTTGGAAGTATTAAAGGACTAACCTTTGTACGCCGAAAAATGGGCACCATTTACTAAAGAATTAGCAGTCATGAAGCTTTGGAAGTACTGAAGTTTTAGAGCTAGAAATAGCAAGACAGTGACACAGA	Arg	End	GGA	Arg589End0
GGAAGCTTTGGAAGTACTGA	CTTCGTTGTAAAGAATAAGGAAATGATTCCGGAAGCTTTGGAAGTACTGAAAGATTAACCTTTGTACGCCGAAAAATGGGCACCATTTACTAAAGAATTAGCAGTCAT	589	584	CAGTGAAAGATAAATGATCGGCTTCGTTGTAAAGAATAAGGAAATGATTCCGGAAGCTTTGGAAGTACTGAAAGATTAACCTTTGTACGCCGAAAAATGGGCACCATTTACTAAAGAATTAGCAGTCATGGAAGCTTTGGAAGTACTGAGTTTTAGAGCTAGAAATAGCAAGCGTCAGACCTTG	Arg	End	AGG	Arg589End1
AAGGATCGTCCTTTGTACGC	TTGTAAAGAATAAGGAAATGATTCCGGAAGCTTTGGAAGTACTGAAGGATTAACCTTTGTATGCTGAGAAATGGGCACCATTTACTAAAGAATTAGCAGTCATGATTGTGAGATCTG	589	603	CAGTGAAAGATAAATGATCGGTTGTAAAGAATAAGGAAATGATTCCGGAAGCTTTGGAAGTACTGAAGGATTAACCTTTGTATGCTGAGAAATGGGCACCATTTACTAAAGAATTAGCAGTCATGATTGTGAGATCTGAAGGATCGTCCTTTGTACGCGTTTTAGAGCTAGAAATAGCAAGGTC	Arg	End	CGA	Arg589End2
AGTACTGAAGGATCGTCCTT	TTGTAAAGAATAAGGAAATGATTCCGGAAGCTTTGGAAGTACTGAAGGATTAACCTCTATATGCCGAAAAATGGGCACCATTTACTAAAGAATTAGCAGTCATGATTGTG	589	596	CAGTGAAAGATAAATGATCGGTTGTAAAGAATAAGGAAATGATTCCGGAAGCTTTGGAAGTACTGAAGGATTAACCTCTATATGCCGAAAAATGGGCACCATTTACTAAAGAATTAGCAGTCATGATTGTGAGTACTGAAGGATCGTCCTTGTTTTAGAGCTAGAAATAGCAAGATATAGGGGA	Arg	End	TGT	Arg589End3
GAAGCTTTGGAAGTACTGAA	TTCGTTGTAAAGAATAAGGAAATGATTCCGGAAGCTTTGGAAGTATTAAAGGACCGTTAATTGTACGCCGAAAAATGGGCACCATTTACTAAAGAATTAGCAGTCATGAT	592	585	CAGTGAAAGATAAATGATCGGTTCGTTGTAAAGAATAAGGAAATGATTCCGGAAGCTTTGGAAGTATTAAAGGACCGTTAATTGTACGCCGAAAAATGGGCACCATTTACTAAAGAATTAGCAGTCATGATGAAGCTTTGGAAGTACTGAAGTTTTAGAGCTAGAAATAGCAAGGTTTCTTTTT	Pro	End	GGA	Pro592End0
GGAAGCTTTGGAAGTACTGA	CTTCGTTGTAAAGAATAAGGAAATGATTCCGGAAGCTTTGGAAGTACTGAAAGATCGTTAATTGTACGCCGAAAAATGGGCACCATTTACTAAAGAATTAGCAGTCATGAT	592	584	CAGTGAAAGATAAATGATCGGCTTCGTTGTAAAGAATAAGGAAATGATTCCGGAAGCTTTGGAAGTACTGAAAGATCGTTAATTGTACGCCGAAAAATGGGCACCATTTACTAAAGAATTAGCAGTCATGATGGAAGCTTTGGAAGTACTGAGTTTTAGAGCTAGAAATAGCAAGGCCTATGTA	Pro	End	AGG	Pro592End1
AAGGATCGTCCTTTGTACGC	TAAAGAATAAGGAAATGATTCCGGAAGCTTTGGAAGTACTGAAGGATCGTTAATTGTATGCTGAGAAATGGGCACCATTTACTAAAGAATTAGCAGTCATGATTGTGAGATCTG	592	603	CAGTGAAAGATAAATGATCGGTAAAGAATAAGGAAATGATTCCGGAAGCTTTGGAAGTACTGAAGGATCGTTAATTGTATGCTGAGAAATGGGCACCATTTACTAAAGAATTAGCAGTCATGATTGTGAGATCTGAAGGATCGTCCTTTGTACGCGTTTTAGAGCTAGAAATAGCAAGCGGCGA	Pro	End	CGA	Pro592End2
AGTACTGAAGGATCGTCCTT	TAAAGAATAAGGAAATGATTCCGGAAGCTTTGGAAGTACTGAAGGATCGTTAACTATATGCCGAAAAATGGGCACCATTTACTAAAGAATTAGCAGTCATGATTGTG	592	596	CAGTGAAAGATAAATGATCGGTAAAGAATAAGGAAATGATTCCGGAAGCTTTGGAAGTACTGAAGGATCGTTAACTATATGCCGAAAAATGGGCACCATTTACTAAAGAATTAGCAGTCATGATTGTGAGTACTGAAGGATCGTCCTTGTTTTAGAGCTAGAAATAGCAAGGGTTTGCTGTTAC	Pro	End	TGT	Pro592End3
AAGGATCGTCCTTTGTACGC	AGAATAAGGAAATGATTCCGGAAGCTTTGGAAGTACTGAAGGATCGTCCTTAATATGCTGAGAAATGGGCACCATTTACTAAAGAATTAGCAGTCATGATTGTGAGATCTG	595	603	CAGTGAAAGATAAATGATCGGAGAATAAGGAAATGATTCCGGAAGCTTTGGAAGTACTGAAGGATCGTCCTTAATATGCTGAGAAATGGGCACCATTTACTAAAGAATTAGCAGTCATGATTGTGAGATCTGAAGGATCGTCCTTTGTACGCGTTTTAGAGCTAGAAATAGCAAGCCATATACG	Leu	End	CGA	Leu595End0
AGTACTGAAGGATCGTCCTT	AGAATAAGGAAATGATTCCGGAAGCTTTGGAAGTACTGAAGGATCGTCCTTAATACGCCGAAAAATGGGCACCATTTACTAAAGAATTAGCAGTCATGATTGTG	595	596	CAGTGAAAGATAAATGATCGGAGAATAAGGAAATGATTCCGGAAGCTTTGGAAGTACTGAAGGATCGTCCTTAATACGCCGAAAAATGGGCACCATTTACTAAAGAATTAGCAGTCATGATTGTGAGTACTGAAGGATCGTCCTTGTTTTAGAGCTAGAAATAGCAAGGGCTCGAAAGGGGTAC	Leu	End	TGT	Leu595End1
GAAGCTTTGGAAGTACTGAA	TTCGTTGTAAAGAATAAGGAAATGATTCCGGAAGCTTTGGAAGTATTAAAGGACCGTCCTTAATACGCCGAAAAATGGGCACCATTTACTAAAGAATTAGCAGTCATGATTGT	595	585	CAGTGAAAGATAAATGATCGGTTCGTTGTAAAGAATAAGGAAATGATTCCGGAAGCTTTGGAAGTATTAAAGGACCGTCCTTAATACGCCGAAAAATGGGCACCATTTACTAAAGAATTAGCAGTCATGATTGTGAAGCTTTGGAAGTACTGAAGTTTTAGAGCTAGAAATAGCAAGTGCAAGG	Leu	End	GGA	Leu595End2
GGAAGCTTTGGAAGTACTGA	CTTCGTTGTAAAGAATAAGGAAATGATTCCGGAAGCTTTGGAAGTACTGAAAGATCGTCCTTAATACGCCGAAAAATGGGCACCATTTACTAAAGAATTAGCAGTCATGATTGT	595	584	CAGTGAAAGATAAATGATCGGCTTCGTTGTAAAGAATAAGGAAATGATTCCGGAAGCTTTGGAAGTACTGAAAGATCGTCCTTAATACGCCGAAAAATGGGCACCATTTACTAAAGAATTAGCAGTCATGATTGTGGAAGCTTTGGAAGTACTGAGTTTTAGAGCTAGAAATAGCAAGGTAAAC	Leu	End	AGG	Leu595End3
AAGGATCGTCCTTTGTACGC	ATAAGGAAATGATTCCGGAAGCTTTGGAAGTACTGAAGGATCGTCCTTTGTGAGCTGAGAAATGGGCACCATTTACTAAAGAATTAGCAGTCATGATTGTGAGATCTG	598	603	CAGTGAAAGATAAATGATCGGATAAGGAAATGATTCCGGAAGCTTTGGAAGTACTGAAGGATCGTCCTTTGTGAGCTGAGAAATGGGCACCATTTACTAAAGAATTAGCAGTCATGATTGTGAGATCTGAAGGATCGTCCTTTGTACGCGTTTTAGAGCTAGAAATAGCAAGGTTTATCGGATG	Tyr	End	CGA	Tyr598End0
AGTACTGAAGGATCGTCCTT	GAATAAGGAAATGATTCCGGAAGCTTTGGAAGTACTGAAGGATCGTCCTCTATAAGCCGAAAAATGGGCACCATTTACTAAAGAATTAGCAGTCATGATTGTGAG	598	596	CAGTGAAAGATAAATGATCGGGAATAAGGAAATGATTCCGGAAGCTTTGGAAGTACTGAAGGATCGTCCTCTATAAGCCGAAAAATGGGCACCATTTACTAAAGAATTAGCAGTCATGATTGTGAGAGTACTGAAGGATCGTCCTTGTTTTAGAGCTAGAAATAGCAAGAAGTAGGCATATAAG	Tyr	End	TGT	Tyr598End1
GTCCTTTGTACGCCGAAAAA	ATAAGGAAATGATTCCGGAAGCTTTGGAAGTACTGAAGGATCGTCCTTTGTAAGCCGAAAAGTGGGCACCATTTACTAAAGAATTAGCAGTCATGATTGTGAGATCTGTTAACGG	598	610	CAGTGAAAGATAAATGATCGGATAAGGAAATGATTCCGGAAGCTTTGGAAGTACTGAAGGATCGTCCTTTGTAAGCCGAAAAGTGGGCACCATTTACTAAAGAATTAGCAGTCATGATTGTGAGATCTGTTAACGGGTCCTTTGTACGCCGAAAAAGTTTTAGAGCTAGAAATAGCAAGCGTAG	Tyr	End	TGG	Tyr598End2
GAAGCTTTGGAAGTACTGAA	TTCGTTGTAAAGAATAAGGAAATGATTCCGGAAGCTTTGGAAGTATTAAAGGACCGTCCTTTGTAAGCCGAAAAATGGGCACCATTTACTAAAGAATTAGCAGTCATGATTGTGAG	598	585	CAGTGAAAGATAAATGATCGGTTCGTTGTAAAGAATAAGGAAATGATTCCGGAAGCTTTGGAAGTATTAAAGGACCGTCCTTTGTAAGCCGAAAAATGGGCACCATTTACTAAAGAATTAGCAGTCATGATTGTGAGGAAGCTTTGGAAGTACTGAAGTTTTAGAGCTAGAAATAGCAAGGTAA	Tyr	End	GGA	Tyr598End3
AAGGATCGTCCTTTGTACGC	AGGAAATGATTCCGGAAGCTTTGGAAGTACTGAAGGATCGTCCTTTGTATTGAGAGAAATGGGCACCATTTACTAAAGAATTAGCAGTCATGATTGTGAGATCTG	601	603	CAGTGAAAGATAAATGATCGGAGGAAATGATTCCGGAAGCTTTGGAAGTACTGAAGGATCGTCCTTTGTATTGAGAGAAATGGGCACCATTTACTAAAGAATTAGCAGTCATGATTGTGAGATCTGAAGGATCGTCCTTTGTACGCGTTTTAGAGCTAGAAATAGCAAGCCACCATGGGTTACT	Ala	End	CGA	Ala601End0
GTCCTTTGTACGCCGAAAAA	AGGAAATGATTCCGGAAGCTTTGGAAGTACTGAAGGATCGTCCTTTGTACTAAGAAAAGTGGGCACCATTTACTAAAGAATTAGCAGTCATGATTGTGAGATCTGTTAACGG	601	610	CAGTGAAAGATAAATGATCGGAGGAAATGATTCCGGAAGCTTTGGAAGTACTGAAGGATCGTCCTTTGTACTAAGAAAAGTGGGCACCATTTACTAAAGAATTAGCAGTCATGATTGTGAGATCTGTTAACGGGTCCTTTGTACGCCGAAAAAGTTTTAGAGCTAGAAATAGCAAGGCGGCTCA	Ala	End	TGG	Ala601End1
AGTACTGAAGGATCGTCCTT	GAATAAGGAAATGATTCCGGAAGCTTTGGAAGTACTGAAGGATCGTCCTCTATACTAAGAAAAATGGGCACCATTTACTAAAGAATTAGCAGTCATGATTGTGAGATC	601	596	CAGTGAAAGATAAATGATCGGGAATAAGGAAATGATTCCGGAAGCTTTGGAAGTACTGAAGGATCGTCCTCTATACTAAGAAAAATGGGCACCATTTACTAAAGAATTAGCAGTCATGATTGTGAGATCAGTACTGAAGGATCGTCCTTGTTTTAGAGCTAGAAATAGCAAGACAACCGGGCTA	Ala	End	TGT	Ala601End2
CCTTTGTACGCCGAAAAATG	AGGAAATGATTCCGGAAGCTTTGGAAGTACTGAAGGATCGTCCTTTGTACTAAGAAAAGTGGGCTCCATTTACTAAAGAATTAGCAGTCATGATTGTGAGATCTGTTAACGGTT	601	612	CAGTGAAAGATAAATGATCGGAGGAAATGATTCCGGAAGCTTTGGAAGTACTGAAGGATCGTCCTTTGTACTAAGAAAAGTGGGCTCCATTTACTAAAGAATTAGCAGTCATGATTGTGAGATCTGTTAACGGTTCCTTTGTACGCCGAAAAATGGTTTTAGAGCTAGAAATAGCAAGCTCTGA	Ala	End	GGC	Ala601End3
AAGGATCGTCCTTTGTACGC	GAAATGATTCCGGAAGCTTTGGAAGTACTGAAGGATCGTCCTTTGTACGCCTAAAAATGGGCACCATTTACTAAAGAATTAGCAGTCATGATTGTGAGATCTGT	604	603	CAGTGAAAGATAAATGATCGGGAAATGATTCCGGAAGCTTTGGAAGTACTGAAGGATCGTCCTTTGTACGCCTAAAAATGGGCACCATTTACTAAAGAATTAGCAGTCATGATTGTGAGATCTGTAAGGATCGTCCTTTGTACGCGTTTTAGAGCTAGAAATAGCAAGAGGGCTAACTTCGTTC	Glu	End	CGA	Glu604End0
GTCCTTTGTACGCCGAAAAA	AAATGATTCCGGAAGCTTTGGAAGTACTGAAGGATCGTCCTTTGTACGCCTAAAAGTGGGCACCATTTACTAAAGAATTAGCAGTCATGATTGTGAGATCTGTTAACGG	604	610	CAGTGAAAGATAAATGATCGGAAATGATTCCGGAAGCTTTGGAAGTACTGAAGGATCGTCCTTTGTACGCCTAAAAGTGGGCACCATTTACTAAAGAATTAGCAGTCATGATTGTGAGATCTGTTAACGGGTCCTTTGTACGCCGAAAAAGTTTTAGAGCTAGAAATAGCAAGTGATCTATCCA	Glu	End	TGG	Glu604End1
CCTTTGTACGCCGAAAAATG	AAATGATTCCGGAAGCTTTGGAAGTACTGAAGGATCGTCCTTTGTACGCCTAAAAGTGGGCTCCATTTACTAAAGAATTAGCAGTCATGATTGTGAGATCTGTTAACGGTT	604	612	CAGTGAAAGATAAATGATCGGAAATGATTCCGGAAGCTTTGGAAGTACTGAAGGATCGTCCTTTGTACGCCTAAAAGTGGGCTCCATTTACTAAAGAATTAGCAGTCATGATTGTGAGATCTGTTAACGGTTCCTTTGTACGCCGAAAAATGGTTTTAGAGCTAGAAATAGCAAGGGTACCTTG	Glu	End	GGC	Glu604End2
AGTACTGAAGGATCGTCCTT	GAATAAGGAAATGATTCCGGAAGCTTTGGAAGTACTGAAGGATCGTCCTCTATACGCCTAAAAATGGGCACCATTTACTAAAGAATTAGCAGTCATGATTGTGAGATCTGT	604	596	CAGTGAAAGATAAATGATCGGGAATAAGGAAATGATTCCGGAAGCTTTGGAAGTACTGAAGGATCGTCCTCTATACGCCTAAAAATGGGCACCATTTACTAAAGAATTAGCAGTCATGATTGTGAGATCTGTAGTACTGAAGGATCGTCCTTGTTTTAGAGCTAGAAATAGCAAGTGTGCCCCT	Glu	End	TGT	Glu604End3
GTCCTTTGTACGCCGAAAAA	TGATTCCGGAAGCTTTGGAAGTACTGAAGGATCGTCCTTTGTACGCCGAATGATGGGCACCATTTACTAAAGAATTAGCAGTCATGATTGTGAGATCTGTTAACGG	607	610	CAGTGAAAGATAAATGATCGGTGATTCCGGAAGCTTTGGAAGTACTGAAGGATCGTCCTTTGTACGCCGAATGATGGGCACCATTTACTAAAGAATTAGCAGTCATGATTGTGAGATCTGTTAACGGGTCCTTTGTACGCCGAAAAAGTTTTAGAGCTAGAAATAGCAAGTGGCACTAATTAAG	Lys	End	TGG	Lys607End0
AAGGATCGTCCTTTGTACGC	GAAATGATTCCGGAAGCTTTGGAAGTACTGAAGGATCGTCCTTTGTATGCCGAGTAATGGGCACCATTTACTAAAGAATTAGCAGTCATGATTGTGAGATCTGTTAA	607	603	CAGTGAAAGATAAATGATCGGGAAATGATTCCGGAAGCTTTGGAAGTACTGAAGGATCGTCCTTTGTATGCCGAGTAATGGGCACCATTTACTAAAGAATTAGCAGTCATGATTGTGAGATCTGTTAAAAGGATCGTCCTTTGTACGCGTTTTAGAGCTAGAAATAGCAAGTGAATCAGGGGTG	Lys	End	CGA	Lys607End1
CCTTTGTACGCCGAAAAATG	TGATTCCGGAAGCTTTGGAAGTACTGAAGGATCGTCCTTTGTACGCCGAATGATGGGCTCCATTTACTAAAGAATTAGCAGTCATGATTGTGAGATCTGTTAACGGTT	607	612	CAGTGAAAGATAAATGATCGGTGATTCCGGAAGCTTTGGAAGTACTGAAGGATCGTCCTTTGTACGCCGAATGATGGGCTCCATTTACTAAAGAATTAGCAGTCATGATTGTGAGATCTGTTAACGGTTCCTTTGTACGCCGAAAAATGGTTTTAGAGCTAGAAATAGCAAGGATTTTATGATC	Lys	End	GGC	Lys607End2
AGTACTGAAGGATCGTCCTT	GAATAAGGAAATGATTCCGGAAGCTTTGGAAGTACTGAAGGATCGTCCTCTATACGCCGAATAATGGGCACCATTTACTAAAGAATTAGCAGTCATGATTGTGAGATCTGTTAA	607	596	CAGTGAAAGATAAATGATCGGGAATAAGGAAATGATTCCGGAAGCTTTGGAAGTACTGAAGGATCGTCCTCTATACGCCGAATAATGGGCACCATTTACTAAAGAATTAGCAGTCATGATTGTGAGATCTGTTAAAGTACTGAAGGATCGTCCTTGTTTTAGAGCTAGAAATAGCAAGATGTGG	Lys	End	TGT	Lys607End3
GTCCTTTGTACGCCGAAAAA	TTCCGGAAGCTTTGGAAGTACTGAAGGATCGTCCTTTGTACGCCGAAAAATAAGCACCATTTACTAAAGAATTAGCAGTCATGATTGTGAGATCTGTTAACGG	610	610	CAGTGAAAGATAAATGATCGGTTCCGGAAGCTTTGGAAGTACTGAAGGATCGTCCTTTGTACGCCGAAAAATAAGCACCATTTACTAAAGAATTAGCAGTCATGATTGTGAGATCTGTTAACGGGTCCTTTGTACGCCGAAAAAGTTTTAGAGCTAGAAATAGCAAGAGGGCAGACCGGTATAC	Trp	End	TGG	Trp610End0
CCTTTGTACGCCGAAAAATG	TTCCGGAAGCTTTGGAAGTACTGAAGGATCGTCCTTTGTACGCCGAAAAGTGAGCTCCATTTACTAAAGAATTAGCAGTCATGATTGTGAGATCTGTTAACGGTT	610	612	CAGTGAAAGATAAATGATCGGTTCCGGAAGCTTTGGAAGTACTGAAGGATCGTCCTTTGTACGCCGAAAAGTGAGCTCCATTTACTAAAGAATTAGCAGTCATGATTGTGAGATCTGTTAACGGTTCCTTTGTACGCCGAAAAATGGTTTTAGAGCTAGAAATAGCAAGGATCAGCCTGAATCC	Trp	End	GGC	Trp610End1
AAGGATCGTCCTTTGTACGC	GAAATGATTCCGGAAGCTTTGGAAGTACTGAAGGATCGTCCTTTGTATGCCGAGAAATAAGCACCATTTACTAAAGAATTAGCAGTCATGATTGTGAGATCTGTTAACGG	610	603	CAGTGAAAGATAAATGATCGGGAAATGATTCCGGAAGCTTTGGAAGTACTGAAGGATCGTCCTTTGTATGCCGAGAAATAAGCACCATTTACTAAAGAATTAGCAGTCATGATTGTGAGATCTGTTAACGGAAGGATCGTCCTTTGTACGCGTTTTAGAGCTAGAAATAGCAAGGTTATACGTA	Trp	End	CGA	Trp610End2
GCTAATTCTTTAGTAAATGG	TTCCGGAAGCTTTGGAAGTACTGAAGGATCGTCCTTTGTACGCCGAAAAATAAGCTCCTTTTACTAAAGAATTAGCAGTCATGATTGTGAGATCTGTTAACGGTTT	610	613	CAGTGAAAGATAAATGATCGGTTCCGGAAGCTTTGGAAGTACTGAAGGATCGTCCTTTGTACGCCGAAAAATAAGCTCCTTTTACTAAAGAATTAGCAGTCATGATTGTGAGATCTGTTAACGGTTTGCTAATTCTTTAGTAAATGGGTTTTAGAGCTAGAAATAGCAAGGGTTTACTCAGGGG	Trp	End	TGC	Trp610End3
GTCCTTTGTACGCCGAAAAA	TTCCGGAAGCTTTGGAAGTACTGAAGGATCGTCCTTTGTACGCCGAAAAGTGGTAACCATTTACTAAAGAATTAGCAGTCATGATTGTGAGATCTGTTAACGGTTT	613	610	CAGTGAAAGATAAATGATCGGTTCCGGAAGCTTTGGAAGTACTGAAGGATCGTCCTTTGTACGCCGAAAAGTGGTAACCATTTACTAAAGAATTAGCAGTCATGATTGTGAGATCTGTTAACGGTTTGTCCTTTGTACGCCGAAAAAGTTTTAGAGCTAGAAATAGCAAGCGCAATCGCCGACC	Ala	End	TGG	Ala613End0
CCTTTGTACGCCGAAAAATG	CCGGAAGCTTTGGAAGTACTGAAGGATCGTCCTTTGTACGCCGAAAAATGGTAACCATTTACTAAAGAATTAGCAGTCATGATTGTGAGATCTGTTAACGGTTT	613	612	CAGTGAAAGATAAATGATCGGCCGGAAGCTTTGGAAGTACTGAAGGATCGTCCTTTGTACGCCGAAAAATGGTAACCATTTACTAAAGAATTAGCAGTCATGATTGTGAGATCTGTTAACGGTTTCCTTTGTACGCCGAAAAATGGTTTTAGAGCTAGAAATAGCAAGACGGACGCCCACCCTG	Ala	End	GGC	Ala613End1
AAGGATCGTCCTTTGTACGC	GAAATGATTCCGGAAGCTTTGGAAGTACTGAAGGATCGTCCTTTGTATGCCGAGAAATGGTAACCATTTACTAAAGAATTAGCAGTCATGATTGTGAGATCTGTTAACGGTTT	613	603	CAGTGAAAGATAAATGATCGGGAAATGATTCCGGAAGCTTTGGAAGTACTGAAGGATCGTCCTTTGTATGCCGAGAAATGGTAACCATTTACTAAAGAATTAGCAGTCATGATTGTGAGATCTGTTAACGGTTTAAGGATCGTCCTTTGTACGCGTTTTAGAGCTAGAAATAGCAAGCGCTAAA	Ala	End	CGA	Ala613End2
GCTAATTCTTTAGTAAATGG	CGGAAGCTTTGGAAGTACTGAAGGATCGTCCTTTGTACGCCGAAAAATGGTAACCATTTACTAAAGAATTAGCAGTCATGATTGTGAGATCTGTTAACGGTTT	613	613	CAGTGAAAGATAAATGATCGGCGGAAGCTTTGGAAGTACTGAAGGATCGTCCTTTGTACGCCGAAAAATGGTAACCATTTACTAAAGAATTAGCAGTCATGATTGTGAGATCTGTTAACGGTTTGCTAATTCTTTAGTAAATGGGTTTTAGAGCTAGAAATAGCAAGTATCGATGGTTCTACAC	Ala	End	TGC	Ala613End3
GTCCTTTGTACGCCGAAAAA	TTCCGGAAGCTTTGGAAGTACTGAAGGATCGTCCTTTGTACGCCGAAAAGTGGGCATAATTTACTAAAGAATTAGCAGTCATGATTGTGAGATCTGTTAACGGTTTAGT	616	610	CAGTGAAAGATAAATGATCGGTTCCGGAAGCTTTGGAAGTACTGAAGGATCGTCCTTTGTACGCCGAAAAGTGGGCATAATTTACTAAAGAATTAGCAGTCATGATTGTGAGATCTGTTAACGGTTTAGTGTCCTTTGTACGCCGAAAAAGTTTTAGAGCTAGAAATAGCAAGGGCCAAGATCC	Pro	End	TGG	Pro616End0
CCTTTGTACGCCGAAAAATG	CCGGAAGCTTTGGAAGTACTGAAGGATCGTCCTTTGTACGCCGAAAAGTGGGCTTAATTTACTAAAGAATTAGCAGTCATGATTGTGAGATCTGTTAACGGTTTAGT	616	612	CAGTGAAAGATAAATGATCGGCCGGAAGCTTTGGAAGTACTGAAGGATCGTCCTTTGTACGCCGAAAAGTGGGCTTAATTTACTAAAGAATTAGCAGTCATGATTGTGAGATCTGTTAACGGTTTAGTCCTTTGTACGCCGAAAAATGGTTTTAGAGCTAGAAATAGCAAGTTGATCGGCGAAG	Pro	End	GGC	Pro616End1
AAGGATCGTCCTTTGTACGC	GAAATGATTCCGGAAGCTTTGGAAGTACTGAAGGATCGTCCTTTGTATGCCGAGAAATGGGCATAATTTACTAAAGAATTAGCAGTCATGATTGTGAGATCTGTTAACGGTTTAGT	616	603	CAGTGAAAGATAAATGATCGGGAAATGATTCCGGAAGCTTTGGAAGTACTGAAGGATCGTCCTTTGTATGCCGAGAAATGGGCATAATTTACTAAAGAATTAGCAGTCATGATTGTGAGATCTGTTAACGGTTTAGTAAGGATCGTCCTTTGTACGCGTTTTAGAGCTAGAAATAGCAAGTGTA	Pro	End	CGA	Pro616End2
GCTAATTCTTTAGTAAATGG	CGGAAGCTTTGGAAGTACTGAAGGATCGTCCTTTGTACGCCGAAAAATGGGCTTGATTTACTAAAGAATTAGCAGTCATGATTGTGAGATCTGTTAACGGTTTAGT	616	613	CAGTGAAAGATAAATGATCGGCGGAAGCTTTGGAAGTACTGAAGGATCGTCCTTTGTACGCCGAAAAATGGGCTTGATTTACTAAAGAATTAGCAGTCATGATTGTGAGATCTGTTAACGGTTTAGTGCTAATTCTTTAGTAAATGGGTTTTAGAGCTAGAAATAGCAAGTTAACCAATTTACC	Pro	End	TGC	Pro616End3
GTCCTTTGTACGCCGAAAAA	TTCCGGAAGCTTTGGAAGTACTGAAGGATCGTCCTTTGTACGCCGAAAAGTGGGCACCATAAACTAAAGAATTAGCAGTCATGATTGTGAGATCTGTTAACGGTTTAGTGTT	619	610	CAGTGAAAGATAAATGATCGGTTCCGGAAGCTTTGGAAGTACTGAAGGATCGTCCTTTGTACGCCGAAAAGTGGGCACCATAAACTAAAGAATTAGCAGTCATGATTGTGAGATCTGTTAACGGTTTAGTGTTGTCCTTTGTACGCCGAAAAAGTTTTAGAGCTAGAAATAGCAAGTTACCGAT	Phe	End	TGG	Phe619End0
CCTTTGTACGCCGAAAAATG	CCGGAAGCTTTGGAAGTACTGAAGGATCGTCCTTTGTACGCCGAAAAGTGGGCTCCATAAACTAAAGAATTAGCAGTCATGATTGTGAGATCTGTTAACGGTTTAGTGTT	619	612	CAGTGAAAGATAAATGATCGGCCGGAAGCTTTGGAAGTACTGAAGGATCGTCCTTTGTACGCCGAAAAGTGGGCTCCATAAACTAAAGAATTAGCAGTCATGATTGTGAGATCTGTTAACGGTTTAGTGTTCCTTTGTACGCCGAAAAATGGTTTTAGAGCTAGAAATAGCAAGTCGTATCTCG	Phe	End	GGC	Phe619End1
AAGGATCGTCCTTTGTACGC	GAAATGATTCCGGAAGCTTTGGAAGTACTGAAGGATCGTCCTTTGTATGCCGAGAAATGGGCACCATAAACTAAAGAATTAGCAGTCATGATTGTGAGATCTGTTAACGGTTTAGTGTT	619	603	CAGTGAAAGATAAATGATCGGGAAATGATTCCGGAAGCTTTGGAAGTACTGAAGGATCGTCCTTTGTATGCCGAGAAATGGGCACCATAAACTAAAGAATTAGCAGTCATGATTGTGAGATCTGTTAACGGTTTAGTGTTAAGGATCGTCCTTTGTACGCGTTTTAGAGCTAGAAATAGCAAGT	Phe	End	CGA	Phe619End2
ACAGATCTCACAATCATGAC	CTTTGGAAGTACTGAAGGATCGTCCTTTGTACGCCGAAAAATGGGCACCATAAACTAAAGAATTAGCTGTTATGATTGTGAGATCTGTTAACGGTTTAGTGTTTTCTTACCCAATTGT	619	634	CAGTGAAAGATAAATGATCGGCTTTGGAAGTACTGAAGGATCGTCCTTTGTACGCCGAAAAATGGGCACCATAAACTAAAGAATTAGCTGTTATGATTGTGAGATCTGTTAACGGTTTAGTGTTTTCTTACCCAATTGTACAGATCTCACAATCATGACGTTTTAGAGCTAGAAATAGCAAGCC	Phe	End	TGC	Phe619End3
GTCCTTTGTACGCCGAAAAA	TTCCGGAAGCTTTGGAAGTACTGAAGGATCGTCCTTTGTACGCCGAAAAGTGGGCACCATTTTAAAAAGAATTAGCAGTCATGATTGTGAGATCTGTTAACGGTTTAGTGTTTTC	622	610	CAGTGAAAGATAAATGATCGGTTCCGGAAGCTTTGGAAGTACTGAAGGATCGTCCTTTGTACGCCGAAAAGTGGGCACCATTTTAAAAAGAATTAGCAGTCATGATTGTGAGATCTGTTAACGGTTTAGTGTTTTCGTCCTTTGTACGCCGAAAAAGTTTTAGAGCTAGAAATAGCAAGGATGT	Thr	End	TGG	Thr622End0
CCTTTGTACGCCGAAAAATG	CCGGAAGCTTTGGAAGTACTGAAGGATCGTCCTTTGTACGCCGAAAAGTGGGCTCCATTTTAAAAAGAATTAGCAGTCATGATTGTGAGATCTGTTAACGGTTTAGTGTTTTC	622	612	CAGTGAAAGATAAATGATCGGCCGGAAGCTTTGGAAGTACTGAAGGATCGTCCTTTGTACGCCGAAAAGTGGGCTCCATTTTAAAAAGAATTAGCAGTCATGATTGTGAGATCTGTTAACGGTTTAGTGTTTTCCCTTTGTACGCCGAAAAATGGTTTTAGAGCTAGAAATAGCAAGGTATACT	Thr	End	GGC	Thr622End1
ACAGATCTCACAATCATGAC	TGGAAGTACTGAAGGATCGTCCTTTGTACGCCGAAAAATGGGCACCATTTTAAAAAGAATTAGCTGTTATGATTGTGAGATCTGTTAACGGTTTAGTGTTTTCTTACCCAATTGT	622	634	CAGTGAAAGATAAATGATCGGTGGAAGTACTGAAGGATCGTCCTTTGTACGCCGAAAAATGGGCACCATTTTAAAAAGAATTAGCTGTTATGATTGTGAGATCTGTTAACGGTTTAGTGTTTTCTTACCCAATTGTACAGATCTCACAATCATGACGTTTTAGAGCTAGAAATAGCAAGCTGAG	Thr	End	TGC	Thr622End2
TCCTTTGTACGCCGAAAAAT	TCCGGAAGCTTTGGAAGTACTGAAGGATCGTCCTTTGTACGCCGAAAAGTGGGCACCATTTTAAAAAGAATTAGCAGTCATGATTGTGAGATCTGTTAACGGTTTAGTGTTTTC	622	611	CAGTGAAAGATAAATGATCGGTCCGGAAGCTTTGGAAGTACTGAAGGATCGTCCTTTGTACGCCGAAAAGTGGGCACCATTTTAAAAAGAATTAGCAGTCATGATTGTGAGATCTGTTAACGGTTTAGTGTTTTCTCCTTTGTACGCCGAAAAATGTTTTAGAGCTAGAAATAGCAAGCAGCAA	Thr	End	GGG	Thr622End3
ACAGATCTCACAATCATGAC	AAGTACTGAAGGATCGTCCTTTGTACGCCGAAAAATGGGCACCATTTACTTAAGAATTAGCTGTTATGATTGTGAGATCTGTTAACGGTTTAGTGTTTTCTTACCCAATTGT	625	634	CAGTGAAAGATAAATGATCGGAAGTACTGAAGGATCGTCCTTTGTACGCCGAAAAATGGGCACCATTTACTTAAGAATTAGCTGTTATGATTGTGAGATCTGTTAACGGTTTAGTGTTTTCTTACCCAATTGTACAGATCTCACAATCATGACGTTTTAGAGCTAGAAATAGCAAGCACCTCCC	Lys	End	TGC	Lys625End0
GTCCTTTGTACGCCGAAAAA	TTCCGGAAGCTTTGGAAGTACTGAAGGATCGTCCTTTGTACGCCGAAAAGTGGGCACCATTTACTTAAGAATTAGCAGTCATGATTGTGAGATCTGTTAACGGTTTAGTGTTTTCTTA	625	610	CAGTGAAAGATAAATGATCGGTTCCGGAAGCTTTGGAAGTACTGAAGGATCGTCCTTTGTACGCCGAAAAGTGGGCACCATTTACTTAAGAATTAGCAGTCATGATTGTGAGATCTGTTAACGGTTTAGTGTTTTCTTAGTCCTTTGTACGCCGAAAAAGTTTTAGAGCTAGAAATAGCAAGGT	Lys	End	TGG	Lys625End1
CCTTTGTACGCCGAAAAATG	CCGGAAGCTTTGGAAGTACTGAAGGATCGTCCTTTGTACGCCGAAAAGTGGGCTCCATTTACTTAAGAATTAGCAGTCATGATTGTGAGATCTGTTAACGGTTTAGTGTTTTCTTA	625	612	CAGTGAAAGATAAATGATCGGCCGGAAGCTTTGGAAGTACTGAAGGATCGTCCTTTGTACGCCGAAAAGTGGGCTCCATTTACTTAAGAATTAGCAGTCATGATTGTGAGATCTGTTAACGGTTTAGTGTTTTCTTACCTTTGTACGCCGAAAAATGGTTTTAGAGCTAGAAATAGCAAGGCAG	Lys	End	GGC	Lys625End2
GCTAATTCTTTAGTAAATGG	CGGAAGCTTTGGAAGTACTGAAGGATCGTCCTTTGTACGCCGAAAAATGGGCTCCTTTTACTTAAGAATTAGCAGTCATGATTGTGAGATCTGTTAACGGTTTAGTGTTTTCTTA	625	613	CAGTGAAAGATAAATGATCGGCGGAAGCTTTGGAAGTACTGAAGGATCGTCCTTTGTACGCCGAAAAATGGGCTCCTTTTACTTAAGAATTAGCAGTCATGATTGTGAGATCTGTTAACGGTTTAGTGTTTTCTTAGCTAATTCTTTAGTAAATGGGTTTTAGAGCTAGAAATAGCAAGCTTCG	Lys	End	TGC	Lys625End3
ACAGATCTCACAATCATGAC	TACTGAAGGATCGTCCTTTGTACGCCGAAAAATGGGCACCATTTACTAAATAATTAGCTGTTATGATTGTGAGATCTGTTAACGGTTTAGTGTTTTCTTACCCAATTGT	628	634	CAGTGAAAGATAAATGATCGGTACTGAAGGATCGTCCTTTGTACGCCGAAAAATGGGCACCATTTACTAAATAATTAGCTGTTATGATTGTGAGATCTGTTAACGGTTTAGTGTTTTCTTACCCAATTGTACAGATCTCACAATCATGACGTTTTAGAGCTAGAAATAGCAAGAGCATCGTGTT	Glu	End	TGC	Glu628End0
CCTTTGTACGCCGAAAAATG	CCGGAAGCTTTGGAAGTACTGAAGGATCGTCCTTTGTACGCCGAAAAGTGGGCTCCATTTACTAAATAATTAGCAGTCATGATTGTGAGATCTGTTAACGGTTTAGTGTTTTCTTACCC	628	612	CAGTGAAAGATAAATGATCGGCCGGAAGCTTTGGAAGTACTGAAGGATCGTCCTTTGTACGCCGAAAAGTGGGCTCCATTTACTAAATAATTAGCAGTCATGATTGTGAGATCTGTTAACGGTTTAGTGTTTTCTTACCCCCTTTGTACGCCGAAAAATGGTTTTAGAGCTAGAAATAGCAAGC	Glu	End	GGC	Glu628End1
GCTAATTCTTTAGTAAATGG	CGGAAGCTTTGGAAGTACTGAAGGATCGTCCTTTGTACGCCGAAAAATGGGCTCCTTTTACTAAATAATTAGCAGTCATGATTGTGAGATCTGTTAACGGTTTAGTGTTTTCTTACCC	628	613	CAGTGAAAGATAAATGATCGGCGGAAGCTTTGGAAGTACTGAAGGATCGTCCTTTGTACGCCGAAAAATGGGCTCCTTTTACTAAATAATTAGCAGTCATGATTGTGAGATCTGTTAACGGTTTAGTGTTTTCTTACCCGCTAATTCTTTAGTAAATGGGTTTTAGAGCTAGAAATAGCAAGCT	Glu	End	TGC	Glu628End2
AAAGAATTAGCAGTCATGAT	TACTGAAGGATCGTCCTTTGTACGCCGAAAAATGGGCACCATTTACTAAATAATTAGCAGTCATGATAGTTAGATCTGTTAACGGTTTAGTGTTTTCTTACCCAATTGTAGAGACTATCC	628	645	CAGTGAAAGATAAATGATCGGTACTGAAGGATCGTCCTTTGTACGCCGAAAAATGGGCACCATTTACTAAATAATTAGCAGTCATGATAGTTAGATCTGTTAACGGTTTAGTGTTTTCTTACCCAATTGTAGAGACTATCCAAAGAATTAGCAGTCATGATGTTTTAGAGCTAGAAATAGCAAG	Glu	End	TGT	Glu628End3
ACAGATCTCACAATCATGAC	TGAAGGATCGTCCTTTGTACGCCGAAAAATGGGCACCATTTACTAAAGAATAAGCTGTTATGATTGTGAGATCTGTTAACGGTTTAGTGTTTTCTTACCCAATTGT	631	634	CAGTGAAAGATAAATGATCGGTGAAGGATCGTCCTTTGTACGCCGAAAAATGGGCACCATTTACTAAAGAATAAGCTGTTATGATTGTGAGATCTGTTAACGGTTTAGTGTTTTCTTACCCAATTGTACAGATCTCACAATCATGACGTTTTAGAGCTAGAAATAGCAAGGTGCTGACACCTTG	Leu	End	TGC	Leu631End0
AGAATTAGCAGTCATGATTG	TGAAGGATCGTCCTTTGTACGCCGAAAAATGGGCACCATTTACTAAAGAATAAGCAGTCATGATTGTTCGTTCTGTTAACGGTTTAGTGTTTTCTTACCCAATTGTAGAGACTATCCAC	631	647	CAGTGAAAGATAAATGATCGGTGAAGGATCGTCCTTTGTACGCCGAAAAATGGGCACCATTTACTAAAGAATAAGCAGTCATGATTGTTCGTTCTGTTAACGGTTTAGTGTTTTCTTACCCAATTGTAGAGACTATCCACAGAATTAGCAGTCATGATTGGTTTTAGAGCTAGAAATAGCAAGC	Leu	End	TGA	Leu631End1
AAAGAATTAGCAGTCATGAT	TGAAGGATCGTCCTTTGTACGCCGAAAAATGGGCACCATTTACTAAAGAATAAGCAGTCATGATAGTTAGATCTGTTAACGGTTTAGTGTTTTCTTACCCAATTGTAGAGACTATCC	631	645	CAGTGAAAGATAAATGATCGGTGAAGGATCGTCCTTTGTACGCCGAAAAATGGGCACCATTTACTAAAGAATAAGCAGTCATGATAGTTAGATCTGTTAACGGTTTAGTGTTTTCTTACCCAATTGTAGAGACTATCCAAAGAATTAGCAGTCATGATGTTTTAGAGCTAGAAATAGCAAGATG	Leu	End	TGT	Leu631End2
CCATTTACTAAAGAATTAGC	TGAAGGATCGTCCTTTGTACGCCGAAAAATGGGCACCATTTACTAAAGAATGAGCTGTTATGATTGTGAGATCTGTTAACGGTTTAGTGTTTTCTTACCCAATTGTAG	631	636	CAGTGAAAGATAAATGATCGGTGAAGGATCGTCCTTTGTACGCCGAAAAATGGGCACCATTTACTAAAGAATGAGCTGTTATGATTGTGAGATCTGTTAACGGTTTAGTGTTTTCTTACCCAATTGTAGCCATTTACTAAAGAATTAGCGTTTTAGAGCTAGAAATAGCAAGTATCGCAGTACC	Leu	End	AGT	Leu631End3
ACAGATCTCACAATCATGAC	AGGATCGTCCTTTGTACGCCGAAAAATGGGCACCATTTACTAAAGAATTATAAGTCATGATTGTGAGATCTGTTAACGGTTTAGTGTTTTCTTACCCAATTGT	634	634	CAGTGAAAGATAAATGATCGGAGGATCGTCCTTTGTACGCCGAAAAATGGGCACCATTTACTAAAGAATTATAAGTCATGATTGTGAGATCTGTTAACGGTTTAGTGTTTTCTTACCCAATTGTACAGATCTCACAATCATGACGTTTTAGAGCTAGAAATAGCAAGAGACCGATCTTGGCGAC	Ala	End	TGC	Ala634End0
AGAATTAGCAGTCATGATTG	AGGATCGTCCTTTGTACGCCGAAAAATGGGCACCATTTACTAAAGAATTATAAGTCATGATTGTTCGTTCTGTTAACGGTTTAGTGTTTTCTTACCCAATTGTAGAGACTATCCAC	634	647	CAGTGAAAGATAAATGATCGGAGGATCGTCCTTTGTACGCCGAAAAATGGGCACCATTTACTAAAGAATTATAAGTCATGATTGTTCGTTCTGTTAACGGTTTAGTGTTTTCTTACCCAATTGTAGAGACTATCCACAGAATTAGCAGTCATGATTGGTTTTAGAGCTAGAAATAGCAAGTCAT	Ala	End	TGA	Ala634End1
AATTAGCAGTCATGATTGTG	AGGATCGTCCTTTGTACGCCGAAAAATGGGCACCATTTACTAAAGAATTATAAGTCATGATTGTTCGTTCTGTTAACGGTTTAGTGTTTTCTTACCCAATTGTAGAGACTATCCACAA	634	649	CAGTGAAAGATAAATGATCGGAGGATCGTCCTTTGTACGCCGAAAAATGGGCACCATTTACTAAAGAATTATAAGTCATGATTGTTCGTTCTGTTAACGGTTTAGTGTTTTCTTACCCAATTGTAGAGACTATCCACAAAATTAGCAGTCATGATTGTGGTTTTAGAGCTAGAAATAGCAAGAA	Ala	End	AGA	Ala634End2
AAAGAATTAGCAGTCATGAT	AGGATCGTCCTTTGTACGCCGAAAAATGGGCACCATTTACTAAAGAATTATAAGTCATGATAGTTAGATCTGTTAACGGTTTAGTGTTTTCTTACCCAATTGTAGAGACTATCC	634	645	CAGTGAAAGATAAATGATCGGAGGATCGTCCTTTGTACGCCGAAAAATGGGCACCATTTACTAAAGAATTATAAGTCATGATAGTTAGATCTGTTAACGGTTTAGTGTTTTCTTACCCAATTGTAGAGACTATCCAAAGAATTAGCAGTCATGATGTTTTAGAGCTAGAAATAGCAAGCTGTAG	Ala	End	TGT	Ala634End3
ACAGATCTCACAATCATGAC	AGGATCGTCCTTTGTACGCCGAAAAATGGGCACCATTTACTAAAGAATTAGCTTGAATGATTGTGAGATCTGTTAACGGTTTAGTGTTTTCTTACCCAATTGTAGA	637	634	CAGTGAAAGATAAATGATCGGAGGATCGTCCTTTGTACGCCGAAAAATGGGCACCATTTACTAAAGAATTAGCTTGAATGATTGTGAGATCTGTTAACGGTTTAGTGTTTTCTTACCCAATTGTAGAACAGATCTCACAATCATGACGTTTTAGAGCTAGAAATAGCAAGGAGAGTGGAGCGTT	Val	End	TGC	Val637End0
AGAATTAGCAGTCATGATTG	ATCGTCCTTTGTACGCCGAAAAATGGGCACCATTTACTAAAGAATTAGCATAAATGATTGTTCGTTCTGTTAACGGTTTAGTGTTTTCTTACCCAATTGTAGAGACTATCCAC	637	647	CAGTGAAAGATAAATGATCGGATCGTCCTTTGTACGCCGAAAAATGGGCACCATTTACTAAAGAATTAGCATAAATGATTGTTCGTTCTGTTAACGGTTTAGTGTTTTCTTACCCAATTGTAGAGACTATCCACAGAATTAGCAGTCATGATTGGTTTTAGAGCTAGAAATAGCAAGGGCCGTT	Val	End	TGA	Val637End1
AATTAGCAGTCATGATTGTG	ATCGTCCTTTGTACGCCGAAAAATGGGCACCATTTACTAAAGAATTAGCATAAATGATTGTTCGTTCTGTTAACGGTTTAGTGTTTTCTTACCCAATTGTAGAGACTATCCACAA	637	649	CAGTGAAAGATAAATGATCGGATCGTCCTTTGTACGCCGAAAAATGGGCACCATTTACTAAAGAATTAGCATAAATGATTGTTCGTTCTGTTAACGGTTTAGTGTTTTCTTACCCAATTGTAGAGACTATCCACAAAATTAGCAGTCATGATTGTGGTTTTAGAGCTAGAAATAGCAAGAGTAG	Val	End	AGA	Val637End2
GAAAACACTAAACCGTTAAC	ATCGTCCTTTGTACGCCGAAAAATGGGCACCATTTACTAAAGAATTAGCATAAATGATTGTGAGAAGCGTTAACGGTTTAGTGTTTTCTTACCCAATTGTAGAGACTATCCACAAGGA	637	652	CAGTGAAAGATAAATGATCGGATCGTCCTTTGTACGCCGAAAAATGGGCACCATTTACTAAAGAATTAGCATAAATGATTGTGAGAAGCGTTAACGGTTTAGTGTTTTCTTACCCAATTGTAGAGACTATCCACAAGGAGAAAACACTAAACCGTTAACGTTTTAGAGCTAGAAATAGCAAGAG	Val	End	AGA	Val637End3
ACAGATCTCACAATCATGAC	AGGATCGTCCTTTGTACGCCGAAAAATGGGCACCATTTACTAAAGAATTAGCTGTTTAAATTGTGAGATCTGTTAACGGTTTAGTGTTTTCTTACCCAATTGTAGAGAC	640	634	CAGTGAAAGATAAATGATCGGAGGATCGTCCTTTGTACGCCGAAAAATGGGCACCATTTACTAAAGAATTAGCTGTTTAAATTGTGAGATCTGTTAACGGTTTAGTGTTTTCTTACCCAATTGTAGAGACACAGATCTCACAATCATGACGTTTTAGAGCTAGAAATAGCAAGTCTTGACCAGG	Met	End	TGC	Met640End0
AGAATTAGCAGTCATGATTG	GTCCTTTGTACGCCGAAAAATGGGCACCATTTACTAAAGAATTAGCAGTCTAAATTGTTCGTTCTGTTAACGGTTTAGTGTTTTCTTACCCAATTGTAGAGACTATCCAC	640	647	CAGTGAAAGATAAATGATCGGGTCCTTTGTACGCCGAAAAATGGGCACCATTTACTAAAGAATTAGCAGTCTAAATTGTTCGTTCTGTTAACGGTTTAGTGTTTTCTTACCCAATTGTAGAGACTATCCACAGAATTAGCAGTCATGATTGGTTTTAGAGCTAGAAATAGCAAGTCTGTGGGCT	Met	End	TGA	Met640End1
AATTAGCAGTCATGATTGTG	GTCCTTTGTACGCCGAAAAATGGGCACCATTTACTAAAGAATTAGCAGTCTAAATTGTTCGTTCTGTTAACGGTTTAGTGTTTTCTTACCCAATTGTAGAGACTATCCACAA	640	649	CAGTGAAAGATAAATGATCGGGTCCTTTGTACGCCGAAAAATGGGCACCATTTACTAAAGAATTAGCAGTCTAAATTGTTCGTTCTGTTAACGGTTTAGTGTTTTCTTACCCAATTGTAGAGACTATCCACAAAATTAGCAGTCATGATTGTGGTTTTAGAGCTAGAAATAGCAAGATGCCGGC	Met	End	AGA	Met640End2
GAAAACACTAAACCGTTAAC	GTCCTTTGTACGCCGAAAAATGGGCACCATTTACTAAAGAATTAGCAGTCTAAATTGTGAGAAGCGTTAACGGTTTAGTGTTTTCTTACCCAATTGTAGAGACTATCCACAAGGA	640	652	CAGTGAAAGATAAATGATCGGGTCCTTTGTACGCCGAAAAATGGGCACCATTTACTAAAGAATTAGCAGTCTAAATTGTGAGAAGCGTTAACGGTTTAGTGTTTTCTTACCCAATTGTAGAGACTATCCACAAGGAGAAAACACTAAACCGTTAACGTTTTAGAGCTAGAAATAGCAAGTACTG	Met	End	AGA	Met640End3
AGAATTAGCAGTCATGATTG	CTTTGTACGCCGAAAAATGGGCACCATTTACTAAAGAATTAGCAGTCATGTAAGTTCGTTCTGTTAACGGTTTAGTGTTTTCTTACCCAATTGTAGAGACTATCCAC	643	647	CAGTGAAAGATAAATGATCGGCTTTGTACGCCGAAAAATGGGCACCATTTACTAAAGAATTAGCAGTCATGTAAGTTCGTTCTGTTAACGGTTTAGTGTTTTCTTACCCAATTGTAGAGACTATCCACAGAATTAGCAGTCATGATTGGTTTTAGAGCTAGAAATAGCAAGACGTGCATTTCTC	Ile	End	TGA	Ile643End0
AATTAGCAGTCATGATTGTG	CTTTGTACGCCGAAAAATGGGCACCATTTACTAAAGAATTAGCAGTCATGTAAGTTCGTTCTGTTAACGGTTTAGTGTTTTCTTACCCAATTGTAGAGACTATCCACAA	643	649	CAGTGAAAGATAAATGATCGGCTTTGTACGCCGAAAAATGGGCACCATTTACTAAAGAATTAGCAGTCATGTAAGTTCGTTCTGTTAACGGTTTAGTGTTTTCTTACCCAATTGTAGAGACTATCCACAAAATTAGCAGTCATGATTGTGGTTTTAGAGCTAGAAATAGCAAGCTGTTCCTCTC	Ile	End	AGA	Ile643End1
ACAGATCTCACAATCATGAC	AGGATCGTCCTTTGTACGCCGAAAAATGGGCACCATTTACTAAAGAATTAGCTGTTATGTAAGTGAGATCTGTTAACGGTTTAGTGTTTTCTTACCCAATTGTAGAGACTAT	643	634	CAGTGAAAGATAAATGATCGGAGGATCGTCCTTTGTACGCCGAAAAATGGGCACCATTTACTAAAGAATTAGCTGTTATGTAAGTGAGATCTGTTAACGGTTTAGTGTTTTCTTACCCAATTGTAGAGACTATACAGATCTCACAATCATGACGTTTTAGAGCTAGAAATAGCAAGCCCTGAAG	Ile	End	TGC	Ile643End2
GAAAACACTAAACCGTTAAC	CTTTGTACGCCGAAAAATGGGCACCATTTACTAAAGAATTAGCAGTCATGTAAGTGAGAAGCGTTAACGGTTTAGTGTTTTCTTACCCAATTGTAGAGACTATCCACAAGGA	643	652	CAGTGAAAGATAAATGATCGGCTTTGTACGCCGAAAAATGGGCACCATTTACTAAAGAATTAGCAGTCATGTAAGTGAGAAGCGTTAACGGTTTAGTGTTTTCTTACCCAATTGTAGAGACTATCCACAAGGAGAAAACACTAAACCGTTAACGTTTTAGAGCTAGAAATAGCAAGTATCGCGC	Ile	End	AGA	Ile643End3
AGAATTAGCAGTCATGATTG	TGTACGCCGAAAAATGGGCACCATTTACTAAAGAATTAGCAGTCATGATTTAAAGATCTGTTAACGGTTTAGTGTTTTCTTACCCAATTGTAGAGACTATCCAC	646	647	CAGTGAAAGATAAATGATCGGTGTACGCCGAAAAATGGGCACCATTTACTAAAGAATTAGCAGTCATGATTTAAAGATCTGTTAACGGTTTAGTGTTTTCTTACCCAATTGTAGAGACTATCCACAGAATTAGCAGTCATGATTGGTTTTAGAGCTAGAAATAGCAAGGCCTTTCGTTCGAGCC	Val	End	TGA	Val646End0
AATTAGCAGTCATGATTGTG	TGTACGCCGAAAAATGGGCACCATTTACTAAAGAATTAGCAGTCATGATTTGACGTTCTGTTAACGGTTTAGTGTTTTCTTACCCAATTGTAGAGACTATCCACAA	646	649	CAGTGAAAGATAAATGATCGGTGTACGCCGAAAAATGGGCACCATTTACTAAAGAATTAGCAGTCATGATTTGACGTTCTGTTAACGGTTTAGTGTTTTCTTACCCAATTGTAGAGACTATCCACAAAATTAGCAGTCATGATTGTGGTTTTAGAGCTAGAAATAGCAAGGGTTCGAACAGGAG	Val	End	AGA	Val646End1
GAAAACACTAAACCGTTAAC	TGTACGCCGAAAAATGGGCACCATTTACTAAAGAATTAGCAGTCATGATTTAAAGAAGCGTTAACGGTTTAGTGTTTTCTTACCCAATTGTAGAGACTATCCACAAGGA	646	652	CAGTGAAAGATAAATGATCGGTGTACGCCGAAAAATGGGCACCATTTACTAAAGAATTAGCAGTCATGATTTAAAGAAGCGTTAACGGTTTAGTGTTTTCTTACCCAATTGTAGAGACTATCCACAAGGAGAAAACACTAAACCGTTAACGTTTTAGAGCTAGAAATAGCAAGCGTAGCAACCC	Val	End	AGA	Val646End2
ACAGATCTCACAATCATGAC	AGGATCGTCCTTTGTACGCCGAAAAATGGGCACCATTTACTAAAGAATTAGCTGTTATGATTTAAAGATCTGTTAACGGTTTAGTGTTTTCTTACCCAATTGTAGAGACTATCCA	646	634	CAGTGAAAGATAAATGATCGGAGGATCGTCCTTTGTACGCCGAAAAATGGGCACCATTTACTAAAGAATTAGCTGTTATGATTTAAAGATCTGTTAACGGTTTAGTGTTTTCTTACCCAATTGTAGAGACTATCCAACAGATCTCACAATCATGACGTTTTAGAGCTAGAAATAGCAAGCTCAA	Val	End	TGC	Val646End3
AATTAGCAGTCATGATTGTG	ACGCCGAAAAATGGGCACCATTTACTAAAGAATTAGCAGTCATGATTGTGTAATCTGTTAACGGTTTAGTGTTTTCTTACCCAATTGTAGAGACTATCCACAA	649	649	CAGTGAAAGATAAATGATCGGACGCCGAAAAATGGGCACCATTTACTAAAGAATTAGCAGTCATGATTGTGTAATCTGTTAACGGTTTAGTGTTTTCTTACCCAATTGTAGAGACTATCCACAAAATTAGCAGTCATGATTGTGGTTTTAGAGCTAGAAATAGCAAGTAAGATGGGCCATTCGA	Arg	End	AGA	Arg649End0
GAAAACACTAAACCGTTAAC	ACGCCGAAAAATGGGCACCATTTACTAAAGAATTAGCAGTCATGATTGTGTAAAGCGTTAACGGTTTAGTGTTTTCTTACCCAATTGTAGAGACTATCCACAAGGA	649	652	CAGTGAAAGATAAATGATCGGACGCCGAAAAATGGGCACCATTTACTAAAGAATTAGCAGTCATGATTGTGTAAAGCGTTAACGGTTTAGTGTTTTCTTACCCAATTGTAGAGACTATCCACAAGGAGAAAACACTAAACCGTTAACGTTTTAGAGCTAGAAATAGCAAGTCGATTACGCCGCG	Arg	End	AGA	Arg649End1
AGAATTAGCAGTCATGATTG	GTACGCCGAAAAATGGGCACCATTTACTAAAGAATTAGCAGTCATGATTGTTTAATCTGTTAACGGTTTAGTGTTTTCTTACCCAATTGTAGAGACTATCCACAA	649	647	CAGTGAAAGATAAATGATCGGGTACGCCGAAAAATGGGCACCATTTACTAAAGAATTAGCAGTCATGATTGTTTAATCTGTTAACGGTTTAGTGTTTTCTTACCCAATTGTAGAGACTATCCACAAAGAATTAGCAGTCATGATTGGTTTTAGAGCTAGAAATAGCAAGATCGGGGGTGATCCA	Arg	End	TGA	Arg649End2
TGATTGTGAGATCTGTTAAC	ACGCCGAAAAATGGGCACCATTTACTAAAGAATTAGCAGTCATGATTGTGTAATCTGTTAATGGATTAGTGTTTTCTTACCCAATTGTAGAGACTATCCACAAGGACAATATTTG	649	661	CAGTGAAAGATAAATGATCGGACGCCGAAAAATGGGCACCATTTACTAAAGAATTAGCAGTCATGATTGTGTAATCTGTTAATGGATTAGTGTTTTCTTACCCAATTGTAGAGACTATCCACAAGGACAATATTTGTGATTGTGAGATCTGTTAACGTTTTAGAGCTAGAAATAGCAAGTACGA	Arg	End	GGT	Arg649End3
GAAAACACTAAACCGTTAAC	CCGAAAAATGGGCACCATTTACTAAAGAATTAGCAGTCATGATTGTGAGATAAGTTAACGGTTTAGTGTTTTCTTACCCAATTGTAGAGACTATCCACAAGGA	652	652	CAGTGAAAGATAAATGATCGGCCGAAAAATGGGCACCATTTACTAAAGAATTAGCAGTCATGATTGTGAGATAAGTTAACGGTTTAGTGTTTTCTTACCCAATTGTAGAGACTATCCACAAGGAGAAAACACTAAACCGTTAACGTTTTAGAGCTAGAAATAGCAAGTATGTGCCAATACCCTT	Ser	End	AGA	Ser652End0
AATTAGCAGTCATGATTGTG	ACGCCGAAAAATGGGCACCATTTACTAAAGAATTAGCAGTCATGATTGTTCGTTAAGTTAACGGTTTAGTGTTTTCTTACCCAATTGTAGAGACTATCCACAAGGA	652	649	CAGTGAAAGATAAATGATCGGACGCCGAAAAATGGGCACCATTTACTAAAGAATTAGCAGTCATGATTGTTCGTTAAGTTAACGGTTTAGTGTTTTCTTACCCAATTGTAGAGACTATCCACAAGGAAATTAGCAGTCATGATTGTGGTTTTAGAGCTAGAAATAGCAAGCCCACTTTTGTCGA	Ser	End	AGA	Ser652End1
AGAATTAGCAGTCATGATTG	GTACGCCGAAAAATGGGCACCATTTACTAAAGAATTAGCAGTCATGATTGTTAGATAAGTTAACGGTTTAGTGTTTTCTTACCCAATTGTAGAGACTATCCACAAGGA	652	647	CAGTGAAAGATAAATGATCGGGTACGCCGAAAAATGGGCACCATTTACTAAAGAATTAGCAGTCATGATTGTTAGATAAGTTAACGGTTTAGTGTTTTCTTACCCAATTGTAGAGACTATCCACAAGGAAGAATTAGCAGTCATGATTGGTTTTAGAGCTAGAAATAGCAAGCCTGCCATGAGC	Ser	End	TGA	Ser652End2
TGATTGTGAGATCTGTTAAC	CCGAAAAATGGGCACCATTTACTAAAGAATTAGCAGTCATGATTGTGAGATAAGTTAATGGATTAGTGTTTTCTTACCCAATTGTAGAGACTATCCACAAGGACAATATTTG	652	661	CAGTGAAAGATAAATGATCGGCCGAAAAATGGGCACCATTTACTAAAGAATTAGCAGTCATGATTGTGAGATAAGTTAATGGATTAGTGTTTTCTTACCCAATTGTAGAGACTATCCACAAGGACAATATTTGTGATTGTGAGATCTGTTAACGTTTTAGAGCTAGAAATAGCAAGCTTAGCTA	Ser	End	GGT	Ser652End3
GAAAACACTAAACCGTTAAC	CCGAAAAATGGGCACCATTTACTAAAGAATTAGCAGTCATGATTGTGAGAAGCTAAAACGGTTTAGTGTTTTCTTACCCAATTGTAGAGACTATCCACAAGGACAA	655	652	CAGTGAAAGATAAATGATCGGCCGAAAAATGGGCACCATTTACTAAAGAATTAGCAGTCATGATTGTGAGAAGCTAAAACGGTTTAGTGTTTTCTTACCCAATTGTAGAGACTATCCACAAGGACAAGAAAACACTAAACCGTTAACGTTTTAGAGCTAGAAATAGCAAGACAAGGCCATAACC	Val	End	AGA	Val655End0
TGATTGTGAGATCTGTTAAC	AAAAATGGGCACCATTTACTAAAGAATTAGCAGTCATGATTGTGAGATCTTAAAATGGATTAGTGTTTTCTTACCCAATTGTAGAGACTATCCACAAGGACAATATTTG	655	661	CAGTGAAAGATAAATGATCGGAAAAATGGGCACCATTTACTAAAGAATTAGCAGTCATGATTGTGAGATCTTAAAATGGATTAGTGTTTTCTTACCCAATTGTAGAGACTATCCACAAGGACAATATTTGTGATTGTGAGATCTGTTAACGTTTTAGAGCTAGAAATAGCAAGTCTCGGCTTGG	Val	End	GGT	Val655End1
AATTAGCAGTCATGATTGTG	ACGCCGAAAAATGGGCACCATTTACTAAAGAATTAGCAGTCATGATTGTTCGTTCTTAAAACGGTTTAGTGTTTTCTTACCCAATTGTAGAGACTATCCACAAGGACAA	655	649	CAGTGAAAGATAAATGATCGGACGCCGAAAAATGGGCACCATTTACTAAAGAATTAGCAGTCATGATTGTTCGTTCTTAAAACGGTTTAGTGTTTTCTTACCCAATTGTAGAGACTATCCACAAGGACAAAATTAGCAGTCATGATTGTGGTTTTAGAGCTAGAAATAGCAAGCAAATCATAAA	Val	End	AGA	Val655End2
AGAATTAGCAGTCATGATTG	GTACGCCGAAAAATGGGCACCATTTACTAAAGAATTAGCAGTCATGATTGTTAGATCTTAAAACGGTTTAGTGTTTTCTTACCCAATTGTAGAGACTATCCACAAGGACAA	655	647	CAGTGAAAGATAAATGATCGGGTACGCCGAAAAATGGGCACCATTTACTAAAGAATTAGCAGTCATGATTGTTAGATCTTAAAACGGTTTAGTGTTTTCTTACCCAATTGTAGAGACTATCCACAAGGACAAAGAATTAGCAGTCATGATTGGTTTTAGAGCTAGAAATAGCAAGTAGCATTTC	Val	End	TGA	Val655End3
TGATTGTGAGATCTGTTAAC	AATGGGCACCATTTACTAAAGAATTAGCAGTCATGATTGTGAGATCTGTTTGAGGATTAGTGTTTTCTTACCCAATTGTAGAGACTATCCACAAGGACAATATTTG	658	661	CAGTGAAAGATAAATGATCGGAATGGGCACCATTTACTAAAGAATTAGCAGTCATGATTGTGAGATCTGTTTGAGGATTAGTGTTTTCTTACCCAATTGTAGAGACTATCCACAAGGACAATATTTGTGATTGTGAGATCTGTTAACGTTTTAGAGCTAGAAATAGCAAGTGTCAGATCAATAG	Asn	End	GGT	Asn658End0
GAAAACACTAAACCGTTAAC	CCGAAAAATGGGCACCATTTACTAAAGAATTAGCAGTCATGATTGTGAGAAGCGTTTAAGGTTTAGTGTTTTCTTACCCAATTGTAGAGACTATCCACAAGGACAATAT	658	652	CAGTGAAAGATAAATGATCGGCCGAAAAATGGGCACCATTTACTAAAGAATTAGCAGTCATGATTGTGAGAAGCGTTTAAGGTTTAGTGTTTTCTTACCCAATTGTAGAGACTATCCACAAGGACAATATGAAAACACTAAACCGTTAACGTTTTAGAGCTAGAAATAGCAAGTTTATTCGTTA	Asn	End	AGA	Asn658End1
AATTAGCAGTCATGATTGTG	ACGCCGAAAAATGGGCACCATTTACTAAAGAATTAGCAGTCATGATTGTTCGTTCTGTTTAAGGTTTAGTGTTTTCTTACCCAATTGTAGAGACTATCCACAAGGACAATAT	658	649	CAGTGAAAGATAAATGATCGGACGCCGAAAAATGGGCACCATTTACTAAAGAATTAGCAGTCATGATTGTTCGTTCTGTTTAAGGTTTAGTGTTTTCTTACCCAATTGTAGAGACTATCCACAAGGACAATATAATTAGCAGTCATGATTGTGGTTTTAGAGCTAGAAATAGCAAGCTAATTGA	Asn	End	AGA	Asn658End2
GAGATCTGTTAACGGTTTAG	AATGGGCACCATTTACTAAAGAATTAGCAGTCATGATTGTGAGATCTGTTTAAGGTTTAGTTTTCTCTTACCCAATTGTAGAGACTATCCACAAGGACAATATTTGTGACTTA	658	668	CAGTGAAAGATAAATGATCGGAATGGGCACCATTTACTAAAGAATTAGCAGTCATGATTGTGAGATCTGTTTAAGGTTTAGTTTTCTCTTACCCAATTGTAGAGACTATCCACAAGGACAATATTTGTGACTTAGAGATCTGTTAACGGTTTAGGTTTTAGAGCTAGAAATAGCAAGGCGGCAG	Asn	End	TGT	Asn658End3
TGATTGTGAGATCTGTTAAC	GGGCACCATTTACTAAAGAATTAGCAGTCATGATTGTGAGATCTGTTAACTAATTAGTGTTTTCTTACCCAATTGTAGAGACTATCCACAAGGACAATATTTG	661	661	CAGTGAAAGATAAATGATCGGGGGCACCATTTACTAAAGAATTAGCAGTCATGATTGTGAGATCTGTTAACTAATTAGTGTTTTCTTACCCAATTGTAGAGACTATCCACAAGGACAATATTTGTGATTGTGAGATCTGTTAACGTTTTAGAGCTAGAAATAGCAAGGCTAGCGCAGTATATGC	Gly	End	GGT	Gly661End0
GAGATCTGTTAACGGTTTAG	GGGCACCATTTACTAAAGAATTAGCAGTCATGATTGTGAGATCTGTTAACTAATTAGTTTTCTCTTACCCAATTGTAGAGACTATCCACAAGGACAATATTTGTGACTTA	661	668	CAGTGAAAGATAAATGATCGGGGGCACCATTTACTAAAGAATTAGCAGTCATGATTGTGAGATCTGTTAACTAATTAGTTTTCTCTTACCCAATTGTAGAGACTATCCACAAGGACAATATTTGTGACTTAGAGATCTGTTAACGGTTTAGGTTTTAGAGCTAGAAATAGCAAGGGTTGAACTC	Gly	End	TGT	Gly661End1
GAAAACACTAAACCGTTAAC	CCGAAAAATGGGCACCATTTACTAAAGAATTAGCAGTCATGATTGTGAGAAGCGTTAACTAATTAGTGTTTTCTTACCCAATTGTAGAGACTATCCACAAGGACAATATTTG	661	652	CAGTGAAAGATAAATGATCGGCCGAAAAATGGGCACCATTTACTAAAGAATTAGCAGTCATGATTGTGAGAAGCGTTAACTAATTAGTGTTTTCTTACCCAATTGTAGAGACTATCCACAAGGACAATATTTGGAAAACACTAAACCGTTAACGTTTTAGAGCTAGAAATAGCAAGTACAGATA	Gly	End	AGA	Gly661End2
ATAGTCTCTACAATTGGGTA	TAACATAAGTCACAAATATTGTCCTTGTGGATAGTCTCTACAATTGGGTAGCTAAACACTAATTAGTTAACAGATCTCACAATCATGACTGCTAATTCTTTAGTAAATGGTGCCC	661	673	CAGTGAAAGATAAATGATCGGTAACATAAGTCACAAATATTGTCCTTGTGGATAGTCTCTACAATTGGGTAGCTAAACACTAATTAGTTAACAGATCTCACAATCATGACTGCTAATTCTTTAGTAAATGGTGCCCATAGTCTCTACAATTGGGTAGTTTTAGAGCTAGAAATAGCAAGTAAAC	Gly	End	AGA	Gly661End3
TGATTGTGAGATCTGTTAAC	GGGCACCATTTACTAAAGAATTAGCAGTCATGATTGTGAGATCTGTTAATGGATAAGTGTTTTCTTACCCAATTGTAGAGACTATCCACAAGGACAATATTTGTGA	664	661	CAGTGAAAGATAAATGATCGGGGGCACCATTTACTAAAGAATTAGCAGTCATGATTGTGAGATCTGTTAATGGATAAGTGTTTTCTTACCCAATTGTAGAGACTATCCACAAGGACAATATTTGTGATGATTGTGAGATCTGTTAACGTTTTAGAGCTAGAAATAGCAAGCGGCGTAAGGCATA	Leu	End	GGT	Leu664End0
GAGATCTGTTAACGGTTTAG	CACCATTTACTAAAGAATTAGCAGTCATGATTGTGAGATCTGTTAACGGTTAAGTTTTCTCTTACCCAATTGTAGAGACTATCCACAAGGACAATATTTGTGACTTA	664	668	CAGTGAAAGATAAATGATCGGCACCATTTACTAAAGAATTAGCAGTCATGATTGTGAGATCTGTTAACGGTTAAGTTTTCTCTTACCCAATTGTAGAGACTATCCACAAGGACAATATTTGTGACTTAGAGATCTGTTAACGGTTTAGGTTTTAGAGCTAGAAATAGCAAGTGCGTCGAAGATA	Leu	End	TGT	Leu664End1
ATAGTCTCTACAATTGGGTA	TAACATAAGTCACAAATATTGTCCTTGTGGATAGTCTCTACAATTGGGTAGCTAAACACTTAACCGTTAACAGATCTCACAATCATGACTGCTAATTCTTTAGTAAATGGTG	664	673	CAGTGAAAGATAAATGATCGGTAACATAAGTCACAAATATTGTCCTTGTGGATAGTCTCTACAATTGGGTAGCTAAACACTTAACCGTTAACAGATCTCACAATCATGACTGCTAATTCTTTAGTAAATGGTGATAGTCTCTACAATTGGGTAGTTTTAGAGCTAGAAATAGCAAGGGCACAAT	Leu	End	AGA	Leu664End2
GTGAGATCTGTTAACGGTTT	AGTCACAAATATTGTCCTTGTGGATAGTCTCTACAATTGGGTAAGAAAAAACTCATCCGTTAACAGATCTCACAATCATGACTGCTAATTCTTTAGTAAATGGTG	664	666	CAGTGAAAGATAAATGATCGGAGTCACAAATATTGTCCTTGTGGATAGTCTCTACAATTGGGTAAGAAAAAACTCATCCGTTAACAGATCTCACAATCATGACTGCTAATTCTTTAGTAAATGGTGGTGAGATCTGTTAACGGTTTGTTTTAGAGCTAGAAATAGCAAGAGAGTGAGAGTGCTA	Leu	End	AGT	Leu664End3
GAGATCTGTTAACGGTTTAG	CATTTACTAAAGAATTAGCAGTCATGATTGTGAGATCTGTTAACGGTTTATAATTTTCTTACCCAATTGTAGAGACTATCCACAAGGACAATATTTGTGACTTA	667	668	CAGTGAAAGATAAATGATCGGCATTTACTAAAGAATTAGCAGTCATGATTGTGAGATCTGTTAACGGTTTATAATTTTCTTACCCAATTGTAGAGACTATCCACAAGGACAATATTTGTGACTTAGAGATCTGTTAACGGTTTAGGTTTTAGAGCTAGAAATAGCAAGCTTAATAGTATTTTGA	Val	End	TGT	Val667End0
ATAGTCTCTACAATTGGGTA	TAACATAAGTCACAAATATTGTCCTTGTGGATAGTCTCTACAATTGGGTAGCTAAATTATAAACCGTTAACAGATCTCACAATCATGACTGCTAATTCTTTAGTAAATG	667	673	CAGTGAAAGATAAATGATCGGTAACATAAGTCACAAATATTGTCCTTGTGGATAGTCTCTACAATTGGGTAGCTAAATTATAAACCGTTAACAGATCTCACAATCATGACTGCTAATTCTTTAGTAAATGATAGTCTCTACAATTGGGTAGTTTTAGAGCTAGAAATAGCAAGGTCTGTCCATA	Val	End	AGA	Val667End1
TGATTGTGAGATCTGTTAAC	GGGCACCATTTACTAAAGAATTAGCAGTCATGATTGTGAGATCTGTTAATGGATTATAATTTTCTTACCCAATTGTAGAGACTATCCACAAGGACAATATTTGTGACTT	667	661	CAGTGAAAGATAAATGATCGGGGGCACCATTTACTAAAGAATTAGCAGTCATGATTGTGAGATCTGTTAATGGATTATAATTTTCTTACCCAATTGTAGAGACTATCCACAAGGACAATATTTGTGACTTTGATTGTGAGATCTGTTAACGTTTTAGAGCTAGAAATAGCAAGCAACCAGAGCA	Val	End	GGT	Val667End2
GTGAGATCTGTTAACGGTTT	CCATTTACTAAAGAATTAGCAGTCATGATTGTGAGATCTGTTAACGGTTTATAATTTTCTTACCCAATTGTAGAGACTATCCACAAGGACAATATTTGTGACTT	667	666	CAGTGAAAGATAAATGATCGGCCATTTACTAAAGAATTAGCAGTCATGATTGTGAGATCTGTTAACGGTTTATAATTTTCTTACCCAATTGTAGAGACTATCCACAAGGACAATATTTGTGACTTGTGAGATCTGTTAACGGTTTGTTTTAGAGCTAGAAATAGCAAGCGATACGGCAAGTTAT	Val	End	AGT	Val667End3
ATAGTCTCTACAATTGGGTA	TAACATAAGTCACAAATATTGTCCTTGTGGATAGTCTCTACAATTGGGTAGCTTTACACTAAACCGTTAACAGATCTCACAATCATGACTGCTAATTCTTTAGTAA	670	673	CAGTGAAAGATAAATGATCGGTAACATAAGTCACAAATATTGTCCTTGTGGATAGTCTCTACAATTGGGTAGCTTTACACTAAACCGTTAACAGATCTCACAATCATGACTGCTAATTCTTTAGTAAATAGTCTCTACAATTGGGTAGTTTTAGAGCTAGAAATAGCAAGGGACTGGTGACTCA	Phe	End	AGA	Phe670End0
GAGATCTGTTAACGGTTTAG	ATTTACTAAAGAATTAGCAGTCATGATTGTGAGATCTGTTAACGGTTTAGTTTAATCTTACCCAATTGTAGAGACTATCCACAAGGACAATATTTGTGACTTATG	670	668	CAGTGAAAGATAAATGATCGGATTTACTAAAGAATTAGCAGTCATGATTGTGAGATCTGTTAACGGTTTAGTTTAATCTTACCCAATTGTAGAGACTATCCACAAGGACAATATTTGTGACTTATGGAGATCTGTTAACGGTTTAGGTTTTAGAGCTAGAAATAGCAAGACCGATTTTGGACCG	Phe	End	TGT	Phe670End1
GTGGATAGTCTCTACAATTG	CGCATAACATAAGTCACAAATATTGTCCTTGTGGATAGTCTCTACAATAGGATAAGATTACACTAAACCGTTAACAGATCTCACAATCATGACTGCTAATTCTTTAGTAA	670	677	CAGTGAAAGATAAATGATCGGCGCATAACATAAGTCACAAATATTGTCCTTGTGGATAGTCTCTACAATAGGATAAGATTACACTAAACCGTTAACAGATCTCACAATCATGACTGCTAATTCTTTAGTAAGTGGATAGTCTCTACAATTGGTTTTAGAGCTAGAAATAGCAAGATTTTGGGTT	Phe	End	GGT	Phe670End2
TTGTGGATAGTCTCTACAAT	GGCGCATAACATAAGTCACAAATATTGTCCTTGTGGATAGTCTCTACTATAGGGTAAGATTACACTAAACCGTTAACAGATCTCACAATCATGACTGCTAATTCTTTAGTAA	670	679	CAGTGAAAGATAAATGATCGGGGCGCATAACATAAGTCACAAATATTGTCCTTGTGGATAGTCTCTACTATAGGGTAAGATTACACTAAACCGTTAACAGATCTCACAATCATGACTGCTAATTCTTTAGTAATTGTGGATAGTCTCTACAATGTTTTAGAGCTAGAAATAGCAAGGCCGACCC	Phe	End	TGG	Phe670End3
ATAGTCTCTACAATTGGGTA	TAACATAAGTCACAAATATTGTCCTTGTGGATAGTCTCTACAATTGGGTATTAAAACACTAAACCGTTAACAGATCTCACAATCATGACTGCTAATTCTTTAG	673	673	CAGTGAAAGATAAATGATCGGTAACATAAGTCACAAATATTGTCCTTGTGGATAGTCTCTACAATTGGGTATTAAAACACTAAACCGTTAACAGATCTCACAATCATGACTGCTAATTCTTTAGATAGTCTCTACAATTGGGTAGTTTTAGAGCTAGAAATAGCAAGCGCAGACGTATACTAAA	Ser	End	AGA	Ser673End0
GTGGATAGTCTCTACAATTG	CGCATAACATAAGTCACAAATATTGTCCTTGTGGATAGTCTCTACAATAGGATATTAAAACACTAAACCGTTAACAGATCTCACAATCATGACTGCTAATTCTTTAG	673	677	CAGTGAAAGATAAATGATCGGCGCATAACATAAGTCACAAATATTGTCCTTGTGGATAGTCTCTACAATAGGATATTAAAACACTAAACCGTTAACAGATCTCACAATCATGACTGCTAATTCTTTAGGTGGATAGTCTCTACAATTGGTTTTAGAGCTAGAAATAGCAAGTGCATGCAACGAT	Ser	End	GGT	Ser673End1
TTGTGGATAGTCTCTACAAT	GGCGCATAACATAAGTCACAAATATTGTCCTTGTGGATAGTCTCTACTATAGGGTATTAAAACACTAAACCGTTAACAGATCTCACAATCATGACTGCTAATTCTTTAG	673	679	CAGTGAAAGATAAATGATCGGGGCGCATAACATAAGTCACAAATATTGTCCTTGTGGATAGTCTCTACTATAGGGTATTAAAACACTAAACCGTTAACAGATCTCACAATCATGACTGCTAATTCTTTAGTTGTGGATAGTCTCTACAATGTTTTAGAGCTAGAAATAGCAAGATTTGCGGAAG	Ser	End	TGG	Ser673End2
GAGATCTGTTAACGGTTTAG	TAACATAAGTCACAAATATTGTCCTTGTGGATAGTCTCTACAATTGGGTATTAAAAAACTAAACCGTTAACAGATCTCACAATCATGACTGCTAATTCTTTAGTAAAT	673	668	CAGTGAAAGATAAATGATCGGTAACATAAGTCACAAATATTGTCCTTGTGGATAGTCTCTACAATTGGGTATTAAAAAACTAAACCGTTAACAGATCTCACAATCATGACTGCTAATTCTTTAGTAAATGAGATCTGTTAACGGTTTAGGTTTTAGAGCTAGAAATAGCAAGCAGGCGACAGGG	Ser	End	TGT	Ser673End3
ATAGTCTCTACAATTGGGTA	GCATAACATAAGTCACAAATATTGTCCTTGTGGATAGTCTCTACAATTGGTTAGCTAAACACTAAACCGTTAACAGATCTCACAATCATGACTGCTAATTCTTTAG	676	673	CAGTGAAAGATAAATGATCGGGCATAACATAAGTCACAAATATTGTCCTTGTGGATAGTCTCTACAATTGGTTAGCTAAACACTAAACCGTTAACAGATCTCACAATCATGACTGCTAATTCTTTAGATAGTCTCTACAATTGGGTAGTTTTAGAGCTAGAAATAGCAAGCTCTGTGGCCCGGT	Tyr	End	AGA	Tyr676End0
GTGGATAGTCTCTACAATTG	CGCATAACATAAGTCACAAATATTGTCCTTGTGGATAGTCTCTACAATTGGTTAAGAAAACACTAAACCGTTAACAGATCTCACAATCATGACTGCTAATTCTT	676	677	CAGTGAAAGATAAATGATCGGCGCATAACATAAGTCACAAATATTGTCCTTGTGGATAGTCTCTACAATTGGTTAAGAAAACACTAAACCGTTAACAGATCTCACAATCATGACTGCTAATTCTTGTGGATAGTCTCTACAATTGGTTTTAGAGCTAGAAATAGCAAGTTGGCAGCTCCGGAAG	Tyr	End	GGT	Tyr676End1
TTGTGGATAGTCTCTACAAT	GGCGCATAACATAAGTCACAAATATTGTCCTTGTGGATAGTCTCTACTATAGGTTAAGAAAACACTAAACCGTTAACAGATCTCACAATCATGACTGCTAATTCTT	676	679	CAGTGAAAGATAAATGATCGGGGCGCATAACATAAGTCACAAATATTGTCCTTGTGGATAGTCTCTACTATAGGTTAAGAAAACACTAAACCGTTAACAGATCTCACAATCATGACTGCTAATTCTTTTGTGGATAGTCTCTACAATGTTTTAGAGCTAGAAATAGCAAGGCTTAGATGGACCC	Tyr	End	TGG	Tyr676End2
TGTGGATAGTCTCTACAATT	GCGCATAACATAAGTCACAAATATTGTCCTTGTGGATAGTCTCTACTATAGGTCAAGAAAACACTAAACCGTTAACAGATCTCACAATCATGACTGCTAATTCTT	676	678	CAGTGAAAGATAAATGATCGGGCGCATAACATAAGTCACAAATATTGTCCTTGTGGATAGTCTCTACTATAGGTCAAGAAAACACTAAACCGTTAACAGATCTCACAATCATGACTGCTAATTCTTTGTGGATAGTCTCTACAATTGTTTTAGAGCTAGAAATAGCAAGCCCTAGGCAGAACAT	Tyr	End	GGG	Tyr676End3
TTGTGGATAGTCTCTACAAT	GGCGCATAACATAAGTCACAAATATTGTCCTTGTGGATAGTCTCTACAATTTAGTAAGAAAACACTAAACCGTTAACAGATCTCACAATCATGACTGCTAATT	679	679	CAGTGAAAGATAAATGATCGGGGCGCATAACATAAGTCACAAATATTGTCCTTGTGGATAGTCTCTACAATTTAGTAAGAAAACACTAAACCGTTAACAGATCTCACAATCATGACTGCTAATTTTGTGGATAGTCTCTACAATGTTTTAGAGCTAGAAATAGCAAGTCCTTGACAAGAGTCTC	Pro	End	TGG	Pro679End0
ATAGTCTCTACAATTGGGTA	GGCGCATAACATAAGTCACAAATATTGTCCTTGTGGATAGTCTCTACAATTTAGTAGCTAAACACTAAACCGTTAACAGATCTCACAATCATGACTGCTAATTCTTTAG	679	673	CAGTGAAAGATAAATGATCGGGGCGCATAACATAAGTCACAAATATTGTCCTTGTGGATAGTCTCTACAATTTAGTAGCTAAACACTAAACCGTTAACAGATCTCACAATCATGACTGCTAATTCTTTAGATAGTCTCTACAATTGGGTAGTTTTAGAGCTAGAAATAGCAAGGGGAAGCGGCG	Pro	End	AGA	Pro679End1
TGTGGATAGTCTCTACAATT	GGCGCATAACATAAGTCACAAATATTGTCCTTGTGGATAGTCTCTACAATTTAGTAAGAAAACACTAAACCGTTAACAGATCTCACAATCATGACTGCTAATTC	679	678	CAGTGAAAGATAAATGATCGGGGCGCATAACATAAGTCACAAATATTGTCCTTGTGGATAGTCTCTACAATTTAGTAAGAAAACACTAAACCGTTAACAGATCTCACAATCATGACTGCTAATTCTGTGGATAGTCTCTACAATTGTTTTAGAGCTAGAAATAGCAAGAAAGATTTTACCTTCA	Pro	End	GGG	Pro679End2
GTGGATAGTCTCTACAATTG	GGCGCATAACATAAGTCACAAATATTGTCCTTGTGGATAGTCTCTACAATTTAATAAGAAAACACTAAACCGTTAACAGATCTCACAATCATGACTGCTAATTCT	679	677	CAGTGAAAGATAAATGATCGGGGCGCATAACATAAGTCACAAATATTGTCCTTGTGGATAGTCTCTACAATTTAATAAGAAAACACTAAACCGTTAACAGATCTCACAATCATGACTGCTAATTCTGTGGATAGTCTCTACAATTGGTTTTAGAGCTAGAAATAGCAAGTCTGAAGCTCAGACG	Pro	End	GGT	Pro679End3
TTGTGGATAGTCTCTACAAT	GCAGGCGCATAACATAAGTCACAAATATTGTCCTTGTGGATAGTCTCTACTCAAGGGTAAGAAAACACTAAACCGTTAACAGATCTCACAATCATGACTGCTAATT	682	679	CAGTGAAAGATAAATGATCGGGCAGGCGCATAACATAAGTCACAAATATTGTCCTTGTGGATAGTCTCTACTCAAGGGTAAGAAAACACTAAACCGTTAACAGATCTCACAATCATGACTGCTAATTTTGTGGATAGTCTCTACAATGTTTTAGAGCTAGAAATAGCAAGAGGCCATACTCTTA	Ile	End	TGG	Ile682End0
CAAATATTGTCCTTGTGGAT	GGAACTCTAGCAGGCGCATAACATAAGTCACAAATATTGTCCTTGTGAATTGTCTCTACTTATGGGTAAGAAAACACTAAACCGTTAACAGATCTCACAATCATGACTGCTA	682	691	CAGTGAAAGATAAATGATCGGGGAACTCTAGCAGGCGCATAACATAAGTCACAAATATTGTCCTTGTGAATTGTCTCTACTTATGGGTAAGAAAACACTAAACCGTTAACAGATCTCACAATCATGACTGCTACAAATATTGTCCTTGTGGATGTTTTAGAGCTAGAAATAGCAAGGTAGTCTG	Ile	End	AGT	Ile682End1
ATAGTCTCTACAATTGGGTA	GCAGGCGCATAACATAAGTCACAAATATTGTCCTTGTGGATAGTCTCTACTTATGGGTAGCTAAACACTAAACCGTTAACAGATCTCACAATCATGACTGCTAATTCTTTAG	682	673	CAGTGAAAGATAAATGATCGGGCAGGCGCATAACATAAGTCACAAATATTGTCCTTGTGGATAGTCTCTACTTATGGGTAGCTAAACACTAAACCGTTAACAGATCTCACAATCATGACTGCTAATTCTTTAGATAGTCTCTACAATTGGGTAGTTTTAGAGCTAGAAATAGCAAGTGATTAGA	Ile	End	AGA	Ile682End2
TGTGGATAGTCTCTACAATT	GCAGGCGCATAACATAAGTCACAAATATTGTCCTTGTGGATAGTCTCTACTCAAGGGTAAGAAAACACTAAACCGTTAACAGATCTCACAATCATGACTGCTAATTC	682	678	CAGTGAAAGATAAATGATCGGGCAGGCGCATAACATAAGTCACAAATATTGTCCTTGTGGATAGTCTCTACTCAAGGGTAAGAAAACACTAAACCGTTAACAGATCTCACAATCATGACTGCTAATTCTGTGGATAGTCTCTACAATTGTTTTAGAGCTAGAAATAGCAAGTTCTGTTGGTTGG	Ile	End	GGG	Ile682End3
CAAATATTGTCCTTGTGGAT	GGAACTCTAGCAGGCGCATAACATAAGTCACAAATATTGTCCTTGTGAATTGTCTCTTAAATTGGGTAAGAAAACACTAAACCGTTAACAGATCTCACAATCATGACTG	685	691	CAGTGAAAGATAAATGATCGGGGAACTCTAGCAGGCGCATAACATAAGTCACAAATATTGTCCTTGTGAATTGTCTCTTAAATTGGGTAAGAAAACACTAAACCGTTAACAGATCTCACAATCATGACTGCAAATATTGTCCTTGTGGATGTTTTAGAGCTAGAAATAGCAAGGGGGAGCGCAT	Val	End	AGT	Val685End0
TTGTGGATAGTCTCTACAAT	CTAGCAGGCGCATAACATAAGTCACAAATATTGTCCTTGTGGATAGTCTCTTATATAGGGTAAGAAAACACTAAACCGTTAACAGATCTCACAATCATGACTGCTAATT	685	679	CAGTGAAAGATAAATGATCGGCTAGCAGGCGCATAACATAAGTCACAAATATTGTCCTTGTGGATAGTCTCTTATATAGGGTAAGAAAACACTAAACCGTTAACAGATCTCACAATCATGACTGCTAATTTTGTGGATAGTCTCTACAATGTTTTAGAGCTAGAAATAGCAAGCCGGTAGCCGC	Val	End	TGG	Val685End1
GTGTTTTCTTACCCAATTGT	CAGTCATGATTGTGAGATCTGTTAACGGTTTAGTGTTTTCTTACCCAATATGAGAAACTATCCACAAGGACAATATTTGTGACTTATGTTATGCGCCTGCTAGAG	685	687	CAGTGAAAGATAAATGATCGGCAGTCATGATTGTGAGATCTGTTAACGGTTTAGTGTTTTCTTACCCAATATGAGAAACTATCCACAAGGACAATATTTGTGACTTATGTTATGCGCCTGCTAGAGGTGTTTTCTTACCCAATTGTGTTTTAGAGCTAGAAATAGCAAGGATTCTGGTGTAACT	Val	End	AGA	Val685End2
ATAGTCTCTACAATTGGGTA	CTAGCAGGCGCATAACATAAGTCACAAATATTGTCCTTGTGGATAGTCTCTTAAATTGGGTAGCTAAACACTAAACCGTTAACAGATCTCACAATCATGACTGCTAATTCTTTAG	685	673	CAGTGAAAGATAAATGATCGGCTAGCAGGCGCATAACATAAGTCACAAATATTGTCCTTGTGGATAGTCTCTTAAATTGGGTAGCTAAACACTAAACCGTTAACAGATCTCACAATCATGACTGCTAATTCTTTAGATAGTCTCTACAATTGGGTAGTTTTAGAGCTAGAAATAGCAAGGTGAG	Val	End	AGA	Val685End3
CAAATATTGTCCTTGTGGAT	GGAACTCTAGCAGGCGCATAACATAAGTCACAAATATTGTCCTTGTGAATTGTTTATACAATTGGGTAAGAAAACACTAAACCGTTAACAGATCTCACAATCATGA	688	691	CAGTGAAAGATAAATGATCGGGGAACTCTAGCAGGCGCATAACATAAGTCACAAATATTGTCCTTGTGAATTGTTTATACAATTGGGTAAGAAAACACTAAACCGTTAACAGATCTCACAATCATGACAAATATTGTCCTTGTGGATGTTTTAGAGCTAGAAATAGCAAGTTGTTGTGGACGGT	Glu	End	AGT	Glu688End0
GTGTTTTCTTACCCAATTGT	GTCATGATTGTGAGATCTGTTAACGGTTTAGTGTTTTCTTACCCAATTGTATAAACTATCCACAAGGACAATATTTGTGACTTATGTTATGCGCCTGCTAGAGT	688	687	CAGTGAAAGATAAATGATCGGGTCATGATTGTGAGATCTGTTAACGGTTTAGTGTTTTCTTACCCAATTGTATAAACTATCCACAAGGACAATATTTGTGACTTATGTTATGCGCCTGCTAGAGTGTGTTTTCTTACCCAATTGTGTTTTAGAGCTAGAAATAGCAAGTCGTGACACCTGCCAA	Glu	End	AGA	Glu688End1
TTGTGGATAGTCTCTACAAT	ACTCTAGCAGGCGCATAACATAAGTCACAAATATTGTCCTTGTGGATAGTTTATACTATAGGGTAAGAAAACACTAAACCGTTAACAGATCTCACAATCATGACTGCTAATT	688	679	CAGTGAAAGATAAATGATCGGACTCTAGCAGGCGCATAACATAAGTCACAAATATTGTCCTTGTGGATAGTTTATACTATAGGGTAAGAAAACACTAAACCGTTAACAGATCTCACAATCATGACTGCTAATTTTGTGGATAGTCTCTACAATGTTTTAGAGCTAGAAATAGCAAGCCCAGACG	Glu	End	TGG	Glu688End2
ATTGTAGAGACTATCCACAA	TCATGATTGTGAGATCTGTTAACGGTTTAGTGTTTTCTTACCCAATTGTATAAACTATCCATAAAGATAATATTTGTGACTTATGTTATGCGCCTGCTAGAGTTCCGGACTCCGTTC	688	702	CAGTGAAAGATAAATGATCGGTCATGATTGTGAGATCTGTTAACGGTTTAGTGTTTTCTTACCCAATTGTATAAACTATCCATAAAGATAATATTTGTGACTTATGTTATGCGCCTGCTAGAGTTCCGGACTCCGTTCATTGTAGAGACTATCCACAAGTTTTAGAGCTAGAAATAGCAAGTTC	Glu	End	GGA	Glu688End3
CAAATATTGTCCTTGTGGAT	GGAACTCTAGCAGGCGCATAACATAAGTCACAAATATTGTCCTTGTGGATTTACTCTACAATTGGGTAAGAAAACACTAAACCGTTAACAGATCTCACAATCA	691	691	CAGTGAAAGATAAATGATCGGGGAACTCTAGCAGGCGCATAACATAAGTCACAAATATTGTCCTTGTGGATTTACTCTACAATTGGGTAAGAAAACACTAAACCGTTAACAGATCTCACAATCACAAATATTGTCCTTGTGGATGTTTTAGAGCTAGAAATAGCAAGTGAACGGTTACCTTAGC	Thr	End	AGT	Thr691End0
ATTGTAGAGACTATCCACAA	TGATTGTGAGATCTGTTAACGGTTTAGTGTTTTCTTACCCAATTGTAGAGTAAATCCATAAAGATAATATTTGTGACTTATGTTATGCGCCTGCTAGAGTTCCGGACTCCGTTC	691	702	CAGTGAAAGATAAATGATCGGTGATTGTGAGATCTGTTAACGGTTTAGTGTTTTCTTACCCAATTGTAGAGTAAATCCATAAAGATAATATTTGTGACTTATGTTATGCGCCTGCTAGAGTTCCGGACTCCGTTCATTGTAGAGACTATCCACAAGTTTTAGAGCTAGAAATAGCAAGTCGCCT	Thr	End	GGA	Thr691End1
GTGTTTTCTTACCCAATTGT	GTCATGATTGTGAGATCTGTTAACGGTTTAGTGTTTTCTTACCCAATAGTAGAATAAATCCACAAGGACAATATTTGTGACTTATGTTATGCGCCTGCTAGAGTTCC	691	687	CAGTGAAAGATAAATGATCGGGTCATGATTGTGAGATCTGTTAACGGTTTAGTGTTTTCTTACCCAATAGTAGAATAAATCCACAAGGACAATATTTGTGACTTATGTTATGCGCCTGCTAGAGTTCCGTGTTTTCTTACCCAATTGTGTTTTAGAGCTAGAAATAGCAAGAAAATTGGTTCCG	Thr	End	AGA	Thr691End2
TTGTGGATAGTCTCTACAAT	GGAACTCTAGCAGGCGCATAACATAAGTCACAAATATTGTCCTTGTGGATTTACTCTACTATAGGGTAAGAAAACACTAAACCGTTAACAGATCTCACAATCATGACTGCTAATT	691	679	CAGTGAAAGATAAATGATCGGGGAACTCTAGCAGGCGCATAACATAAGTCACAAATATTGTCCTTGTGGATTTACTCTACTATAGGGTAAGAAAACACTAAACCGTTAACAGATCTCACAATCATGACTGCTAATTTTGTGGATAGTCTCTACAATGTTTTAGAGCTAGAAATAGCAAGATAAT	Thr	End	TGG	Thr691End3
CAAATATTGTCCTTGTGGAT	TCCGGAACTCTAGCAGGCGCATAACATAAGTCACAAATATTGTCCTTGTGTCATGTCTCTACAATTGGGTAAGAAAACACTAAACCGTTAACAGATCTCACAATCA	694	691	CAGTGAAAGATAAATGATCGGTCCGGAACTCTAGCAGGCGCATAACATAAGTCACAAATATTGTCCTTGTGTCATGTCTCTACAATTGGGTAAGAAAACACTAAACCGTTAACAGATCTCACAATCACAAATATTGTCCTTGTGGATGTTTTAGAGCTAGAAATAGCAAGGCTACTGTAGCCTG	Ile	End	AGT	Ile694End0
ATTGTAGAGACTATCCACAA	TTGTGAGATCTGTTAACGGTTTAGTGTTTTCTTACCCAATTGTAGAGACTTAACATAAAGATAATATTTGTGACTTATGTTATGCGCCTGCTAGAGTTCCGGACTCCGTTC	694	702	CAGTGAAAGATAAATGATCGGTTGTGAGATCTGTTAACGGTTTAGTGTTTTCTTACCCAATTGTAGAGACTTAACATAAAGATAATATTTGTGACTTATGTTATGCGCCTGCTAGAGTTCCGGACTCCGTTCATTGTAGAGACTATCCACAAGTTTTAGAGCTAGAAATAGCAAGTGCAGATAA	Ile	End	GGA	Ile694End1
GTGTTTTCTTACCCAATTGT	GTCATGATTGTGAGATCTGTTAACGGTTTAGTGTTTTCTTACCCAATAGTAGAAACTTAACACAAGGACAATATTTGTGACTTATGTTATGCGCCTGCTAGAGTTCCGGA	694	687	CAGTGAAAGATAAATGATCGGGTCATGATTGTGAGATCTGTTAACGGTTTAGTGTTTTCTTACCCAATAGTAGAAACTTAACACAAGGACAATATTTGTGACTTATGTTATGCGCCTGCTAGAGTTCCGGAGTGTTTTCTTACCCAATTGTGTTTTAGAGCTAGAAATAGCAAGGCGACCTAAC	Ile	End	AGA	Ile694End2
TTGTGGATAGTCTCTACAAT	TCCGGAACTCTAGCAGGCGCATAACATAAGTCACAAATATTGTCCTTGTGTTAAGTCTCTACTATAGGGTAAGAAAACACTAAACCGTTAACAGATCTCACAATCATGACTGCTAATT	694	679	CAGTGAAAGATAAATGATCGGTCCGGAACTCTAGCAGGCGCATAACATAAGTCACAAATATTGTCCTTGTGTTAAGTCTCTACTATAGGGTAAGAAAACACTAAACCGTTAACAGATCTCACAATCATGACTGCTAATTTTGTGGATAGTCTCTACAATGTTTTAGAGCTAGAAATAGCAAGCA	Ile	End	TGG	Ile694End3
ATTGTAGAGACTATCCACAA	TGAGATCTGTTAACGGTTTAGTGTTTTCTTACCCAATTGTAGAGACTATCTGAAAAGATAATATTTGTGACTTATGTTATGCGCCTGCTAGAGTTCCGGACTCCGTTC	697	702	CAGTGAAAGATAAATGATCGGTGAGATCTGTTAACGGTTTAGTGTTTTCTTACCCAATTGTAGAGACTATCTGAAAAGATAATATTTGTGACTTATGTTATGCGCCTGCTAGAGTTCCGGACTCCGTTCATTGTAGAGACTATCCACAAGTTTTAGAGCTAGAAATAGCAAGGGTTTCGTGTCG	His	End	GGA	His697End0
CAAATATTGTCCTTGTGGAT	GAGTCCGGAACTCTAGCAGGCGCATAACATAAGTCACAAATATTGTCCTTTTAAATTGTCTCTACAATTGGGTAAGAAAACACTAAACCGTTAACAGATCTCACAATCA	697	691	CAGTGAAAGATAAATGATCGGGAGTCCGGAACTCTAGCAGGCGCATAACATAAGTCACAAATATTGTCCTTTTAAATTGTCTCTACAATTGGGTAAGAAAACACTAAACCGTTAACAGATCTCACAATCACAAATATTGTCCTTGTGGATGTTTTAGAGCTAGAAATAGCAAGTAATCCTTCCA	His	End	AGT	His697End1
GTGTTTTCTTACCCAATTGT	GTCATGATTGTGAGATCTGTTAACGGTTTAGTGTTTTCTTACCCAATAGTAGAAACTATCTAAAAGGACAATATTTGTGACTTATGTTATGCGCCTGCTAGAGTTCCGGACTC	697	687	CAGTGAAAGATAAATGATCGGGTCATGATTGTGAGATCTGTTAACGGTTTAGTGTTTTCTTACCCAATAGTAGAAACTATCTAAAAGGACAATATTTGTGACTTATGTTATGCGCCTGCTAGAGTTCCGGACTCGTGTTTTCTTACCCAATTGTGTTTTAGAGCTAGAAATAGCAAGTTACGAG	His	End	AGA	His697End2
CTATCCACAAGGACAATATT	TGAGATCTGTTAACGGTTTAGTGTTTTCTTACCCAATTGTAGAGACTATCTAAAAGGACAATATATGCGACTTATGTTATGCGCCTGCTAGAGTTCCGGACTCCGTTCAACTTAAGGC	697	712	CAGTGAAAGATAAATGATCGGTGAGATCTGTTAACGGTTTAGTGTTTTCTTACCCAATTGTAGAGACTATCTAAAAGGACAATATATGCGACTTATGTTATGCGCCTGCTAGAGTTCCGGACTCCGTTCAACTTAAGGCCTATCCACAAGGACAATATTGTTTTAGAGCTAGAAATAGCAAGTC	His	End	TGT	His697End3
ATTGTAGAGACTATCCACAA	GATCTGTTAACGGTTTAGTGTTTTCTTACCCAATTGTAGAGACTATCCATTGAGATAATATTTGTGACTTATGTTATGCGCCTGCTAGAGTTCCGGACTCCGTTC	700	702	CAGTGAAAGATAAATGATCGGGATCTGTTAACGGTTTAGTGTTTTCTTACCCAATTGTAGAGACTATCCATTGAGATAATATTTGTGACTTATGTTATGCGCCTGCTAGAGTTCCGGACTCCGTTCATTGTAGAGACTATCCACAAGTTTTAGAGCTAGAAATAGCAAGGACCATTGGGGACCT	Lys	End	GGA	Lys700End0
CAAATATTGTCCTTGTGGAT	ACGGAGTCCGGAACTCTAGCAGGCGCATAACATAAGTCACAAATATTGTCTTAGTGAATTGTCTCTACAATTGGGTAAGAAAACACTAAACCGTTAACAGATCTCACAATCA	700	691	CAGTGAAAGATAAATGATCGGACGGAGTCCGGAACTCTAGCAGGCGCATAACATAAGTCACAAATATTGTCTTAGTGAATTGTCTCTACAATTGGGTAAGAAAACACTAAACCGTTAACAGATCTCACAATCACAAATATTGTCCTTGTGGATGTTTTAGAGCTAGAAATAGCAAGTAGACCTA	Lys	End	AGT	Lys700End1
TCTAGCAGGCGCATAACATA	CTTCGCCTTAAGTTGAACGGAGTCCGGAACTCTAGCAGGCGCATAACAAAGATCACAAATATTGTCTTAGTGGATAGTCTCTACAATTGGGTAAGAAAACACTAAACCGTTAACAGATC	700	716	CAGTGAAAGATAAATGATCGGCTTCGCCTTAAGTTGAACGGAGTCCGGAACTCTAGCAGGCGCATAACAAAGATCACAAATATTGTCTTAGTGGATAGTCTCTACAATTGGGTAAGAAAACACTAAACCGTTAACAGATCTCTAGCAGGCGCATAACATAGTTTTAGAGCTAGAAATAGCAAGG	Lys	End	AGT	Lys700End2
CTATCCACAAGGACAATATT	GATCTGTTAACGGTTTAGTGTTTTCTTACCCAATTGTAGAGACTATCCACTAAGACAATATATGCGACTTATGTTATGCGCCTGCTAGAGTTCCGGACTCCGTTCAACTTAAGGC	700	712	CAGTGAAAGATAAATGATCGGGATCTGTTAACGGTTTAGTGTTTTCTTACCCAATTGTAGAGACTATCCACTAAGACAATATATGCGACTTATGTTATGCGCCTGCTAGAGTTCCGGACTCCGTTCAACTTAAGGCCTATCCACAAGGACAATATTGTTTTAGAGCTAGAAATAGCAAGTATTA	Lys	End	TGT	Lys700End3
ATTGTAGAGACTATCCACAA	TCTGTTAACGGTTTAGTGTTTTCTTACCCAATTGTAGAGACTATCCACAAGTAAAATATTTGTGACTTATGTTATGCGCCTGCTAGAGTTCCGGACTCCGTTCA	703	702	CAGTGAAAGATAAATGATCGGTCTGTTAACGGTTTAGTGTTTTCTTACCCAATTGTAGAGACTATCCACAAGTAAAATATTTGTGACTTATGTTATGCGCCTGCTAGAGTTCCGGACTCCGTTCAATTGTAGAGACTATCCACAAGTTTTAGAGCTAGAAATAGCAAGTTAGTCTCTGAGGACT	Asp	End	GGA	Asp703End0
CAAATATTGTCCTTGTGGAT	TGAACGGAGTCCGGAACTCTAGCAGGCGCATAACATAAGTCACAAATATTTTACTTGTGAATTGTCTCTACAATTGGGTAAGAAAACACTAAACCGTTAACAGATCTCACAATCA	703	691	CAGTGAAAGATAAATGATCGGTGAACGGAGTCCGGAACTCTAGCAGGCGCATAACATAAGTCACAAATATTTTACTTGTGAATTGTCTCTACAATTGGGTAAGAAAACACTAAACCGTTAACAGATCTCACAATCACAAATATTGTCCTTGTGGATGTTTTAGAGCTAGAAATAGCAAGTCCTC	Asp	End	AGT	Asp703End1
TCTAGCAGGCGCATAACATA	CTTCGCCTTAAGTTGAACGGAGTCCGGAACTCTAGCAGGCGCATAACAAAGATCACAAATATTTTACTTGTGGATAGTCTCTACAATTGGGTAAGAAAACACTAAACCGTTAACAG	703	716	CAGTGAAAGATAAATGATCGGCTTCGCCTTAAGTTGAACGGAGTCCGGAACTCTAGCAGGCGCATAACAAAGATCACAAATATTTTACTTGTGGATAGTCTCTACAATTGGGTAAGAAAACACTAAACCGTTAACAGTCTAGCAGGCGCATAACATAGTTTTAGAGCTAGAAATAGCAAGCGAG	Asp	End	AGT	Asp703End2
CTATCCACAAGGACAATATT	CTGTTAACGGTTTAGTGTTTTCTTACCCAATTGTAGAGACTATCCACAAGTAAAATATATGCGACTTATGTTATGCGCCTGCTAGAGTTCCGGACTCCGTTCAACTTAAGGC	703	712	CAGTGAAAGATAAATGATCGGCTGTTAACGGTTTAGTGTTTTCTTACCCAATTGTAGAGACTATCCACAAGTAAAATATATGCGACTTATGTTATGCGCCTGCTAGAGTTCCGGACTCCGTTCAACTTAAGGCCTATCCACAAGGACAATATTGTTTTAGAGCTAGAAATAGCAAGAGTTTGTT	Asp	End	TGT	Asp703End3
ATTGTAGAGACTATCCACAA	TCTGTTAACGGTTTAGTGTTTTCTTACCCAATTGTAGAGACTATCCATAAGGATTAAATTTGTGACTTATGTTATGCGCCTGCTAGAGTTCCGGACTCCGTTCAACT	706	702	CAGTGAAAGATAAATGATCGGTCTGTTAACGGTTTAGTGTTTTCTTACCCAATTGTAGAGACTATCCATAAGGATTAAATTTGTGACTTATGTTATGCGCCTGCTAGAGTTCCGGACTCCGTTCAACTATTGTAGAGACTATCCACAAGTTTTAGAGCTAGAAATAGCAAGAACCGGCTAGGAC	Asn	End	GGA	Asn706End0
TCTAGCAGGCGCATAACATA	CTTCGCCTTAAGTTGAACGGAGTCCGGAACTCTAGCAGGCGCATAACAAAGATCACAAATTTAGTCCTTGTGGATAGTCTCTACAATTGGGTAAGAAAACACTAAACCGTTAA	706	716	CAGTGAAAGATAAATGATCGGCTTCGCCTTAAGTTGAACGGAGTCCGGAACTCTAGCAGGCGCATAACAAAGATCACAAATTTAGTCCTTGTGGATAGTCTCTACAATTGGGTAAGAAAACACTAAACCGTTAATCTAGCAGGCGCATAACATAGTTTTAGAGCTAGAAATAGCAAGGAACACA	Asn	End	AGT	Asn706End1
CTATCCACAAGGACAATATT	TTAACGGTTTAGTGTTTTCTTACCCAATTGTAGAGACTATCCACAAGGACTAAATATGCGACTTATGTTATGCGCCTGCTAGAGTTCCGGACTCCGTTCAACTTAAGGC	706	712	CAGTGAAAGATAAATGATCGGTTAACGGTTTAGTGTTTTCTTACCCAATTGTAGAGACTATCCACAAGGACTAAATATGCGACTTATGTTATGCGCCTGCTAGAGTTCCGGACTCCGTTCAACTTAAGGCCTATCCACAAGGACAATATTGTTTTAGAGCTAGAAATAGCAAGGGGTGCCTGGC	Asn	End	TGT	Asn706End2
CAAATATTGTCCTTGTGGAT	AGTTGAACGGAGTCCGGAACTCTAGCAGGCGCATAACATAAGTCACAAATTTAGTCCTTGTGAATTGTCTCTACAATTGGGTAAGAAAACACTAAACCGTTAACAGATCTCACAATCA	706	691	CAGTGAAAGATAAATGATCGGAGTTGAACGGAGTCCGGAACTCTAGCAGGCGCATAACATAAGTCACAAATTTAGTCCTTGTGAATTGTCTCTACAATTGGGTAAGAAAACACTAAACCGTTAACAGATCTCACAATCACAAATATTGTCCTTGTGGATGTTTTAGAGCTAGAAATAGCAAGCT	Asn	End	AGT	Asn706End3
ATTGTAGAGACTATCCACAA	TCTGTTAACGGTTTAGTGTTTTCTTACCCAATTGTAGAGACTATCCATAAGGATAATTAATGTGACTTATGTTATGCGCCTGCTAGAGTTCCGGACTCCGTTCAACTTAA	709	702	CAGTGAAAGATAAATGATCGGTCTGTTAACGGTTTAGTGTTTTCTTACCCAATTGTAGAGACTATCCATAAGGATAATTAATGTGACTTATGTTATGCGCCTGCTAGAGTTCCGGACTCCGTTCAACTTAAATTGTAGAGACTATCCACAAGTTTTAGAGCTAGAAATAGCAAGCTACTGGAAA	Ile	End	GGA	Ile709End0
TCTAGCAGGCGCATAACATA	CTTCGCCTTAAGTTGAACGGAGTCCGGAACTCTAGCAGGCGCATAACAAAGATCACATTAATTGTCCTTGTGGATAGTCTCTACAATTGGGTAAGAAAACACTAAACCGT	709	716	CAGTGAAAGATAAATGATCGGCTTCGCCTTAAGTTGAACGGAGTCCGGAACTCTAGCAGGCGCATAACAAAGATCACATTAATTGTCCTTGTGGATAGTCTCTACAATTGGGTAAGAAAACACTAAACCGTTCTAGCAGGCGCATAACATAGTTTTAGAGCTAGAAATAGCAAGTTCGCATAAG	Ile	End	AGT	Ile709End1
CTATCCACAAGGACAATATT	ACGGTTTAGTGTTTTCTTACCCAATTGTAGAGACTATCCACAAGGACAATTGATGCGACTTATGTTATGCGCCTGCTAGAGTTCCGGACTCCGTTCAACTTAAGGC	709	712	CAGTGAAAGATAAATGATCGGACGGTTTAGTGTTTTCTTACCCAATTGTAGAGACTATCCACAAGGACAATTGATGCGACTTATGTTATGCGCCTGCTAGAGTTCCGGACTCCGTTCAACTTAAGGCCTATCCACAAGGACAATATTGTTTTAGAGCTAGAAATAGCAAGTCGTTTGTGTTAAA	Ile	End	TGT	Ile709End2
ATAACATAAGTCACAAATAT	TTAAGTTGAACGGAGTCCGGAACTCTAGCAGGCGCATAACATAAGTCACATTAATTATCCTTGTGGATAGTCTCTACAATTGGGTAAGAAAACACTAAACCGTTAACA	709	704	CAGTGAAAGATAAATGATCGGTTAAGTTGAACGGAGTCCGGAACTCTAGCAGGCGCATAACATAAGTCACATTAATTATCCTTGTGGATAGTCTCTACAATTGGGTAAGAAAACACTAAACCGTTAACAATAACATAAGTCACAAATATGTTTTAGAGCTAGAAATAGCAAGGTGCATTGCGGT	Ile	End	TGT	Ile709End3
TCTAGCAGGCGCATAACATA	CTTCGCCTTAAGTTGAACGGAGTCCGGAACTCTAGCAGGCGCATAACAAAGATCTTAAATATTGTCCTTGTGGATAGTCTCTACAATTGGGTAAGAAAACACTAAAC	712	716	CAGTGAAAGATAAATGATCGGCTTCGCCTTAAGTTGAACGGAGTCCGGAACTCTAGCAGGCGCATAACAAAGATCTTAAATATTGTCCTTGTGGATAGTCTCTACAATTGGGTAAGAAAACACTAAACTCTAGCAGGCGCATAACATAGTTTTAGAGCTAGAAATAGCAAGCTTATCCTGAGAT	Cys	End	AGT	Cys712End0
CTATCCACAAGGACAATATT	GTTTAGTGTTTTCTTACCCAATTGTAGAGACTATCCACAAGGACAATATTTAAGACTTATGTTATGCGCCTGCTAGAGTTCCGGACTCCGTTCAACTTAAGGC	712	712	CAGTGAAAGATAAATGATCGGGTTTAGTGTTTTCTTACCCAATTGTAGAGACTATCCACAAGGACAATATTTAAGACTTATGTTATGCGCCTGCTAGAGTTCCGGACTCCGTTCAACTTAAGGCCTATCCACAAGGACAATATTGTTTTAGAGCTAGAAATAGCAAGGGACTTGCGCTACTAAG	Cys	End	TGT	Cys712End1
ATTGTAGAGACTATCCACAA	TCTGTTAACGGTTTAGTGTTTTCTTACCCAATTGTAGAGACTATCCATAAGGATAATATTTAAGACTTATGTTATGCGCCTGCTAGAGTTCCGGACTCCGTTCAACTTAAGGC	712	702	CAGTGAAAGATAAATGATCGGTCTGTTAACGGTTTAGTGTTTTCTTACCCAATTGTAGAGACTATCCATAAGGATAATATTTAAGACTTATGTTATGCGCCTGCTAGAGTTCCGGACTCCGTTCAACTTAAGGCATTGTAGAGACTATCCACAAGTTTTAGAGCTAGAAATAGCAAGAGCAATA	Cys	End	GGA	Cys712End2
GAGTCCGGAACTCTAGCAGG	TCTGCCAACAACTTCGCCTTAAGTTGAACGGAGTCCGGAACTCTAGCTGGAGCATAACATAAGTCTTAAATATTGTCCTTGTGGATAGTCTCTACAATTGGGTAAGAAAACACTAAAC	712	727	CAGTGAAAGATAAATGATCGGTCTGCCAACAACTTCGCCTTAAGTTGAACGGAGTCCGGAACTCTAGCTGGAGCATAACATAAGTCTTAAATATTGTCCTTGTGGATAGTCTCTACAATTGGGTAAGAAAACACTAAACGAGTCCGGAACTCTAGCAGGGTTTTAGAGCTAGAAATAGCAAGTA	Cys	End	CGC	Cys712End3
TCTAGCAGGCGCATAACATA	CTTCGCCTTAAGTTGAACGGAGTCCGGAACTCTAGCAGGCGCATAACATAATTAACAAATATTGTCCTTGTGGATAGTCTCTACAATTGGGTAAGAAAACACTA	715	716	CAGTGAAAGATAAATGATCGGCTTCGCCTTAAGTTGAACGGAGTCCGGAACTCTAGCAGGCGCATAACATAATTAACAAATATTGTCCTTGTGGATAGTCTCTACAATTGGGTAAGAAAACACTATCTAGCAGGCGCATAACATAGTTTTAGAGCTAGAAATAGCAAGGGGCCAATGCCGAACC	Asp	End	AGT	Asp715End0
GAGTCCGGAACTCTAGCAGG	TCTGCCAACAACTTCGCCTTAAGTTGAACGGAGTCCGGAACTCTAGCTGGAGCATAACATAATTAACAAATATTGTCCTTGTGGATAGTCTCTACAATTGGGTAAGAAAACACTA	715	727	CAGTGAAAGATAAATGATCGGTCTGCCAACAACTTCGCCTTAAGTTGAACGGAGTCCGGAACTCTAGCTGGAGCATAACATAATTAACAAATATTGTCCTTGTGGATAGTCTCTACAATTGGGTAAGAAAACACTAGAGTCCGGAACTCTAGCAGGGTTTTAGAGCTAGAAATAGCAAGCTTAT	Asp	End	CGC	Asp715End1
CTATCCACAAGGACAATATT	GTTTAGTGTTTTCTTACCCAATTGTAGAGACTATCCACAAGGACAATATATGCTAATTATGTTATGCGCCTGCTAGAGTTCCGGACTCCGTTCAACTTAAGGCGAA	715	712	CAGTGAAAGATAAATGATCGGGTTTAGTGTTTTCTTACCCAATTGTAGAGACTATCCACAAGGACAATATATGCTAATTATGTTATGCGCCTGCTAGAGTTCCGGACTCCGTTCAACTTAAGGCGAACTATCCACAAGGACAATATTGTTTTAGAGCTAGAAATAGCAAGTGCTGCGCGTGCTG	Asp	End	TGT	Asp715End2
ATTGTAGAGACTATCCACAA	TCTGTTAACGGTTTAGTGTTTTCTTACCCAATTGTAGAGACTATCCATAAGGATAATATTTGTTAATTATGTTATGCGCCTGCTAGAGTTCCGGACTCCGTTCAACTTAAGGCGAA	715	702	CAGTGAAAGATAAATGATCGGTCTGTTAACGGTTTAGTGTTTTCTTACCCAATTGTAGAGACTATCCATAAGGATAATATTTGTTAATTATGTTATGCGCCTGCTAGAGTTCCGGACTCCGTTCAACTTAAGGCGAAATTGTAGAGACTATCCACAAGTTTTAGAGCTAGAAATAGCAAGTGGG	Asp	End	GGA	Asp715End3
TCTAGCAGGCGCATAACATA	AACTTCGCCTTAAGTTGAACGGAGTCCGGAACTCTAGCAGGCGCATAACATTAATCACAAATATTGTCCTTGTGGATAGTCTCTACAATTGGGTAAGAAAACACT	718	716	CAGTGAAAGATAAATGATCGGAACTTCGCCTTAAGTTGAACGGAGTCCGGAACTCTAGCAGGCGCATAACATTAATCACAAATATTGTCCTTGTGGATAGTCTCTACAATTGGGTAAGAAAACACTTCTAGCAGGCGCATAACATAGTTTTAGAGCTAGAAATAGCAAGAGAGAACCAAGTATA	Leu	End	AGT	Leu718End0
GAGTCCGGAACTCTAGCAGG	TCTGCCAACAACTTCGCCTTAAGTTGAACGGAGTCCGGAACTCTAGCTGGAGCATAACATTAGTCACAAATATTGTCCTTGTGGATAGTCTCTACAATTGGGTAAGAAAACA	718	727	CAGTGAAAGATAAATGATCGGTCTGCCAACAACTTCGCCTTAAGTTGAACGGAGTCCGGAACTCTAGCTGGAGCATAACATTAGTCACAAATATTGTCCTTGTGGATAGTCTCTACAATTGGGTAAGAAAACAGAGTCCGGAACTCTAGCAGGGTTTTAGAGCTAGAAATAGCAAGGAAAGTAA	Leu	End	CGC	Leu718End1
CGGAGTCCGGAACTCTAGCA	TTTCTGCCAACAACTTCGCCTTAAGTTGAACGGAGTCCGGAACTCTTGCTGGAGCATAACATTAGTCACAAATATTGTCCTTGTGGATAGTCTCTACAATTGGGTAAGAAAACA	718	729	CAGTGAAAGATAAATGATCGGTTTCTGCCAACAACTTCGCCTTAAGTTGAACGGAGTCCGGAACTCTTGCTGGAGCATAACATTAGTCACAAATATTGTCCTTGTGGATAGTCTCTACAATTGGGTAAGAAAACACGGAGTCCGGAACTCTAGCAGTTTTAGAGCTAGAAATAGCAAGACGATA	Leu	End	GGC	Leu718End2
ACGGAGTCCGGAACTCTAGC	TTTTCTGCCAACAACTTCGCCTTAAGTTGAACGGAGTCCGGAACTCTTGCTGGCGCATAACATTAGTCACAAATATTGTCCTTGTGGATAGTCTCTACAATTGGGTAAGAAAACA	718	730	CAGTGAAAGATAAATGATCGGTTTTCTGCCAACAACTTCGCCTTAAGTTGAACGGAGTCCGGAACTCTTGCTGGCGCATAACATTAGTCACAAATATTGTCCTTGTGGATAGTCTCTACAATTGGGTAAGAAAACAACGGAGTCCGGAACTCTAGCGTTTTAGAGCTAGAAATAGCAAGTCATA	Leu	End	AGG	Leu718End3
GAGTCCGGAACTCTAGCAGG	TCTGCCAACAACTTCGCCTTAAGTTGAACGGAGTCCGGAACTCTAGCTGGAGCATATTATAAGTCACAAATATTGTCCTTGTGGATAGTCTCTACAATTGGGTAAGAAA	721	727	CAGTGAAAGATAAATGATCGGTCTGCCAACAACTTCGCCTTAAGTTGAACGGAGTCCGGAACTCTAGCTGGAGCATATTATAAGTCACAAATATTGTCCTTGTGGATAGTCTCTACAATTGGGTAAGAAAGAGTCCGGAACTCTAGCAGGGTTTTAGAGCTAGAAATAGCAAGCCTTCACATCT	Cys	End	CGC	Cys721End0
CGGAGTCCGGAACTCTAGCA	TTTCTGCCAACAACTTCGCCTTAAGTTGAACGGAGTCCGGAACTCTTGCTGGAGCATATTATAAGTCACAAATATTGTCCTTGTGGATAGTCTCTACAATTGGGTAAGAAA	721	729	CAGTGAAAGATAAATGATCGGTTTCTGCCAACAACTTCGCCTTAAGTTGAACGGAGTCCGGAACTCTTGCTGGAGCATATTATAAGTCACAAATATTGTCCTTGTGGATAGTCTCTACAATTGGGTAAGAAACGGAGTCCGGAACTCTAGCAGTTTTAGAGCTAGAAATAGCAAGTTTTACCGT	Cys	End	GGC	Cys721End1
TCTAGCAGGCGCATAACATA	AACAACTTCGCCTTAAGTTGAACGGAGTCCGGAACTCTAGCAGGCGCATATTATAAATCACAAATATTGTCCTTGTGGATAGTCTCTACAATTGGGTAAGAAAACACT	721	716	CAGTGAAAGATAAATGATCGGAACAACTTCGCCTTAAGTTGAACGGAGTCCGGAACTCTAGCAGGCGCATATTATAAATCACAAATATTGTCCTTGTGGATAGTCTCTACAATTGGGTAAGAAAACACTTCTAGCAGGCGCATAACATAGTTTTAGAGCTAGAAATAGCAAGTAAAGTATCTAC	Cys	End	AGT	Cys721End2
ACGGAGTCCGGAACTCTAGC	TTTTCTGCCAACAACTTCGCCTTAAGTTGAACGGAGTCCGGAACTCTTGCTGGCGCATATTATAAGTCACAAATATTGTCCTTGTGGATAGTCTCTACAATTGGGTAAGAAA	721	730	CAGTGAAAGATAAATGATCGGTTTTCTGCCAACAACTTCGCCTTAAGTTGAACGGAGTCCGGAACTCTTGCTGGCGCATATTATAAGTCACAAATATTGTCCTTGTGGATAGTCTCTACAATTGGGTAAGAAAACGGAGTCCGGAACTCTAGCGTTTTAGAGCTAGAAATAGCAAGATCCGCGT	Cys	End	AGG	Cys721End3
GAGTCCGGAACTCTAGCAGG	TCTGCCAACAACTTCGCCTTAAGTTGAACGGAGTCCGGAACTCTAGCTGGAGCTTAACATAAGTCACAAATATTGTCCTTGTGGATAGTCTCTACAATTGGGTAAG	724	727	CAGTGAAAGATAAATGATCGGTCTGCCAACAACTTCGCCTTAAGTTGAACGGAGTCCGGAACTCTAGCTGGAGCTTAACATAAGTCACAAATATTGTCCTTGTGGATAGTCTCTACAATTGGGTAAGGAGTCCGGAACTCTAGCAGGGTTTTAGAGCTAGAAATAGCAAGCTCTGCCGCGGATA	Tyr	End	CGC	Tyr724End0
CGGAGTCCGGAACTCTAGCA	TTTCTGCCAACAACTTCGCCTTAAGTTGAACGGAGTCCGGAACTCTTGCTGGAGCTTAACATAAGTCACAAATATTGTCCTTGTGGATAGTCTCTACAATTGGGTAAG	724	729	CAGTGAAAGATAAATGATCGGTTTCTGCCAACAACTTCGCCTTAAGTTGAACGGAGTCCGGAACTCTTGCTGGAGCTTAACATAAGTCACAAATATTGTCCTTGTGGATAGTCTCTACAATTGGGTAAGCGGAGTCCGGAACTCTAGCAGTTTTAGAGCTAGAAATAGCAAGAGGTGATACTGA	Tyr	End	GGC	Tyr724End1
ACGGAGTCCGGAACTCTAGC	TTTTCTGCCAACAACTTCGCCTTAAGTTGAACGGAGTCCGGAACTCTTGCTGGCGCTTAACATAAGTCACAAATATTGTCCTTGTGGATAGTCTCTACAATTGGGTAAG	724	730	CAGTGAAAGATAAATGATCGGTTTTCTGCCAACAACTTCGCCTTAAGTTGAACGGAGTCCGGAACTCTTGCTGGCGCTTAACATAAGTCACAAATATTGTCCTTGTGGATAGTCTCTACAATTGGGTAAGACGGAGTCCGGAACTCTAGCGTTTTAGAGCTAGAAATAGCAAGGCCGTTGTGCT	Tyr	End	AGG	Tyr724End2
TGTGACTTATGTTATGCGCC	CTTACCCAATTGTAGAGACTATCCACAAGGACAATATTTGTGACTTATGTTAAGCTCCAGCAAGAGTTCCGGACTCCGTTCAACTTAAGGCGAAGTTGTTGGCAGAAAATG	724	732	CAGTGAAAGATAAATGATCGGCTTACCCAATTGTAGAGACTATCCACAAGGACAATATTTGTGACTTATGTTAAGCTCCAGCAAGAGTTCCGGACTCCGTTCAACTTAAGGCGAAGTTGTTGGCAGAAAATGTGTGACTTATGTTATGCGCCGTTTTAGAGCTAGAAATAGCAAGATACGGCTC	Tyr	End	TGC	Tyr724End3
GAGTCCGGAACTCTAGCAGG	TCTGCCAACAACTTCGCCTTAAGTTGAACGGAGTCCGGAACTCTAGCAGGTTAATAACATAAGTCACAAATATTGTCCTTGTGGATAGTCTCTACAATTGGGT	727	727	CAGTGAAAGATAAATGATCGGTCTGCCAACAACTTCGCCTTAAGTTGAACGGAGTCCGGAACTCTAGCAGGTTAATAACATAAGTCACAAATATTGTCCTTGTGGATAGTCTCTACAATTGGGTGAGTCCGGAACTCTAGCAGGGTTTTAGAGCTAGAAATAGCAAGATAGTGTAGTCTAGCGC	Ala	End	CGC	Ala727End0
CGGAGTCCGGAACTCTAGCA	TTTCTGCCAACAACTTCGCCTTAAGTTGAACGGAGTCCGGAACTCTTGCTGGTCAATAACATAAGTCACAAATATTGTCCTTGTGGATAGTCTCTACAATTGGGT	727	729	CAGTGAAAGATAAATGATCGGTTTCTGCCAACAACTTCGCCTTAAGTTGAACGGAGTCCGGAACTCTTGCTGGTCAATAACATAAGTCACAAATATTGTCCTTGTGGATAGTCTCTACAATTGGGTCGGAGTCCGGAACTCTAGCAGTTTTAGAGCTAGAAATAGCAAGTTGTCGCGGGGGCAG	Ala	End	GGC	Ala727End1
ACGGAGTCCGGAACTCTAGC	TTTTCTGCCAACAACTTCGCCTTAAGTTGAACGGAGTCCGGAACTCTTGCTGGTTAATAACATAAGTCACAAATATTGTCCTTGTGGATAGTCTCTACAATTGGGT	727	730	CAGTGAAAGATAAATGATCGGTTTTCTGCCAACAACTTCGCCTTAAGTTGAACGGAGTCCGGAACTCTTGCTGGTTAATAACATAAGTCACAAATATTGTCCTTGTGGATAGTCTCTACAATTGGGTACGGAGTCCGGAACTCTAGCGTTTTAGAGCTAGAAATAGCAAGGACGAATGTTCGGT	Ala	End	AGG	Ala727End2
TGTGACTTATGTTATGCGCC	ACCCAATTGTAGAGACTATCCACAAGGACAATATTTGTGACTTATGTTATTGACCAGCAAGAGTTCCGGACTCCGTTCAACTTAAGGCGAAGTTGTTGGCAGAAAATG	727	732	CAGTGAAAGATAAATGATCGGACCCAATTGTAGAGACTATCCACAAGGACAATATTTGTGACTTATGTTATTGACCAGCAAGAGTTCCGGACTCCGTTCAACTTAAGGCGAAGTTGTTGGCAGAAAATGTGTGACTTATGTTATGCGCCGTTTTAGAGCTAGAAATAGCAAGTTCGACAGGGCC	Ala	End	TGC	Ala727End3
CGGAGTCCGGAACTCTAGCA	TTTTCTGCCAACAACTTCGCCTTAAGTTGAACGGAGTCCGGAACTCTAGCTTACGCATAACATAAGTCACAAATATTGTCCTTGTGGATAGTCTCTACAATTGG	730	729	CAGTGAAAGATAAATGATCGGTTTTCTGCCAACAACTTCGCCTTAAGTTGAACGGAGTCCGGAACTCTAGCTTACGCATAACATAAGTCACAAATATTGTCCTTGTGGATAGTCTCTACAATTGGCGGAGTCCGGAACTCTAGCAGTTTTAGAGCTAGAAATAGCAAGACCGTCTGTTGTAGTC	Pro	End	GGC	Pro730End0
GAGTCCGGAACTCTAGCAGG	TTTTCTGCCAACAACTTCGCCTTAAGTTGAACGGAGTCCGGAACTCTAGCTCAAGCATAACATAAGTCACAAATATTGTCCTTGTGGATAGTCTCTACAATTGGGT	730	727	CAGTGAAAGATAAATGATCGGTTTTCTGCCAACAACTTCGCCTTAAGTTGAACGGAGTCCGGAACTCTAGCTCAAGCATAACATAAGTCACAAATATTGTCCTTGTGGATAGTCTCTACAATTGGGTGAGTCCGGAACTCTAGCAGGGTTTTAGAGCTAGAAATAGCAAGGTGGGGCACACCCG	Pro	End	CGC	Pro730End1
ACGGAGTCCGGAACTCTAGC	TTTTCTGCCAACAACTTCGCCTTAAGTTGAACGGAGTCCGGAACTCTAGCTTACGCATAACATAAGTCACAAATATTGTCCTTGTGGATAGTCTCTACAATTG	730	730	CAGTGAAAGATAAATGATCGGTTTTCTGCCAACAACTTCGCCTTAAGTTGAACGGAGTCCGGAACTCTAGCTTACGCATAACATAAGTCACAAATATTGTCCTTGTGGATAGTCTCTACAATTGACGGAGTCCGGAACTCTAGCGTTTTAGAGCTAGAAATAGCAAGAGACAGCATGGGTCGGA	Pro	End	AGG	Pro730End2
TGTGACTTATGTTATGCGCC	CAATTGTAGAGACTATCCACAAGGACAATATTTGTGACTTATGTTATGCTTGAGCAAGAGTTCCGGACTCCGTTCAACTTAAGGCGAAGTTGTTGGCAGAAAATG	730	732	CAGTGAAAGATAAATGATCGGCAATTGTAGAGACTATCCACAAGGACAATATTTGTGACTTATGTTATGCTTGAGCAAGAGTTCCGGACTCCGTTCAACTTAAGGCGAAGTTGTTGGCAGAAAATGTGTGACTTATGTTATGCGCCGTTTTAGAGCTAGAAATAGCAAGGTGAACACTGAGAGA	Pro	End	TGC	Pro730End3
TGTGACTTATGTTATGCGCC	ATTGTAGAGACTATCCACAAGGACAATATTTGTGACTTATGTTATGCGCCTTAAAGAGTTCCGGACTCCGTTCAACTTAAGGCGAAGTTGTTGGCAGAAAATGC	733	732	CAGTGAAAGATAAATGATCGGATTGTAGAGACTATCCACAAGGACAATATTTGTGACTTATGTTATGCGCCTTAAAGAGTTCCGGACTCCGTTCAACTTAAGGCGAAGTTGTTGGCAGAAAATGCTGTGACTTATGTTATGCGCCGTTTTAGAGCTAGAAATAGCAAGCTGGTGGTTAGATCAT	Ala	End	TGC	Ala733End0
CGGAGTCCGGAACTCTAGCA	GCATTTTCTGCCAACAACTTCGCCTTAAGTTGAACGGAGTCCGGAACTCTTCATGGCGCATAACATAAGTCACAAATATTGTCCTTGTGGATAGTCTCTACAATTGG	733	729	CAGTGAAAGATAAATGATCGGGCATTTTCTGCCAACAACTTCGCCTTAAGTTGAACGGAGTCCGGAACTCTTCATGGCGCATAACATAAGTCACAAATATTGTCCTTGTGGATAGTCTCTACAATTGGCGGAGTCCGGAACTCTAGCAGTTTTAGAGCTAGAAATAGCAAGGCCTTGAGCGTTC	Ala	End	GGC	Ala733End1
GAGTCCGGAACTCTAGCAGG	GCATTTTCTGCCAACAACTTCGCCTTAAGTTGAACGGAGTCCGGAACTCTTTATGGAGCATAACATAAGTCACAAATATTGTCCTTGTGGATAGTCTCTACAATTGGGT	733	727	CAGTGAAAGATAAATGATCGGGCATTTTCTGCCAACAACTTCGCCTTAAGTTGAACGGAGTCCGGAACTCTTTATGGAGCATAACATAAGTCACAAATATTGTCCTTGTGGATAGTCTCTACAATTGGGTGAGTCCGGAACTCTAGCAGGGTTTTAGAGCTAGAAATAGCAAGAAGGCCGGAAA	Ala	End	CGC	Ala733End2
ACGGAGTCCGGAACTCTAGC	GCATTTTCTGCCAACAACTTCGCCTTAAGTTGAACGGAGTCCGGAACTCTTCATGGCGCATAACATAAGTCACAAATATTGTCCTTGTGGATAGTCTCTACAATTG	733	730	CAGTGAAAGATAAATGATCGGGCATTTTCTGCCAACAACTTCGCCTTAAGTTGAACGGAGTCCGGAACTCTTCATGGCGCATAACATAAGTCACAAATATTGTCCTTGTGGATAGTCTCTACAATTGACGGAGTCCGGAACTCTAGCGTTTTAGAGCTAGAAATAGCAAGATAGCTGGAAAACA	Ala	End	AGG	Ala733End3
TTATGTTATGCGCCTGCTAG	TAGAGACTATCCACAAGGACAATATTTGTGACTTATGTTATGCGCCTGCATGAGTACCGGACTCCGTTCAACTTAAGGCGAAGTTGTTGGCAGAAAATGCAATCA	736	738	CAGTGAAAGATAAATGATCGGTAGAGACTATCCACAAGGACAATATTTGTGACTTATGTTATGCGCCTGCATGAGTACCGGACTCCGTTCAACTTAAGGCGAAGTTGTTGGCAGAAAATGCAATCATTATGTTATGCGCCTGCTAGGTTTTAGAGCTAGAAATAGCAAGTCATGCCGCATTCCT	Arg	End	AGT	Arg736End0
TGTGACTTATGTTATGCGCC	ATTGTAGAGACTATCCACAAGGACAATATTTGTGACTTATGTTATGCTCCTGCATAAGTTCCGGACTCCGTTCAACTTAAGGCGAAGTTGTTGGCAGAAAATGCAAT	736	732	CAGTGAAAGATAAATGATCGGATTGTAGAGACTATCCACAAGGACAATATTTGTGACTTATGTTATGCTCCTGCATAAGTTCCGGACTCCGTTCAACTTAAGGCGAAGTTGTTGGCAGAAAATGCAATTGTGACTTATGTTATGCGCCGTTTTAGAGCTAGAAATAGCAAGAAGAGGGGAGTGA	Arg	End	TGC	Arg736End1
ACTTATGTTATGCGCCTGCT	TAGAGACTATCCACAAGGACAATATTTGTGACTTATGTTATGCGCCTGCTTAAGTTCCGGACTCCGTTCAACTTAAGGCGAAGTTGTTGGCAGAAAATGCAAT	736	736	CAGTGAAAGATAAATGATCGGTAGAGACTATCCACAAGGACAATATTTGTGACTTATGTTATGCGCCTGCTTAAGTTCCGGACTCCGTTCAACTTAAGGCGAAGTTGTTGGCAGAAAATGCAATACTTATGTTATGCGCCTGCTGTTTTAGAGCTAGAAATAGCAAGTGAAGGCAAAGGCAGGA	Arg	End	AGA	Arg736End2
CGGAGTCCGGAACTCTAGCA	ATTGCATTTTCTGCCAACAACTTCGCCTTAAGTTGAACGGAGTCCGGAACTTATGCTGGCGCATAACATAAGTCACAAATATTGTCCTTGTGGATAGTCTCTACAATTGG	736	729	CAGTGAAAGATAAATGATCGGATTGCATTTTCTGCCAACAACTTCGCCTTAAGTTGAACGGAGTCCGGAACTTATGCTGGCGCATAACATAAGTCACAAATATTGTCCTTGTGGATAGTCTCTACAATTGGCGGAGTCCGGAACTCTAGCAGTTTTAGAGCTAGAAATAGCAAGCCAGAGGTTG	Arg	End	GGC	Arg736End3
TTATGTTATGCGCCTGCTAG	GAGACTATCCACAAGGACAATATTTGTGACTTATGTTATGCGCCTGCTAGATAACCGGACTCCGTTCAACTTAAGGCGAAGTTGTTGGCAGAAAATGCAATCAA	739	738	CAGTGAAAGATAAATGATCGGGAGACTATCCACAAGGACAATATTTGTGACTTATGTTATGCGCCTGCTAGATAACCGGACTCCGTTCAACTTAAGGCGAAGTTGTTGGCAGAAAATGCAATCAATTATGTTATGCGCCTGCTAGGTTTTAGAGCTAGAAATAGCAAGAAGAACAAGGGGTCAA	Val	End	AGT	Val739End0
CCTTAAGTTGAACGGAGTCC	ATTTGATTGCATTTTCTGCCAACAACTTCGCCTTAAGTTGAACGGAATCTGGTCATCTAGCAGGCGCATAACATAAGTCACAAATATTGTCCTTGTGGATAGTCT	739	741	CAGTGAAAGATAAATGATCGGATTTGATTGCATTTTCTGCCAACAACTTCGCCTTAAGTTGAACGGAATCTGGTCATCTAGCAGGCGCATAACATAAGTCACAAATATTGTCCTTGTGGATAGTCTCCTTAAGTTGAACGGAGTCCGTTTTAGAGCTAGAAATAGCAAGGATTTGGCAAAGAGA	Val	End	GGA	Val739End1
GCCTTAAGTTGAACGGAGTC	GATTTGATTGCATTTTCTGCCAACAACTTCGCCTTAAGTTGAACGGAATCTGGTTATCTAGCAGGCGCATAACATAAGTCACAAATATTGTCCTTGTGGATAGTCT	739	742	CAGTGAAAGATAAATGATCGGGATTTGATTGCATTTTCTGCCAACAACTTCGCCTTAAGTTGAACGGAATCTGGTTATCTAGCAGGCGCATAACATAAGTCACAAATATTGTCCTTGTGGATAGTCTGCCTTAAGTTGAACGGAGTCGTTTTAGAGCTAGAAATAGCAAGAATTCGCGACGAAG	Val	End	CGG	Val739End2
TGTGACTTATGTTATGCGCC	ATTGTAGAGACTATCCACAAGGACAATATTTGTGACTTATGTTATGCTCCTGCAAGATAACCGGACTCCGTTCAACTTAAGGCGAAGTTGTTGGCAGAAAATGCAATCAA	739	732	CAGTGAAAGATAAATGATCGGATTGTAGAGACTATCCACAAGGACAATATTTGTGACTTATGTTATGCTCCTGCAAGATAACCGGACTCCGTTCAACTTAAGGCGAAGTTGTTGGCAGAAAATGCAATCAATGTGACTTATGTTATGCGCCGTTTTAGAGCTAGAAATAGCAAGGGCTAATTCA	Val	End	TGC	Val739End3
GCCTTAAGTTGAACGGAGTC	GATTTGATTGCATTTTCTGCCAACAACTTCGCCTTAAGTTGAACGGAGTCTTAAACTCTAGCAGGCGCATAACATAAGTCACAAATATTGTCCTTGTGGATAG	742	742	CAGTGAAAGATAAATGATCGGGATTTGATTGCATTTTCTGCCAACAACTTCGCCTTAAGTTGAACGGAGTCTTAAACTCTAGCAGGCGCATAACATAAGTCACAAATATTGTCCTTGTGGATAGGCCTTAAGTTGAACGGAGTCGTTTTAGAGCTAGAAATAGCAAGACGTGGGATGTCAAGTA	Pro	End	CGG	Pro742End0
CCTTAAGTTGAACGGAGTCC	GATTTGATTGCATTTTCTGCCAACAACTTCGCCTTAAGTTGAACGGAGTCTTAAACTCTAGCAGGCGCATAACATAAGTCACAAATATTGTCCTTGTGGATAGT	742	741	CAGTGAAAGATAAATGATCGGGATTTGATTGCATTTTCTGCCAACAACTTCGCCTTAAGTTGAACGGAGTCTTAAACTCTAGCAGGCGCATAACATAAGTCACAAATATTGTCCTTGTGGATAGTCCTTAAGTTGAACGGAGTCCGTTTTAGAGCTAGAAATAGCAAGCGGTTTAGATTAGCGT	Pro	End	GGA	Pro742End1
AACTTCGCCTTAAGTTGAAC	GGAAAAGATTTGATTGCATTTTCTGCCAACAACTTCGCCTTAAGTTGAACACTGTCTTAAACTCTAGCAGGCGCATAACATAAGTCACAAATATTGTCCTTGTGGATAG	742	748	CAGTGAAAGATAAATGATCGGGGAAAAGATTTGATTGCATTTTCTGCCAACAACTTCGCCTTAAGTTGAACACTGTCTTAAACTCTAGCAGGCGCATAACATAAGTCACAAATATTGTCCTTGTGGATAGAACTTCGCCTTAAGTTGAACGTTTTAGAGCTAGAAATAGCAAGAGTTCCGCCAG	Pro	End	GGA	Pro742End2
TTATGTTATGCGCCTGCTAG	GAGACTATCCACAAGGACAATATTTGTGACTTATGTTATGCGCCTGCAAGAGTATAAGACTCCGTTCAACTTAAGGCGAAGTTGTTGGCAGAAAATGCAATCAAATC	742	738	CAGTGAAAGATAAATGATCGGGAGACTATCCACAAGGACAATATTTGTGACTTATGTTATGCGCCTGCAAGAGTATAAGACTCCGTTCAACTTAAGGCGAAGTTGTTGGCAGAAAATGCAATCAAATCTTATGTTATGCGCCTGCTAGGTTTTAGAGCTAGAAATAGCAAGTGTATTTCCCTCC	Pro	End	AGT	Pro742End3
AACTTCGCCTTAAGTTGAAC	GGAAAAGATTTGATTGCATTTTCTGCCAACAACTTCGCCTTAAGTTGAACACTTTACGGAACTCTAGCAGGCGCATAACATAAGTCACAAATATTGTCCTTGTGGA	745	748	CAGTGAAAGATAAATGATCGGGGAAAAGATTTGATTGCATTTTCTGCCAACAACTTCGCCTTAAGTTGAACACTTTACGGAACTCTAGCAGGCGCATAACATAAGTCACAAATATTGTCCTTGTGGAAACTTCGCCTTAAGTTGAACGTTTTAGAGCTAGAAATAGCAAGTTTAACCTTACTAC	Asp	End	GGA	Asp745End0
GCCTTAAGTTGAACGGAGTC	AAAGATTTGATTGCATTTTCTGCCAACAACTTCGCCTTAAGTTGAACGGATCATGGAACTCTAGCAGGCGCATAACATAAGTCACAAATATTGTCCTTGTGGATAG	745	742	CAGTGAAAGATAAATGATCGGAAAGATTTGATTGCATTTTCTGCCAACAACTTCGCCTTAAGTTGAACGGATCATGGAACTCTAGCAGGCGCATAACATAAGTCACAAATATTGTCCTTGTGGATAGGCCTTAAGTTGAACGGAGTCGTTTTAGAGCTAGAAATAGCAAGCTGGGGAATCGCTG	Asp	End	CGG	Asp745End1
CCTTAAGTTGAACGGAGTCC	AAAGATTTGATTGCATTTTCTGCCAACAACTTCGCCTTAAGTTGAACGGATCATGGAACTCTAGCAGGCGCATAACATAAGTCACAAATATTGTCCTTGTGGATAGT	745	741	CAGTGAAAGATAAATGATCGGAAAGATTTGATTGCATTTTCTGCCAACAACTTCGCCTTAAGTTGAACGGATCATGGAACTCTAGCAGGCGCATAACATAAGTCACAAATATTGTCCTTGTGGATAGTCCTTAAGTTGAACGGAGTCCGTTTTAGAGCTAGAAATAGCAAGTGGGACCCGGGAC	Asp	End	GGA	Asp745End2
TATGCGCCTGCTAGAGTTCC	ATCCACAAGGACAATATTTGTGACTTATGTTATGCGCCTGCTAGAGTTCCGTAATCCGTTCAACTTAAGGCGAAGTTGTTGGCAGAAAATGCAATCAAATCTTT	745	744	CAGTGAAAGATAAATGATCGGATCCACAAGGACAATATTTGTGACTTATGTTATGCGCCTGCTAGAGTTCCGTAATCCGTTCAACTTAAGGCGAAGTTGTTGGCAGAAAATGCAATCAAATCTTTTATGCGCCTGCTAGAGTTCCGTTTTAGAGCTAGAAATAGCAAGGCAAAGAATGCTTAGT	Asp	End	GGA	Asp745End3
AACTTCGCCTTAAGTTGAAC	GGAAAAGATTTGATTGCATTTTCTGCCAACAACTTCGCCTTAAGTTGAACTTAGTCCGGAACTCTAGCAGGCGCATAACATAAGTCACAAATATTGTCCTTGT	748	748	CAGTGAAAGATAAATGATCGGGGAAAAGATTTGATTGCATTTTCTGCCAACAACTTCGCCTTAAGTTGAACTTAGTCCGGAACTCTAGCAGGCGCATAACATAAGTCACAAATATTGTCCTTGTAACTTCGCCTTAAGTTGAACGTTTTAGAGCTAGAAATAGCAAGTGGCTCGTTCCTCCCGG	Ser	End	GGA	Ser748End0
CCTGCTAGAGTTCCGGACTC	ACAAGGACAATATTTGTGACTTATGTTATGCGCCTGCTAGAGTTCCGGATTGAGTACAACTTAAGGCGAAGTTGTTGGCAGAAAATGCAATCAAATCTTTTCCCG	748	750	CAGTGAAAGATAAATGATCGGACAAGGACAATATTTGTGACTTATGTTATGCGCCTGCTAGAGTTCCGGATTGAGTACAACTTAAGGCGAAGTTGTTGGCAGAAAATGCAATCAAATCTTTTCCCGCCTGCTAGAGTTCCGGACTCGTTTTAGAGCTAGAAATAGCAAGAACTCATCACTCCAC	Ser	End	CGT	Ser748End1
CCAACAACTTCGCCTTAAGT	AACCGGGAAAAGATTTGATTGCATTTTCTGCCAACAACTTCGCCTTCAACTGTACTTAGTCCGGAACTCTAGCAGGCGCATAACATAAGTCACAAATATTGTCCTTGT	748	753	CAGTGAAAGATAAATGATCGGAACCGGGAAAAGATTTGATTGCATTTTCTGCCAACAACTTCGCCTTCAACTGTACTTAGTCCGGAACTCTAGCAGGCGCATAACATAAGTCACAAATATTGTCCTTGTCCAACAACTTCGCCTTAAGTGTTTTAGAGCTAGAAATAGCAAGCATTGACAATAG	Ser	End	TGA	Ser748End2
GCCTTAAGTTGAACGGAGTC	GGAAAAGATTTGATTGCATTTTCTGCCAACAACTTCGCCTTAAGTTGAACTTAATCTGGAACTCTAGCAGGCGCATAACATAAGTCACAAATATTGTCCTTGTGGATAG	748	742	CAGTGAAAGATAAATGATCGGGGAAAAGATTTGATTGCATTTTCTGCCAACAACTTCGCCTTAAGTTGAACTTAATCTGGAACTCTAGCAGGCGCATAACATAAGTCACAAATATTGTCCTTGTGGATAGGCCTTAAGTTGAACGGAGTCGTTTTAGAGCTAGAAATAGCAAGTCTTACGGAGA	Ser	End	CGG	Ser748End3
AACTTCGCCTTAAGTTGAAC	CCGGGAAAAGATTTGATTGCATTTTCTGCCAACAACTTCGCCTTAAGTTGTTAACTGTCCGGAACTCTAGCAGGCGCATAACATAAGTCACAAATATTGTCCTTGT	751	748	CAGTGAAAGATAAATGATCGGCCGGGAAAAGATTTGATTGCATTTTCTGCCAACAACTTCGCCTTAAGTTGTTAACTGTCCGGAACTCTAGCAGGCGCATAACATAAGTCACAAATATTGTCCTTGTAACTTCGCCTTAAGTTGAACGTTTTAGAGCTAGAAATAGCAAGTGCCAATTCCAGAG	Val	End	GGA	Val751End0
CCAACAACTTCGCCTTAAGT	AACCGGGAAAAGATTTGATTGCATTTTCTGCCAACAACTTCGCCTTCAACTGTCAGGAGTCCGGAACTCTAGCAGGCGCATAACATAAGTCACAAATATTGTCCT	751	753	CAGTGAAAGATAAATGATCGGAACCGGGAAAAGATTTGATTGCATTTTCTGCCAACAACTTCGCCTTCAACTGTCAGGAGTCCGGAACTCTAGCAGGCGCATAACATAAGTCACAAATATTGTCCTCCAACAACTTCGCCTTAAGTGTTTTAGAGCTAGAAATAGCAAGACATCGGTTTCTACT	Val	End	TGA	Val751End1
CCTGCTAGAGTTCCGGACTC	AAGGACAATATTTGTGACTTATGTTATGCGCCTGCTAGAGTTCCGGACTCCTAACAACTTAAGGCGAAGTTGTTGGCAGAAAATGCAATCAAATCTTTTCCCGG	751	750	CAGTGAAAGATAAATGATCGGAAGGACAATATTTGTGACTTATGTTATGCGCCTGCTAGAGTTCCGGACTCCTAACAACTTAAGGCGAAGTTGTTGGCAGAAAATGCAATCAAATCTTTTCCCGGCCTGCTAGAGTTCCGGACTCGTTTTAGAGCTAGAAATAGCAAGAATGCCTTTAGAGCCC	Val	End	CGT	Val751End2
GGACTCCGTTCAACTTAAGG	AGGACAATATTTGTGACTTATGTTATGCGCCTGCTAGAGTTCCGGACTCCTAACAACTTAAGGCTAAATTGTTGGCAGAAAATGCAATCAAATCTTTTCCCGGTTGTGGTATATTT	751	764	CAGTGAAAGATAAATGATCGGAGGACAATATTTGTGACTTATGTTATGCGCCTGCTAGAGTTCCGGACTCCTAACAACTTAAGGCTAAATTGTTGGCAGAAAATGCAATCAAATCTTTTCCCGGTTGTGGTATATTTGGACTCCGTTCAACTTAAGGGTTTTAGAGCTAGAAATAGCAAGCGCT	Val	End	CGA	Val751End3
CCAACAACTTCGCCTTAAGT	CAACCGGGAAAAGATTTGATTGCATTTTCTGCCAACAACTTCGCCTTAAGTTAAACGGAGTCCGGAACTCTAGCAGGCGCATAACATAAGTCACAAATATTGTC	754	753	CAGTGAAAGATAAATGATCGGCAACCGGGAAAAGATTTGATTGCATTTTCTGCCAACAACTTCGCCTTAAGTTAAACGGAGTCCGGAACTCTAGCAGGCGCATAACATAAGTCACAAATATTGTCCCAACAACTTCGCCTTAAGTGTTTTAGAGCTAGAAATAGCAAGCGTTGAACTGCTTGCC	Gln	End	TGA	Gln754End0
AACTTCGCCTTAAGTTGAAC	CAACCGGGAAAAGATTTGATTGCATTTTCTGCCAACAACTTCGCCTTAAGTTAAACACTGTCCGGAACTCTAGCAGGCGCATAACATAAGTCACAAATATTGTCCTTGT	754	748	CAGTGAAAGATAAATGATCGGCAACCGGGAAAAGATTTGATTGCATTTTCTGCCAACAACTTCGCCTTAAGTTAAACACTGTCCGGAACTCTAGCAGGCGCATAACATAAGTCACAAATATTGTCCTTGTAACTTCGCCTTAAGTTGAACGTTTTAGAGCTAGAAATAGCAAGAGAAGTCGCTG	Gln	End	GGA	Gln754End1
GGACTCCGTTCAACTTAAGG	ACAATATTTGTGACTTATGTTATGCGCCTGCTAGAGTTCCGGACTCCGTTTAACTTAAGGCTAAATTGTTGGCAGAAAATGCAATCAAATCTTTTCCCGGTTGTGGTATATTT	754	764	CAGTGAAAGATAAATGATCGGACAATATTTGTGACTTATGTTATGCGCCTGCTAGAGTTCCGGACTCCGTTTAACTTAAGGCTAAATTGTTGGCAGAAAATGCAATCAAATCTTTTCCCGGTTGTGGTATATTTGGACTCCGTTCAACTTAAGGGTTTTAGAGCTAGAAATAGCAAGGCGTTAG	Gln	End	CGA	Gln754End2
CCTGCTAGAGTTCCGGACTC	AAGGACAATATTTGTGACTTATGTTATGCGCCTGCTAGAGTTCCGGATTCCGTATAACTTAAGGCGAAGTTGTTGGCAGAAAATGCAATCAAATCTTTTCCCGGTTG	754	750	CAGTGAAAGATAAATGATCGGAAGGACAATATTTGTGACTTATGTTATGCGCCTGCTAGAGTTCCGGATTCCGTATAACTTAAGGCGAAGTTGTTGGCAGAAAATGCAATCAAATCTTTTCCCGGTTGCCTGCTAGAGTTCCGGACTCGTTTTAGAGCTAGAAATAGCAAGAACATTCCAATCC	Gln	End	CGT	Gln754End3
GGACTCCGTTCAACTTAAGG	ATATTTGTGACTTATGTTATGCGCCTGCTAGAGTTCCGGACTCCGTTCAATAAAAGGCTAAATTGTTGGCAGAAAATGCAATCAAATCTTTTCCCGGTTGTGGTATATTT	757	764	CAGTGAAAGATAAATGATCGGATATTTGTGACTTATGTTATGCGCCTGCTAGAGTTCCGGACTCCGTTCAATAAAAGGCTAAATTGTTGGCAGAAAATGCAATCAAATCTTTTCCCGGTTGTGGTATATTTGGACTCCGTTCAACTTAAGGGTTTTAGAGCTAGAAATAGCAAGCGGTTGCCAA	Leu	End	CGA	Leu757End0
CCAACAACTTCGCCTTAAGT	CCACAACCGGGAAAAGATTTGATTGCATTTTCTGCCAACAACTTCGCCTTTCACTGAACGGAGTCCGGAACTCTAGCAGGCGCATAACATAAGTCACAAATATTGTC	757	753	CAGTGAAAGATAAATGATCGGCCACAACCGGGAAAAGATTTGATTGCATTTTCTGCCAACAACTTCGCCTTTCACTGAACGGAGTCCGGAACTCTAGCAGGCGCATAACATAAGTCACAAATATTGTCCCAACAACTTCGCCTTAAGTGTTTTAGAGCTAGAAATAGCAAGCAGGATTACGGCC	Leu	End	TGA	Leu757End1
CTGCCAACAACTTCGCCTTA	CCACAACCGGGAAAAGATTTGATTGCATTTTCTGCCAACAACTTCGCCTTTTATTGAACGGAGTCCGGAACTCTAGCAGGCGCATAACATAAGTCACAAATATT	757	756	CAGTGAAAGATAAATGATCGGCCACAACCGGGAAAAGATTTGATTGCATTTTCTGCCAACAACTTCGCCTTTTATTGAACGGAGTCCGGAACTCTAGCAGGCGCATAACATAAGTCACAAATATTCTGCCAACAACTTCGCCTTAGTTTTAGAGCTAGAAATAGCAAGGGCACAAGGTTCGAAG	Leu	End	AGT	Leu757End2
AACTTCGCCTTAAGTTGAAC	CCACAACCGGGAAAAGATTTGATTGCATTTTCTGCCAACAACTTCGCCTTTTATTGAACACTGTCCGGAACTCTAGCAGGCGCATAACATAAGTCACAAATATTGTCCTTGT	757	748	CAGTGAAAGATAAATGATCGGCCACAACCGGGAAAAGATTTGATTGCATTTTCTGCCAACAACTTCGCCTTTTATTGAACACTGTCCGGAACTCTAGCAGGCGCATAACATAAGTCACAAATATTGTCCTTGTAACTTCGCCTTAAGTTGAACGTTTTAGAGCTAGAAATAGCAAGGTGCGGGG	Leu	End	GGA	Leu757End3
GGACTCCGTTCAACTTAAGG	TTTGTGACTTATGTTATGCGCCTGCTAGAGTTCCGGACTCCGTTCAACTTTAAGCTAAATTGTTGGCAGAAAATGCAATCAAATCTTTTCCCGGTTGTGGTATATTT	760	764	CAGTGAAAGATAAATGATCGGTTTGTGACTTATGTTATGCGCCTGCTAGAGTTCCGGACTCCGTTCAACTTTAAGCTAAATTGTTGGCAGAAAATGCAATCAAATCTTTTCCCGGTTGTGGTATATTTGGACTCCGTTCAACTTAAGGGTTTTAGAGCTAGAAATAGCAAGGTTCCTGCTCGTG	Lys	End	CGA	Lys760End0
CCGGACTCCGTTCAACTTAA	TTTGTGACTTATGTTATGCGCCTGCTAGAGTTCCGGACTCCGTTCAATTGTGAGCTAAGTTGTTGGCAGAAAATGCAATCAAATCTTTTCCCGGTTGTGGTATAT	760	762	CAGTGAAAGATAAATGATCGGTTTGTGACTTATGTTATGCGCCTGCTAGAGTTCCGGACTCCGTTCAATTGTGAGCTAAGTTGTTGGCAGAAAATGCAATCAAATCTTTTCCCGGTTGTGGTATATCCGGACTCCGTTCAACTTAAGTTTTAGAGCTAGAAATAGCAAGTATGCATTGCAAGAA	Lys	End	GGC	Lys760End1
CCAACAACTTCGCCTTAAGT	ATACCACAACCGGGAAAAGATTTGATTGCATTTTCTGCCAACAACTTCGCTTACAACTGAACGGAGTCCGGAACTCTAGCAGGCGCATAACATAAGTCACAAATATTGTC	760	753	CAGTGAAAGATAAATGATCGGATACCACAACCGGGAAAAGATTTGATTGCATTTTCTGCCAACAACTTCGCTTACAACTGAACGGAGTCCGGAACTCTAGCAGGCGCATAACATAAGTCACAAATATTGTCCCAACAACTTCGCCTTAAGTGTTTTAGAGCTAGAAATAGCAAGTGAAACCGTA	Lys	End	TGA	Lys760End2
GCATTTTCTGCCAACAACTT	AATATACCACAACCGGGAAAAGATTTGATTGCATTTTCTGCCAACAATTTAGCTTAAAGTTGAACGGAGTCCGGAACTCTAGCAGGCGCATAACATAAGTCACAAA	760	763	CAGTGAAAGATAAATGATCGGAATATACCACAACCGGGAAAAGATTTGATTGCATTTTCTGCCAACAATTTAGCTTAAAGTTGAACGGAGTCCGGAACTCTAGCAGGCGCATAACATAAGTCACAAAGCATTTTCTGCCAACAACTTGTTTTAGAGCTAGAAATAGCAAGGTGCGGAAATGTGG	Lys	End	CGC	Lys760End3
GGACTCCGTTCAACTTAAGG	GTGACTTATGTTATGCGCCTGCTAGAGTTCCGGACTCCGTTCAACTTAAGTAAAAGTTGTTGGCAGAAAATGCAATCAAATCTTTTCCCGGTTGTGGTATATTT	763	764	CAGTGAAAGATAAATGATCGGGTGACTTATGTTATGCGCCTGCTAGAGTTCCGGACTCCGTTCAACTTAAGTAAAAGTTGTTGGCAGAAAATGCAATCAAATCTTTTCCCGGTTGTGGTATATTTGGACTCCGTTCAACTTAAGGGTTTTAGAGCTAGAAATAGCAAGTTGCTAGCCCAGAGGC	Ala	End	CGA	Ala763End0
GCATTTTCTGCCAACAACTT	AATATACCACAACCGGGAAAAGATTTGATTGCATTTTCTGCCAACAACTTTTACTTAAGTTGAACGGAGTCCGGAACTCTAGCAGGCGCATAACATAAGTCAC	763	763	CAGTGAAAGATAAATGATCGGAATATACCACAACCGGGAAAAGATTTGATTGCATTTTCTGCCAACAACTTTTACTTAAGTTGAACGGAGTCCGGAACTCTAGCAGGCGCATAACATAAGTCACGCATTTTCTGCCAACAACTTGTTTTAGAGCTAGAAATAGCAAGGCCCACTATGTGTTGGT	Ala	End	CGC	Ala763End1
CCGGACTCCGTTCAACTTAA	TGTGACTTATGTTATGCGCCTGCTAGAGTTCCGGACTCCGTTCAACTTAAGTAAAAGTTGTTGGCAGAAAATGCAATCAAATCTTTTCCCGGTTGTGGTATATT	763	762	CAGTGAAAGATAAATGATCGGTGTGACTTATGTTATGCGCCTGCTAGAGTTCCGGACTCCGTTCAACTTAAGTAAAAGTTGTTGGCAGAAAATGCAATCAAATCTTTTCCCGGTTGTGGTATATTCCGGACTCCGTTCAACTTAAGTTTTAGAGCTAGAAATAGCAAGAGTTATTTTCATCGGA	Ala	End	GGC	Ala763End2
CGTTCAACTTAAGGCGAAGT	GTGACTTATGTTATGCGCCTGCTAGAGTTCCGGACTCCGTTCAACTTAAGTAAAAGCTACTAGCAGAAAATGCAATCAAATCTTTTCCCGGTTGTGGTATATTTGGTGTG	763	770	CAGTGAAAGATAAATGATCGGGTGACTTATGTTATGCGCCTGCTAGAGTTCCGGACTCCGTTCAACTTAAGTAAAAGCTACTAGCAGAAAATGCAATCAAATCTTTTCCCGGTTGTGGTATATTTGGTGTGCGTTCAACTTAAGGCGAAGTGTTTTAGAGCTAGAAATAGCAAGAGGCTATTAC	Ala	End	TGT	Ala763End3
GGACTCCGTTCAACTTAAGG	TGACTTATGTTATGCGCCTGCTAGAGTTCCGGACTCCGTTCAACTTAAGGCTTAATTGTTGGCAGAAAATGCAATCAAATCTTTTCCCGGTTGTGGTATATTTGG	766	764	CAGTGAAAGATAAATGATCGGTGACTTATGTTATGCGCCTGCTAGAGTTCCGGACTCCGTTCAACTTAAGGCTTAATTGTTGGCAGAAAATGCAATCAAATCTTTTCCCGGTTGTGGTATATTTGGGGACTCCGTTCAACTTAAGGGTTTTAGAGCTAGAAATAGCAAGCCGATGTTCTGCGTA	Lys	End	CGA	Lys766End0
CGTTCAACTTAAGGCGAAGT	ACTTATGTTATGCGCCTGCTAGAGTTCCGGACTCCGTTCAACTTAAGGCGTAACTACTAGCAGAAAATGCAATCAAATCTTTTCCCGGTTGTGGTATATTTGGTGTG	766	770	CAGTGAAAGATAAATGATCGGACTTATGTTATGCGCCTGCTAGAGTTCCGGACTCCGTTCAACTTAAGGCGTAACTACTAGCAGAAAATGCAATCAAATCTTTTCCCGGTTGTGGTATATTTGGTGTGCGTTCAACTTAAGGCGAAGTGTTTTAGAGCTAGAAATAGCAAGTGGAAATCTTTCT	Lys	End	TGT	Lys766End1
GCATTTTCTGCCAACAACTT	CCAAATATACCACAACCGGGAAAAGATTTGATTGCATTTTCTGCCAACAATCAAGCCTTAAGTTGAACGGAGTCCGGAACTCTAGCAGGCGCATAACATAAGTCAC	766	763	CAGTGAAAGATAAATGATCGGCCAAATATACCACAACCGGGAAAAGATTTGATTGCATTTTCTGCCAACAATCAAGCCTTAAGTTGAACGGAGTCCGGAACTCTAGCAGGCGCATAACATAAGTCACGCATTTTCTGCCAACAACTTGTTTTAGAGCTAGAAATAGCAAGATGCGTGATCACTT	Lys	End	CGC	Lys766End2
CCGGACTCCGTTCAACTTAA	TGTGACTTATGTTATGCGCCTGCTAGAGTTCCGGACTCCGTTCAATTGAAGGCTTAATTGTTGGCAGAAAATGCAATCAAATCTTTTCCCGGTTGTGGTATATTTGG	766	762	CAGTGAAAGATAAATGATCGGTGTGACTTATGTTATGCGCCTGCTAGAGTTCCGGACTCCGTTCAATTGAAGGCTTAATTGTTGGCAGAAAATGCAATCAAATCTTTTCCCGGTTGTGGTATATTTGGCCGGACTCCGTTCAACTTAAGTTTTAGAGCTAGAAATAGCAAGGCAAACAAAGATA	Lys	End	GGC	Lys766End3
CTCCGTTCAACTTAAGGCGA	CTTATGTTATGCGCCTGCTAGAGTTCCGGACTCCGTTCAACTTAAGGCGAAATAATTGGCAGAAAATGCAATCAAATCTTTTCCCGGTTGTGGTATATTTGGTGT	769	767	CAGTGAAAGATAAATGATCGGCTTATGTTATGCGCCTGCTAGAGTTCCGGACTCCGTTCAACTTAAGGCGAAATAATTGGCAGAAAATGCAATCAAATCTTTTCCCGGTTGTGGTATATTTGGTGTCTCCGTTCAACTTAAGGCGAGTTTTAGAGCTAGAAATAGCAAGCAGCGGGCGTGGCGA	Leu	End	AGT	Leu769End0
GGACTCCGTTCAACTTAAGG	TGACTTATGTTATGCGCCTGCTAGAGTTCCGGACTCCGTTCAACTTAAGGCTAAGTAATTGGCAGAAAATGCAATCAAATCTTTTCCCGGTTGTGGTATATTTGGTGT	769	764	CAGTGAAAGATAAATGATCGGTGACTTATGTTATGCGCCTGCTAGAGTTCCGGACTCCGTTCAACTTAAGGCTAAGTAATTGGCAGAAAATGCAATCAAATCTTTTCCCGGTTGTGGTATATTTGGTGTGGACTCCGTTCAACTTAAGGGTTTTAGAGCTAGAAATAGCAAGACGGGTCGTTTC	Leu	End	CGA	Leu769End1
CGTTCAACTTAAGGCGAAGT	TATGTTATGCGCCTGCTAGAGTTCCGGACTCCGTTCAACTTAAGGCGAAGTAATTGGCAGAAAATGCAATCAAATCTTTTCCCGGTTGTGGTATATTTGGTGTG	769	770	CAGTGAAAGATAAATGATCGGTATGTTATGCGCCTGCTAGAGTTCCGGACTCCGTTCAACTTAAGGCGAAGTAATTGGCAGAAAATGCAATCAAATCTTTTCCCGGTTGTGGTATATTTGGTGTGCGTTCAACTTAAGGCGAAGTGTTTTAGAGCTAGAAATAGCAAGCTTGCCTCCCTGAAAA	Leu	End	TGT	Leu769End2
CTTAAGGCGAAGTTGTTGGC	TATGTTATGCGCCTGCTAGAGTTCCGGACTCCGTTCAACTTAAGGCGAAGTAACTAGCTGAGAATGCAATCAAATCTTTTCCCGGTTGTGGTATATTTGGTGTGGAAATGT	769	777	CAGTGAAAGATAAATGATCGGTATGTTATGCGCCTGCTAGAGTTCCGGACTCCGTTCAACTTAAGGCGAAGTAACTAGCTGAGAATGCAATCAAATCTTTTCCCGGTTGTGGTATATTTGGTGTGGAAATGTCTTAAGGCGAAGTTGTTGGCGTTTTAGAGCTAGAAATAGCAAGAGTGCTCAG	Leu	End	AGA	Leu769End3
CTCCGTTCAACTTAAGGCGA	CTTATGTTATGCGCCTGCTAGAGTTCCGGACTCCGTTCAACTTAAGGCGAAATTGTAAGCAGAAAATGCAATCAAATCTTTTCCCGGTTGTGGTATATTTGGTGTGGA	772	767	CAGTGAAAGATAAATGATCGGCTTATGTTATGCGCCTGCTAGAGTTCCGGACTCCGTTCAACTTAAGGCGAAATTGTAAGCAGAAAATGCAATCAAATCTTTTCCCGGTTGTGGTATATTTGGTGTGGACTCCGTTCAACTTAAGGCGAGTTTTAGAGCTAGAAATAGCAAGAGTCGATTGGAA	Leu	End	AGT	Leu772End0
CGTTCAACTTAAGGCGAAGT	ATGTTATGCGCCTGCTAGAGTTCCGGACTCCGTTCAACTTAAGGCGAAGCTATAAGCAGAAAATGCAATCAAATCTTTTCCCGGTTGTGGTATATTTGGTGTGGA	772	770	CAGTGAAAGATAAATGATCGGATGTTATGCGCCTGCTAGAGTTCCGGACTCCGTTCAACTTAAGGCGAAGCTATAAGCAGAAAATGCAATCAAATCTTTTCCCGGTTGTGGTATATTTGGTGTGGACGTTCAACTTAAGGCGAAGTGTTTTAGAGCTAGAAATAGCAAGACATTACCTACGCTG	Leu	End	TGT	Leu772End1
GGACTCCGTTCAACTTAAGG	TGACTTATGTTATGCGCCTGCTAGAGTTCCGGACTCCGTTCAACTTAAGGCTAAGTTGTAAGCAGAAAATGCAATCAAATCTTTTCCCGGTTGTGGTATATTTGGTGTGGA	772	764	CAGTGAAAGATAAATGATCGGTGACTTATGTTATGCGCCTGCTAGAGTTCCGGACTCCGTTCAACTTAAGGCTAAGTTGTAAGCAGAAAATGCAATCAAATCTTTTCCCGGTTGTGGTATATTTGGTGTGGAGGACTCCGTTCAACTTAAGGGTTTTAGAGCTAGAAATAGCAAGTGCATGGAA	Leu	End	CGA	Leu772End2
CTTAAGGCGAAGTTGTTGGC	GTTATGCGCCTGCTAGAGTTCCGGACTCCGTTCAACTTAAGGCGAAGTTGTGAGCTGAGAATGCAATCAAATCTTTTCCCGGTTGTGGTATATTTGGTGTGGAAATGT	772	777	CAGTGAAAGATAAATGATCGGGTTATGCGCCTGCTAGAGTTCCGGACTCCGTTCAACTTAAGGCGAAGTTGTGAGCTGAGAATGCAATCAAATCTTTTCCCGGTTGTGGTATATTTGGTGTGGAAATGTCTTAAGGCGAAGTTGTTGGCGTTTTAGAGCTAGAAATAGCAAGACCAGCCTTTAC	Leu	End	AGA	Leu772End3
CTTAAGGCGAAGTTGTTGGC	ATGCGCCTGCTAGAGTTCCGGACTCCGTTCAACTTAAGGCGAAGTTGCTATGAGAGAATGCAATCAAATCTTTTCCCGGTTGTGGTATATTTGGTGTGGAAATGT	775	777	CAGTGAAAGATAAATGATCGGATGCGCCTGCTAGAGTTCCGGACTCCGTTCAACTTAAGGCGAAGTTGCTATGAGAGAATGCAATCAAATCTTTTCCCGGTTGTGGTATATTTGGTGTGGAAATGTCTTAAGGCGAAGTTGTTGGCGTTTTAGAGCTAGAAATAGCAAGGATGGCTAGCACTCG	Ala	End	AGA	Ala775End0
CTCCGTTCAACTTAAGGCGA	CTTATGTTATGCGCCTGCTAGAGTTCCGGACTCCGTTCAACTTAAGGCGAAATTGTTGTAAGAAAATGCAATCAAATCTTTTCCCGGTTGTGGTATATTTGGTGTGGAAAT	775	767	CAGTGAAAGATAAATGATCGGCTTATGTTATGCGCCTGCTAGAGTTCCGGACTCCGTTCAACTTAAGGCGAAATTGTTGTAAGAAAATGCAATCAAATCTTTTCCCGGTTGTGGTATATTTGGTGTGGAAATCTCCGTTCAACTTAAGGCGAGTTTTAGAGCTAGAAATAGCAAGGAGACTCGC	Ala	End	AGT	Ala775End1
CGTTCAACTTAAGGCGAAGT	ATGTTATGCGCCTGCTAGAGTTCCGGACTCCGTTCAACTTAAGGCGAAGCTATTGTAAGAAAATGCAATCAAATCTTTTCCCGGTTGTGGTATATTTGGTGTGGAAAT	775	770	CAGTGAAAGATAAATGATCGGATGTTATGCGCCTGCTAGAGTTCCGGACTCCGTTCAACTTAAGGCGAAGCTATTGTAAGAAAATGCAATCAAATCTTTTCCCGGTTGTGGTATATTTGGTGTGGAAATCGTTCAACTTAAGGCGAAGTGTTTTAGAGCTAGAAATAGCAAGCCAATCATTATT	Ala	End	TGT	Ala775End2
GGACTCCGTTCAACTTAAGG	TGACTTATGTTATGCGCCTGCTAGAGTTCCGGACTCCGTTCAACTTAAGGCTAAGTTGTTGTAAGAAAATGCAATCAAATCTTTTCCCGGTTGTGGTATATTTGGTGTGGAAAT	775	764	CAGTGAAAGATAAATGATCGGTGACTTATGTTATGCGCCTGCTAGAGTTCCGGACTCCGTTCAACTTAAGGCTAAGTTGTTGTAAGAAAATGCAATCAAATCTTTTCCCGGTTGTGGTATATTTGGTGTGGAAATGGACTCCGTTCAACTTAAGGGTTTTAGAGCTAGAAATAGCAAGGACCTC	Ala	End	CGA	Ala775End3
CTTAAGGCGAAGTTGTTGGC	GCGCCTGCTAGAGTTCCGGACTCCGTTCAACTTAAGGCGAAGTTGTTGGCATAAAATGCAATCAAATCTTTTCCCGGTTGTGGTATATTTGGTGTGGAAATGTT	778	777	CAGTGAAAGATAAATGATCGGGCGCCTGCTAGAGTTCCGGACTCCGTTCAACTTAAGGCGAAGTTGTTGGCATAAAATGCAATCAAATCTTTTCCCGGTTGTGGTATATTTGGTGTGGAAATGTTCTTAAGGCGAAGTTGTTGGCGTTTTAGAGCTAGAAATAGCAAGATCCGTCAGGATGATG	Glu	End	AGA	Glu778End0
CTCCGTTCAACTTAAGGCGA	CTTATGTTATGCGCCTGCTAGAGTTCCGGACTCCGTTCAACTTAAGGCGAAATTGTTGGCATAAAATGCAATCAAATCTTTTCCCGGTTGTGGTATATTTGGTGTGGAAATGTT	778	767	CAGTGAAAGATAAATGATCGGCTTATGTTATGCGCCTGCTAGAGTTCCGGACTCCGTTCAACTTAAGGCGAAATTGTTGGCATAAAATGCAATCAAATCTTTTCCCGGTTGTGGTATATTTGGTGTGGAAATGTTCTCCGTTCAACTTAAGGCGAGTTTTAGAGCTAGAAATAGCAAGTTTGGC	Glu	End	AGT	Glu778End1
CGTTCAACTTAAGGCGAAGT	ATGTTATGCGCCTGCTAGAGTTCCGGACTCCGTTCAACTTAAGGCGAAGCTATTGGCATAAAATGCAATCAAATCTTTTCCCGGTTGTGGTATATTTGGTGTGGAAATGTT	778	770	CAGTGAAAGATAAATGATCGGATGTTATGCGCCTGCTAGAGTTCCGGACTCCGTTCAACTTAAGGCGAAGCTATTGGCATAAAATGCAATCAAATCTTTTCCCGGTTGTGGTATATTTGGTGTGGAAATGTTCGTTCAACTTAAGGCGAAGTGTTTTAGAGCTAGAAATAGCAAGACAACCCTC	Glu	End	TGT	Glu778End2
GGACTCCGTTCAACTTAAGG	TGACTTATGTTATGCGCCTGCTAGAGTTCCGGACTCCGTTCAACTTAAGGCTAAGTTGTTGGCATAAAATGCAATCAAATCTTTTCCCGGTTGTGGTATATTTGGTGTGGAAATGTT	778	764	CAGTGAAAGATAAATGATCGGTGACTTATGTTATGCGCCTGCTAGAGTTCCGGACTCCGTTCAACTTAAGGCTAAGTTGTTGGCATAAAATGCAATCAAATCTTTTCCCGGTTGTGGTATATTTGGTGTGGAAATGTTGGACTCCGTTCAACTTAAGGGTTTTAGAGCTAGAAATAGCAAGCGC	Glu	End	CGA	Glu778End3
CTTAAGGCGAAGTTGTTGGC	GCGCCTGCTAGAGTTCCGGACTCCGTTCAACTTAAGGCGAAGTTGCTAGCAGAGTAAGCAATCAAATCTTTTCCCGGTTGTGGTATATTTGGTGTGGAAATGTTCTA	781	777	CAGTGAAAGATAAATGATCGGGCGCCTGCTAGAGTTCCGGACTCCGTTCAACTTAAGGCGAAGTTGCTAGCAGAGTAAGCAATCAAATCTTTTCCCGGTTGTGGTATATTTGGTGTGGAAATGTTCTACTTAAGGCGAAGTTGTTGGCGTTTTAGAGCTAGAAATAGCAAGCCCCGTAGATATG	Asn	End	AGA	Asn781End0
AATATACCACAACCGGGAAA	CCTGTTTCTAAATAGAACATTTCCACACCAAATATACCACAACCGGGAAAGCTTTTGATTGCTTATTCTGCCAACAACTTCGCCTTAAGTTGAACGGAGTCCGGAACTCTAGCAG	781	793	CAGTGAAAGATAAATGATCGGCCTGTTTCTAAATAGAACATTTCCACACCAAATATACCACAACCGGGAAAGCTTTTGATTGCTTATTCTGCCAACAACTTCGCCTTAAGTTGAACGGAGTCCGGAACTCTAGCAGAATATACCACAACCGGGAAAGTTTTAGAGCTAGAAATAGCAAGGAGGT	Asn	End	AGA	Asn781End1
ACCACAACCGGGAAAAGATT	TTCTAAATAGAACATTTCCACACCAAATATACCACAACCGGGAAAAGACTTAATTGCTTATTCTGCCAACAACTTCGCCTTAAGTTGAACGGAGTCCGGAACTCTAGCAG	781	788	CAGTGAAAGATAAATGATCGGTTCTAAATAGAACATTTCCACACCAAATATACCACAACCGGGAAAAGACTTAATTGCTTATTCTGCCAACAACTTCGCCTTAAGTTGAACGGAGTCCGGAACTCTAGCAGACCACAACCGGGAAAAGATTGTTTTAGAGCTAGAAATAGCAAGGCCGTCTGCG	Asn	End	TGA	Asn781End2
CTCCGTTCAACTTAAGGCGA	CTTATGTTATGCGCCTGCTAGAGTTCCGGACTCCGTTCAACTTAAGGCGAAATTGTTGGCAGAATAAGCAATCAAATCTTTTCCCGGTTGTGGTATATTTGGTGTGGAAATGTTCTA	781	767	CAGTGAAAGATAAATGATCGGCTTATGTTATGCGCCTGCTAGAGTTCCGGACTCCGTTCAACTTAAGGCGAAATTGTTGGCAGAATAAGCAATCAAATCTTTTCCCGGTTGTGGTATATTTGGTGTGGAAATGTTCTACTCCGTTCAACTTAAGGCGAGTTTTAGAGCTAGAAATAGCAAGTGT	Asn	End	AGT	Asn781End3
AATATACCACAACCGGGAAA	CCTGTTTCTAAATAGAACATTTCCACACCAAATATACCACAACCGGGAAAGCTTTTGATTTAATTTTCTGCCAACAACTTCGCCTTAAGTTGAACGGAGTCCGGAACTCTAG	784	793	CAGTGAAAGATAAATGATCGGCCTGTTTCTAAATAGAACATTTCCACACCAAATATACCACAACCGGGAAAGCTTTTGATTTAATTTTCTGCCAACAACTTCGCCTTAAGTTGAACGGAGTCCGGAACTCTAGAATATACCACAACCGGGAAAGTTTTAGAGCTAGAAATAGCAAGAGTGGCGG	Ala	End	AGA	Ala784End0
CTTAAGGCGAAGTTGTTGGC	GCGCCTGCTAGAGTTCCGGACTCCGTTCAACTTAAGGCGAAGTTGCTAGCAGAGAATTAAATCAAATCTTTTCCCGGTTGTGGTATATTTGGTGTGGAAATGTTCTATTT	784	777	CAGTGAAAGATAAATGATCGGGCGCCTGCTAGAGTTCCGGACTCCGTTCAACTTAAGGCGAAGTTGCTAGCAGAGAATTAAATCAAATCTTTTCCCGGTTGTGGTATATTTGGTGTGGAAATGTTCTATTTCTTAAGGCGAAGTTGTTGGCGTTTTAGAGCTAGAAATAGCAAGGCATTACCAA	Ala	End	AGA	Ala784End1
ACCACAACCGGGAAAAGATT	TTCTAAATAGAACATTTCCACACCAAATATACCACAACCGGGAAAAGACTTAATTTAATTTTCTGCCAACAACTTCGCCTTAAGTTGAACGGAGTCCGGAACTCTAG	784	788	CAGTGAAAGATAAATGATCGGTTCTAAATAGAACATTTCCACACCAAATATACCACAACCGGGAAAAGACTTAATTTAATTTTCTGCCAACAACTTCGCCTTAAGTTGAACGGAGTCCGGAACTCTAGACCACAACCGGGAAAAGATTGTTTTAGAGCTAGAAATAGCAAGAACCCAACGACAC	Ala	End	TGA	Ala784End2
CACCAAATATACCACAACCG	ATTCCCCTGTTTCTAAATAGAACATTTCCACACCAAATATACCACATCCTGGGAAAGATTTGATTTAATTTTCTGCCAACAACTTCGCCTTAAGTTGAACGGAGTCCGGAACTCTAG	784	798	CAGTGAAAGATAAATGATCGGATTCCCCTGTTTCTAAATAGAACATTTCCACACCAAATATACCACATCCTGGGAAAGATTTGATTTAATTTTCTGCCAACAACTTCGCCTTAAGTTGAACGGAGTCCGGAACTCTAGCACCAAATATACCACAACCGGTTTTAGAGCTAGAAATAGCAAGATA	Ala	End	GGA	Ala784End3
AATATACCACAACCGGGAAA	GAGTTCCGGACTCCGTTCAACTTAAGGCGAAGTTGTTGGCAGAAAATGCATAAAAAAGCTTTCCCGGTTGTGGTATATTTGGTGTGGAAATGTTCTATTTAGAAACAGG	787	793	CAGTGAAAGATAAATGATCGGGAGTTCCGGACTCCGTTCAACTTAAGGCGAAGTTGTTGGCAGAAAATGCATAAAAAAGCTTTCCCGGTTGTGGTATATTTGGTGTGGAAATGTTCTATTTAGAAACAGGAATATACCACAACCGGGAAAGTTTTAGAGCTAGAAATAGCAAGACAGTGAATAG	Ile	End	AGA	Ile787End0
ACCACAACCGGGAAAAGATT	GAGTTCCGGACTCCGTTCAACTTAAGGCGAAGTTGTTGGCAGAAAATGCATAAAAATCTTTTCCCGGTTGTGGTATATTTGGTGTGGAAATGTTCTATTTAGAA	787	788	CAGTGAAAGATAAATGATCGGGAGTTCCGGACTCCGTTCAACTTAAGGCGAAGTTGTTGGCAGAAAATGCATAAAAATCTTTTCCCGGTTGTGGTATATTTGGTGTGGAAATGTTCTATTTAGAAACCACAACCGGGAAAAGATTGTTTTAGAGCTAGAAATAGCAAGCACAGTTTGGTGCGCC	Ile	End	TGA	Ile787End1
CACCAAATATACCACAACCG	GAGTTCCGGACTCCGTTCAACTTAAGGCGAAGTTGTTGGCAGAAAATGCATAAAAATCTTTCCCAGGATGTGGTATATTTGGTGTGGAAATGTTCTATTTAGAAACAGGGGAAT	787	798	CAGTGAAAGATAAATGATCGGGAGTTCCGGACTCCGTTCAACTTAAGGCGAAGTTGTTGGCAGAAAATGCATAAAAATCTTTCCCAGGATGTGGTATATTTGGTGTGGAAATGTTCTATTTAGAAACAGGGGAATCACCAAATATACCACAACCGGTTTTAGAGCTAGAAATAGCAAGGAGGTA	Ile	End	GGA	Ile787End2
CTTAAGGCGAAGTTGTTGGC	GCGCCTGCTAGAGTTCCGGACTCCGTTCAACTTAAGGCGAAGTTGCTAGCAGAGAATGCATAAAAATCTTTTCCCGGTTGTGGTATATTTGGTGTGGAAATGTTCTATTTAGA	787	777	CAGTGAAAGATAAATGATCGGGCGCCTGCTAGAGTTCCGGACTCCGTTCAACTTAAGGCGAAGTTGCTAGCAGAGAATGCATAAAAATCTTTTCCCGGTTGTGGTATATTTGGTGTGGAAATGTTCTATTTAGACTTAAGGCGAAGTTGTTGGCGTTTTAGAGCTAGAAATAGCAAGGTTTACC	Ile	End	AGA	Ile787End3
AATATACCACAACCGGGAAA	CCTGTTTCTAAATAGAACATTTCCACACCAAATATACCACAACCGGGAAAGCTTTAGATTGCATTTTCTGCCAACAACTTCGCCTTAAGTTGAACGGAGTCCGGAA	790	793	CAGTGAAAGATAAATGATCGGCCTGTTTCTAAATAGAACATTTCCACACCAAATATACCACAACCGGGAAAGCTTTAGATTGCATTTTCTGCCAACAACTTCGCCTTAAGTTGAACGGAGTCCGGAAAATATACCACAACCGGGAAAGTTTTAGAGCTAGAAATAGCAAGCCCGGCCTCTACAG	Lys	End	AGA	Lys790End0
ACCACAACCGGGAAAAGATT	GTTTCTAAATAGAACATTTCCACACCAAATATACCACAACCGGGAAAAGATTAAATTGCATTTTCTGCCAACAACTTCGCCTTAAGTTGAACGGAGTCCGGAACT	790	788	CAGTGAAAGATAAATGATCGGGTTTCTAAATAGAACATTTCCACACCAAATATACCACAACCGGGAAAAGATTAAATTGCATTTTCTGCCAACAACTTCGCCTTAAGTTGAACGGAGTCCGGAACTACCACAACCGGGAAAAGATTGTTTTAGAGCTAGAAATAGCAAGACCCACTGAGCCAGA	Lys	End	TGA	Lys790End1
CACCAAATATACCACAACCG	ATTCCCCTGTTTCTAAATAGAACATTTCCACACCAAATATACCACATCCTGGGAAAGATTAGATTGCATTTTCTGCCAACAACTTCGCCTTAAGTTGAACGGAGTCCGGAA	790	798	CAGTGAAAGATAAATGATCGGATTCCCCTGTTTCTAAATAGAACATTTCCACACCAAATATACCACATCCTGGGAAAGATTAGATTGCATTTTCTGCCAACAACTTCGCCTTAAGTTGAACGGAGTCCGGAACACCAAATATACCACAACCGGTTTTAGAGCTAGAAATAGCAAGGCAATCTTG	Lys	End	GGA	Lys790End2
ACACCAAATATACCACAACC	AATTCCCCTGTTTCTAAATAGAACATTTCCACACCAAATATACCACATCCTGGAAAAGATTAGATTGCATTTTCTGCCAACAACTTCGCCTTAAGTTGAACGGAGTCCGGAA	790	799	CAGTGAAAGATAAATGATCGGAATTCCCCTGTTTCTAAATAGAACATTTCCACACCAAATATACCACATCCTGGAAAAGATTAGATTGCATTTTCTGCCAACAACTTCGCCTTAAGTTGAACGGAGTCCGGAAACACCAAATATACCACAACCGTTTTAGAGCTAGAAATAGCAAGCACATAAT	Lys	End	GGG	Lys790End3
AATATACCACAACCGGGAAA	CCTGTTTCTAAATAGAACATTTCCACACCAAATATACCACAACCGGGAAATTATTTGATTGCATTTTCTGCCAACAACTTCGCCTTAAGTTGAACGGAGTCCG	793	793	CAGTGAAAGATAAATGATCGGCCTGTTTCTAAATAGAACATTTCCACACCAAATATACCACAACCGGGAAATTATTTGATTGCATTTTCTGCCAACAACTTCGCCTTAAGTTGAACGGAGTCCGAATATACCACAACCGGGAAAGTTTTAGAGCTAGAAATAGCAAGAGCAGGTGGATGGCTAT	Ser	End	AGA	Ser793End0
CACCAAATATACCACAACCG	ATTCCCCTGTTTCTAAATAGAACATTTCCACACCAAATATACCACATCCTGGGAATTATTTGATTGCATTTTCTGCCAACAACTTCGCCTTAAGTTGAACGGAGTCCG	793	798	CAGTGAAAGATAAATGATCGGATTCCCCTGTTTCTAAATAGAACATTTCCACACCAAATATACCACATCCTGGGAATTATTTGATTGCATTTTCTGCCAACAACTTCGCCTTAAGTTGAACGGAGTCCGCACCAAATATACCACAACCGGTTTTAGAGCTAGAAATAGCAAGTCTTAGTGCGCA	Ser	End	GGA	Ser793End1
ACACCAAATATACCACAACC	AATTCCCCTGTTTCTAAATAGAACATTTCCACACCAAATATACCACATCCTGGAAATTATTTGATTGCATTTTCTGCCAACAACTTCGCCTTAAGTTGAACGGAGTCCG	793	799	CAGTGAAAGATAAATGATCGGAATTCCCCTGTTTCTAAATAGAACATTTCCACACCAAATATACCACATCCTGGAAATTATTTGATTGCATTTTCTGCCAACAACTTCGCCTTAAGTTGAACGGAGTCCGACACCAAATATACCACAACCGTTTTAGAGCTAGAAATAGCAAGACTACCTTCTA	Ser	End	GGG	Ser793End2
CACACCAAATATACCACAAC	CAATTCCCCTGTTTCTAAATAGAACATTTCCACACCAAATATACCACATCCTGGAAATTATTTGATTGCATTTTCTGCCAACAACTTCGCCTTAAGTTGAACGGAGTCCG	793	800	CAGTGAAAGATAAATGATCGGCAATTCCCCTGTTTCTAAATAGAACATTTCCACACCAAATATACCACATCCTGGAAATTATTTGATTGCATTTTCTGCCAACAACTTCGCCTTAAGTTGAACGGAGTCCGCACACCAAATATACCACAACGTTTTAGAGCTAGAAATAGCAAGCACAACTTAG	Ser	End	CGG	Ser793End3
AATATACCACAACCGGGAAA	TCCCCTGTTTCTAAATAGAACATTTCCACACCAAATATACCACAACCGGGTTAGCTTTTGATTGCATTTTCTGCCAACAACTTCGCCTTAAGTTGAACGGAGTCCG	796	793	CAGTGAAAGATAAATGATCGGTCCCCTGTTTCTAAATAGAACATTTCCACACCAAATATACCACAACCGGGTTAGCTTTTGATTGCATTTTCTGCCAACAACTTCGCCTTAAGTTGAACGGAGTCCGAATATACCACAACCGGGAAAGTTTTAGAGCTAGAAATAGCAAGCATAACGTGCTGCG	Phe	End	AGA	Phe796End0
CACCAAATATACCACAACCG	ATTCCCCTGTTTCTAAATAGAACATTTCCACACCAAATATACCACATCCTGGTCAAGATTTGATTGCATTTTCTGCCAACAACTTCGCCTTAAGTTGAACGGAGT	796	798	CAGTGAAAGATAAATGATCGGATTCCCCTGTTTCTAAATAGAACATTTCCACACCAAATATACCACATCCTGGTCAAGATTTGATTGCATTTTCTGCCAACAACTTCGCCTTAAGTTGAACGGAGTCACCAAATATACCACAACCGGTTTTAGAGCTAGAAATAGCAAGGTTTTTAACGTTCAT	Phe	End	GGA	Phe796End1
ACACCAAATATACCACAACC	AATTCCCCTGTTTCTAAATAGAACATTTCCACACCAAATATACCACATCCTGGTTAAGATTTGATTGCATTTTCTGCCAACAACTTCGCCTTAAGTTGAACGGAGT	796	799	CAGTGAAAGATAAATGATCGGAATTCCCCTGTTTCTAAATAGAACATTTCCACACCAAATATACCACATCCTGGTTAAGATTTGATTGCATTTTCTGCCAACAACTTCGCCTTAAGTTGAACGGAGTACACCAAATATACCACAACCGTTTTAGAGCTAGAAATAGCAAGAAACAGCTTTCGAT	Phe	End	GGG	Phe796End2
CACACCAAATATACCACAAC	CAATTCCCCTGTTTCTAAATAGAACATTTCCACACCAAATATACCACATCCTGGTTAAGATTTGATTGCATTTTCTGCCAACAACTTCGCCTTAAGTTGAACGGAGT	796	800	CAGTGAAAGATAAATGATCGGCAATTCCCCTGTTTCTAAATAGAACATTTCCACACCAAATATACCACATCCTGGTTAAGATTTGATTGCATTTTCTGCCAACAACTTCGCCTTAAGTTGAACGGAGTCACACCAAATATACCACAACGTTTTAGAGCTAGAAATAGCAAGAATCTGCTAATAA	Phe	End	CGG	Phe796End3
ACACCAAATATACCACAACC	AATTCCCCTGTTTCTAAATAGAACATTTCCACACCAAATATACCACAACCTTAAAAAGATTTGATTGCATTTTCTGCCAACAACTTCGCCTTAAGTTGAACGG	799	799	CAGTGAAAGATAAATGATCGGAATTCCCCTGTTTCTAAATAGAACATTTCCACACCAAATATACCACAACCTTAAAAAGATTTGATTGCATTTTCTGCCAACAACTTCGCCTTAAGTTGAACGGACACCAAATATACCACAACCGTTTTAGAGCTAGAAATAGCAAGTCTGCGTGATACAATGC	Pro	End	GGG	Pro799End0
CACCAAATATACCACAACCG	AATTCCCCTGTTTCTAAATAGAACATTTCCACACCAAATATACCACAACCTTAAAAAGATTTGATTGCATTTTCTGCCAACAACTTCGCCTTAAGTTGAACGGA	799	798	CAGTGAAAGATAAATGATCGGAATTCCCCTGTTTCTAAATAGAACATTTCCACACCAAATATACCACAACCTTAAAAAGATTTGATTGCATTTTCTGCCAACAACTTCGCCTTAAGTTGAACGGACACCAAATATACCACAACCGGTTTTAGAGCTAGAAATAGCAAGCTGGCTAAGTTAGTCC	Pro	End	GGA	Pro799End1
CACACCAAATATACCACAAC	CAATTCCCCTGTTTCTAAATAGAACATTTCCACACCAAATATACCACAACCTTAAAAAGATTTGATTGCATTTTCTGCCAACAACTTCGCCTTAAGTTGAACGG	799	800	CAGTGAAAGATAAATGATCGGCAATTCCCCTGTTTCTAAATAGAACATTTCCACACCAAATATACCACAACCTTAAAAAGATTTGATTGCATTTTCTGCCAACAACTTCGCCTTAAGTTGAACGGCACACCAAATATACCACAACGTTTTAGAGCTAGAAATAGCAAGGTGGCTCTTGTCCCAC	Pro	End	CGG	Pro799End2
AATATACCACAACCGGGAAA	AATTCCCCTGTTTCTAAATAGAACATTTCCACACCAAATATACCACAACCTTAAAAGCTTTTGATTGCATTTTCTGCCAACAACTTCGCCTTAAGTTGAACGGAGTCCG	799	793	CAGTGAAAGATAAATGATCGGAATTCCCCTGTTTCTAAATAGAACATTTCCACACCAAATATACCACAACCTTAAAAGCTTTTGATTGCATTTTCTGCCAACAACTTCGCCTTAAGTTGAACGGAGTCCGAATATACCACAACCGGGAAAGTTTTAGAGCTAGAAATAGCAAGAGAGCGGATAT	Pro	End	AGA	Pro799End3
CACACCAAATATACCACAAC	AGCAATTCCCCTGTTTCTAAATAGAACATTTCCACACCAAATATACCACATTATGGAAAAGATTTGATTGCATTTTCTGCCAACAACTTCGCCTTAAGTTGAACG	802	800	CAGTGAAAGATAAATGATCGGAGCAATTCCCCTGTTTCTAAATAGAACATTTCCACACCAAATATACCACATTATGGAAAAGATTTGATTGCATTTTCTGCCAACAACTTCGCCTTAAGTTGAACGCACACCAAATATACCACAACGTTTTAGAGCTAGAAATAGCAAGGCCCGTTCTGCCGGA	Gly	End	CGG	Gly802End0
ACACCAAATATACCACAACC	AGCAATTCCCCTGTTTCTAAATAGAACATTTCCACACCAAATATACCACATCATGGAAAAGATTTGATTGCATTTTCTGCCAACAACTTCGCCTTAAGTTGAACGG	802	799	CAGTGAAAGATAAATGATCGGAGCAATTCCCCTGTTTCTAAATAGAACATTTCCACACCAAATATACCACATCATGGAAAAGATTTGATTGCATTTTCTGCCAACAACTTCGCCTTAAGTTGAACGGACACCAAATATACCACAACCGTTTTAGAGCTAGAAATAGCAAGCCTCTAAGTACTCT	Gly	End	GGG	Gly802End1
CACCAAATATACCACAACCG	AGCAATTCCCCTGTTTCTAAATAGAACATTTCCACACCAAATATACCACATCATGGAAAAGATTTGATTGCATTTTCTGCCAACAACTTCGCCTTAAGTTGAACGGA	802	798	CAGTGAAAGATAAATGATCGGAGCAATTCCCCTGTTTCTAAATAGAACATTTCCACACCAAATATACCACATCATGGAAAAGATTTGATTGCATTTTCTGCCAACAACTTCGCCTTAAGTTGAACGGACACCAAATATACCACAACCGGTTTTAGAGCTAGAAATAGCAAGGCTTAATCGTAGC	Gly	End	GGA	Gly802End2
AATATACCACAACCGGGAAA	AGCAATTCCCCTGTTTCTAAATAGAACATTTCCACACCAAATATACCACATTAGGGAAAGCTTTTGATTGCATTTTCTGCCAACAACTTCGCCTTAAGTTGAACGGAGTCCG	802	793	CAGTGAAAGATAAATGATCGGAGCAATTCCCCTGTTTCTAAATAGAACATTTCCACACCAAATATACCACATTAGGGAAAGCTTTTGATTGCATTTTCTGCCAACAACTTCGCCTTAAGTTGAACGGAGTCCGAATATACCACAACCGGGAAAGTTTTAGAGCTAGAAATAGCAAGTGCTATCC	Gly	End	AGA	Gly802End3
CACACCAAATATACCACAAC	ATAAGCAATTCCCCTGTTTCTAAATAGAACATTTCCACACCAAATATACCTTAACCTGGAAAAGATTTGATTGCATTTTCTGCCAACAACTTCGCCTTAAGTTGAACG	805	800	CAGTGAAAGATAAATGATCGGATAAGCAATTCCCCTGTTTCTAAATAGAACATTTCCACACCAAATATACCTTAACCTGGAAAAGATTTGATTGCATTTTCTGCCAACAACTTCGCCTTAAGTTGAACGCACACCAAATATACCACAACGTTTTAGAGCTAGAAATAGCAAGGTGCCGGACTGG	Cys	End	CGG	Cys805End0
ATCAAATCTTTTCCCGGTTG	AACTTAAGGCGAAGTTGTTGGCAGAAAATGCAATCAAATCTTTTCCCGGATGAGGAATATTTGGTGTGGAAATGTTCTATTTAGAAACAGGGGAATTGCTTATTA	805	807	CAGTGAAAGATAAATGATCGGAACTTAAGGCGAAGTTGTTGGCAGAAAATGCAATCAAATCTTTTCCCGGATGAGGAATATTTGGTGTGGAAATGTTCTATTTAGAAACAGGGGAATTGCTTATTAATCAAATCTTTTCCCGGTTGGTTTTAGAGCTAGAAATAGCAAGATCAACTAGGGGGTC	Cys	End	TGG	Cys805End1
ACACCAAATATACCACAACC	ATAAGCAATTCCCCTGTTTCTAAATAGAACATTTCCACACCAAATATACCTTATCCTGGAAAAGATTTGATTGCATTTTCTGCCAACAACTTCGCCTTAAGTTGAACGG	805	799	CAGTGAAAGATAAATGATCGGATAAGCAATTCCCCTGTTTCTAAATAGAACATTTCCACACCAAATATACCTTATCCTGGAAAAGATTTGATTGCATTTTCTGCCAACAACTTCGCCTTAAGTTGAACGGACACCAAATATACCACAACCGTTTTAGAGCTAGAAATAGCAAGAGAGAGGTACA	Cys	End	GGG	Cys805End2
CACCAAATATACCACAACCG	ATAAGCAATTCCCCTGTTTCTAAATAGAACATTTCCACACCAAATATACCTTATCCTGGAAAAGATTTGATTGCATTTTCTGCCAACAACTTCGCCTTAAGTTGAACGGA	805	798	CAGTGAAAGATAAATGATCGGATAAGCAATTCCCCTGTTTCTAAATAGAACATTTCCACACCAAATATACCTTATCCTGGAAAAGATTTGATTGCATTTTCTGCCAACAACTTCGCCTTAAGTTGAACGGACACCAAATATACCACAACCGGTTTTAGAGCTAGAAATAGCAAGGCCGTTTACA	Cys	End	GGA	Cys805End3
