# Supplementary material for: Massively parallel CRISPR-assisted homologous recombination enables saturation editing of full-length endogenous genes in yeast
Source: Sci Adv. 2024 May 15;10(20):eadj9382. doi: 10.1126/sciadv.adj9382 (PMC11095455; doi:10.1126/sciadv.adj9382)
Supplement: Supplementary file 2 — Tables S1 to S4, S6 and S7 [file sciadv.adj9382_tables_s1_to_s4_s6_and_s7.zip › adj9382_Table_S3.xlsx]

## Sheet: Supplementary Table 4 A list of
guide	donor	codon location	PAM location	full cassette	old codon	new codon	PAM	name
TCGGACAAAACAATCAAGTA	CTACTATAACAATCAAGAAAAACAAGAAAATCGGACAAAACAATCAAGTATGTAATCTAGAACAGTTGGTATATTAGGAGGGGGACAATTGGGACGTATGATTGT	61	59	CAGTGAAAGATAAATGATCGGCTACTATAACAATCAAGAAAAACAAGAAAATCGGACAAAACAATCAAGTATGTAATCTAGAACAGTTGGTATATTAGGAGGGGGACAATTGGGACGTATGATTGTTCGGACAAAACAATCAAGTAGTTTTAGAGCTAGAAATAGCAAGTCAGGAGTGACCTCG	Asp	End	TGG	Asp61End0
AGTATGGATTCTAGAACAGT	ACTATAACAATCAAGAAAAACAAGAAAATCGGACAAAACAATCAAGTATGTAATCTAGAACTGTAGGAATATTAGGAGGGGGACAATTGGGACGTATGATTGTTGAGGCAGCAAACA	61	75	CAGTGAAAGATAAATGATCGGACTATAACAATCAAGAAAAACAAGAAAATCGGACAAAACAATCAAGTATGTAATCTAGAACTGTAGGAATATTAGGAGGGGGACAATTGGGACGTATGATTGTTGAGGCAGCAAACAAGTATGGATTCTAGAACAGTGTTTTAGAGCTAGAAATAGCAAGACT	Asp	End	TGG	Asp61End1
TCGGACAAAACAATCAAGTA	CTACTATAACAATCAAGAAAAACAAGAAAATCGGACAAAACAATCATCAATGGATTAAAGAACAGTTGGTATATTAGGAGGGGGACAATTGGGACGTATGATTGTTGA	64	59	CAGTGAAAGATAAATGATCGGCTACTATAACAATCAAGAAAAACAAGAAAATCGGACAAAACAATCATCAATGGATTAAAGAACAGTTGGTATATTAGGAGGGGGACAATTGGGACGTATGATTGTTGATCGGACAAAACAATCAAGTAGTTTTAGAGCTAGAAATAGCAAGGTCCCAAGTTCT	Ser	End	TGG	Ser64End0
AGTATGGATTCTAGAACAGT	ATAACAATCAAGAAAAACAAGAAAATCGGACAAAACAATCAAGTATGGATTAAAGAACTGTAGGAATATTAGGAGGGGGACAATTGGGACGTATGATTGTTGAGGCAGCAAACA	64	75	CAGTGAAAGATAAATGATCGGATAACAATCAAGAAAAACAAGAAAATCGGACAAAACAATCAAGTATGGATTAAAGAACTGTAGGAATATTAGGAGGGGGACAATTGGGACGTATGATTGTTGAGGCAGCAAACAAGTATGGATTCTAGAACAGTGTTTTAGAGCTAGAAATAGCAAGCTACGT	Ser	End	TGG	Ser64End1
TCGGACAAAACAATCAAGTA	CTACTATAACAATCAAGAAAAACAAGAAAATCGGACAAAACAATCATCAATGGATTCTTAAACAGTTGGTATATTAGGAGGGGGACAATTGGGACGTATGATTGTTGAGGC	67	59	CAGTGAAAGATAAATGATCGGCTACTATAACAATCAAGAAAAACAAGAAAATCGGACAAAACAATCATCAATGGATTCTTAAACAGTTGGTATATTAGGAGGGGGACAATTGGGACGTATGATTGTTGAGGCTCGGACAAAACAATCAAGTAGTTTTAGAGCTAGAAATAGCAAGGGCTAAGAC	Arg	End	TGG	Arg67End0
AGTATGGATTCTAGAACAGT	ACAATCAAGAAAAACAAGAAAATCGGACAAAACAATCAAGTATGGATTCTTAAACTGTAGGAATATTAGGAGGGGGACAATTGGGACGTATGATTGTTGAGGCAGCAAACA	67	75	CAGTGAAAGATAAATGATCGGACAATCAAGAAAAACAAGAAAATCGGACAAAACAATCAAGTATGGATTCTTAAACTGTAGGAATATTAGGAGGGGGACAATTGGGACGTATGATTGTTGAGGCAGCAAACAAGTATGGATTCTAGAACAGTGTTTTAGAGCTAGAAATAGCAAGCTCCTCTGG	Arg	End	TGG	Arg67End1
TCTAGAACAGTTGGTATATT	ACAATCAAGAAAAACAAGAAAATCGGACAAAACAATCAAGTATGGATTCTTAAACAGTTGGTATTCTTGGTGGGGGACAATTGGGACGTATGATTGTTGAGGCAGCAAACAGGCTCAACA	67	84	CAGTGAAAGATAAATGATCGGACAATCAAGAAAAACAAGAAAATCGGACAAAACAATCAAGTATGGATTCTTAAACAGTTGGTATTCTTGGTGGGGGACAATTGGGACGTATGATTGTTGAGGCAGCAAACAGGCTCAACATCTAGAACAGTTGGTATATTGTTTTAGAGCTAGAAATAGCAAG	Arg	End	AGG	Arg67End2
AGTATGGATTCTAGAACAGT	ATCAAGAAAAACAAGAAAATCGGACAAAACAATCAAGTATGGATTCTAGATGAGTAGGAATATTAGGAGGGGGACAATTGGGACGTATGATTGTTGAGGCAGCAAACA	70	75	CAGTGAAAGATAAATGATCGGATCAAGAAAAACAAGAAAATCGGACAAAACAATCAAGTATGGATTCTAGATGAGTAGGAATATTAGGAGGGGGACAATTGGGACGTATGATTGTTGAGGCAGCAAACAAGTATGGATTCTAGAACAGTGTTTTAGAGCTAGAAATAGCAAGCCCCCTCGAAAA	Thr	End	TGG	Thr70End0
TCGGACAAAACAATCAAGTA	CTACTATAACAATCAAGAAAAACAAGAAAATCGGACAAAACAATCATCAATGGATTCTAGATAAGTTGGTATATTAGGAGGGGGACAATTGGGACGTATGATTGTTGAGGCAGC	70	59	CAGTGAAAGATAAATGATCGGCTACTATAACAATCAAGAAAAACAAGAAAATCGGACAAAACAATCATCAATGGATTCTAGATAAGTTGGTATATTAGGAGGGGGACAATTGGGACGTATGATTGTTGAGGCAGCTCGGACAAAACAATCAAGTAGTTTTAGAGCTAGAAATAGCAAGGGGCGG	Thr	End	TGG	Thr70End1
AGAACAGTTGGTATATTAGG	ATCAAGAAAAACAAGAAAATCGGACAAAACAATCAAGTATGGATTCTAGATAAGTTGGTATACTTGGTGGTGGACAATTGGGACGTATGATTGTTGAGGCAGCAAACAGGCTCAACATTA	70	87	CAGTGAAAGATAAATGATCGGATCAAGAAAAACAAGAAAATCGGACAAAACAATCAAGTATGGATTCTAGATAAGTTGGTATACTTGGTGGTGGACAATTGGGACGTATGATTGTTGAGGCAGCAAACAGGCTCAACATTAAGAACAGTTGGTATATTAGGGTTTTAGAGCTAGAAATAGCAAG	Thr	End	AGG	Thr70End2
TCTAGAACAGTTGGTATATT	ATCAAGAAAAACAAGAAAATCGGACAAAACAATCAAGTATGGATTCTAGATAAGTTGGTATTCTTGGTGGGGGACAATTGGGACGTATGATTGTTGAGGCAGCAAACAGGCTCAACA	70	84	CAGTGAAAGATAAATGATCGGATCAAGAAAAACAAGAAAATCGGACAAAACAATCAAGTATGGATTCTAGATAAGTTGGTATTCTTGGTGGGGGACAATTGGGACGTATGATTGTTGAGGCAGCAAACAGGCTCAACATCTAGAACAGTTGGTATATTGTTTTAGAGCTAGAAATAGCAAGATC	Thr	End	AGG	Thr70End3
AGTATGGATTCTAGAACAGT	AAGAAAAACAAGAAAATCGGACAAAACAATCAAGTATGGATTCTAGAACTTGAGGAATATTAGGAGGGGGACAATTGGGACGTATGATTGTTGAGGCAGCAAACA	73	75	CAGTGAAAGATAAATGATCGGAAGAAAAACAAGAAAATCGGACAAAACAATCAAGTATGGATTCTAGAACTTGAGGAATATTAGGAGGGGGACAATTGGGACGTATGATTGTTGAGGCAGCAAACAAGTATGGATTCTAGAACAGTGTTTTAGAGCTAGAAATAGCAAGGTTACAACGCATGAT	Val	End	TGG	Val73End0
GAACAGTTGGTATATTAGGA	AAGAAAAACAAGAAAATCGGACAAAACAATCAAGTATGGATTCTAGAACATAAGGTATATTAGGAGGTGGACAATTGGGACGTATGATTGTTGAGGCAGCAAACAGGCTCAACATTAA	73	88	CAGTGAAAGATAAATGATCGGAAGAAAAACAAGAAAATCGGACAAAACAATCAAGTATGGATTCTAGAACATAAGGTATATTAGGAGGTGGACAATTGGGACGTATGATTGTTGAGGCAGCAAACAGGCTCAACATTAAGAACAGTTGGTATATTAGGAGTTTTAGAGCTAGAAATAGCAAGTC	Val	End	GGG	Val73End1
AACAGTTGGTATATTAGGAG	AAGAAAAACAAGAAAATCGGACAAAACAATCAAGTATGGATTCTAGAACATAAGGTATATTAGGAGGTGGTCAATTGGGACGTATGATTGTTGAGGCAGCAAACAGGCTCAACATTAAG	73	89	CAGTGAAAGATAAATGATCGGAAGAAAAACAAGAAAATCGGACAAAACAATCAAGTATGGATTCTAGAACATAAGGTATATTAGGAGGTGGTCAATTGGGACGTATGATTGTTGAGGCAGCAAACAGGCTCAACATTAAGAACAGTTGGTATATTAGGAGGTTTTAGAGCTAGAAATAGCAAGC	Val	End	GGG	Val73End2
ACAGTTGGTATATTAGGAGG	AAGAAAAACAAGAAAATCGGACAAAACAATCAAGTATGGATTCTAGAACATAAGGTATATTAGGTGGTGGTCAATTGGGACGTATGATTGTTGAGGCAGCAAACAGGCTCAACATTAAGA	73	90	CAGTGAAAGATAAATGATCGGAAGAAAAACAAGAAAATCGGACAAAACAATCAAGTATGGATTCTAGAACATAAGGTATATTAGGTGGTGGTCAATTGGGACGTATGATTGTTGAGGCAGCAAACAGGCTCAACATTAAGAACAGTTGGTATATTAGGAGGGTTTTAGAGCTAGAAATAGCAAG	Val	End	GGG	Val73End3
AGTATGGATTCTAGAACAGT	GAAAAACAAGAAAATCGGACAAAACAATCAAGTATGGATTCTAGAACAGTTTAAATATTAGGAGGGGGACAATTGGGACGTATGATTGTTGAGGCAGCAAACAG	76	75	CAGTGAAAGATAAATGATCGGGAAAAACAAGAAAATCGGACAAAACAATCAAGTATGGATTCTAGAACAGTTTAAATATTAGGAGGGGGACAATTGGGACGTATGATTGTTGAGGCAGCAAACAGAGTATGGATTCTAGAACAGTGTTTTAGAGCTAGAAATAGCAAGAGACCGGAACGCACAA	Gly	End	TGG	Gly76End0
GAACAGTTGGTATATTAGGA	AAAAACAAGAAAATCGGACAAAACAATCAAGTATGGATTCTAGAACAGTTTAAATATTAGGAGGTGGACAATTGGGACGTATGATTGTTGAGGCAGCAAACAGGCTCAACATTAA	76	88	CAGTGAAAGATAAATGATCGGAAAAACAAGAAAATCGGACAAAACAATCAAGTATGGATTCTAGAACAGTTTAAATATTAGGAGGTGGACAATTGGGACGTATGATTGTTGAGGCAGCAAACAGGCTCAACATTAAGAACAGTTGGTATATTAGGAGTTTTAGAGCTAGAAATAGCAAGCATCC	Gly	End	GGG	Gly76End1
AACAGTTGGTATATTAGGAG	AAAAACAAGAAAATCGGACAAAACAATCAAGTATGGATTCTAGAACAGTTTAAATATTAGGAGGTGGTCAATTGGGACGTATGATTGTTGAGGCAGCAAACAGGCTCAACATTAAG	76	89	CAGTGAAAGATAAATGATCGGAAAAACAAGAAAATCGGACAAAACAATCAAGTATGGATTCTAGAACAGTTTAAATATTAGGAGGTGGTCAATTGGGACGTATGATTGTTGAGGCAGCAAACAGGCTCAACATTAAGAACAGTTGGTATATTAGGAGGTTTTAGAGCTAGAAATAGCAAGGAAT	Gly	End	GGG	Gly76End2
ACAGTTGGTATATTAGGAGG	AAAAACAAGAAAATCGGACAAAACAATCAAGTATGGATTCTAGAACAGTTTAAATATTAGGTGGTGGTCAATTGGGACGTATGATTGTTGAGGCAGCAAACAGGCTCAACATTAAGA	76	90	CAGTGAAAGATAAATGATCGGAAAAACAAGAAAATCGGACAAAACAATCAAGTATGGATTCTAGAACAGTTTAAATATTAGGTGGTGGTCAATTGGGACGTATGATTGTTGAGGCAGCAAACAGGCTCAACATTAAGAACAGTTGGTATATTAGGAGGGTTTTAGAGCTAGAAATAGCAAGCCA	Gly	End	GGG	Gly76End3
GAACAGTTGGTATATTAGGA	AACAAGAAAATCGGACAAAACAATCAAGTATGGATTCTAGAACAGTTGGTTAATTAGGAGGTGGACAATTGGGACGTATGATTGTTGAGGCAGCAAACAGGCTCAACATTAA	79	88	CAGTGAAAGATAAATGATCGGAACAAGAAAATCGGACAAAACAATCAAGTATGGATTCTAGAACAGTTGGTTAATTAGGAGGTGGACAATTGGGACGTATGATTGTTGAGGCAGCAAACAGGCTCAACATTAAGAACAGTTGGTATATTAGGAGTTTTAGAGCTAGAAATAGCAAGTTTCCCGG	Ile	End	GGG	Ile79End0
AGTATGGATTCTAGAACAGT	GAAAAACAAGAAAATCGGACAAAACAATCAAGTATGGATTCTAGAACTGTTGGATAATTAGGAGGGGGACAATTGGGACGTATGATTGTTGAGGCAGCAAACAGGCT	79	75	CAGTGAAAGATAAATGATCGGGAAAAACAAGAAAATCGGACAAAACAATCAAGTATGGATTCTAGAACTGTTGGATAATTAGGAGGGGGACAATTGGGACGTATGATTGTTGAGGCAGCAAACAGGCTAGTATGGATTCTAGAACAGTGTTTTAGAGCTAGAAATAGCAAGAGTGTCGGCAACT	Ile	End	TGG	Ile79End1
AACAGTTGGTATATTAGGAG	AACAAGAAAATCGGACAAAACAATCAAGTATGGATTCTAGAACAGTTGGTTAATTAGGAGGTGGTCAATTGGGACGTATGATTGTTGAGGCAGCAAACAGGCTCAACATTAAG	79	89	CAGTGAAAGATAAATGATCGGAACAAGAAAATCGGACAAAACAATCAAGTATGGATTCTAGAACAGTTGGTTAATTAGGAGGTGGTCAATTGGGACGTATGATTGTTGAGGCAGCAAACAGGCTCAACATTAAGAACAGTTGGTATATTAGGAGGTTTTAGAGCTAGAAATAGCAAGTTCAGGT	Ile	End	GGG	Ile79End2
ACAGTTGGTATATTAGGAGG	AACAAGAAAATCGGACAAAACAATCAAGTATGGATTCTAGAACAGTTGGTTAATTAGGTGGTGGTCAATTGGGACGTATGATTGTTGAGGCAGCAAACAGGCTCAACATTAAGA	79	90	CAGTGAAAGATAAATGATCGGAACAAGAAAATCGGACAAAACAATCAAGTATGGATTCTAGAACAGTTGGTTAATTAGGTGGTGGTCAATTGGGACGTATGATTGTTGAGGCAGCAAACAGGCTCAACATTAAGAACAGTTGGTATATTAGGAGGGTTTTAGAGCTAGAAATAGCAAGTCTGCT	Ile	End	GGG	Ile79End3
GAACAGTTGGTATATTAGGA	AAGAAAATCGGACAAAACAATCAAGTATGGATTCTAGAACAGTTGGTATATAAGGAGGTGGACAATTGGGACGTATGATTGTTGAGGCAGCAAACAGGCTCAACATTAA	82	88	CAGTGAAAGATAAATGATCGGAAGAAAATCGGACAAAACAATCAAGTATGGATTCTAGAACAGTTGGTATATAAGGAGGTGGACAATTGGGACGTATGATTGTTGAGGCAGCAAACAGGCTCAACATTAAGAACAGTTGGTATATTAGGAGTTTTAGAGCTAGAAATAGCAAGATACACGATCA	Leu	End	GGG	Leu82End0
AACAGTTGGTATATTAGGAG	AAGAAAATCGGACAAAACAATCAAGTATGGATTCTAGAACAGTTGGTATATAAGGAGGTGGTCAATTGGGACGTATGATTGTTGAGGCAGCAAACAGGCTCAACATTAAG	82	89	CAGTGAAAGATAAATGATCGGAAGAAAATCGGACAAAACAATCAAGTATGGATTCTAGAACAGTTGGTATATAAGGAGGTGGTCAATTGGGACGTATGATTGTTGAGGCAGCAAACAGGCTCAACATTAAGAACAGTTGGTATATTAGGAGGTTTTAGAGCTAGAAATAGCAAGTCGCGGGCAG	Leu	End	GGG	Leu82End1
ACAGTTGGTATATTAGGAGG	AAGAAAATCGGACAAAACAATCAAGTATGGATTCTAGAACAGTTGGTATATAAGGTGGTGGTCAATTGGGACGTATGATTGTTGAGGCAGCAAACAGGCTCAACATTAAGA	82	90	CAGTGAAAGATAAATGATCGGAAGAAAATCGGACAAAACAATCAAGTATGGATTCTAGAACAGTTGGTATATAAGGTGGTGGTCAATTGGGACGTATGATTGTTGAGGCAGCAAACAGGCTCAACATTAAGAACAGTTGGTATATTAGGAGGGTTTTAGAGCTAGAAATAGCAAGCCCTTCACT	Leu	End	GGG	Leu82End2
AGTATGGATTCTAGAACAGT	GAAAAACAAGAAAATCGGACAAAACAATCAAGTATGGATTCTAGAACTGTTGGAATATAAGGAGGGGGACAATTGGGACGTATGATTGTTGAGGCAGCAAACAGGCTCAA	82	75	CAGTGAAAGATAAATGATCGGGAAAAACAAGAAAATCGGACAAAACAATCAAGTATGGATTCTAGAACTGTTGGAATATAAGGAGGGGGACAATTGGGACGTATGATTGTTGAGGCAGCAAACAGGCTCAAAGTATGGATTCTAGAACAGTGTTTTAGAGCTAGAAATAGCAAGTCCCGAGGGT	Leu	End	TGG	Leu82End3
GAACAGTTGGTATATTAGGA	AAAATCGGACAAAACAATCAAGTATGGATTCTAGAACAGTTGGTATATTATAAGGTGGACAATTGGGACGTATGATTGTTGAGGCAGCAAACAGGCTCAACATTAA	85	88	CAGTGAAAGATAAATGATCGGAAAATCGGACAAAACAATCAAGTATGGATTCTAGAACAGTTGGTATATTATAAGGTGGACAATTGGGACGTATGATTGTTGAGGCAGCAAACAGGCTCAACATTAAGAACAGTTGGTATATTAGGAGTTTTAGAGCTAGAAATAGCAAGTCCTTCAATTGGTC	Gly	End	GGG	Gly85End0
AACAGTTGGTATATTAGGAG	AAAATCGGACAAAACAATCAAGTATGGATTCTAGAACAGTTGGTATATTATAAGGTGGTCAATTGGGACGTATGATTGTTGAGGCAGCAAACAGGCTCAACATTAAG	85	89	CAGTGAAAGATAAATGATCGGAAAATCGGACAAAACAATCAAGTATGGATTCTAGAACAGTTGGTATATTATAAGGTGGTCAATTGGGACGTATGATTGTTGAGGCAGCAAACAGGCTCAACATTAAGAACAGTTGGTATATTAGGAGGTTTTAGAGCTAGAAATAGCAAGTTGATGATCAAAC	Gly	End	GGG	Gly85End1
ACAGTTGGTATATTAGGAGG	AAAATCGGACAAAACAATCAAGTATGGATTCTAGAACAGTTGGTATATTATGAGGTGGTCAATTGGGACGTATGATTGTTGAGGCAGCAAACAGGCTCAACATTAAGA	85	90	CAGTGAAAGATAAATGATCGGAAAATCGGACAAAACAATCAAGTATGGATTCTAGAACAGTTGGTATATTATGAGGTGGTCAATTGGGACGTATGATTGTTGAGGCAGCAAACAGGCTCAACATTAAGAACAGTTGGTATATTAGGAGGGTTTTAGAGCTAGAAATAGCAAGTGAAACTCCCTA	Gly	End	GGG	Gly85End2
AGTATGGATTCTAGAACAGT	GAAAAACAAGAAAATCGGACAAAACAATCAAGTATGGATTCTAGAACTGTTGGAATATTATAAGGGGGACAATTGGGACGTATGATTGTTGAGGCAGCAAACAGGCTCAACAT	85	75	CAGTGAAAGATAAATGATCGGGAAAAACAAGAAAATCGGACAAAACAATCAAGTATGGATTCTAGAACTGTTGGAATATTATAAGGGGGACAATTGGGACGTATGATTGTTGAGGCAGCAAACAGGCTCAACATAGTATGGATTCTAGAACAGTGTTTTAGAGCTAGAAATAGCAAGTAAGCCT	Gly	End	TGG	Gly85End3
GAACAGTTGGTATATTAGGA	ATCGGACAAAACAATCAAGTATGGATTCTAGAACAGTTGGTATATTAGGATAAGGACAATTGGGACGTATGATTGTTGAGGCAGCAAACAGGCTCAACATTAA	88	88	CAGTGAAAGATAAATGATCGGATCGGACAAAACAATCAAGTATGGATTCTAGAACAGTTGGTATATTAGGATAAGGACAATTGGGACGTATGATTGTTGAGGCAGCAAACAGGCTCAACATTAAGAACAGTTGGTATATTAGGAGTTTTAGAGCTAGAAATAGCAAGGGATTTGATTCAGGGGT	Gly	End	GGG	Gly88End0
AACAGTTGGTATATTAGGAG	ATCGGACAAAACAATCAAGTATGGATTCTAGAACAGTTGGTATATTAGGATAAGGACAATTGGGACGTATGATTGTTGAGGCAGCAAACAGGCTCAACATTAAG	88	89	CAGTGAAAGATAAATGATCGGATCGGACAAAACAATCAAGTATGGATTCTAGAACAGTTGGTATATTAGGATAAGGACAATTGGGACGTATGATTGTTGAGGCAGCAAACAGGCTCAACATTAAGAACAGTTGGTATATTAGGAGGTTTTAGAGCTAGAAATAGCAAGCCGAGTGAGGCCCCGT	Gly	End	GGG	Gly88End1
ACAGTTGGTATATTAGGAGG	ATCGGACAAAACAATCAAGTATGGATTCTAGAACAGTTGGTATATTAGGTTGAGGTCAATTGGGACGTATGATTGTTGAGGCAGCAAACAGGCTCAACATTAAGA	88	90	CAGTGAAAGATAAATGATCGGATCGGACAAAACAATCAAGTATGGATTCTAGAACAGTTGGTATATTAGGTTGAGGTCAATTGGGACGTATGATTGTTGAGGCAGCAAACAGGCTCAACATTAAGAACAGTTGGTATATTAGGAGGGTTTTAGAGCTAGAAATAGCAAGGTAATCCTTATCTAA	Gly	End	GGG	Gly88End2
TATATTAGGAGGGGGACAAT	ATCGGACAAAACAATCAAGTATGGATTCTAGAACAGTTGGTATATTAGGATAAGGACAGCTAGGTCGTATGATTGTTGAGGCAGCAAACAGGCTCAACATTAAGACGGTAATA	88	98	CAGTGAAAGATAAATGATCGGATCGGACAAAACAATCAAGTATGGATTCTAGAACAGTTGGTATATTAGGATAAGGACAGCTAGGTCGTATGATTGTTGAGGCAGCAAACAGGCTCAACATTAAGACGGTAATATATATTAGGAGGGGGACAATGTTTTAGAGCTAGAAATAGCAAGTGTTCAT	Gly	End	TGG	Gly88End3
ACAGTTGGTATATTAGGAGG	CGGACAAAACAATCAAGTATGGATTCTAGAACAGTTGGTATATTAGGAGGGTAACAATTGGGACGTATGATTGTTGAGGCAGCAAACAGGCTCAACATTAAGAC	91	90	CAGTGAAAGATAAATGATCGGCGGACAAAACAATCAAGTATGGATTCTAGAACAGTTGGTATATTAGGAGGGTAACAATTGGGACGTATGATTGTTGAGGCAGCAAACAGGCTCAACATTAAGACACAGTTGGTATATTAGGAGGGTTTTAGAGCTAGAAATAGCAAGACAGATCCACTTGCGT	Gly	End	GGG	Gly91End0
AACAGTTGGTATATTAGGAG	TCGGACAAAACAATCAAGTATGGATTCTAGAACAGTTGGTATATTAGGAGGTTAACAATTGGGACGTATGATTGTTGAGGCAGCAAACAGGCTCAACATTAAGAC	91	89	CAGTGAAAGATAAATGATCGGTCGGACAAAACAATCAAGTATGGATTCTAGAACAGTTGGTATATTAGGAGGTTAACAATTGGGACGTATGATTGTTGAGGCAGCAAACAGGCTCAACATTAAGACAACAGTTGGTATATTAGGAGGTTTTAGAGCTAGAAATAGCAAGGACCAGTGATCGTTT	Gly	End	GGG	Gly91End1
GAACAGTTGGTATATTAGGA	ATCGGACAAAACAATCAAGTATGGATTCTAGAACAGTTGGTATATTAGGAGGTTAACAATTGGGACGTATGATTGTTGAGGCAGCAAACAGGCTCAACATTAAGAC	91	88	CAGTGAAAGATAAATGATCGGATCGGACAAAACAATCAAGTATGGATTCTAGAACAGTTGGTATATTAGGAGGTTAACAATTGGGACGTATGATTGTTGAGGCAGCAAACAGGCTCAACATTAAGACGAACAGTTGGTATATTAGGAGTTTTAGAGCTAGAAATAGCAAGCAAACACACTAGCA	Gly	End	GGG	Gly91End2
TATATTAGGAGGGGGACAAT	GGACAAAACAATCAAGTATGGATTCTAGAACAGTTGGTATATTAGGAGGGTAACAGCTAGGTCGTATGATTGTTGAGGCAGCAAACAGGCTCAACATTAAGACGGTAATA	91	98	CAGTGAAAGATAAATGATCGGGGACAAAACAATCAAGTATGGATTCTAGAACAGTTGGTATATTAGGAGGGTAACAGCTAGGTCGTATGATTGTTGAGGCAGCAAACAGGCTCAACATTAAGACGGTAATATATATTAGGAGGGGGACAATGTTTTAGAGCTAGAAATAGCAAGCAAAACCACT	Gly	End	TGG	Gly91End3
ACAGTTGGTATATTAGGAGG	CGGACAAAACAATCAAGTATGGATTCTAGAACAGTTGGTATATTAGGTGGGGGTTAATTGGGACGTATGATTGTTGAGGCAGCAAACAGGCTCAACATTAAGACGGT	94	90	CAGTGAAAGATAAATGATCGGCGGACAAAACAATCAAGTATGGATTCTAGAACAGTTGGTATATTAGGTGGGGGTTAATTGGGACGTATGATTGTTGAGGCAGCAAACAGGCTCAACATTAAGACGGTACAGTTGGTATATTAGGAGGGTTTTAGAGCTAGAAATAGCAAGCAGCCTACGGCCC	Gln	End	GGG	Gln94End0
AACAGTTGGTATATTAGGAG	TCGGACAAAACAATCAAGTATGGATTCTAGAACAGTTGGTATATTAGGAGGTGGATAATTGGGACGTATGATTGTTGAGGCAGCAAACAGGCTCAACATTAAGACGGT	94	89	CAGTGAAAGATAAATGATCGGTCGGACAAAACAATCAAGTATGGATTCTAGAACAGTTGGTATATTAGGAGGTGGATAATTGGGACGTATGATTGTTGAGGCAGCAAACAGGCTCAACATTAAGACGGTAACAGTTGGTATATTAGGAGGTTTTAGAGCTAGAAATAGCAAGGAGGTCACCGAC	Gln	End	GGG	Gln94End1
GAACAGTTGGTATATTAGGA	ATCGGACAAAACAATCAAGTATGGATTCTAGAACAGTTGGTATATTAGGAGGTGGATAATTGGGACGTATGATTGTTGAGGCAGCAAACAGGCTCAACATTAAGACGGT	94	88	CAGTGAAAGATAAATGATCGGATCGGACAAAACAATCAAGTATGGATTCTAGAACAGTTGGTATATTAGGAGGTGGATAATTGGGACGTATGATTGTTGAGGCAGCAAACAGGCTCAACATTAAGACGGTGAACAGTTGGTATATTAGGAGTTTTAGAGCTAGAAATAGCAAGTGCGAAAGGAA	Gln	End	GGG	Gln94End2
TATATTAGGAGGGGGACAAT	CAAAACAATCAAGTATGGATTCTAGAACAGTTGGTATATTAGGAGGGGGATGACTAGGTCGTATGATTGTTGAGGCAGCAAACAGGCTCAACATTAAGACGGTAATA	94	98	CAGTGAAAGATAAATGATCGGCAAAACAATCAAGTATGGATTCTAGAACAGTTGGTATATTAGGAGGGGGATGACTAGGTCGTATGATTGTTGAGGCAGCAAACAGGCTCAACATTAAGACGGTAATATATATTAGGAGGGGGACAATGTTTTAGAGCTAGAAATAGCAAGGGGCTAAGTGACG	Gln	End	TGG	Gln94End3
ACAGTTGGTATATTAGGAGG	CGGACAAAACAATCAAGTATGGATTCTAGAACAGTTGGTATATTAGGTGGGGGTCAATAAGGACGTATGATTGTTGAGGCAGCAAACAGGCTCAACATTAAGACGGTAAT	97	90	CAGTGAAAGATAAATGATCGGCGGACAAAACAATCAAGTATGGATTCTAGAACAGTTGGTATATTAGGTGGGGGTCAATAAGGACGTATGATTGTTGAGGCAGCAAACAGGCTCAACATTAAGACGGTAATACAGTTGGTATATTAGGAGGGTTTTAGAGCTAGAAATAGCAAGTCGATGATTC	Leu	End	GGG	Leu97End0
TATATTAGGAGGGGGACAAT	AACAATCAAGTATGGATTCTAGAACAGTTGGTATATTAGGAGGGGGACAATAAGGACGTATGATTGTTGAGGCAGCAAACAGGCTCAACATTAAGACGGTAATA	97	98	CAGTGAAAGATAAATGATCGGAACAATCAAGTATGGATTCTAGAACAGTTGGTATATTAGGAGGGGGACAATAAGGACGTATGATTGTTGAGGCAGCAAACAGGCTCAACATTAAGACGGTAATATATATTAGGAGGGGGACAATGTTTTAGAGCTAGAAATAGCAAGGTGTAAGCGTCCGGAG	Leu	End	TGG	Leu97End1
AACAGTTGGTATATTAGGAG	TCGGACAAAACAATCAAGTATGGATTCTAGAACAGTTGGTATATTAGGAGGTGGACAATAAGGACGTATGATTGTTGAGGCAGCAAACAGGCTCAACATTAAGACGGTAAT	97	89	CAGTGAAAGATAAATGATCGGTCGGACAAAACAATCAAGTATGGATTCTAGAACAGTTGGTATATTAGGAGGTGGACAATAAGGACGTATGATTGTTGAGGCAGCAAACAGGCTCAACATTAAGACGGTAATAACAGTTGGTATATTAGGAGGTTTTAGAGCTAGAAATAGCAAGATCATATTC	Leu	End	GGG	Leu97End2
GAACAGTTGGTATATTAGGA	ATCGGACAAAACAATCAAGTATGGATTCTAGAACAGTTGGTATATTAGGAGGTGGACAATAAGGACGTATGATTGTTGAGGCAGCAAACAGGCTCAACATTAAGACGGTAAT	97	88	CAGTGAAAGATAAATGATCGGATCGGACAAAACAATCAAGTATGGATTCTAGAACAGTTGGTATATTAGGAGGTGGACAATAAGGACGTATGATTGTTGAGGCAGCAAACAGGCTCAACATTAAGACGGTAATGAACAGTTGGTATATTAGGAGTTTTAGAGCTAGAAATAGCAAGCGTTGTAT	Leu	End	GGG	Leu97End3
TATATTAGGAGGGGGACAAT	ACAATCAAGTATGGATTCTAGAACAGTTGGTATATTAGGAGGGGGACAACTATAACGTATGATTGTTGAGGCAGCAAACAGGCTCAACATTAAGACGGTAATACT	100	98	CAGTGAAAGATAAATGATCGGACAATCAAGTATGGATTCTAGAACAGTTGGTATATTAGGAGGGGGACAACTATAACGTATGATTGTTGAGGCAGCAAACAGGCTCAACATTAAGACGGTAATACTTATATTAGGAGGGGGACAATGTTTTAGAGCTAGAAATAGCAAGCGGCGACTGCTTCTC	Gly	End	TGG	Gly100End0
ACAGTTGGTATATTAGGAGG	CGGACAAAACAATCAAGTATGGATTCTAGAACAGTTGGTATATTAGGTGGGGGTCAATTGTAACGTATGATTGTTGAGGCAGCAAACAGGCTCAACATTAAGACGGTAATACT	100	90	CAGTGAAAGATAAATGATCGGCGGACAAAACAATCAAGTATGGATTCTAGAACAGTTGGTATATTAGGTGGGGGTCAATTGTAACGTATGATTGTTGAGGCAGCAAACAGGCTCAACATTAAGACGGTAATACTACAGTTGGTATATTAGGAGGGTTTTAGAGCTAGAAATAGCAAGCGCCAGT	Gly	End	GGG	Gly100End1
ATATTAGGAGGGGGACAATT	CAATCAAGTATGGATTCTAGAACAGTTGGTATATTAGGAGGGGGACAATTGTAACGTATGATTGTTGAGGCAGCAAACAGGCTCAACATTAAGACGGTAATACT	100	99	CAGTGAAAGATAAATGATCGGCAATCAAGTATGGATTCTAGAACAGTTGGTATATTAGGAGGGGGACAATTGTAACGTATGATTGTTGAGGCAGCAAACAGGCTCAACATTAAGACGGTAATACTATATTAGGAGGGGGACAATTGTTTTAGAGCTAGAAATAGCAAGGTGTTATTCAAGCGTT	Gly	End	GGG	Gly100End2
AACAGTTGGTATATTAGGAG	TCGGACAAAACAATCAAGTATGGATTCTAGAACAGTTGGTATATTAGGAGGTGGACAATTGTAACGTATGATTGTTGAGGCAGCAAACAGGCTCAACATTAAGACGGTAATACT	100	89	CAGTGAAAGATAAATGATCGGTCGGACAAAACAATCAAGTATGGATTCTAGAACAGTTGGTATATTAGGAGGTGGACAATTGTAACGTATGATTGTTGAGGCAGCAAACAGGCTCAACATTAAGACGGTAATACTAACAGTTGGTATATTAGGAGGTTTTAGAGCTAGAAATAGCAAGCAGGAG	Gly	End	GGG	Gly100End3
TATATTAGGAGGGGGACAAT	ACAATCAAGTATGGATTCTAGAACAGTTGGTATATTAGGAGGGGGACAGCTAGGATAAATGATTGTTGAGGCAGCAAACAGGCTCAACATTAAGACGGTAATACTAGA	103	98	CAGTGAAAGATAAATGATCGGACAATCAAGTATGGATTCTAGAACAGTTGGTATATTAGGAGGGGGACAGCTAGGATAAATGATTGTTGAGGCAGCAAACAGGCTCAACATTAAGACGGTAATACTAGATATATTAGGAGGGGGACAATGTTTTAGAGCTAGAAATAGCAAGTTCTCATGTAGA	Arg	End	TGG	Arg103End0
ACAGTTGGTATATTAGGAGG	CGGACAAAACAATCAAGTATGGATTCTAGAACAGTTGGTATATTAGGTGGGGGTCAATTGGGATAAATGATTGTTGAGGCAGCAAACAGGCTCAACATTAAGACGGTAATACTAGA	103	90	CAGTGAAAGATAAATGATCGGCGGACAAAACAATCAAGTATGGATTCTAGAACAGTTGGTATATTAGGTGGGGGTCAATTGGGATAAATGATTGTTGAGGCAGCAAACAGGCTCAACATTAAGACGGTAATACTAGAACAGTTGGTATATTAGGAGGGTTTTAGAGCTAGAAATAGCAAGCCCG	Arg	End	GGG	Arg103End1
ATATTAGGAGGGGGACAATT	CAATCAAGTATGGATTCTAGAACAGTTGGTATATTAGGAGGGGGACAGTTGGGTTAAATGATTGTTGAGGCAGCAAACAGGCTCAACATTAAGACGGTAATACTAGA	103	99	CAGTGAAAGATAAATGATCGGCAATCAAGTATGGATTCTAGAACAGTTGGTATATTAGGAGGGGGACAGTTGGGTTAAATGATTGTTGAGGCAGCAAACAGGCTCAACATTAAGACGGTAATACTAGAATATTAGGAGGGGGACAATTGTTTTAGAGCTAGAAATAGCAAGAAAGGAATCGCCG	Arg	End	GGG	Arg103End2
AACAGTTGGTATATTAGGAG	TCGGACAAAACAATCAAGTATGGATTCTAGAACAGTTGGTATATTAGGAGGTGGACAATTGGGATAAATGATTGTTGAGGCAGCAAACAGGCTCAACATTAAGACGGTAATACTAGA	103	89	CAGTGAAAGATAAATGATCGGTCGGACAAAACAATCAAGTATGGATTCTAGAACAGTTGGTATATTAGGAGGTGGACAATTGGGATAAATGATTGTTGAGGCAGCAAACAGGCTCAACATTAAGACGGTAATACTAGAAACAGTTGGTATATTAGGAGGTTTTAGAGCTAGAAATAGCAAGCGC	Arg	End	GGG	Arg103End3
TATATTAGGAGGGGGACAAT	ACAATCAAGTATGGATTCTAGAACAGTTGGTATATTAGGAGGGGGACAGCTAGGACGTTAAATTGTTGAGGCAGCAAACAGGCTCAACATTAAGACGGTAATACTAGATGC	106	98	CAGTGAAAGATAAATGATCGGACAATCAAGTATGGATTCTAGAACAGTTGGTATATTAGGAGGGGGACAGCTAGGACGTTAAATTGTTGAGGCAGCAAACAGGCTCAACATTAAGACGGTAATACTAGATGCTATATTAGGAGGGGGACAATGTTTTAGAGCTAGAAATAGCAAGTTCTTAGAT	Met	End	TGG	Met106End0
ACAGTTGGTATATTAGGAGG	CGGACAAAACAATCAAGTATGGATTCTAGAACAGTTGGTATATTAGGTGGGGGTCAATTGGGACGTTAAATTGTTGAGGCAGCAAACAGGCTCAACATTAAGACGGTAATACTAGATGC	106	90	CAGTGAAAGATAAATGATCGGCGGACAAAACAATCAAGTATGGATTCTAGAACAGTTGGTATATTAGGTGGGGGTCAATTGGGACGTTAAATTGTTGAGGCAGCAAACAGGCTCAACATTAAGACGGTAATACTAGATGCACAGTTGGTATATTAGGAGGGTTTTAGAGCTAGAAATAGCAAGA	Met	End	GGG	Met106End1
ATATTAGGAGGGGGACAATT	CAATCAAGTATGGATTCTAGAACAGTTGGTATATTAGGAGGGGGACAGTTGGGTCGTTAAATTGTTGAGGCAGCAAACAGGCTCAACATTAAGACGGTAATACTAGATGC	106	99	CAGTGAAAGATAAATGATCGGCAATCAAGTATGGATTCTAGAACAGTTGGTATATTAGGAGGGGGACAGTTGGGTCGTTAAATTGTTGAGGCAGCAAACAGGCTCAACATTAAGACGGTAATACTAGATGCATATTAGGAGGGGGACAATTGTTTTAGAGCTAGAAATAGCAAGAACTATCCTT	Met	End	GGG	Met106End2
AACAGTTGGTATATTAGGAG	TCGGACAAAACAATCAAGTATGGATTCTAGAACAGTTGGTATATTAGGAGGTGGACAATTGGGACGTTAAATTGTTGAGGCAGCAAACAGGCTCAACATTAAGACGGTAATACTAGATGC	106	89	CAGTGAAAGATAAATGATCGGTCGGACAAAACAATCAAGTATGGATTCTAGAACAGTTGGTATATTAGGAGGTGGACAATTGGGACGTTAAATTGTTGAGGCAGCAAACAGGCTCAACATTAAGACGGTAATACTAGATGCAACAGTTGGTATATTAGGAGGTTTTAGAGCTAGAAATAGCAAG	Met	End	GGG	Met106End3
ATTGGGACGTATGATTGTTG	TGGATTCTAGAACAGTTGGTATATTAGGAGGGGGACAATTGGGACGTATGTAAGTAGAAGCTGCAAACAGGCTCAACATTAAGACGGTAATACTAGATGCTGAAAATTCT	109	116	CAGTGAAAGATAAATGATCGGTGGATTCTAGAACAGTTGGTATATTAGGAGGGGGACAATTGGGACGTATGTAAGTAGAAGCTGCAAACAGGCTCAACATTAAGACGGTAATACTAGATGCTGAAAATTCTATTGGGACGTATGATTGTTGGTTTTAGAGCTAGAAATAGCAAGCGAGAGGGCT	Ile	End	AGG	Ile109End0
TATATTAGGAGGGGGACAAT	ACAATCAAGTATGGATTCTAGAACAGTTGGTATATTAGGAGGGGGACAGCTAGGACGTATGTAAGTTGAGGCAGCAAACAGGCTCAACATTAAGACGGTAATACTAGATGCTGA	109	98	CAGTGAAAGATAAATGATCGGACAATCAAGTATGGATTCTAGAACAGTTGGTATATTAGGAGGGGGACAGCTAGGACGTATGTAAGTTGAGGCAGCAAACAGGCTCAACATTAAGACGGTAATACTAGATGCTGATATATTAGGAGGGGGACAATGTTTTAGAGCTAGAAATAGCAAGCTCGCT	Ile	End	TGG	Ile109End1
ATATTAGGAGGGGGACAATT	CAATCAAGTATGGATTCTAGAACAGTTGGTATATTAGGAGGGGGACAGTTGGGTCGTATGTAAGTTGAGGCAGCAAACAGGCTCAACATTAAGACGGTAATACTAGATGCTGA	109	99	CAGTGAAAGATAAATGATCGGCAATCAAGTATGGATTCTAGAACAGTTGGTATATTAGGAGGGGGACAGTTGGGTCGTATGTAAGTTGAGGCAGCAAACAGGCTCAACATTAAGACGGTAATACTAGATGCTGAATATTAGGAGGGGGACAATTGTTTTAGAGCTAGAAATAGCAAGTCTGCTG	Ile	End	GGG	Ile109End2
ATTGGGACGTATGATTGTTG	ATTCTAGAACAGTTGGTATATTAGGAGGGGGACAATTGGGACGTATGATTTGAGAAGCTGCAAACAGGCTCAACATTAAGACGGTAATACTAGATGCTGAAAATTCT	112	116	CAGTGAAAGATAAATGATCGGATTCTAGAACAGTTGGTATATTAGGAGGGGGACAATTGGGACGTATGATTTGAGAAGCTGCAAACAGGCTCAACATTAAGACGGTAATACTAGATGCTGAAAATTCTATTGGGACGTATGATTGTTGGTTTTAGAGCTAGAAATAGCAAGGGGCCTAATACTA	Val	End	AGG	Val112End0
TGATTGTTGAGGCAGCAAAC	ATTCTAGAACAGTTGGTATATTAGGAGGGGGACAATTGGGACGTATGATTTAAGAGGCAGCAAACCGTCTCAACATTAAGACGGTAATACTAGATGCTGAAAATTCTCCTGCCAAACA	112	127	CAGTGAAAGATAAATGATCGGATTCTAGAACAGTTGGTATATTAGGAGGGGGACAATTGGGACGTATGATTTAAGAGGCAGCAAACCGTCTCAACATTAAGACGGTAATACTAGATGCTGAAAATTCTCCTGCCAAACATGATTGTTGAGGCAGCAAACGTTTTAGAGCTAGAAATAGCAAGTA	Val	End	AGG	Val112End1
TATATTAGGAGGGGGACAAT	ACAATCAAGTATGGATTCTAGAACAGTTGGTATATTAGGAGGGGGACAGCTAGGACGTATGATTTAAGAGGCAGCAAACAGGCTCAACATTAAGACGGTAATACTAGATGCTGAAAA	112	98	CAGTGAAAGATAAATGATCGGACAATCAAGTATGGATTCTAGAACAGTTGGTATATTAGGAGGGGGACAGCTAGGACGTATGATTTAAGAGGCAGCAAACAGGCTCAACATTAAGACGGTAATACTAGATGCTGAAAATATATTAGGAGGGGGACAATGTTTTAGAGCTAGAAATAGCAAGATC	Val	End	TGG	Val112End2
ATATTAGGAGGGGGACAATT	CAATCAAGTATGGATTCTAGAACAGTTGGTATATTAGGAGGGGGACAGTTGGGTCGTATGATTTAAGAGGCAGCAAACAGGCTCAACATTAAGACGGTAATACTAGATGCTGAAAA	112	99	CAGTGAAAGATAAATGATCGGCAATCAAGTATGGATTCTAGAACAGTTGGTATATTAGGAGGGGGACAGTTGGGTCGTATGATTTAAGAGGCAGCAAACAGGCTCAACATTAAGACGGTAATACTAGATGCTGAAAAATATTAGGAGGGGGACAATTGTTTTAGAGCTAGAAATAGCAAGTTCG	Val	End	GGG	Val112End3
ATTGGGACGTATGATTGTTG	CTAGAACAGTTGGTATATTAGGAGGGGGACAATTGGGACGTATGATTGTTTAAGCAGCAAACAGGCTCAACATTAAGACGGTAATACTAGATGCTGAAAATTCT	115	116	CAGTGAAAGATAAATGATCGGCTAGAACAGTTGGTATATTAGGAGGGGGACAATTGGGACGTATGATTGTTTAAGCAGCAAACAGGCTCAACATTAAGACGGTAATACTAGATGCTGAAAATTCTATTGGGACGTATGATTGTTGGTTTTAGAGCTAGAAATAGCAAGGTACCCCCAAAAAACA	Glu	End	AGG	Glu115End0
TGATTGTTGAGGCAGCAAAC	CTAGAACAGTTGGTATATTAGGAGGGGGACAATTGGGACGTATGATTGTTTAAGCAGCAAACCGTCTCAACATTAAGACGGTAATACTAGATGCTGAAAATTCTCCTGCCAAACA	115	127	CAGTGAAAGATAAATGATCGGCTAGAACAGTTGGTATATTAGGAGGGGGACAATTGGGACGTATGATTGTTTAAGCAGCAAACCGTCTCAACATTAAGACGGTAATACTAGATGCTGAAAATTCTCCTGCCAAACATGATTGTTGAGGCAGCAAACGTTTTAGAGCTAGAAATAGCAAGTGTGA	Glu	End	AGG	Glu115End1
TATATTAGGAGGGGGACAAT	ACAATCAAGTATGGATTCTAGAACAGTTGGTATATTAGGAGGGGGACAGCTAGGACGTATGATTGTTTAAGCAGCAAACAGGCTCAACATTAAGACGGTAATACTAGATGCTGAAAATTC	115	98	CAGTGAAAGATAAATGATCGGACAATCAAGTATGGATTCTAGAACAGTTGGTATATTAGGAGGGGGACAGCTAGGACGTATGATTGTTTAAGCAGCAAACAGGCTCAACATTAAGACGGTAATACTAGATGCTGAAAATTCTATATTAGGAGGGGGACAATGTTTTAGAGCTAGAAATAGCAAG	Glu	End	TGG	Glu115End2
ATATTAGGAGGGGGACAATT	CAATCAAGTATGGATTCTAGAACAGTTGGTATATTAGGAGGGGGACAGTTGGGTCGTATGATTGTTTAAGCAGCAAACAGGCTCAACATTAAGACGGTAATACTAGATGCTGAAAATTC	115	99	CAGTGAAAGATAAATGATCGGCAATCAAGTATGGATTCTAGAACAGTTGGTATATTAGGAGGGGGACAGTTGGGTCGTATGATTGTTTAAGCAGCAAACAGGCTCAACATTAAGACGGTAATACTAGATGCTGAAAATTCATATTAGGAGGGGGACAATTGTTTTAGAGCTAGAAATAGCAAGG	Glu	End	GGG	Glu115End3
ATTGGGACGTATGATTGTTG	TAGAACAGTTGGTATATTAGGAGGGGGACAATTGGGACGTATGATTGTTGAATAAGCAAACAGGCTCAACATTAAGACGGTAATACTAGATGCTGAAAATTCTCC	118	116	CAGTGAAAGATAAATGATCGGTAGAACAGTTGGTATATTAGGAGGGGGACAATTGGGACGTATGATTGTTGAATAAGCAAACAGGCTCAACATTAAGACGGTAATACTAGATGCTGAAAATTCTCCATTGGGACGTATGATTGTTGGTTTTAGAGCTAGAAATAGCAAGGCTAGCTGCACTTTA	Ala	End	AGG	Ala118End0
TGATTGTTGAGGCAGCAAAC	GAACAGTTGGTATATTAGGAGGGGGACAATTGGGACGTATGATTGTTGAGTAAGCAAACCGTCTCAACATTAAGACGGTAATACTAGATGCTGAAAATTCTCCTGCCAAACA	118	127	CAGTGAAAGATAAATGATCGGGAACAGTTGGTATATTAGGAGGGGGACAATTGGGACGTATGATTGTTGAGTAAGCAAACCGTCTCAACATTAAGACGGTAATACTAGATGCTGAAAATTCTCCTGCCAAACATGATTGTTGAGGCAGCAAACGTTTTAGAGCTAGAAATAGCAAGGGTCATGG	Ala	End	AGG	Ala118End1
TGATTGTTGAGGCAGCAAAC	CAGTTGGTATATTAGGAGGGGGACAATTGGGACGTATGATTGTTGAGGCATAAAACCGTCTCAACATTAAGACGGTAATACTAGATGCTGAAAATTCTCCTGCCAAACA	121	127	CAGTGAAAGATAAATGATCGGCAGTTGGTATATTAGGAGGGGGACAATTGGGACGTATGATTGTTGAGGCATAAAACCGTCTCAACATTAAGACGGTAATACTAGATGCTGAAAATTCTCCTGCCAAACATGATTGTTGAGGCAGCAAACGTTTTAGAGCTAGAAATAGCAAGGCCACCTTAAC	Ala	End	AGG	Ala121End0
ATTGGGACGTATGATTGTTG	TAGAACAGTTGGTATATTAGGAGGGGGACAATTGGGACGTATGATTGTAGAAGCATAAAACAGGCTCAACATTAAGACGGTAATACTAGATGCTGAAAATTCTCCTGC	121	116	CAGTGAAAGATAAATGATCGGTAGAACAGTTGGTATATTAGGAGGGGGACAATTGGGACGTATGATTGTAGAAGCATAAAACAGGCTCAACATTAAGACGGTAATACTAGATGCTGAAAATTCTCCTGCATTGGGACGTATGATTGTTGGTTTTAGAGCTAGAAATAGCAAGGCGAGATTCGGG	Ala	End	AGG	Ala121End1
TGATTGTTGAGGCAGCAAAC	TTGGTATATTAGGAGGGGGACAATTGGGACGTATGATTGTTGAGGCAGCATAACGTCTCAACATTAAGACGGTAATACTAGATGCTGAAAATTCTCCTGCCAAACA	124	127	CAGTGAAAGATAAATGATCGGTTGGTATATTAGGAGGGGGACAATTGGGACGTATGATTGTTGAGGCAGCATAACGTCTCAACATTAAGACGGTAATACTAGATGCTGAAAATTCTCCTGCCAAACATGATTGTTGAGGCAGCAAACGTTTTAGAGCTAGAAATAGCAAGCCAGAGATAAAATG	Asn	End	AGG	Asn124End0
ATTGGGACGTATGATTGTTG	TAGAACAGTTGGTATATTAGGAGGGGGACAATTGGGACGTATGATTGTAGAAGCAGCATAAAGGCTCAACATTAAGACGGTAATACTAGATGCTGAAAATTCTCCTGCCAA	124	116	CAGTGAAAGATAAATGATCGGTAGAACAGTTGGTATATTAGGAGGGGGACAATTGGGACGTATGATTGTAGAAGCAGCATAAAGGCTCAACATTAAGACGGTAATACTAGATGCTGAAAATTCTCCTGCCAAATTGGGACGTATGATTGTTGGTTTTAGAGCTAGAAATAGCAAGTGATAGGTA	Asn	End	AGG	Asn124End1
TGATTGTTGAGGCAGCAAAC	GTATATTAGGAGGGGGACAATTGGGACGTATGATTGTTGAGGCAGCAAACTAACTCAACATTAAGACGGTAATACTAGATGCTGAAAATTCTCCTGCCAAACA	127	127	CAGTGAAAGATAAATGATCGGGTATATTAGGAGGGGGACAATTGGGACGTATGATTGTTGAGGCAGCAAACTAACTCAACATTAAGACGGTAATACTAGATGCTGAAAATTCTCCTGCCAAACATGATTGTTGAGGCAGCAAACGTTTTAGAGCTAGAAATAGCAAGAACAGTACCAAAAATTC	Arg	End	AGG	Arg127End0
AAACAGGCTCAACATTAAGA	GTATATTAGGAGGGGGACAATTGGGACGTATGATTGTTGAGGCAGCAAACTAACTCAACATTAAGACTGTTATACTAGATGCTGAAAATTCTCCTGCCAAACAAATAAGCAACTCCAAT	127	143	CAGTGAAAGATAAATGATCGGGTATATTAGGAGGGGGACAATTGGGACGTATGATTGTTGAGGCAGCAAACTAACTCAACATTAAGACTGTTATACTAGATGCTGAAAATTCTCCTGCCAAACAAATAAGCAACTCCAATAAACAGGCTCAACATTAAGAGTTTTAGAGCTAGAAATAGCAAGC	Arg	End	CGG	Arg127End1
ATTGGGACGTATGATTGTTG	TAGAACAGTTGGTATATTAGGAGGGGGACAATTGGGACGTATGATTGTAGAAGCAGCAAACTAACTCAACATTAAGACGGTAATACTAGATGCTGAAAATTCTCCTGCCAAACA	127	116	CAGTGAAAGATAAATGATCGGTAGAACAGTTGGTATATTAGGAGGGGGACAATTGGGACGTATGATTGTAGAAGCAGCAAACTAACTCAACATTAAGACGGTAATACTAGATGCTGAAAATTCTCCTGCCAAACAATTGGGACGTATGATTGTTGGTTTTAGAGCTAGAAATAGCAAGAACTTG	Arg	End	AGG	Arg127End2
TGATTGTTGAGGCAGCAAAC	GTATATTAGGAGGGGGACAATTGGGACGTATGATTGTTGAGGCAGCAAACCGTTAAAACATTAAGACGGTAATACTAGATGCTGAAAATTCTCCTGCCAAACAAAT	130	127	CAGTGAAAGATAAATGATCGGGTATATTAGGAGGGGGACAATTGGGACGTATGATTGTTGAGGCAGCAAACCGTTAAAACATTAAGACGGTAATACTAGATGCTGAAAATTCTCCTGCCAAACAAATTGATTGTTGAGGCAGCAAACGTTTTAGAGCTAGAAATAGCAAGATGCTCCGAGAGGC	Leu	End	AGG	Leu130End0
AAACAGGCTCAACATTAAGA	TATTAGGAGGGGGACAATTGGGACGTATGATTGTTGAGGCAGCAAACAGGTAAAACATTAAGACTGTTATACTAGATGCTGAAAATTCTCCTGCCAAACAAATAAGCAACTCCAAT	130	143	CAGTGAAAGATAAATGATCGGTATTAGGAGGGGGACAATTGGGACGTATGATTGTTGAGGCAGCAAACAGGTAAAACATTAAGACTGTTATACTAGATGCTGAAAATTCTCCTGCCAAACAAATAAGCAACTCCAATAAACAGGCTCAACATTAAGAGTTTTAGAGCTAGAAATAGCAAGCCAG	Leu	End	CGG	Leu130End1
ATTGGGACGTATGATTGTTG	TAGAACAGTTGGTATATTAGGAGGGGGACAATTGGGACGTATGATTGTAGAAGCAGCAAACAGGTAAAACATTAAGACGGTAATACTAGATGCTGAAAATTCTCCTGCCAAACAAAT	130	116	CAGTGAAAGATAAATGATCGGTAGAACAGTTGGTATATTAGGAGGGGGACAATTGGGACGTATGATTGTAGAAGCAGCAAACAGGTAAAACATTAAGACGGTAATACTAGATGCTGAAAATTCTCCTGCCAAACAAATATTGGGACGTATGATTGTTGGTTTTAGAGCTAGAAATAGCAAGGTT	Leu	End	AGG	Leu130End2
TGATTGTTGAGGCAGCAAAC	GTATATTAGGAGGGGGACAATTGGGACGTATGATTGTTGAGGCAGCAAACCGTCTCTAAATTAAGACGGTAATACTAGATGCTGAAAATTCTCCTGCCAAACAAATAAG	133	127	CAGTGAAAGATAAATGATCGGGTATATTAGGAGGGGGACAATTGGGACGTATGATTGTTGAGGCAGCAAACCGTCTCTAAATTAAGACGGTAATACTAGATGCTGAAAATTCTCCTGCCAAACAAATAAGTGATTGTTGAGGCAGCAAACGTTTTAGAGCTAGAAATAGCAAGAAAACTCGGCT	Asn	End	AGG	Asn133End0
AAACAGGCTCAACATTAAGA	TAGGAGGGGGACAATTGGGACGTATGATTGTTGAGGCAGCAAACAGGCTCTAAATTAAGACTGTTATACTAGATGCTGAAAATTCTCCTGCCAAACAAATAAGCAACTCCAAT	133	143	CAGTGAAAGATAAATGATCGGTAGGAGGGGGACAATTGGGACGTATGATTGTTGAGGCAGCAAACAGGCTCTAAATTAAGACTGTTATACTAGATGCTGAAAATTCTCCTGCCAAACAAATAAGCAACTCCAATAAACAGGCTCAACATTAAGAGTTTTAGAGCTAGAAATAGCAAGGATCACT	Asn	End	CGG	Asn133End1
ATTGGGACGTATGATTGTTG	TAGAACAGTTGGTATATTAGGAGGGGGACAATTGGGACGTATGATTGTAGAAGCAGCAAACAGGCTCTAAATTAAGACGGTAATACTAGATGCTGAAAATTCTCCTGCCAAACAAATAAG	133	116	CAGTGAAAGATAAATGATCGGTAGAACAGTTGGTATATTAGGAGGGGGACAATTGGGACGTATGATTGTAGAAGCAGCAAACAGGCTCTAAATTAAGACGGTAATACTAGATGCTGAAAATTCTCCTGCCAAACAAATAAGATTGGGACGTATGATTGTTGGTTTTAGAGCTAGAAATAGCAAG	Asn	End	AGG	Asn133End2
AAACAGGCTCAACATTAAGA	GAGGGGGACAATTGGGACGTATGATTGTTGAGGCAGCAAACAGGCTCAACTAAAAGACTGTTATACTAGATGCTGAAAATTCTCCTGCCAAACAAATAAGCAACTCCAAT	136	143	CAGTGAAAGATAAATGATCGGGAGGGGGACAATTGGGACGTATGATTGTTGAGGCAGCAAACAGGCTCAACTAAAAGACTGTTATACTAGATGCTGAAAATTCTCCTGCCAAACAAATAAGCAACTCCAATAAACAGGCTCAACATTAAGAGTTTTAGAGCTAGAAATAGCAAGGAACAGATGG	Ile	End	CGG	Ile136End0
TGATTGTTGAGGCAGCAAAC	GTATATTAGGAGGGGGACAATTGGGACGTATGATTGTTGAGGCAGCAAACCGTCTCAACTAAAAGACGGTAATACTAGATGCTGAAAATTCTCCTGCCAAACAAATAAGCAA	136	127	CAGTGAAAGATAAATGATCGGGTATATTAGGAGGGGGACAATTGGGACGTATGATTGTTGAGGCAGCAAACCGTCTCAACTAAAAGACGGTAATACTAGATGCTGAAAATTCTCCTGCCAAACAAATAAGCAATGATTGTTGAGGCAGCAAACGTTTTAGAGCTAGAAATAGCAAGTTCAAAGC	Ile	End	AGG	Ile136End1
AAACAGGCTCAACATTAAGA	GGGGACAATTGGGACGTATGATTGTTGAGGCAGCAAACAGGCTCAACATTTAAACTGTTATACTAGATGCTGAAAATTCTCCTGCCAAACAAATAAGCAACTCCAAT	139	143	CAGTGAAAGATAAATGATCGGGGGGACAATTGGGACGTATGATTGTTGAGGCAGCAAACAGGCTCAACATTTAAACTGTTATACTAGATGCTGAAAATTCTCCTGCCAAACAAATAAGCAACTCCAATAAACAGGCTCAACATTAAGAGTTTTAGAGCTAGAAATAGCAAGGTAATGGCTAAGG	Lys	End	CGG	Lys139End0
TGATTGTTGAGGCAGCAAAC	GTATATTAGGAGGGGGACAATTGGGACGTATGATTGTTGAGGCAGCAAACCGTCTCAACATTTAAACGGTAATACTAGATGCTGAAAATTCTCCTGCCAAACAAATAAGCAACTC	139	127	CAGTGAAAGATAAATGATCGGGTATATTAGGAGGGGGACAATTGGGACGTATGATTGTTGAGGCAGCAAACCGTCTCAACATTTAAACGGTAATACTAGATGCTGAAAATTCTCCTGCCAAACAAATAAGCAACTCTGATTGTTGAGGCAGCAAACGTTTTAGAGCTAGAAATAGCAAGGCTCT	Lys	End	AGG	Lys139End1
AAACAGGCTCAACATTAAGA	GACAATTGGGACGTATGATTGTTGAGGCAGCAAACAGGCTCAACATTAAGTAAGTAATACTAGATGCTGAAAATTCTCCTGCCAAACAAATAAGCAACTCCAAT	142	143	CAGTGAAAGATAAATGATCGGGACAATTGGGACGTATGATTGTTGAGGCAGCAAACAGGCTCAACATTAAGTAAGTAATACTAGATGCTGAAAATTCTCCTGCCAAACAAATAAGCAACTCCAATAAACAGGCTCAACATTAAGAGTTTTAGAGCTAGAAATAGCAAGCAGACATAAGTCCTGT	Thr	End	CGG	Thr142End0
TGATTGTTGAGGCAGCAAAC	GTATATTAGGAGGGGGACAATTGGGACGTATGATTGTTGAGGCAGCAAACCGTCTCAACATTAAGTAAGTAATACTAGATGCTGAAAATTCTCCTGCCAAACAAATAAGCAACTCCAA	142	127	CAGTGAAAGATAAATGATCGGGTATATTAGGAGGGGGACAATTGGGACGTATGATTGTTGAGGCAGCAAACCGTCTCAACATTAAGTAAGTAATACTAGATGCTGAAAATTCTCCTGCCAAACAAATAAGCAACTCCAATGATTGTTGAGGCAGCAAACGTTTTAGAGCTAGAAATAGCAAGGG	Thr	End	AGG	Thr142End1
AAACAGGCTCAACATTAAGA	ACAATTGGGACGTATGATTGTTGAGGCAGCAAACAGGCTCAACATTAAGACTTAAATACTAGATGCTGAAAATTCTCCTGCCAAACAAATAAGCAACTCCAATGA	145	143	CAGTGAAAGATAAATGATCGGACAATTGGGACGTATGATTGTTGAGGCAGCAAACAGGCTCAACATTAAGACTTAAATACTAGATGCTGAAAATTCTCCTGCCAAACAAATAAGCAACTCCAATGAAAACAGGCTCAACATTAAGAGTTTTAGAGCTAGAAATAGCAAGACGGGTGAAATGCCG	Val	End	CGG	Val145End0
AAACAGGCTCAACATTAAGA	ACAATTGGGACGTATGATTGTTGAGGCAGCAAACAGGCTCAACATTAAGACTGTATAACTAGATGCTGAAAATTCTCCTGCCAAACAAATAAGCAACTCCAATGACCA	148	143	CAGTGAAAGATAAATGATCGGACAATTGGGACGTATGATTGTTGAGGCAGCAAACAGGCTCAACATTAAGACTGTATAACTAGATGCTGAAAATTCTCCTGCCAAACAAATAAGCAACTCCAATGACCAAAACAGGCTCAACATTAAGAGTTTTAGAGCTAGAAATAGCAAGTTAATGTATATG	Ile	End	CGG	Ile148End0
AAACAGGCTCAACATTAAGA	ACAATTGGGACGTATGATTGTTGAGGCAGCAAACAGGCTCAACATTAAGACTGTAATATAAGATGCTGAAAATTCTCCTGCCAAACAAATAAGCAACTCCAATGACCACGT	151	143	CAGTGAAAGATAAATGATCGGACAATTGGGACGTATGATTGTTGAGGCAGCAAACAGGCTCAACATTAAGACTGTAATATAAGATGCTGAAAATTCTCCTGCCAAACAAATAAGCAACTCCAATGACCACGTAAACAGGCTCAACATTAAGAGTTTTAGAGCTAGAAATAGCAAGTAAACCATC	Leu	End	CGG	Leu151End0
AAACAGGCTCAACATTAAGA	ACAATTGGGACGTATGATTGTTGAGGCAGCAAACAGGCTCAACATTAAGACTGTAATACTATAAGCTGAAAATTCTCCTGCCAAACAAATAAGCAACTCCAATGACCACGTTAA	154	143	CAGTGAAAGATAAATGATCGGACAATTGGGACGTATGATTGTTGAGGCAGCAAACAGGCTCAACATTAAGACTGTAATACTATAAGCTGAAAATTCTCCTGCCAAACAAATAAGCAACTCCAATGACCACGTTAAAAACAGGCTCAACATTAAGAGTTTTAGAGCTAGAAATAGCAAGTGACAC	Asp	End	CGG	Asp154End0
GAGTTGCTTATTTGTTTGGC	TTGGAAAAGGAGCCATTAACGTGGTCATTGGAGTTGCTTATTTGTTTAGCTGGAGAATTTTCAGCTTATAGTATTACCGTCTTAATGTTGAGCCTGTTTGCTGCCTCAACAATCATAC	154	169	CAGTGAAAGATAAATGATCGGTTGGAAAAGGAGCCATTAACGTGGTCATTGGAGTTGCTTATTTGTTTAGCTGGAGAATTTTCAGCTTATAGTATTACCGTCTTAATGTTGAGCCTGTTTGCTGCCTCAACAATCATACGAGTTGCTTATTTGTTTGGCGTTTTAGAGCTAGAAATAGCAAGCT	Asp	End	AGG	Asp154End1
AAACAGGCTCAACATTAAGA	ACAATTGGGACGTATGATTGTTGAGGCAGCAAACAGGCTCAACATTAAGACTGTAATACTAGATTAAGAAAATTCTCCTGCCAAACAAATAAGCAACTCCAATGACCACGTTAATGG	157	143	CAGTGAAAGATAAATGATCGGACAATTGGGACGTATGATTGTTGAGGCAGCAAACAGGCTCAACATTAAGACTGTAATACTAGATTAAGAAAATTCTCCTGCCAAACAAATAAGCAACTCCAATGACCACGTTAATGGAAACAGGCTCAACATTAAGAGTTTTAGAGCTAGAAATAGCAAGCGT	Ala	End	CGG	Ala157End0
GAGTTGCTTATTTGTTTGGC	TTGGAAAAGGAGCCATTAACGTGGTCATTGGAGTTGCTTATTTGTTTAGCTGGAGAATTTTCTTAATCTAGTATTACCGTCTTAATGTTGAGCCTGTTTGCTGCCTCAACAATCA	157	169	CAGTGAAAGATAAATGATCGGTTGGAAAAGGAGCCATTAACGTGGTCATTGGAGTTGCTTATTTGTTTAGCTGGAGAATTTTCTTAATCTAGTATTACCGTCTTAATGTTGAGCCTGTTTGCTGCCTCAACAATCAGAGTTGCTTATTTGTTTGGCGTTTTAGAGCTAGAAATAGCAAGTGTGG	Ala	End	AGG	Ala157End1
ATTGGAGTTGCTTATTTGTT	AGGATTGGAAAAGGAGCCATTAACGTGGTCATTGGAGTTGCTTATCTGCTTAGCAGGAGAATTTTCTTAATCTAGTATTACCGTCTTAATGTTGAGCCTGTTTGCTGCCTCAACAATCA	157	173	CAGTGAAAGATAAATGATCGGAGGATTGGAAAAGGAGCCATTAACGTGGTCATTGGAGTTGCTTATCTGCTTAGCAGGAGAATTTTCTTAATCTAGTATTACCGTCTTAATGTTGAGCCTGTTTGCTGCCTCAACAATCAATTGGAGTTGCTTATTTGTTGTTTTAGAGCTAGAAATAGCAAGC	Ala	End	TGG	Ala157End2
GAGTTGCTTATTTGTTTGGC	TTGGAAAAGGAGCCATTAACGTGGTCATTGGAGTTGCTTATTTGTTTAGCTGGAGAATTTTAAGCATCTAGTATTACCGTCTTAATGTTGAGCCTGTTTGCTGCCTCAACAA	160	169	CAGTGAAAGATAAATGATCGGTTGGAAAAGGAGCCATTAACGTGGTCATTGGAGTTGCTTATTTGTTTAGCTGGAGAATTTTAAGCATCTAGTATTACCGTCTTAATGTTGAGCCTGTTTGCTGCCTCAACAAGAGTTGCTTATTTGTTTGGCGTTTTAGAGCTAGAAATAGCAAGATAAACTC	Glu	End	AGG	Glu160End0
AAACAGGCTCAACATTAAGA	ACAATTGGGACGTATGATTGTTGAGGCAGCAAACAGGCTCAACATTAAGACTGTAATACTAGATGCTTAAAATTCTCCTGCCAAACAAATAAGCAACTCCAATGACCACGTTAATGGCTC	160	143	CAGTGAAAGATAAATGATCGGACAATTGGGACGTATGATTGTTGAGGCAGCAAACAGGCTCAACATTAAGACTGTAATACTAGATGCTTAAAATTCTCCTGCCAAACAAATAAGCAACTCCAATGACCACGTTAATGGCTCAAACAGGCTCAACATTAAGAGTTTTAGAGCTAGAAATAGCAAG	Glu	End	CGG	Glu160End1
ATTGGAGTTGCTTATTTGTT	AGGATTGGAAAAGGAGCCATTAACGTGGTCATTGGAGTTGCTTATCTGCTTAGCAGGAGAATTTTAAGCATCTAGTATTACCGTCTTAATGTTGAGCCTGTTTGCTGCCTCAACAA	160	173	CAGTGAAAGATAAATGATCGGAGGATTGGAAAAGGAGCCATTAACGTGGTCATTGGAGTTGCTTATCTGCTTAGCAGGAGAATTTTAAGCATCTAGTATTACCGTCTTAATGTTGAGCCTGTTTGCTGCCTCAACAAATTGGAGTTGCTTATTTGTTGTTTTAGAGCTAGAAATAGCAAGGCAC	Glu	End	TGG	Glu160End2
GAGTTGCTTATTTGTTTGGC	TTGGAAAAGGAGCCATTAACGTGGTCATTGGAGTTGCTTATTTGTTTAGCTGGAGATTATTCAGCATCTAGTATTACCGTCTTAATGTTGAGCCTGTTTGCTGCCTCAA	163	169	CAGTGAAAGATAAATGATCGGTTGGAAAAGGAGCCATTAACGTGGTCATTGGAGTTGCTTATTTGTTTAGCTGGAGATTATTCAGCATCTAGTATTACCGTCTTAATGTTGAGCCTGTTTGCTGCCTCAAGAGTTGCTTATTTGTTTGGCGTTTTAGAGCTAGAAATAGCAAGGGCGCCAAGTC	Asn	End	AGG	Asn163End0
ATTGGAGTTGCTTATTTGTT	AGGATTGGAAAAGGAGCCATTAACGTGGTCATTGGAGTTGCTTATCTGCTTAGCAGGAGATTATTCAGCATCTAGTATTACCGTCTTAATGTTGAGCCTGTTTGCTGCCTCAA	163	173	CAGTGAAAGATAAATGATCGGAGGATTGGAAAAGGAGCCATTAACGTGGTCATTGGAGTTGCTTATCTGCTTAGCAGGAGATTATTCAGCATCTAGTATTACCGTCTTAATGTTGAGCCTGTTTGCTGCCTCAAATTGGAGTTGCTTATTTGTTGTTTTAGAGCTAGAAATAGCAAGAGGCGAA	Asn	End	TGG	Asn163End1
GAGTTGCTTATTTGTTTGGC	TTGGAAAAGGAGCCATTAACGTGGTCATTGGAGTTGCTTATTTGTTTAGCTGGTTAATTTTCAGCATCTAGTATTACCGTCTTAATGTTGAGCCTGTTTGCTGCCT	166	169	CAGTGAAAGATAAATGATCGGTTGGAAAAGGAGCCATTAACGTGGTCATTGGAGTTGCTTATTTGTTTAGCTGGTTAATTTTCAGCATCTAGTATTACCGTCTTAATGTTGAGCCTGTTTGCTGCCTGAGTTGCTTATTTGTTTGGCGTTTTAGAGCTAGAAATAGCAAGTGCGTACTACTTGT	Ser	End	AGG	Ser166End0
ATTGGAGTTGCTTATTTGTT	AGGATTGGAAAAGGAGCCATTAACGTGGTCATTGGAGTTGCTTATCTGCTTAGCAGGTTAATTTTCAGCATCTAGTATTACCGTCTTAATGTTGAGCCTGTTTGCTGCCT	166	173	CAGTGAAAGATAAATGATCGGAGGATTGGAAAAGGAGCCATTAACGTGGTCATTGGAGTTGCTTATCTGCTTAGCAGGTTAATTTTCAGCATCTAGTATTACCGTCTTAATGTTGAGCCTGTTTGCTGCCTATTGGAGTTGCTTATTTGTTGTTTTAGAGCTAGAAATAGCAAGCGAGTGAGAG	Ser	End	TGG	Ser166End1
GAGTTGCTTATTTGTTTGGC	TTGGAAAAGGAGCCATTAACGTGGTCATTGGAGTTGCTTATTTGTTTGGCTTAAGAATTTTCAGCATCTAGTATTACCGTCTTAATGTTGAGCCTGTTTGCTG	169	169	CAGTGAAAGATAAATGATCGGTTGGAAAAGGAGCCATTAACGTGGTCATTGGAGTTGCTTATTTGTTTGGCTTAAGAATTTTCAGCATCTAGTATTACCGTCTTAATGTTGAGCCTGTTTGCTGGAGTTGCTTATTTGTTTGGCGTTTTAGAGCTAGAAATAGCAAGTCAGCGGGATCACCCTA	Pro	End	AGG	Pro169End0
ATTGGAGTTGCTTATTTGTT	AGGATTGGAAAAGGAGCCATTAACGTGGTCATTGGAGTTGCTTATCTGCTTAGCTTAAGAATTTTCAGCATCTAGTATTACCGTCTTAATGTTGAGCCTGTTTGCTG	169	173	CAGTGAAAGATAAATGATCGGAGGATTGGAAAAGGAGCCATTAACGTGGTCATTGGAGTTGCTTATCTGCTTAGCTTAAGAATTTTCAGCATCTAGTATTACCGTCTTAATGTTGAGCCTGTTTGCTGATTGGAGTTGCTTATTTGTTGTTTTAGAGCTAGAAATAGCAAGATGACTATTGAGG	Pro	End	TGG	Pro169End1
GAGTTGCTTATTTGTTTGGC	GGATTGGAAAAGGAGCCATTAACGTGGTCATTGGAGTTGCTTATTTGTTTTCATGGAGAATTTTCAGCATCTAGTATTACCGTCTTAATGTTGAGCCTGTTTGCTG	172	169	CAGTGAAAGATAAATGATCGGGGATTGGAAAAGGAGCCATTAACGTGGTCATTGGAGTTGCTTATTTGTTTTCATGGAGAATTTTCAGCATCTAGTATTACCGTCTTAATGTTGAGCCTGTTTGCTGGAGTTGCTTATTTGTTTGGCGTTTTAGAGCTAGAAATAGCAAGCCAGCGCTCGTAGC	Ala	End	AGG	Ala172End0
ATTGGAGTTGCTTATTTGTT	CAAACAGGCTCAACATTAAGACGGTAATACTAGATGCTGAAAATTCTCCTTAAAAACAAATAAGCAACTCCAATGACCACGTTAATGGCTCCTTTTCCAATCCT	172	173	CAGTGAAAGATAAATGATCGGCAAACAGGCTCAACATTAAGACGGTAATACTAGATGCTGAAAATTCTCCTTAAAAACAAATAAGCAACTCCAATGACCACGTTAATGGCTCCTTTTCCAATCCTATTGGAGTTGCTTATTTGTTGTTTTAGAGCTAGAAATAGCAAGGTCACAACTAGGCATA	Ala	End	TGG	Ala172End1
GAGTTGCTTATTTGTTTGGC	AGAGGATTGGAAAAGGAGCCATTAACGTGGTCATTGGAGTTGCTTATTTGTTAAGCTGGAGAATTTTCAGCATCTAGTATTACCGTCTTAATGTTGAGCCTGTTTGCTG	175	169	CAGTGAAAGATAAATGATCGGAGAGGATTGGAAAAGGAGCCATTAACGTGGTCATTGGAGTTGCTTATTTGTTAAGCTGGAGAATTTTCAGCATCTAGTATTACCGTCTTAATGTTGAGCCTGTTTGCTGGAGTTGCTTATTTGTTTGGCGTTTTAGAGCTAGAAATAGCAAGGTAAAGCAGGA	Lys	End	AGG	Lys175End0
GGAGCCATTAACGTGGTCAT	ACAGGCTCAACATTAAGACGGTAATACTAGATGCTGAAAATTCTCCTGCCTAACAAATAAGCAACAGTAACGACCACGTTAATGGCTCCTTTTCCAATCCTCTTGATATCGAAAAACTA	175	191	CAGTGAAAGATAAATGATCGGACAGGCTCAACATTAAGACGGTAATACTAGATGCTGAAAATTCTCCTGCCTAACAAATAAGCAACAGTAACGACCACGTTAATGGCTCCTTTTCCAATCCTCTTGATATCGAAAAACTAGGAGCCATTAACGTGGTCATGTTTTAGAGCTAGAAATAGCAAGC	Lys	End	TGG	Lys175End1
ATTGGAGTTGCTTATTTGTT	AGAGGATTGGAAAAGGAGCCATTAACGTGGTCATTGGAGTTGCTTATTTGTCAAGCAGGAGAATTTTCAGCATCTAGTATTACCGTCTTAATGTTGAGCCTGTTT	175	173	CAGTGAAAGATAAATGATCGGAGAGGATTGGAAAAGGAGCCATTAACGTGGTCATTGGAGTTGCTTATTTGTCAAGCAGGAGAATTTTCAGCATCTAGTATTACCGTCTTAATGTTGAGCCTGTTTATTGGAGTTGCTTATTTGTTGTTTTAGAGCTAGAAATAGCAAGCGAGACGCTTGGATC	Lys	End	TGG	Lys175End2
GAGTTGCTTATTTGTTTGGC	TCAAGAGGATTGGAAAAGGAGCCATTAACGTGGTCATTGGAGTTGCTTATTTATTTAGCTGGAGAATTTTCAGCATCTAGTATTACCGTCTTAATGTTGAGCCTGTTTGCTG	178	169	CAGTGAAAGATAAATGATCGGTCAAGAGGATTGGAAAAGGAGCCATTAACGTGGTCATTGGAGTTGCTTATTTATTTAGCTGGAGAATTTTCAGCATCTAGTATTACCGTCTTAATGTTGAGCCTGTTTGCTGGAGTTGCTTATTTGTTTGGCGTTTTAGAGCTAGAAATAGCAAGTCATCTAC	Gln	End	AGG	Gln178End0
GGAGCCATTAACGTGGTCAT	GGCTCAACATTAAGACGGTAATACTAGATGCTGAAAATTCTCCTGCCAAATAAATAAGCAACAGTAACGACCACGTTAATGGCTCCTTTTCCAATCCTCTTGATATCGAAAAACTA	178	191	CAGTGAAAGATAAATGATCGGGGCTCAACATTAAGACGGTAATACTAGATGCTGAAAATTCTCCTGCCAAATAAATAAGCAACAGTAACGACCACGTTAATGGCTCCTTTTCCAATCCTCTTGATATCGAAAAACTAGGAGCCATTAACGTGGTCATGTTTTAGAGCTAGAAATAGCAAGGAAC	Gln	End	TGG	Gln178End1
ATTGGAGTTGCTTATTTGTT	TCAAGAGGATTGGAAAAGGAGCCATTAACGTGGTCATTGGAGTTGCTTATTTACTTAGCAGGAGAATTTTCAGCATCTAGTATTACCGTCTTAATGTTGAGCCTGTTT	178	173	CAGTGAAAGATAAATGATCGGTCAAGAGGATTGGAAAAGGAGCCATTAACGTGGTCATTGGAGTTGCTTATTTACTTAGCAGGAGAATTTTCAGCATCTAGTATTACCGTCTTAATGTTGAGCCTGTTTATTGGAGTTGCTTATTTGTTGTTTTAGAGCTAGAAATAGCAAGTGCACCCGTGAA	Gln	End	TGG	Gln178End2
GAGTTGCTTATTTGTTTGGC	ATATCAAGAGGATTGGAAAAGGAGCCATTAACGTGGTCATTGGAGTTGCTTTATTGTTTAGCTGGAGAATTTTCAGCATCTAGTATTACCGTCTTAATGTTGAGCCTGTTTGCTG	181	169	CAGTGAAAGATAAATGATCGGATATCAAGAGGATTGGAAAAGGAGCCATTAACGTGGTCATTGGAGTTGCTTTATTGTTTAGCTGGAGAATTTTCAGCATCTAGTATTACCGTCTTAATGTTGAGCCTGTTTGCTGGAGTTGCTTATTTGTTTGGCGTTTTAGAGCTAGAAATAGCAAGAGATG	Ile	End	AGG	Ile181End0
TGGAAAAGGAGCCATTAACG	TCAACATTAAGACGGTAATACTAGATGCTGAAAATTCTCCTGCCAAACAATAAAGCAACTCCAATGATCATGTTAATGGCTCCTTTTCCAATCCTCTTGATATCGAAAAACTAGCTGAAA	181	198	CAGTGAAAGATAAATGATCGGTCAACATTAAGACGGTAATACTAGATGCTGAAAATTCTCCTGCCAAACAATAAAGCAACTCCAATGATCATGTTAATGGCTCCTTTTCCAATCCTCTTGATATCGAAAAACTAGCTGAAATGGAAAAGGAGCCATTAACGGTTTTAGAGCTAGAAATAGCAAG	Ile	End	TGG	Ile181End1
GGAGCCATTAACGTGGTCAT	TCAACATTAAGACGGTAATACTAGATGCTGAAAATTCTCCTGCCAAACAATAAAGCAACAGTAACGACCACGTTAATGGCTCCTTTTCCAATCCTCTTGATATCGAAAAACTA	181	191	CAGTGAAAGATAAATGATCGGTCAACATTAAGACGGTAATACTAGATGCTGAAAATTCTCCTGCCAAACAATAAAGCAACAGTAACGACCACGTTAATGGCTCCTTTTCCAATCCTCTTGATATCGAAAAACTAGGAGCCATTAACGTGGTCATGTTTTAGAGCTAGAAATAGCAAGTAAAGCT	Ile	End	TGG	Ile181End2
ATTGGAGTTGCTTATTTGTT	ATATCAAGAGGATTGGAAAAGGAGCCATTAACGTGGTCATTGGAGTTGCTTTATTGCTTAGCAGGAGAATTTTCAGCATCTAGTATTACCGTCTTAATGTTGAGCCTGTTT	181	173	CAGTGAAAGATAAATGATCGGATATCAAGAGGATTGGAAAAGGAGCCATTAACGTGGTCATTGGAGTTGCTTTATTGCTTAGCAGGAGAATTTTCAGCATCTAGTATTACCGTCTTAATGTTGAGCCTGTTTATTGGAGTTGCTTATTTGTTGTTTTAGAGCTAGAAATAGCAAGCATCGGGAA	Ile	End	TGG	Ile181End3
TGGAAAAGGAGCCATTAACG	ACATTAAGACGGTAATACTAGATGCTGAAAATTCTCCTGCCAAACAAATATAAAACTCCAATGATCATGTTAATGGCTCCTTTTCCAATCCTCTTGATATCGAAAAACTAGCTGAAA	184	198	CAGTGAAAGATAAATGATCGGACATTAAGACGGTAATACTAGATGCTGAAAATTCTCCTGCCAAACAAATATAAAACTCCAATGATCATGTTAATGGCTCCTTTTCCAATCCTCTTGATATCGAAAAACTAGCTGAAATGGAAAAGGAGCCATTAACGGTTTTAGAGCTAGAAATAGCAAGCAG	Ser	End	TGG	Ser184End0
GGAGCCATTAACGTGGTCAT	ACATTAAGACGGTAATACTAGATGCTGAAAATTCTCCTGCCAAACAAATATAAAACAGTAACGACCACGTTAATGGCTCCTTTTCCAATCCTCTTGATATCGAAAAACTA	184	191	CAGTGAAAGATAAATGATCGGACATTAAGACGGTAATACTAGATGCTGAAAATTCTCCTGCCAAACAAATATAAAACAGTAACGACCACGTTAATGGCTCCTTTTCCAATCCTCTTGATATCGAAAAACTAGGAGCCATTAACGTGGTCATGTTTTAGAGCTAGAAATAGCAAGTCGATGTCTA	Ser	End	TGG	Ser184End1
GAGTTGCTTATTTGTTTGGC	TCGATATCAAGAGGATTGGAAAAGGAGCCATTAACGTGGTCATTGGAGTTTTATATTTGTTTAGCTGGAGAATTTTCAGCATCTAGTATTACCGTCTTAATGTTGAGCCTGTTTGCTG	184	169	CAGTGAAAGATAAATGATCGGTCGATATCAAGAGGATTGGAAAAGGAGCCATTAACGTGGTCATTGGAGTTTTATATTTGTTTAGCTGGAGAATTTTCAGCATCTAGTATTACCGTCTTAATGTTGAGCCTGTTTGCTGGAGTTGCTTATTTGTTTGGCGTTTTAGAGCTAGAAATAGCAAGGG	Ser	End	AGG	Ser184End2
ATTGGAGTTGCTTATTTGTT	TCGATATCAAGAGGATTGGAAAAGGAGCCATTAACGTGGTCATTGGAGTTTTATATTTGCTTAGCAGGAGAATTTTCAGCATCTAGTATTACCGTCTTAATGTTGAGCCTGTTT	184	173	CAGTGAAAGATAAATGATCGGTCGATATCAAGAGGATTGGAAAAGGAGCCATTAACGTGGTCATTGGAGTTTTATATTTGCTTAGCAGGAGAATTTTCAGCATCTAGTATTACCGTCTTAATGTTGAGCCTGTTTATTGGAGTTGCTTATTTGTTGTTTTAGAGCTAGAAATAGCAAGCACCCA	Ser	End	TGG	Ser184End3
TGGAAAAGGAGCCATTAACG	TTAAGACGGTAATACTAGATGCTGAAAATTCTCCTGCCAAACAAATAAGCTAATCCAATGATCATGTTAATGGCTCCTTTTCCAATCCTCTTGATATCGAAAAACTAGCTGAAA	187	198	CAGTGAAAGATAAATGATCGGTTAAGACGGTAATACTAGATGCTGAAAATTCTCCTGCCAAACAAATAAGCTAATCCAATGATCATGTTAATGGCTCCTTTTCCAATCCTCTTGATATCGAAAAACTAGCTGAAATGGAAAAGGAGCCATTAACGGTTTTAGAGCTAGAAATAGCAAGTCCGGG	Asn	End	TGG	Asn187End0
GGAGCCATTAACGTGGTCAT	TTAAGACGGTAATACTAGATGCTGAAAATTCTCCTGCCAAACAAATAAGCTAAAGTAACGACCACGTTAATGGCTCCTTTTCCAATCCTCTTGATATCGAAAAACTA	187	191	CAGTGAAAGATAAATGATCGGTTAAGACGGTAATACTAGATGCTGAAAATTCTCCTGCCAAACAAATAAGCTAAAGTAACGACCACGTTAATGGCTCCTTTTCCAATCCTCTTGATATCGAAAAACTAGGAGCCATTAACGTGGTCATGTTTTAGAGCTAGAAATAGCAAGGCCGAGGACGGCT	Asn	End	TGG	Asn187End1
ATTGGAGTTGCTTATTTGTT	TTTTCGATATCAAGAGGATTGGAAAAGGAGCCATTAACGTGGTCATTGGATTAGCTTATTTGCTTAGCAGGAGAATTTTCAGCATCTAGTATTACCGTCTTAATGTTGAGCCTGTTT	187	173	CAGTGAAAGATAAATGATCGGTTTTCGATATCAAGAGGATTGGAAAAGGAGCCATTAACGTGGTCATTGGATTAGCTTATTTGCTTAGCAGGAGAATTTTCAGCATCTAGTATTACCGTCTTAATGTTGAGCCTGTTTATTGGAGTTGCTTATTTGTTGTTTTAGAGCTAGAAATAGCAAGGAT	Asn	End	TGG	Asn187End2
TGGAAAAGGAGCCATTAACG	AGACGGTAATACTAGATGCTGAAAATTCTCCTGCCAAACAAATAAGCAACTAAAATGATCATGTTAATGGCTCCTTTTCCAATCCTCTTGATATCGAAAAACTAGCTGAAA	190	198	CAGTGAAAGATAAATGATCGGAGACGGTAATACTAGATGCTGAAAATTCTCCTGCCAAACAAATAAGCAACTAAAATGATCATGTTAATGGCTCCTTTTCCAATCCTCTTGATATCGAAAAACTAGCTGAAATGGAAAAGGAGCCATTAACGGTTTTAGAGCTAGAAATAGCAAGCATGCTGCT	Ser	End	TGG	Ser190End0
GGAGCCATTAACGTGGTCAT	AGACGGTAATACTAGATGCTGAAAATTCTCCTGCCAAACAAATAAGCAACTAAAATGACCACGTTAATGGCTCCTTTTCCAATCCTCTTGATATCGAAAAACTA	190	191	CAGTGAAAGATAAATGATCGGAGACGGTAATACTAGATGCTGAAAATTCTCCTGCCAAACAAATAAGCAACTAAAATGACCACGTTAATGGCTCCTTTTCCAATCCTCTTGATATCGAAAAACTAGGAGCCATTAACGTGGTCATGTTTTAGAGCTAGAAATAGCAAGTCGCATAGGCACAGGT	Ser	End	TGG	Ser190End1
AACTCCAATGACCACGTTAA	AGACGGTAATACTAGATGCTGAAAATTCTCCTGCCAAACAAATAAGCAACTAAAATGACCACGTAAACGGTTCCTTTTCCAATCCTCTTGATATCGAAAAACTAGCTGAAAAATGTGATG	190	207	CAGTGAAAGATAAATGATCGGAGACGGTAATACTAGATGCTGAAAATTCTCCTGCCAAACAAATAAGCAACTAAAATGACCACGTAAACGGTTCCTTTTCCAATCCTCTTGATATCGAAAAACTAGCTGAAAAATGTGATGAACTCCAATGACCACGTTAAGTTTTAGAGCTAGAAATAGCAAG	Ser	End	TGG	Ser190End2
ATTGGAGTTGCTTATTTGTT	AAACAGGCTCAACATTAAGACGGTAATACTAGATGCTGAAAATTCTCCTGCTAAGCAAATAAGCAACTAAAATGACCACGTTAATGGCTCCTTTTCCAATCCTCTTGATATCGAAAAACT	190	173	CAGTGAAAGATAAATGATCGGAAACAGGCTCAACATTAAGACGGTAATACTAGATGCTGAAAATTCTCCTGCTAAGCAAATAAGCAACTAAAATGACCACGTTAATGGCTCCTTTTCCAATCCTCTTGATATCGAAAAACTATTGGAGTTGCTTATTTGTTGTTTTAGAGCTAGAAATAGCAAG	Ser	End	TGG	Ser190End3
TGGAAAAGGAGCCATTAACG	CGGTAATACTAGATGCTGAAAATTCTCCTGCCAAACAAATAAGCAACTCCTAAGATCATGTTAATGGCTCCTTTTCCAATCCTCTTGATATCGAAAAACTAGCTGAAA	193	198	CAGTGAAAGATAAATGATCGGCGGTAATACTAGATGCTGAAAATTCTCCTGCCAAACAAATAAGCAACTCCTAAGATCATGTTAATGGCTCCTTTTCCAATCCTCTTGATATCGAAAAACTAGCTGAAATGGAAAAGGAGCCATTAACGGTTTTAGAGCTAGAAATAGCAAGACAAGCTCGGCA	Asn	End	TGG	Asn193End0
GGAGCCATTAACGTGGTCAT	GACGGTAATACTAGATGCTGAAAATTCTCCTGCCAAACAAATAAGCAACAGTTAAGACCACGTTAATGGCTCCTTTTCCAATCCTCTTGATATCGAAAAACTAGC	193	191	CAGTGAAAGATAAATGATCGGGACGGTAATACTAGATGCTGAAAATTCTCCTGCCAAACAAATAAGCAACAGTTAAGACCACGTTAATGGCTCCTTTTCCAATCCTCTTGATATCGAAAAACTAGCGGAGCCATTAACGTGGTCATGTTTTAGAGCTAGAAATAGCAAGTCGGGCTCGTATATG	Asn	End	TGG	Asn193End1
AACTCCAATGACCACGTTAA	CGGTAATACTAGATGCTGAAAATTCTCCTGCCAAACAAATAAGCAACTCCTAAGACCACGTAAACGGTTCCTTTTCCAATCCTCTTGATATCGAAAAACTAGCTGAAAAATGTGATG	193	207	CAGTGAAAGATAAATGATCGGCGGTAATACTAGATGCTGAAAATTCTCCTGCCAAACAAATAAGCAACTCCTAAGACCACGTAAACGGTTCCTTTTCCAATCCTCTTGATATCGAAAAACTAGCTGAAAAATGTGATGAACTCCAATGACCACGTTAAGTTTTAGAGCTAGAAATAGCAAGGGG	Asn	End	TGG	Asn193End2
TGGAAAAGGAGCCATTAACG	TAATACTAGATGCTGAAAATTCTCCTGCCAAACAAATAAGCAACTCCAATTGACATGTTAATGGCTCCTTTTCCAATCCTCTTGATATCGAAAAACTAGCTGAAA	196	198	CAGTGAAAGATAAATGATCGGTAATACTAGATGCTGAAAATTCTCCTGCCAAACAAATAAGCAACTCCAATTGACATGTTAATGGCTCCTTTTCCAATCCTCTTGATATCGAAAAACTAGCTGAAATGGAAAAGGAGCCATTAACGGTTTTAGAGCTAGAAATAGCAAGAACTGTCAAGGGTGG	Asp	End	TGG	Asp196End0
GGAGCCATTAACGTGGTCAT	GACGGTAATACTAGATGCTGAAAATTCTCCTGCCAAACAAATAAGCAACAGTAATTAACACGTTAATGGCTCCTTTTCCAATCCTCTTGATATCGAAAAACTAGCTGA	196	191	CAGTGAAAGATAAATGATCGGGACGGTAATACTAGATGCTGAAAATTCTCCTGCCAAACAAATAAGCAACAGTAATTAACACGTTAATGGCTCCTTTTCCAATCCTCTTGATATCGAAAAACTAGCTGAGGAGCCATTAACGTGGTCATGTTTTAGAGCTAGAAATAGCAAGCTCTCGCATTCA	Asp	End	TGG	Asp196End1
GATATCAAGAGGATTGGAAA	TAATACTAGATGCTGAAAATTCTCCTGCCAAACAAATAAGCAACTCCAATTAACACGTTAATGGCAGTTTCTCCAATCCTCTTGATATCGAAAAACTAGCTGAAAAATGTGATGTGCTA	196	212	CAGTGAAAGATAAATGATCGGTAATACTAGATGCTGAAAATTCTCCTGCCAAACAAATAAGCAACTCCAATTAACACGTTAATGGCAGTTTCTCCAATCCTCTTGATATCGAAAAACTAGCTGAAAAATGTGATGTGCTAGATATCAAGAGGATTGGAAAGTTTTAGAGCTAGAAATAGCAAGT	Asp	End	AGG	Asp196End2
AACTCCAATGACCACGTTAA	TAATACTAGATGCTGAAAATTCTCCTGCCAAACAAATAAGCAACTCCAATTAACACGTAAACGGTTCCTTTTCCAATCCTCTTGATATCGAAAAACTAGCTGAAAAATGTGATG	196	207	CAGTGAAAGATAAATGATCGGTAATACTAGATGCTGAAAATTCTCCTGCCAAACAAATAAGCAACTCCAATTAACACGTAAACGGTTCCTTTTCCAATCCTCTTGATATCGAAAAACTAGCTGAAAAATGTGATGAACTCCAATGACCACGTTAAGTTTTAGAGCTAGAAATAGCAAGAGTGTC	Asp	End	TGG	Asp196End3
TGGAAAAGGAGCCATTAACG	ATACTAGATGCTGAAAATTCTCCTGCCAAACAAATAAGCAACTCCAATGACTAAGTTAATGGCTCCTTTTCCAATCCTCTTGATATCGAAAAACTAGCTGAAAA	199	198	CAGTGAAAGATAAATGATCGGATACTAGATGCTGAAAATTCTCCTGCCAAACAAATAAGCAACTCCAATGACTAAGTTAATGGCTCCTTTTCCAATCCTCTTGATATCGAAAAACTAGCTGAAAATGGAAAAGGAGCCATTAACGGTTTTAGAGCTAGAAATAGCAAGGCCGCCAAGACCCCTG	His	End	TGG	His199End0
GATATCAAGAGGATTGGAAA	TACTAGATGCTGAAAATTCTCCTGCCAAACAAATAAGCAACTCCAATGACTAAGTTAATGGCAGTTTCTCCAATCCTCTTGATATCGAAAAACTAGCTGAAAAATGTGATGTGCTA	199	212	CAGTGAAAGATAAATGATCGGTACTAGATGCTGAAAATTCTCCTGCCAAACAAATAAGCAACTCCAATGACTAAGTTAATGGCAGTTTCTCCAATCCTCTTGATATCGAAAAACTAGCTGAAAAATGTGATGTGCTAGATATCAAGAGGATTGGAAAGTTTTAGAGCTAGAAATAGCAAGGCGG	His	End	AGG	His199End1
AACTCCAATGACCACGTTAA	TACTAGATGCTGAAAATTCTCCTGCCAAACAAATAAGCAACTCCAATGACTAAGTAAACGGTTCCTTTTCCAATCCTCTTGATATCGAAAAACTAGCTGAAAAATGTGATG	199	207	CAGTGAAAGATAAATGATCGGTACTAGATGCTGAAAATTCTCCTGCCAAACAAATAAGCAACTCCAATGACTAAGTAAACGGTTCCTTTTCCAATCCTCTTGATATCGAAAAACTAGCTGAAAAATGTGATGAACTCCAATGACCACGTTAAGTTTTAGAGCTAGAAATAGCAAGACGTGGGGG	His	End	TGG	His199End2
GGAGCCATTAACGTGGTCAT	GACGGTAATACTAGATGCTGAAAATTCTCCTGCCAAACAAATAAGCAACAGTAATGACTAAGTTAATGGCTCCTTTTCCAATCCTCTTGATATCGAAAAACTAGCTGAAAA	199	191	CAGTGAAAGATAAATGATCGGGACGGTAATACTAGATGCTGAAAATTCTCCTGCCAAACAAATAAGCAACAGTAATGACTAAGTTAATGGCTCCTTTTCCAATCCTCTTGATATCGAAAAACTAGCTGAAAAGGAGCCATTAACGTGGTCATGTTTTAGAGCTAGAAATAGCAAGTGAAGCACC	His	End	TGG	His199End3
TGGAAAAGGAGCCATTAACG	ATACTAGATGCTGAAAATTCTCCTGCCAAACAAATAAGCAACTCCAATGACCATTGAAATGGCTCCTTTTCCAATCCTCTTGATATCGAAAAACTAGCTGAAAAATG	202	198	CAGTGAAAGATAAATGATCGGATACTAGATGCTGAAAATTCTCCTGCCAAACAAATAAGCAACTCCAATGACCATTGAAATGGCTCCTTTTCCAATCCTCTTGATATCGAAAAACTAGCTGAAAAATGTGGAAAAGGAGCCATTAACGGTTTTAGAGCTAGAAATAGCAAGAGGCGGCACGGAG	Val	End	TGG	Val202End0
GATATCAAGAGGATTGGAAA	TAGATGCTGAAAATTCTCCTGCCAAACAAATAAGCAACTCCAATGACCACTAAAATGGCAGTTTCTCCAATCCTCTTGATATCGAAAAACTAGCTGAAAAATGTGATGTGCTA	202	212	CAGTGAAAGATAAATGATCGGTAGATGCTGAAAATTCTCCTGCCAAACAAATAAGCAACTCCAATGACCACTAAAATGGCAGTTTCTCCAATCCTCTTGATATCGAAAAACTAGCTGAAAAATGTGATGTGCTAGATATCAAGAGGATTGGAAAGTTTTAGAGCTAGAAATAGCAAGTCTACGC	Val	End	AGG	Val202End1
AACTCCAATGACCACGTTAA	TAGATGCTGAAAATTCTCCTGCCAAACAAATAAGCAACTCCAATGACCACTGAAACGGTTCCTTTTCCAATCCTCTTGATATCGAAAAACTAGCTGAAAAATGTGATG	202	207	CAGTGAAAGATAAATGATCGGTAGATGCTGAAAATTCTCCTGCCAAACAAATAAGCAACTCCAATGACCACTGAAACGGTTCCTTTTCCAATCCTCTTGATATCGAAAAACTAGCTGAAAAATGTGATGAACTCCAATGACCACGTTAAGTTTTAGAGCTAGAAATAGCAAGTAAACGGTACAT	Val	End	TGG	Val202End2
GGAGCCATTAACGTGGTCAT	GACGGTAATACTAGATGCTGAAAATTCTCCTGCCAAACAAATAAGCAACAGTAATGACCACTAAAATGGCTCCTTTTCCAATCCTCTTGATATCGAAAAACTAGCTGAAAAATG	202	191	CAGTGAAAGATAAATGATCGGGACGGTAATACTAGATGCTGAAAATTCTCCTGCCAAACAAATAAGCAACAGTAATGACCACTAAAATGGCTCCTTTTCCAATCCTCTTGATATCGAAAAACTAGCTGAAAAATGGGAGCCATTAACGTGGTCATGTTTTAGAGCTAGAAATAGCAAGCTCCCT	Val	End	TGG	Val202End3
GATATCAAGAGGATTGGAAA	ATGCTGAAAATTCTCCTGCCAAACAAATAAGCAACTCCAATGACCACGTTTAAGGCAGTTTCTCCAATCCTCTTGATATCGAAAAACTAGCTGAAAAATGTGATGTGCTA	205	212	CAGTGAAAGATAAATGATCGGATGCTGAAAATTCTCCTGCCAAACAAATAAGCAACTCCAATGACCACGTTTAAGGCAGTTTCTCCAATCCTCTTGATATCGAAAAACTAGCTGAAAAATGTGATGTGCTAGATATCAAGAGGATTGGAAAGTTTTAGAGCTAGAAATAGCAAGCGACCCAAGG	Asn	End	AGG	Asn205End0
TGGAAAAGGAGCCATTAACG	ATACTAGATGCTGAAAATTCTCCTGCCAAACAAATAAGCAACTCCAATGACCATGTATAAGGCTCCTTTTCCAATCCTCTTGATATCGAAAAACTAGCTGAAAAATGTGA	205	198	CAGTGAAAGATAAATGATCGGATACTAGATGCTGAAAATTCTCCTGCCAAACAAATAAGCAACTCCAATGACCATGTATAAGGCTCCTTTTCCAATCCTCTTGATATCGAAAAACTAGCTGAAAAATGTGATGGAAAAGGAGCCATTAACGGTTTTAGAGCTAGAAATAGCAAGTATCTGAATA	Asn	End	TGG	Asn205End1
AACTCCAATGACCACGTTAA	ATGCTGAAAATTCTCCTGCCAAACAAATAAGCAACTCCAATGACCACGTATGAGGTTCCTTTTCCAATCCTCTTGATATCGAAAAACTAGCTGAAAAATGTGATG	205	207	CAGTGAAAGATAAATGATCGGATGCTGAAAATTCTCCTGCCAAACAAATAAGCAACTCCAATGACCACGTATGAGGTTCCTTTTCCAATCCTCTTGATATCGAAAAACTAGCTGAAAAATGTGATGAACTCCAATGACCACGTTAAGTTTTAGAGCTAGAAATAGCAAGGTCACCATTTTCTCA	Asn	End	TGG	Asn205End2
GGAGCCATTAACGTGGTCAT	GACGGTAATACTAGATGCTGAAAATTCTCCTGCCAAACAAATAAGCAACAGTAATGACCACGTTTAAGGCTCCTTTTCCAATCCTCTTGATATCGAAAAACTAGCTGAAAAATGTGA	205	191	CAGTGAAAGATAAATGATCGGGACGGTAATACTAGATGCTGAAAATTCTCCTGCCAAACAAATAAGCAACAGTAATGACCACGTTTAAGGCTCCTTTTCCAATCCTCTTGATATCGAAAAACTAGCTGAAAAATGTGAGGAGCCATTAACGTGGTCATGTTTTAGAGCTAGAAATAGCAAGCAG	Asn	End	TGG	Asn205End3
GATATCAAGAGGATTGGAAA	CTGAAAATTCTCCTGCCAAACAAATAAGCAACTCCAATGACCACGTTAATTAAAGTTTCTCCAATCCTCTTGATATCGAAAAACTAGCTGAAAAATGTGATGTGCTA	208	212	CAGTGAAAGATAAATGATCGGCTGAAAATTCTCCTGCCAAACAAATAAGCAACTCCAATGACCACGTTAATTAAAGTTTCTCCAATCCTCTTGATATCGAAAAACTAGCTGAAAAATGTGATGTGCTAGATATCAAGAGGATTGGAAAGTTTTAGAGCTAGAAATAGCAAGATCCGAGCTGGGC	Gly	End	AGG	Gly208End0
AACTCCAATGACCACGTTAA	GCTGAAAATTCTCCTGCCAAACAAATAAGCAACTCCAATGACCACGTTAATTAATCCTTTTCCAATCCTCTTGATATCGAAAAACTAGCTGAAAAATGTGATGT	208	207	CAGTGAAAGATAAATGATCGGGCTGAAAATTCTCCTGCCAAACAAATAAGCAACTCCAATGACCACGTTAATTAATCCTTTTCCAATCCTCTTGATATCGAAAAACTAGCTGAAAAATGTGATGTAACTCCAATGACCACGTTAAGTTTTAGAGCTAGAAATAGCAAGGGATGCAAGTTCAATA	Gly	End	TGG	Gly208End1
TGGAAAAGGAGCCATTAACG	ATACTAGATGCTGAAAATTCTCCTGCCAAACAAATAAGCAACTCCAATGACCATGTAAATTAATCCTTTTCCAATCCTCTTGATATCGAAAAACTAGCTGAAAAATGTGATGT	208	198	CAGTGAAAGATAAATGATCGGATACTAGATGCTGAAAATTCTCCTGCCAAACAAATAAGCAACTCCAATGACCATGTAAATTAATCCTTTTCCAATCCTCTTGATATCGAAAAACTAGCTGAAAAATGTGATGTTGGAAAAGGAGCCATTAACGGTTTTAGAGCTAGAAATAGCAAGCTGGTGG	Gly	End	TGG	Gly208End2
GGAGCCATTAACGTGGTCAT	GACGGTAATACTAGATGCTGAAAATTCTCCTGCCAAACAAATAAGCAACAGTAATGACCACGTTAATTAATCCTTTTCCAATCCTCTTGATATCGAAAAACTAGCTGAAAAATGTGATGT	208	191	CAGTGAAAGATAAATGATCGGGACGGTAATACTAGATGCTGAAAATTCTCCTGCCAAACAAATAAGCAACAGTAATGACCACGTTAATTAATCCTTTTCCAATCCTCTTGATATCGAAAAACTAGCTGAAAAATGTGATGTGGAGCCATTAACGTGGTCATGTTTTAGAGCTAGAAATAGCAAG	Gly	End	TGG	Gly208End3
GATATCAAGAGGATTGGAAA	AAAATTCTCCTGCCAAACAAATAAGCAACTCCAATGACCACGTTAATGGCTAATTTTCCAATCCTCTTGATATCGAAAAACTAGCTGAAAAATGTGATGTGCTA	211	212	CAGTGAAAGATAAATGATCGGAAAATTCTCCTGCCAAACAAATAAGCAACTCCAATGACCACGTTAATGGCTAATTTTCCAATCCTCTTGATATCGAAAAACTAGCTGAAAAATGTGATGTGCTAGATATCAAGAGGATTGGAAAGTTTTAGAGCTAGAAATAGCAAGCAGCTCGACAAAGTAA	Ser	End	AGG	Ser211End0
AACTCCAATGACCACGTTAA	GCTGAAAATTCTCCTGCCAAACAAATAAGCAACTCCAATGACCACGTAAATGGTTAATTTTCCAATCCTCTTGATATCGAAAAACTAGCTGAAAAATGTGATGTGCT	211	207	CAGTGAAAGATAAATGATCGGGCTGAAAATTCTCCTGCCAAACAAATAAGCAACTCCAATGACCACGTAAATGGTTAATTTTCCAATCCTCTTGATATCGAAAAACTAGCTGAAAAATGTGATGTGCTAACTCCAATGACCACGTTAAGTTTTAGAGCTAGAAATAGCAAGCCCCCCGATTGGG	Ser	End	TGG	Ser211End1
TGGAAAAGGAGCCATTAACG	ATACTAGATGCTGAAAATTCTCCTGCCAAACAAATAAGCAACTCCAATGACCATGTAAATGGCTAATTTTCCAATCCTCTTGATATCGAAAAACTAGCTGAAAAATGTGATGTGCT	211	198	CAGTGAAAGATAAATGATCGGATACTAGATGCTGAAAATTCTCCTGCCAAACAAATAAGCAACTCCAATGACCATGTAAATGGCTAATTTTCCAATCCTCTTGATATCGAAAAACTAGCTGAAAAATGTGATGTGCTTGGAAAAGGAGCCATTAACGGTTTTAGAGCTAGAAATAGCAAGCCGC	Ser	End	TGG	Ser211End2
GATATCAAGAGGATTGGAAA	AAATTCTCCTGCCAAACAAATAAGCAACTCCAATGACCACGTTAATGGCAGTTAATCCAATCCTCTTGATATCGAAAAACTAGCTGAAAAATGTGATGTGCTAAC	214	212	CAGTGAAAGATAAATGATCGGAAATTCTCCTGCCAAACAAATAAGCAACTCCAATGACCACGTTAATGGCAGTTAATCCAATCCTCTTGATATCGAAAAACTAGCTGAAAAATGTGATGTGCTAACGATATCAAGAGGATTGGAAAGTTTTAGAGCTAGAAATAGCAAGTTAGATAATTGCACA	Phe	End	AGG	Phe214End0
AACTCCAATGACCACGTTAA	GCTGAAAATTCTCCTGCCAAACAAATAAGCAACTCCAATGACCACGTAAATGGTTCCTAATCCAATCCTCTTGATATCGAAAAACTAGCTGAAAAATGTGATGTGCTAAC	214	207	CAGTGAAAGATAAATGATCGGGCTGAAAATTCTCCTGCCAAACAAATAAGCAACTCCAATGACCACGTAAATGGTTCCTAATCCAATCCTCTTGATATCGAAAAACTAGCTGAAAAATGTGATGTGCTAACAACTCCAATGACCACGTTAAGTTTTAGAGCTAGAAATAGCAAGCCGTACTTTA	Phe	End	TGG	Phe214End1
TGGAAAAGGAGCCATTAACG	ATACTAGATGCTGAAAATTCTCCTGCCAAACAAATAAGCAACTCCAATGACCATGTAAATGGCTCCTAATCCAATCCTCTTGATATCGAAAAACTAGCTGAAAAATGTGATGTGCTAAC	214	198	CAGTGAAAGATAAATGATCGGATACTAGATGCTGAAAATTCTCCTGCCAAACAAATAAGCAACTCCAATGACCATGTAAATGGCTCCTAATCCAATCCTCTTGATATCGAAAAACTAGCTGAAAAATGTGATGTGCTAACTGGAAAAGGAGCCATTAACGGTTTTAGAGCTAGAAATAGCAAGC	Phe	End	TGG	Phe214End2
AACTCCAATGACCACGTTAA	GCTGAAAATTCTCCTGCCAAACAAATAAGCAACTCCAATGACCACGTAAATGGTTCCTTTTAAAATCCTCTTGATATCGAAAAACTAGCTGAAAAATGTGATGTGCTAACGAT	217	207	CAGTGAAAGATAAATGATCGGGCTGAAAATTCTCCTGCCAAACAAATAAGCAACTCCAATGACCACGTAAATGGTTCCTTTTAAAATCCTCTTGATATCGAAAAACTAGCTGAAAAATGTGATGTGCTAACGATAACTCCAATGACCACGTTAAGTTTTAGAGCTAGAAATAGCAAGCCATCAG	Ser	End	TGG	Ser217End0
AACTCCAATGACCACGTTAA	GCTGAAAATTCTCCTGCCAAACAAATAAGCAACTCCAATGACCACGTAAATGGTTCCTTTTCCTAACCTCTTGATATCGAAAAACTAGCTGAAAAATGTGATGTGCTAACGATTGA	220	207	CAGTGAAAGATAAATGATCGGGCTGAAAATTCTCCTGCCAAACAAATAAGCAACTCCAATGACCACGTAAATGGTTCCTTTTCCTAACCTCTTGATATCGAAAAACTAGCTGAAAAATGTGATGTGCTAACGATTGAAACTCCAATGACCACGTTAAGTTTTAGAGCTAGAAATAGCAAGCCGA	Asn	End	TGG	Asn220End0
AACTCCAATGACCACGTTAA	GCTGAAAATTCTCCTGCCAAACAAATAAGCAACTCCAATGACCACGTAAATGGTTCCTTTTCCAATTAACTTGATATCGAAAAACTAGCTGAAAAATGTGATGTGCTAACGATTGAGAT	223	207	CAGTGAAAGATAAATGATCGGGCTGAAAATTCTCCTGCCAAACAAATAAGCAACTCCAATGACCACGTAAATGGTTCCTTTTCCAATTAACTTGATATCGAAAAACTAGCTGAAAAATGTGATGTGCTAACGATTGAGATAACTCCAATGACCACGTTAAGTTTTAGAGCTAGAAATAGCAAGG	Pro	End	TGG	Pro223End0
ACTTGAAGATTCTTTAGTGT	TTGATATCGAAAAACTAGCTGAAAAATGTGATGTGCTAACGATTGAGATTTAACATGTTGATGTTCCAACTCTAAAGAATCTTCAAGTAAAACATCCCAAATTAAAAATTTACCCTTC	277	292	CAGTGAAAGATAAATGATCGGTTGATATCGAAAAACTAGCTGAAAAATGTGATGTGCTAACGATTGAGATTTAACATGTTGATGTTCCAACTCTAAAGAATCTTCAAGTAAAACATCCCAAATTAAAAATTTACCCTTCACTTGAAGATTCTTTAGTGTGTTTTAGAGCTAGAAATAGCAAGGT	Glu	End	AGG	Glu277End0
ACTTGAAGATTCTTTAGTGT	ATATCGAAAAACTAGCTGAAAAATGTGATGTGCTAACGATTGAGATTGAGTAAGTTGATGTTCCAACTCTAAAGAATCTTCAAGTAAAACATCCCAAATTAAAAATTTACCCTTC	280	292	CAGTGAAAGATAAATGATCGGATATCGAAAAACTAGCTGAAAAATGTGATGTGCTAACGATTGAGATTGAGTAAGTTGATGTTCCAACTCTAAAGAATCTTCAAGTAAAACATCCCAAATTAAAAATTTACCCTTCACTTGAAGATTCTTTAGTGTGTTTTAGAGCTAGAAATAGCAAGTTCCC	His	End	AGG	His280End0
ACTTGAAGATTCTTTAGTGT	TCGAAAAACTAGCTGAAAAATGTGATGTGCTAACGATTGAGATTGAGCATTAAGATGTTCCAACTCTAAAGAATCTTCAAGTAAAACATCCCAAATTAAAAATTTACCCTTC	283	292	CAGTGAAAGATAAATGATCGGTCGAAAAACTAGCTGAAAAATGTGATGTGCTAACGATTGAGATTGAGCATTAAGATGTTCCAACTCTAAAGAATCTTCAAGTAAAACATCCCAAATTAAAAATTTACCCTTCACTTGAAGATTCTTTAGTGTGTTTTAGAGCTAGAAATAGCAAGCATTTCAC	Val	End	AGG	Val283End0
ACTTGAAGATTCTTTAGTGT	AAAAACTAGCTGAAAAATGTGATGTGCTAACGATTGAGATTGAGCATGTTTAAGTTCCAACTCTAAAGAATCTTCAAGTAAAACATCCCAAATTAAAAATTTACCCTTC	286	292	CAGTGAAAGATAAATGATCGGAAAAACTAGCTGAAAAATGTGATGTGCTAACGATTGAGATTGAGCATGTTTAAGTTCCAACTCTAAAGAATCTTCAAGTAAAACATCCCAAATTAAAAATTTACCCTTCACTTGAAGATTCTTTAGTGTGTTTTAGAGCTAGAAATAGCAAGCCCGTTGGCTC	Asp	End	AGG	Asp286End0
ACTTGAAGATTCTTTAGTGT	AACTAGCTGAAAAATGTGATGTGCTAACGATTGAGATTGAGCATGTTGATTAACCAACTCTAAAGAATCTTCAAGTAAAACATCCCAAATTAAAAATTTACCCTTC	289	292	CAGTGAAAGATAAATGATCGGAACTAGCTGAAAAATGTGATGTGCTAACGATTGAGATTGAGCATGTTGATTAACCAACTCTAAAGAATCTTCAAGTAAAACATCCCAAATTAAAAATTTACCCTTCACTTGAAGATTCTTTAGTGTGTTTTAGAGCTAGAAATAGCAAGTTAACAGACTTCCT	Val	End	AGG	Val289End0
ACTTGAAGATTCTTTAGTGT	TAGCTGAAAAATGTGATGTGCTAACGATTGAGATTGAGCATGTTGATGTTTAAACACTAAAGAATCTTCAAGTAAAACATCCCAAATTAAAAATTTACCCTTC	292	292	CAGTGAAAGATAAATGATCGGTAGCTGAAAAATGTGATGTGCTAACGATTGAGATTGAGCATGTTGATGTTTAAACACTAAAGAATCTTCAAGTAAAACATCCCAAATTAAAAATTTACCCTTCACTTGAAGATTCTTTAGTGTGTTTTAGAGCTAGAAATAGCAAGTTATCGGTCGATTAGAG	Pro	End	AGG	Pro292End0
ACTTGAAGATTCTTTAGTGT	TAGCTGAAAAATGTGATGTGCTAACGATTGAGATTGAGCATGTTGATGTTCCATGACTAAAGAATCTTCAAGTAAAACATCCCAAATTAAAAATTTACCCTTCTCC	295	292	CAGTGAAAGATAAATGATCGGTAGCTGAAAAATGTGATGTGCTAACGATTGAGATTGAGCATGTTGATGTTCCATGACTAAAGAATCTTCAAGTAAAACATCCCAAATTAAAAATTTACCCTTCTCCACTTGAAGATTCTTTAGTGTGTTTTAGAGCTAGAAATAGCAAGATACCGGTCAATTT	Thr	End	AGG	Thr295End0
ACTTGAAGATTCTTTAGTGT	TAGCTGAAAAATGTGATGTGCTAACGATTGAGATTGAGCATGTTGATGTTCCAACTTAAAAGAATCTTCAAGTAAAACATCCCAAATTAAAAATTTACCCTTCTCCAGA	298	292	CAGTGAAAGATAAATGATCGGTAGCTGAAAAATGTGATGTGCTAACGATTGAGATTGAGCATGTTGATGTTCCAACTTAAAAGAATCTTCAAGTAAAACATCCCAAATTAAAAATTTACCCTTCTCCAGAACTTGAAGATTCTTTAGTGTGTTTTAGAGCTAGAAATAGCAAGTCAGGTAGCTC	Leu	End	AGG	Leu298End0
ACTTGAAGATTCTTTAGTGT	TAGCTGAAAAATGTGATGTGCTAACGATTGAGATTGAGCATGTTGATGTTCCAACTCTATAAAATCTTCAAGTAAAACATCCCAAATTAAAAATTTACCCTTCTCCAGAAAC	301	292	CAGTGAAAGATAAATGATCGGTAGCTGAAAAATGTGATGTGCTAACGATTGAGATTGAGCATGTTGATGTTCCAACTCTATAAAATCTTCAAGTAAAACATCCCAAATTAAAAATTTACCCTTCTCCAGAAACACTTGAAGATTCTTTAGTGTGTTTTAGAGCTAGAAATAGCAAGACCGTCAA	Lys	End	AGG	Lys301End0
ACTTGAAGATTCTTTAGTGT	TAGCTGAAAAATGTGATGTGCTAACGATTGAGATTGAGCATGTTGATGTTCCAACTCTAAAGTAACTTCAAGTAAAACATCCCAAATTAAAAATTTACCCTTCTCCAGAAACAAT	304	292	CAGTGAAAGATAAATGATCGGTAGCTGAAAAATGTGATGTGCTAACGATTGAGATTGAGCATGTTGATGTTCCAACTCTAAAGTAACTTCAAGTAAAACATCCCAAATTAAAAATTTACCCTTCTCCAGAAACAATACTTGAAGATTCTTTAGTGTGTTTTAGAGCTAGAAATAGCAAGAGCCG	Asn	End	AGG	Asn304End0
ACTTGAAGATTCTTTAGTGT	TAGCTGAAAAATGTGATGTGCTAACGATTGAGATTGAGCATGTTGATGTTCCAACTCTAAAGAATTAACAAGTAAAACATCCCAAATTAAAAATTTACCCTTCTCCAGAAACAATCAG	307	292	CAGTGAAAGATAAATGATCGGTAGCTGAAAAATGTGATGTGCTAACGATTGAGATTGAGCATGTTGATGTTCCAACTCTAAAGAATTAACAAGTAAAACATCCCAAATTAAAAATTTACCCTTCTCCAGAAACAATCAGACTTGAAGATTCTTTAGTGTGTTTTAGAGCTAGAAATAGCAAGTG	Leu	End	AGG	Leu307End0
ATCTGATTGTTTCTGGAGAA	AGATTGAGCATGTTGATGTTCCTACACTAAAGAATCTTCAAGTAAAACATTAAAAATTAAAAATTTATCCATCTCCAGAAACAATCAGATTGATACAAGACAAATATATTCAAAAAGAGC	322	339	CAGTGAAAGATAAATGATCGGAGATTGAGCATGTTGATGTTCCTACACTAAAGAATCTTCAAGTAAAACATTAAAAATTAAAAATTTATCCATCTCCAGAAACAATCAGATTGATACAAGACAAATATATTCAAAAAGAGCATCTGATTGTTTCTGGAGAAGTTTTAGAGCTAGAAATAGCAAG	Pro	End	GGG	Pro322End0
ATCTGATTGTTTCTGGAGAA	TTGAGCATGTTGATGTTCCTACACTAAAGAATCTTCAAGTAAAACATCCCTAATTAAAAATTTATCCATCTCCAGAAACAATCAGATTGATACAAGACAAATATATTCAAAAAGAGC	325	339	CAGTGAAAGATAAATGATCGGTTGAGCATGTTGATGTTCCTACACTAAAGAATCTTCAAGTAAAACATCCCTAATTAAAAATTTATCCATCTCCAGAAACAATCAGATTGATACAAGACAAATATATTCAAAAAGAGCATCTGATTGTTTCTGGAGAAGTTTTAGAGCTAGAAATAGCAAGATG	Lys	End	GGG	Lys325End0
AATCTGATTGTTTCTGGAGA	TTGAGCATGTTGATGTTCCTACACTAAAGAATCTTCAAGTAAAACATCCCTAATTAAAAATTTACCCAAGCCCAGAAACAATCAGATTGATACAAGACAAATATATTCAAAAAGAGCA	325	340	CAGTGAAAGATAAATGATCGGTTGAGCATGTTGATGTTCCTACACTAAAGAATCTTCAAGTAAAACATCCCTAATTAAAAATTTACCCAAGCCCAGAAACAATCAGATTGATACAAGACAAATATATTCAAAAAGAGCAAATCTGATTGTTTCTGGAGAGTTTTAGAGCTAGAAATAGCAAGGA	Lys	End	AGG	Lys325End1
ATCTGATTGTTTCTGGAGAA	AGCATGTTGATGTTCCTACACTAAAGAATCTTCAAGTAAAACATCCCAAATAAAAAATTTATCCATCTCCAGAAACAATCAGATTGATACAAGACAAATATATTCAAAAAGAGC	328	339	CAGTGAAAGATAAATGATCGGAGCATGTTGATGTTCCTACACTAAAGAATCTTCAAGTAAAACATCCCAAATAAAAAATTTATCCATCTCCAGAAACAATCAGATTGATACAAGACAAATATATTCAAAAAGAGCATCTGATTGTTTCTGGAGAAGTTTTAGAGCTAGAAATAGCAAGAAGAGT	Leu	End	GGG	Leu328End0
AATCTGATTGTTTCTGGAGA	AGCATGTTGATGTTCCTACACTAAAGAATCTTCAAGTAAAACATCCCAAATAAAAAATTTACCCAAGCCCAGAAACAATCAGATTGATACAAGACAAATATATTCAAAAAGAGCA	328	340	CAGTGAAAGATAAATGATCGGAGCATGTTGATGTTCCTACACTAAAGAATCTTCAAGTAAAACATCCCAAATAAAAAATTTACCCAAGCCCAGAAACAATCAGATTGATACAAGACAAATATATTCAAAAAGAGCAAATCTGATTGTTTCTGGAGAGTTTTAGAGCTAGAAATAGCAAGAATGA	Leu	End	AGG	Leu328End1
ATCTGATTGTTTCTGGAGAA	ATGTTGATGTTCCTACACTAAAGAATCTTCAAGTAAAACATCCCAAATTATAAATTTATCCATCTCCAGAAACAATCAGATTGATACAAGACAAATATATTCAAAAAGAGC	331	339	CAGTGAAAGATAAATGATCGGATGTTGATGTTCCTACACTAAAGAATCTTCAAGTAAAACATCCCAAATTATAAATTTATCCATCTCCAGAAACAATCAGATTGATACAAGACAAATATATTCAAAAAGAGCATCTGATTGTTTCTGGAGAAGTTTTAGAGCTAGAAATAGCAAGAGACTGGCA	Lys	End	GGG	Lys331End0
AATCTGATTGTTTCTGGAGA	ATGTTGATGTTCCTACACTAAAGAATCTTCAAGTAAAACATCCCAAATTATAAATTTACCCAAGCCCAGAAACAATCAGATTGATACAAGACAAATATATTCAAAAAGAGCA	331	340	CAGTGAAAGATAAATGATCGGATGTTGATGTTCCTACACTAAAGAATCTTCAAGTAAAACATCCCAAATTATAAATTTACCCAAGCCCAGAAACAATCAGATTGATACAAGACAAATATATTCAAAAAGAGCAAATCTGATTGTTTCTGGAGAGTTTTAGAGCTAGAAATAGCAAGACGTCCAC	Lys	End	AGG	Lys331End1
TGTATCAATCTGATTGTTTC	ATGTTGATGTTCCTACACTAAAGAATCTTCAAGTAAAACATCCCAAATTATAAATTTACCCTTCTCCTGAGACAATCAGATTGATACAAGACAAATATATTCAAAAAGAGCATTTAAT	331	346	CAGTGAAAGATAAATGATCGGATGTTGATGTTCCTACACTAAAGAATCTTCAAGTAAAACATCCCAAATTATAAATTTACCCTTCTCCTGAGACAATCAGATTGATACAAGACAAATATATTCAAAAAGAGCATTTAATTGTATCAATCTGATTGTTTCGTTTTAGAGCTAGAAATAGCAAGTC	Lys	End	TGG	Lys331End2
ATCTGATTGTTTCTGGAGAA	TTGATGTTCCTACACTAAAGAATCTTCAAGTAAAACATCCCAAATTAAAATAATATCCATCTCCAGAAACAATCAGATTGATACAAGACAAATATATTCAAAAAGAGC	334	339	CAGTGAAAGATAAATGATCGGTTGATGTTCCTACACTAAAGAATCTTCAAGTAAAACATCCCAAATTAAAATAATATCCATCTCCAGAAACAATCAGATTGATACAAGACAAATATATTCAAAAAGAGCATCTGATTGTTTCTGGAGAAGTTTTAGAGCTAGAAATAGCAAGTGACAGTGTGAT	Ile	End	GGG	Ile334End0
AATCTGATTGTTTCTGGAGA	TTGATGTTCCTACACTAAAGAATCTTCAAGTAAAACATCCCAAATTAAAATAATACCCAAGCCCAGAAACAATCAGATTGATACAAGACAAATATATTCAAAAAGAGCA	334	340	CAGTGAAAGATAAATGATCGGTTGATGTTCCTACACTAAAGAATCTTCAAGTAAAACATCCCAAATTAAAATAATACCCAAGCCCAGAAACAATCAGATTGATACAAGACAAATATATTCAAAAAGAGCAAATCTGATTGTTTCTGGAGAGTTTTAGAGCTAGAAATAGCAAGCGCATCGAGGT	Ile	End	AGG	Ile334End1
TGTATCAATCTGATTGTTTC	TTGATGTTCCTACACTAAAGAATCTTCAAGTAAAACATCCCAAATTAAAATAATACCCTTCTCCTGAGACAATCAGATTGATACAAGACAAATATATTCAAAAAGAGCATTTAAT	334	346	CAGTGAAAGATAAATGATCGGTTGATGTTCCTACACTAAAGAATCTTCAAGTAAAACATCCCAAATTAAAATAATACCCTTCTCCTGAGACAATCAGATTGATACAAGACAAATATATTCAAAAAGAGCATTTAATTGTATCAATCTGATTGTTTCGTTTTAGAGCTAGAAATAGCAAGGTCAC	Ile	End	TGG	Ile334End2
ATCTGATTGTTTCTGGAGAA	ATGTTCCTACACTAAAGAATCTTCAAGTAAAACATCCCAAATTAAAAATTTGACCATCTCCAGAAACAATCAGATTGATACAAGACAAATATATTCAAAAAGAGC	337	339	CAGTGAAAGATAAATGATCGGATGTTCCTACACTAAAGAATCTTCAAGTAAAACATCCCAAATTAAAAATTTGACCATCTCCAGAAACAATCAGATTGATACAAGACAAATATATTCAAAAAGAGCATCTGATTGTTTCTGGAGAAGTTTTAGAGCTAGAAATAGCAAGCACCCTTCCCCCAAT	Tyr	End	GGG	Tyr337End0
AATCTGATTGTTTCTGGAGA	ATGTTCCTACACTAAAGAATCTTCAAGTAAAACATCCCAAATTAAAAATTTAACCAAGCCCAGAAACAATCAGATTGATACAAGACAAATATATTCAAAAAGAGCA	337	340	CAGTGAAAGATAAATGATCGGATGTTCCTACACTAAAGAATCTTCAAGTAAAACATCCCAAATTAAAAATTTAACCAAGCCCAGAAACAATCAGATTGATACAAGACAAATATATTCAAAAAGAGCAAATCTGATTGTTTCTGGAGAGTTTTAGAGCTAGAAATAGCAAGTTAGGGAGTTTCAC	Tyr	End	AGG	Tyr337End1
TGTATCAATCTGATTGTTTC	ATGTTCCTACACTAAAGAATCTTCAAGTAAAACATCCCAAATTAAAAATTTAACCTTCTCCTGAGACAATCAGATTGATACAAGACAAATATATTCAAAAAGAGCATTTAAT	337	346	CAGTGAAAGATAAATGATCGGATGTTCCTACACTAAAGAATCTTCAAGTAAAACATCCCAAATTAAAAATTTAACCTTCTCCTGAGACAATCAGATTGATACAAGACAAATATATTCAAAAAGAGCATTTAATTGTATCAATCTGATTGTTTCGTTTTAGAGCTAGAAATAGCAAGAGATCGTA	Tyr	End	TGG	Tyr337End2
AATCTGATTGTTTCTGGAGA	TTCCTACACTAAAGAATCTTCAAGTAAAACATCCCAAATTAAAAATTTACTAATCTCCAGAAACAATCAGATTGATACAAGACAAATATATTCAAAAAGAGCA	340	340	CAGTGAAAGATAAATGATCGGTTCCTACACTAAAGAATCTTCAAGTAAAACATCCCAAATTAAAAATTTACTAATCTCCAGAAACAATCAGATTGATACAAGACAAATATATTCAAAAAGAGCAAATCTGATTGTTTCTGGAGAGTTTTAGAGCTAGAAATAGCAAGTTGGTCCCGAGGGCGTG	Pro	End	AGG	Pro340End0
ATCTGATTGTTTCTGGAGAA	GTTCCTACACTAAAGAATCTTCAAGTAAAACATCCCAAATTAAAAATTTACTAATCTCCAGAAACAATCAGATTGATACAAGACAAATATATTCAAAAAGAGCA	340	339	CAGTGAAAGATAAATGATCGGGTTCCTACACTAAAGAATCTTCAAGTAAAACATCCCAAATTAAAAATTTACTAATCTCCAGAAACAATCAGATTGATACAAGACAAATATATTCAAAAAGAGCAATCTGATTGTTTCTGGAGAAGTTTTAGAGCTAGAAATAGCAAGACCGAAGTGGTAGCCT	Pro	End	GGG	Pro340End1
TGTATCAATCTGATTGTTTC	TTCCTACACTAAAGAATCTTCAAGTAAAACATCCCAAATTAAAAATTTACTAATCTCCTGAGACAATCAGATTGATACAAGACAAATATATTCAAAAAGAGCATTTAAT	340	346	CAGTGAAAGATAAATGATCGGTTCCTACACTAAAGAATCTTCAAGTAAAACATCCCAAATTAAAAATTTACTAATCTCCTGAGACAATCAGATTGATACAAGACAAATATATTCAAAAAGAGCATTTAATTGTATCAATCTGATTGTTTCGTTTTAGAGCTAGAAATAGCAAGTAAGAGACACG	Pro	End	TGG	Pro340End2
AATCTGATTGTTTCTGGAGA	TTCCTACACTAAAGAATCTTCAAGTAAAACATCCCAAATTAAAAATTTACCCATGACCAGAAACAATCAGATTGATACAAGACAAATATATTCAAAAAGAGCATTT	343	340	CAGTGAAAGATAAATGATCGGTTCCTACACTAAAGAATCTTCAAGTAAAACATCCCAAATTAAAAATTTACCCATGACCAGAAACAATCAGATTGATACAAGACAAATATATTCAAAAAGAGCATTTAATCTGATTGTTTCTGGAGAGTTTTAGAGCTAGAAATAGCAAGCACTAAGTTACTAC	Ser	End	AGG	Ser343End0
ATCTGATTGTTTCTGGAGAA	GTTCCTACACTAAAGAATCTTCAAGTAAAACATCCCAAATTAAAAATTTACCCATGACCAGAAACAATCAGATTGATACAAGACAAATATATTCAAAAAGAGCATTT	343	339	CAGTGAAAGATAAATGATCGGGTTCCTACACTAAAGAATCTTCAAGTAAAACATCCCAAATTAAAAATTTACCCATGACCAGAAACAATCAGATTGATACAAGACAAATATATTCAAAAAGAGCATTTATCTGATTGTTTCTGGAGAAGTTTTAGAGCTAGAAATAGCAAGCAGTCTCAACTTG	Ser	End	GGG	Ser343End1
TGTATCAATCTGATTGTTTC	CTACACTAAAGAATCTTCAAGTAAAACATCCCAAATTAAAAATTTACCCTTAACCTGAGACAATCAGATTGATACAAGACAAATATATTCAAAAAGAGCATTTAAT	343	346	CAGTGAAAGATAAATGATCGGCTACACTAAAGAATCTTCAAGTAAAACATCCCAAATTAAAAATTTACCCTTAACCTGAGACAATCAGATTGATACAAGACAAATATATTCAAAAAGAGCATTTAATTGTATCAATCTGATTGTTTCGTTTTAGAGCTAGAAATAGCAAGCTTGCCTCATGCCA	Ser	End	TGG	Ser343End2
AATCTGATTGTTTCTGGAGA	TTCCTACACTAAAGAATCTTCAAGTAAAACATCCCAAATTAAAAATTTACCCAAGCTAAGAAACAATCAGATTGATACAAGACAAATATATTCAAAAAGAGCATTTAAT	346	340	CAGTGAAAGATAAATGATCGGTTCCTACACTAAAGAATCTTCAAGTAAAACATCCCAAATTAAAAATTTACCCAAGCTAAGAAACAATCAGATTGATACAAGACAAATATATTCAAAAAGAGCATTTAATAATCTGATTGTTTCTGGAGAGTTTTAGAGCTAGAAATAGCAAGTGCGCGAGCTT	Pro	End	AGG	Pro346End0
ATCTGATTGTTTCTGGAGAA	GTTCCTACACTAAAGAATCTTCAAGTAAAACATCCCAAATTAAAAATTTACCCAAGCTAAGAAACAATCAGATTGATACAAGACAAATATATTCAAAAAGAGCATTTAAT	346	339	CAGTGAAAGATAAATGATCGGGTTCCTACACTAAAGAATCTTCAAGTAAAACATCCCAAATTAAAAATTTACCCAAGCTAAGAAACAATCAGATTGATACAAGACAAATATATTCAAAAAGAGCATTTAATATCTGATTGTTTCTGGAGAAGTTTTAGAGCTAGAAATAGCAAGATCATTTCCG	Pro	End	GGG	Pro346End1
TGTATCAATCTGATTGTTTC	CACTAAAGAATCTTCAAGTAAAACATCCCAAATTAAAAATTTACCCTTCTTAAGAAACAATCAGATTGATACAAGACAAATATATTCAAAAAGAGCATTTAAT	346	346	CAGTGAAAGATAAATGATCGGCACTAAAGAATCTTCAAGTAAAACATCCCAAATTAAAAATTTACCCTTCTTAAGAAACAATCAGATTGATACAAGACAAATATATTCAAAAAGAGCATTTAATTGTATCAATCTGATTGTTTCGTTTTAGAGCTAGAAATAGCAAGGTTGCAGCCACGCAAGG	Pro	End	TGG	Pro346End2
AATCTGATTGTTTCTGGAGA	TTCCTACACTAAAGAATCTTCAAGTAAAACATCCCAAATTAAAAATTTACCCAAGCCCATAAACAATCAGATTGATACAAGACAAATATATTCAAAAAGAGCATTTAATCAA	349	340	CAGTGAAAGATAAATGATCGGTTCCTACACTAAAGAATCTTCAAGTAAAACATCCCAAATTAAAAATTTACCCAAGCCCATAAACAATCAGATTGATACAAGACAAATATATTCAAAAAGAGCATTTAATCAAAATCTGATTGTTTCTGGAGAGTTTTAGAGCTAGAAATAGCAAGAAGCCTCA	Glu	End	AGG	Glu349End0
ATCTGATTGTTTCTGGAGAA	GTTCCTACACTAAAGAATCTTCAAGTAAAACATCCCAAATTAAAAATTTACCCAAGCCCATAAACAATCAGATTGATACAAGACAAATATATTCAAAAAGAGCATTTAATCAA	349	339	CAGTGAAAGATAAATGATCGGGTTCCTACACTAAAGAATCTTCAAGTAAAACATCCCAAATTAAAAATTTACCCAAGCCCATAAACAATCAGATTGATACAAGACAAATATATTCAAAAAGAGCATTTAATCAAATCTGATTGTTTCTGGAGAAGTTTTAGAGCTAGAAATAGCAAGGGGTAAT	Glu	End	GGG	Glu349End1
TGTATCAATCTGATTGTTTC	CACTAAAGAATCTTCAAGTAAAACATCCCAAATTAAAAATTTACCCTTCTCCTTGAACAATCAGATTGATACAAGACAAATATATTCAAAAAGAGCATTTAATCAA	349	346	CAGTGAAAGATAAATGATCGGCACTAAAGAATCTTCAAGTAAAACATCCCAAATTAAAAATTTACCCTTCTCCTTGAACAATCAGATTGATACAAGACAAATATATTCAAAAAGAGCATTTAATCAATGTATCAATCTGATTGTTTCGTTTTAGAGCTAGAAATAGCAAGTACGCATGCAGGCC	Glu	End	TGG	Glu349End2
AATCTGATTGTTTCTGGAGA	TTCCTACACTAAAGAATCTTCAAGTAAAACATCCCAAATTAAAAATTTACCCAAGCCCAGAATAAATCAGATTGATACAAGACAAATATATTCAAAAAGAGCATTTAATCAAAAA	352	340	CAGTGAAAGATAAATGATCGGTTCCTACACTAAAGAATCTTCAAGTAAAACATCCCAAATTAAAAATTTACCCAAGCCCAGAATAAATCAGATTGATACAAGACAAATATATTCAAAAAGAGCATTTAATCAAAAAAATCTGATTGTTTCTGGAGAGTTTTAGAGCTAGAAATAGCAAGCAATG	Thr	End	AGG	Thr352End0
ATCTGATTGTTTCTGGAGAA	GTTCCTACACTAAAGAATCTTCAAGTAAAACATCCCAAATTAAAAATTTACCCAAGCCCAGAATAAATCAGATTGATACAAGACAAATATATTCAAAAAGAGCATTTAATCAAAAA	352	339	CAGTGAAAGATAAATGATCGGGTTCCTACACTAAAGAATCTTCAAGTAAAACATCCCAAATTAAAAATTTACCCAAGCCCAGAATAAATCAGATTGATACAAGACAAATATATTCAAAAAGAGCATTTAATCAAAAAATCTGATTGTTTCTGGAGAAGTTTTAGAGCTAGAAATAGCAAGTATA	Thr	End	GGG	Thr352End1
TGTATCAATCTGATTGTTTC	CACTAAAGAATCTTCAAGTAAAACATCCCAAATTAAAAATTTACCCTTCTCCTGAGTAAATCAGATTGATACAAGACAAATATATTCAAAAAGAGCATTTAATCAAAAA	352	346	CAGTGAAAGATAAATGATCGGCACTAAAGAATCTTCAAGTAAAACATCCCAAATTAAAAATTTACCCTTCTCCTGAGTAAATCAGATTGATACAAGACAAATATATTCAAAAAGAGCATTTAATCAAAAATGTATCAATCTGATTGTTTCGTTTTAGAGCTAGAAATAGCAAGGAGATACAATA	Thr	End	TGG	Thr352End2
AATCTGATTGTTTCTGGAGA	TTCCTACACTAAAGAATCTTCAAGTAAAACATCCCAAATTAAAAATTTACCCAAGCCCAGAAACATAAAGATTGATACAAGACAAATATATTCAAAAAGAGCATTTAATCAAAAATGG	355	340	CAGTGAAAGATAAATGATCGGTTCCTACACTAAAGAATCTTCAAGTAAAACATCCCAAATTAAAAATTTACCCAAGCCCAGAAACATAAAGATTGATACAAGACAAATATATTCAAAAAGAGCATTTAATCAAAAATGGAATCTGATTGTTTCTGGAGAGTTTTAGAGCTAGAAATAGCAAGAA	Ile	End	AGG	Ile355End0
ATCTGATTGTTTCTGGAGAA	GTTCCTACACTAAAGAATCTTCAAGTAAAACATCCCAAATTAAAAATTTACCCAAGCCCAGAAACATAAAGATTGATACAAGACAAATATATTCAAAAAGAGCATTTAATCAAAAATGG	355	339	CAGTGAAAGATAAATGATCGGGTTCCTACACTAAAGAATCTTCAAGTAAAACATCCCAAATTAAAAATTTACCCAAGCCCAGAAACATAAAGATTGATACAAGACAAATATATTCAAAAAGAGCATTTAATCAAAAATGGATCTGATTGTTTCTGGAGAAGTTTTAGAGCTAGAAATAGCAAGC	Ile	End	GGG	Ile355End1
TGTATCAATCTGATTGTTTC	CACTAAAGAATCTTCAAGTAAAACATCCCAAATTAAAAATTTACCCTTCTCCTGAGACATAAAGATTGATACAAGACAAATATATTCAAAAAGAGCATTTAATCAAAAATGG	355	346	CAGTGAAAGATAAATGATCGGCACTAAAGAATCTTCAAGTAAAACATCCCAAATTAAAAATTTACCCTTCTCCTGAGACATAAAGATTGATACAAGACAAATATATTCAAAAAGAGCATTTAATCAAAAATGGTGTATCAATCTGATTGTTTCGTTTTAGAGCTAGAAATAGCAAGCCTGACAA	Ile	End	TGG	Ile355End2
TGTATCAATCTGATTGTTTC	CACTAAAGAATCTTCAAGTAAAACATCCCAAATTAAAAATTTACCCTTCTCCTGAGACAATCTAATTGATACAAGACAAATATATTCAAAAAGAGCATTTAATCAAAAATGGTAT	358	346	CAGTGAAAGATAAATGATCGGCACTAAAGAATCTTCAAGTAAAACATCCCAAATTAAAAATTTACCCTTCTCCTGAGACAATCTAATTGATACAAGACAAATATATTCAAAAAGAGCATTTAATCAAAAATGGTATTGTATCAATCTGATTGTTTCGTTTTAGAGCTAGAAATAGCAAGACGAT	Arg	End	TGG	Arg358End0
TGTATCAATCTGATTGTTTC	CACTAAAGAATCTTCAAGTAAAACATCCCAAATTAAAAATTTACCCTTCTCCTGAGACAATCAGATAAATACAAGACAAATATATTCAAAAAGAGCATTTAATCAAAAATGGTATAGC	361	346	CAGTGAAAGATAAATGATCGGCACTAAAGAATCTTCAAGTAAAACATCCCAAATTAAAAATTTACCCTTCTCCTGAGACAATCAGATAAATACAAGACAAATATATTCAAAAAGAGCATTTAATCAAAAATGGTATAGCTGTATCAATCTGATTGTTTCGTTTTAGAGCTAGAAATAGCAAGCA	Leu	End	TGG	Leu361End0
AAAGAGCATTTAATCAAAAA	ACCCTTCTCCAGAAACAATCAGATTGATACAAGACAAATATATTCAAAAATAACATTTAATCAAGAACGGAATAGCAGTTACCCAAAGTGTTCCTGTGGAACAAGCCAGTGAGACGTCCC	388	405	CAGTGAAAGATAAATGATCGGACCCTTCTCCAGAAACAATCAGATTGATACAAGACAAATATATTCAAAAATAACATTTAATCAAGAACGGAATAGCAGTTACCCAAAGTGTTCCTGTGGAACAAGCCAGTGAGACGTCCCAAAGAGCATTTAATCAAAAAGTTTTAGAGCTAGAAATAGCAAG	Glu	End	TGG	Glu388End0
AAAGAGCATTTAATCAAAAA	CTTCTCCAGAAACAATCAGATTGATACAAGACAAATATATTCAAAAAGAGTAATTAATCAAGAACGGAATAGCAGTTACCCAAAGTGTTCCTGTGGAACAAGCCAGTGAGACGTCCC	391	405	CAGTGAAAGATAAATGATCGGCTTCTCCAGAAACAATCAGATTGATACAAGACAAATATATTCAAAAAGAGTAATTAATCAAGAACGGAATAGCAGTTACCCAAAGTGTTCCTGTGGAACAAGCCAGTGAGACGTCCCAAAGAGCATTTAATCAAAAAGTTTTAGAGCTAGAAATAGCAAGTCC	His	End	TGG	His391End0
AAAGAGCATTTAATCAAAAA	CTCCAGAAACAATCAGATTGATACAAGACAAATATATTCAAAAAGAGCATTAAATCAAGAACGGAATAGCAGTTACCCAAAGTGTTCCTGTGGAACAAGCCAGTGAGACGTCCC	394	405	CAGTGAAAGATAAATGATCGGCTCCAGAAACAATCAGATTGATACAAGACAAATATATTCAAAAAGAGCATTAAATCAAGAACGGAATAGCAGTTACCCAAAGTGTTCCTGTGGAACAAGCCAGTGAGACGTCCCAAAGAGCATTTAATCAAAAAGTTTTAGAGCTAGAAATAGCAAGATTGCG	Leu	End	TGG	Leu394End0
AAAGAGCATTTAATCAAAAA	CAGAAACAATCAGATTGATACAAGACAAATATATTCAAAAAGAGCATTTATAAAAGAACGGAATAGCAGTTACCCAAAGTGTTCCTGTGGAACAAGCCAGTGAGACGTCCC	397	405	CAGTGAAAGATAAATGATCGGCAGAAACAATCAGATTGATACAAGACAAATATATTCAAAAAGAGCATTTATAAAAGAACGGAATAGCAGTTACCCAAAGTGTTCCTGTGGAACAAGCCAGTGAGACGTCCCAAAGAGCATTTAATCAAAAAGTTTTAGAGCTAGAAATAGCAAGAGCACCCCG	Ile	End	TGG	Ile397End0
AAAGAGCATTTAATCAAAAA	AAACAATCAGATTGATACAAGACAAATATATTCAAAAAGAGCATTTAATCTGAAACGGAATAGCAGTTACCCAAAGTGTTCCTGTGGAACAAGCCAGTGAGACGTCCC	400	405	CAGTGAAAGATAAATGATCGGAAACAATCAGATTGATACAAGACAAATATATTCAAAAAGAGCATTTAATCTGAAACGGAATAGCAGTTACCCAAAGTGTTCCTGTGGAACAAGCCAGTGAGACGTCCCAAAGAGCATTTAATCAAAAAGTTTTAGAGCTAGAAATAGCAAGGATTCGCACTAG	Lys	End	TGG	Lys400End0
AAAGAGCATTTAATCAAAAA	CAATCAGATTGATACAAGACAAATATATTCAAAAAGAGCATTTAATCAAGTGAGGAATAGCAGTTACCCAAAGTGTTCCTGTGGAACAAGCCAGTGAGACGTCCC	403	405	CAGTGAAAGATAAATGATCGGCAATCAGATTGATACAAGACAAATATATTCAAAAAGAGCATTTAATCAAGTGAGGAATAGCAGTTACCCAAAGTGTTCCTGTGGAACAAGCCAGTGAGACGTCCCAAAGAGCATTTAATCAAAAAGTTTTAGAGCTAGAAATAGCAAGTAACCGCGAGGGTGA	Asn	End	TGG	Asn403End0
CTTGTTCCACAGGAACACTT	CAATCAGATTGATACAAGACAAATATATTCAAAAAGAGCATTTAATCAAATAAGGTATAGCAGTTACTCAGAGTGTTCCTGTGGAACAAGCCAGTGAGACGTCCCTATTGAATGTTGGAA	403	420	CAGTGAAAGATAAATGATCGGCAATCAGATTGATACAAGACAAATATATTCAAAAAGAGCATTTAATCAAATAAGGTATAGCAGTTACTCAGAGTGTTCCTGTGGAACAAGCCAGTGAGACGTCCCTATTGAATGTTGGAACTTGTTCCACAGGAACACTTGTTTTAGAGCTAGAAATAGCAAG	Asn	End	TGG	Asn403End1
TTGTTCCACAGGAACACTTT	CAATCAGATTGATACAAGACAAATATATTCAAAAAGAGCATTTAATCAAATAAGGTATAGCAGTTACTCAGTCAGTTCCTGTGGAACAAGCCAGTGAGACGTCCCTATTGAATGTTGGA	403	419	CAGTGAAAGATAAATGATCGGCAATCAGATTGATACAAGACAAATATATTCAAAAAGAGCATTTAATCAAATAAGGTATAGCAGTTACTCAGTCAGTTCCTGTGGAACAAGCCAGTGAGACGTCCCTATTGAATGTTGGATTGTTCCACAGGAACACTTTGTTTTAGAGCTAGAAATAGCAAGT	Asn	End	GGG	Asn403End2
AAAGAGCATTTAATCAAAAA	ATCAGATTGATACAAGACAAATATATTCAAAAAGAGCATTTAATCAAAAATTAAATAGCAGTTACCCAAAGTGTTCCTGTGGAACAAGCCAGTGAGACGTCCCT	406	405	CAGTGAAAGATAAATGATCGGATCAGATTGATACAAGACAAATATATTCAAAAAGAGCATTTAATCAAAAATTAAATAGCAGTTACCCAAAGTGTTCCTGTGGAACAAGCCAGTGAGACGTCCCTAAAGAGCATTTAATCAAAAAGTTTTAGAGCTAGAAATAGCAAGAAAAGGGGTACGTCCC	Gly	End	TGG	Gly406End0
CTTGTTCCACAGGAACACTT	TCAGATTGATACAAGACAAATATATTCAAAAAGAGCATTTAATCAAAAATTAAATAGCAGTTACTCAGAGTGTTCCTGTGGAACAAGCCAGTGAGACGTCCCTATTGAATGTTGGAA	406	420	CAGTGAAAGATAAATGATCGGTCAGATTGATACAAGACAAATATATTCAAAAAGAGCATTTAATCAAAAATTAAATAGCAGTTACTCAGAGTGTTCCTGTGGAACAAGCCAGTGAGACGTCCCTATTGAATGTTGGAACTTGTTCCACAGGAACACTTGTTTTAGAGCTAGAAATAGCAAGGTG	Gly	End	TGG	Gly406End1
TTGTTCCACAGGAACACTTT	TCAGATTGATACAAGACAAATATATTCAAAAAGAGCATTTAATCAAAAATTAAATAGCAGTTACTCAGTCAGTTCCTGTGGAACAAGCCAGTGAGACGTCCCTATTGAATGTTGGA	406	419	CAGTGAAAGATAAATGATCGGTCAGATTGATACAAGACAAATATATTCAAAAAGAGCATTTAATCAAAAATTAAATAGCAGTTACTCAGTCAGTTCCTGTGGAACAAGCCAGTGAGACGTCCCTATTGAATGTTGGATTGTTCCACAGGAACACTTTGTTTTAGAGCTAGAAATAGCAAGAGTA	Gly	End	GGG	Gly406End2
CTTGTTCCACAGGAACACTT	GATTGATACAAGACAAATATATTCAAAAAGAGCATTTAATCAAAAATGGTTAAGCAGTTACTCAGAGTGTTCCTGTGGAACAAGCCAGTGAGACGTCCCTATTGAATGTTGGAA	409	420	CAGTGAAAGATAAATGATCGGGATTGATACAAGACAAATATATTCAAAAAGAGCATTTAATCAAAAATGGTTAAGCAGTTACTCAGAGTGTTCCTGTGGAACAAGCCAGTGAGACGTCCCTATTGAATGTTGGAACTTGTTCCACAGGAACACTTGTTTTAGAGCTAGAAATAGCAAGTCCAAA	Ile	End	TGG	Ile409End0
AAAGAGCATTTAATCAAAAA	ATCAGATTGATACAAGACAAATATATTCAAAAAGAGCATTTAATCAAGAATGGATAAGCAGTTACCCAAAGTGTTCCTGTGGAACAAGCCAGTGAGACGTCCCTATT	409	405	CAGTGAAAGATAAATGATCGGATCAGATTGATACAAGACAAATATATTCAAAAAGAGCATTTAATCAAGAATGGATAAGCAGTTACCCAAAGTGTTCCTGTGGAACAAGCCAGTGAGACGTCCCTATTAAAGAGCATTTAATCAAAAAGTTTTAGAGCTAGAAATAGCAAGGTCTCTTTACCGA	Ile	End	TGG	Ile409End1
TTGTTCCACAGGAACACTTT	GATTGATACAAGACAAATATATTCAAAAAGAGCATTTAATCAAAAATGGTTAAGCAGTTACTCAGTCAGTTCCTGTGGAACAAGCCAGTGAGACGTCCCTATTGAATGTTGGA	409	419	CAGTGAAAGATAAATGATCGGGATTGATACAAGACAAATATATTCAAAAAGAGCATTTAATCAAAAATGGTTAAGCAGTTACTCAGTCAGTTCCTGTGGAACAAGCCAGTGAGACGTCCCTATTGAATGTTGGATTGTTCCACAGGAACACTTTGTTTTAGAGCTAGAAATAGCAAGTCTACCG	Ile	End	GGG	Ile409End2
CTTGTTCCACAGGAACACTT	TGATACAAGACAAATATATTCAAAAAGAGCATTTAATCAAAAATGGTATATAAGTTACTCAGAGTGTTCCTGTGGAACAAGCCAGTGAGACGTCCCTATTGAATGTTGGAA	412	420	CAGTGAAAGATAAATGATCGGTGATACAAGACAAATATATTCAAAAAGAGCATTTAATCAAAAATGGTATATAAGTTACTCAGAGTGTTCCTGTGGAACAAGCCAGTGAGACGTCCCTATTGAATGTTGGAACTTGTTCCACAGGAACACTTGTTTTAGAGCTAGAAATAGCAAGCCGACCTTC	Ala	End	TGG	Ala412End0
TTGTTCCACAGGAACACTTT	TGATACAAGACAAATATATTCAAAAAGAGCATTTAATCAAAAATGGTATATAAGTTACTCAGTCAGTTCCTGTGGAACAAGCCAGTGAGACGTCCCTATTGAATGTTGGA	412	419	CAGTGAAAGATAAATGATCGGTGATACAAGACAAATATATTCAAAAAGAGCATTTAATCAAAAATGGTATATAAGTTACTCAGTCAGTTCCTGTGGAACAAGCCAGTGAGACGTCCCTATTGAATGTTGGATTGTTCCACAGGAACACTTTGTTTTAGAGCTAGAAATAGCAAGCCCGAACACA	Ala	End	GGG	Ala412End1
AAAGAGCATTTAATCAAAAA	ATCAGATTGATACAAGACAAATATATTCAAAAAGAGCATTTAATCAAGAATGGAATATAAGTTACCCAAAGTGTTCCTGTGGAACAAGCCAGTGAGACGTCCCTATTGAA	412	405	CAGTGAAAGATAAATGATCGGATCAGATTGATACAAGACAAATATATTCAAAAAGAGCATTTAATCAAGAATGGAATATAAGTTACCCAAAGTGTTCCTGTGGAACAAGCCAGTGAGACGTCCCTATTGAAAAAGAGCATTTAATCAAAAAGTTTTAGAGCTAGAAATAGCAAGCGAAGGATCA	Ala	End	TGG	Ala412End2
CTTGTTCCACAGGAACACTT	TACAAGACAAATATATTCAAAAAGAGCATTTAATCAAAAATGGTATAGCATAAACTCAGAGTGTTCCTGTGGAACAAGCCAGTGAGACGTCCCTATTGAATGTTGGAA	415	420	CAGTGAAAGATAAATGATCGGTACAAGACAAATATATTCAAAAAGAGCATTTAATCAAAAATGGTATAGCATAAACTCAGAGTGTTCCTGTGGAACAAGCCAGTGAGACGTCCCTATTGAATGTTGGAACTTGTTCCACAGGAACACTTGTTTTAGAGCTAGAAATAGCAAGGTAGACAAGGCT	Val	End	TGG	Val415End0
TTGTTCCACAGGAACACTTT	TACAAGACAAATATATTCAAAAAGAGCATTTAATCAAAAATGGTATAGCATAAACTCAGTCAGTTCCTGTGGAACAAGCCAGTGAGACGTCCCTATTGAATGTTGGA	415	419	CAGTGAAAGATAAATGATCGGTACAAGACAAATATATTCAAAAAGAGCATTTAATCAAAAATGGTATAGCATAAACTCAGTCAGTTCCTGTGGAACAAGCCAGTGAGACGTCCCTATTGAATGTTGGATTGTTCCACAGGAACACTTTGTTTTAGAGCTAGAAATAGCAAGATAAGCGATACTG	Val	End	GGG	Val415End1
AAAGAGCATTTAATCAAAAA	ATCAGATTGATACAAGACAAATATATTCAAAAAGAGCATTTAATCAAGAATGGAATAGCATAAACCCAAAGTGTTCCTGTGGAACAAGCCAGTGAGACGTCCCTATTGAATGT	415	405	CAGTGAAAGATAAATGATCGGATCAGATTGATACAAGACAAATATATTCAAAAAGAGCATTTAATCAAGAATGGAATAGCATAAACCCAAAGTGTTCCTGTGGAACAAGCCAGTGAGACGTCCCTATTGAATGTAAAGAGCATTTAATCAAAAAGTTTTAGAGCTAGAAATAGCAAGCCTTCAC	Val	End	TGG	Val415End2
CTTGTTCCACAGGAACACTT	AAGACAAATATATTCAAAAAGAGCATTTAATCAAAAATGGTATAGCAGTTTGACAGAGTGTTCCTGTGGAACAAGCCAGTGAGACGTCCCTATTGAATGTTGGAA	418	420	CAGTGAAAGATAAATGATCGGAAGACAAATATATTCAAAAAGAGCATTTAATCAAAAATGGTATAGCAGTTTGACAGAGTGTTCCTGTGGAACAAGCCAGTGAGACGTCCCTATTGAATGTTGGAACTTGTTCCACAGGAACACTTGTTTTAGAGCTAGAAATAGCAAGCCCTCATTGTCCCTG	Thr	End	TGG	Thr418End0
TTGTTCCACAGGAACACTTT	AAGACAAATATATTCAAAAAGAGCATTTAATCAAAAATGGTATAGCAGTTTAACAAAGTGTTCCTGTGGAACAAGCCAGTGAGACGTCCCTATTGAATGTTGGA	418	419	CAGTGAAAGATAAATGATCGGAAGACAAATATATTCAAAAAGAGCATTTAATCAAAAATGGTATAGCAGTTTAACAAAGTGTTCCTGTGGAACAAGCCAGTGAGACGTCCCTATTGAATGTTGGATTGTTCCACAGGAACACTTTGTTTTAGAGCTAGAAATAGCAAGGCTATGATCACACTCT	Thr	End	GGG	Thr418End1
AGTTACCCAAAGTGTTCCTG	AAGACAAATATATTCAAAAAGAGCATTTAATCAAAAATGGTATAGCAGTTTAACAAAGTGTTCCTGTTGAGCAAGCCAGTGAGACGTCCCTATTGAATGTTGGAAGAGATTTGGGTTTT	418	434	CAGTGAAAGATAAATGATCGGAAGACAAATATATTCAAAAAGAGCATTTAATCAAAAATGGTATAGCAGTTTAACAAAGTGTTCCTGTTGAGCAAGCCAGTGAGACGTCCCTATTGAATGTTGGAAGAGATTTGGGTTTTAGTTACCCAAAGTGTTCCTGGTTTTAGAGCTAGAAATAGCAAGG	Thr	End	TGG	Thr418End2
AAAGAGCATTTAATCAAAAA	ATCAGATTGATACAAGACAAATATATTCAAAAAGAGCATTTAATCAAGAATGGAATAGCAGTTTAACAAAGTGTTCCTGTGGAACAAGCCAGTGAGACGTCCCTATTGAATGTTGG	418	405	CAGTGAAAGATAAATGATCGGATCAGATTGATACAAGACAAATATATTCAAAAAGAGCATTTAATCAAGAATGGAATAGCAGTTTAACAAAGTGTTCCTGTGGAACAAGCCAGTGAGACGTCCCTATTGAATGTTGGAAAGAGCATTTAATCAAAAAGTTTTAGAGCTAGAAATAGCAAGAATA	Thr	End	TGG	Thr418End3
CTTGTTCCACAGGAACACTT	GACAAATATATTCAAAAAGAGCATTTAATCAAAAATGGTATAGCAGTTACCTAAAGTGTTCCTGTGGAACAAGCCAGTGAGACGTCCCTATTGAATGTTGGAAG	421	420	CAGTGAAAGATAAATGATCGGGACAAATATATTCAAAAAGAGCATTTAATCAAAAATGGTATAGCAGTTACCTAAAGTGTTCCTGTGGAACAAGCCAGTGAGACGTCCCTATTGAATGTTGGAAGCTTGTTCCACAGGAACACTTGTTTTAGAGCTAGAAATAGCAAGGGGTTGGATCCGATAA	Gln	End	TGG	Gln421End0
TTGTTCCACAGGAACACTTT	AGACAAATATATTCAAAAAGAGCATTTAATCAAAAATGGTATAGCAGTTACTTGAAGTGTTCCTGTGGAACAAGCCAGTGAGACGTCCCTATTGAATGTTGGAAG	421	419	CAGTGAAAGATAAATGATCGGAGACAAATATATTCAAAAAGAGCATTTAATCAAAAATGGTATAGCAGTTACTTGAAGTGTTCCTGTGGAACAAGCCAGTGAGACGTCCCTATTGAATGTTGGAAGTTGTTCCACAGGAACACTTTGTTTTAGAGCTAGAAATAGCAAGTGTTAACCCATGATG	Gln	End	GGG	Gln421End1
AGTTACCCAAAGTGTTCCTG	ACAAATATATTCAAAAAGAGCATTTAATCAAAAATGGTATAGCAGTTACCTAAAGTGTTCCTGTTGAGCAAGCCAGTGAGACGTCCCTATTGAATGTTGGAAGAGATTTGGGTTTT	421	434	CAGTGAAAGATAAATGATCGGACAAATATATTCAAAAAGAGCATTTAATCAAAAATGGTATAGCAGTTACCTAAAGTGTTCCTGTTGAGCAAGCCAGTGAGACGTCCCTATTGAATGTTGGAAGAGATTTGGGTTTTAGTTACCCAAAGTGTTCCTGGTTTTAGAGCTAGAAATAGCAAGTTTG	Gln	End	TGG	Gln421End2
AAAGAGCATTTAATCAAAAA	ATCAGATTGATACAAGACAAATATATTCAAAAAGAGCATTTAATCAAGAATGGAATAGCAGTTACCTAAAGTGTTCCTGTGGAACAAGCCAGTGAGACGTCCCTATTGAATGTTGGAAG	421	405	CAGTGAAAGATAAATGATCGGATCAGATTGATACAAGACAAATATATTCAAAAAGAGCATTTAATCAAGAATGGAATAGCAGTTACCTAAAGTGTTCCTGTGGAACAAGCCAGTGAGACGTCCCTATTGAATGTTGGAAGAAAGAGCATTTAATCAAAAAGTTTTAGAGCTAGAAATAGCAAGT	Gln	End	TGG	Gln421End3
CTTGTTCCACAGGAACACTT	GACAAATATATTCAAAAAGAGCATTTAATCAAAAATGGTATAGCAGTTACCCAGTGAGTTCCTGTGGAACAAGCCAGTGAGACGTCCCTATTGAATGTTGGAAGAGA	424	420	CAGTGAAAGATAAATGATCGGGACAAATATATTCAAAAAGAGCATTTAATCAAAAATGGTATAGCAGTTACCCAGTGAGTTCCTGTGGAACAAGCCAGTGAGACGTCCCTATTGAATGTTGGAAGAGACTTGTTCCACAGGAACACTTGTTTTAGAGCTAGAAATAGCAAGAATAGATCACGTG	Ser	End	TGG	Ser424End0
AGTTACCCAAAGTGTTCCTG	AATATATTCAAAAAGAGCATTTAATCAAAAATGGTATAGCAGTTACCCAATAAGTTCCTGTTGAGCAAGCCAGTGAGACGTCCCTATTGAATGTTGGAAGAGATTTGGGTTTT	424	434	CAGTGAAAGATAAATGATCGGAATATATTCAAAAAGAGCATTTAATCAAAAATGGTATAGCAGTTACCCAATAAGTTCCTGTTGAGCAAGCCAGTGAGACGTCCCTATTGAATGTTGGAAGAGATTTGGGTTTTAGTTACCCAAAGTGTTCCTGGTTTTAGAGCTAGAAATAGCAAGTTGAGGT	Ser	End	TGG	Ser424End1
TTGTTCCACAGGAACACTTT	AGACAAATATATTCAAAAAGAGCATTTAATCAAAAATGGTATAGCAGTTACTCAGTAAGTTCCTGTGGAACAAGCCAGTGAGACGTCCCTATTGAATGTTGGAAGAGA	424	419	CAGTGAAAGATAAATGATCGGAGACAAATATATTCAAAAAGAGCATTTAATCAAAAATGGTATAGCAGTTACTCAGTAAGTTCCTGTGGAACAAGCCAGTGAGACGTCCCTATTGAATGTTGGAAGAGATTGTTCCACAGGAACACTTTGTTTTAGAGCTAGAAATAGCAAGCTGATTTCATAG	Ser	End	GGG	Ser424End2
AGTTACCCAAAGTGTTCCTG	ATATTCAAAAAGAGCATTTAATCAAAAATGGTATAGCAGTTACCCAAAGTTAACCTGTTGAGCAAGCCAGTGAGACGTCCCTATTGAATGTTGGAAGAGATTTGGGTTTT	427	434	CAGTGAAAGATAAATGATCGGATATTCAAAAAGAGCATTTAATCAAAAATGGTATAGCAGTTACCCAAAGTTAACCTGTTGAGCAAGCCAGTGAGACGTCCCTATTGAATGTTGGAAGAGATTTGGGTTTTAGTTACCCAAAGTGTTCCTGGTTTTAGAGCTAGAAATAGCAAGGGGAAAATAT	Val	End	TGG	Val427End0
CTTGTTCCACAGGAACACTT	GACAAATATATTCAAAAAGAGCATTTAATCAAAAATGGTATAGCAGTTACCCAGTCATAACCTGTGGAACAAGCCAGTGAGACGTCCCTATTGAATGTTGGAAGAGATTT	427	420	CAGTGAAAGATAAATGATCGGGACAAATATATTCAAAAAGAGCATTTAATCAAAAATGGTATAGCAGTTACCCAGTCATAACCTGTGGAACAAGCCAGTGAGACGTCCCTATTGAATGTTGGAAGAGATTTCTTGTTCCACAGGAACACTTGTTTTAGAGCTAGAAATAGCAAGCTATAGACCT	Val	End	TGG	Val427End1
ATTCAATAGGGACGTCTCAC	ATATTCAAAAAGAGCATTTAATCAAAAATGGTATAGCAGTTACCCAAAGTTAACCTGTGGAACAAGCTTCAGAAACGTCCCTATTGAATGTTGGAAGAGATTTGGGTTTTCCATTCGTC	427	443	CAGTGAAAGATAAATGATCGGATATTCAAAAAGAGCATTTAATCAAAAATGGTATAGCAGTTACCCAAAGTTAACCTGTGGAACAAGCTTCAGAAACGTCCCTATTGAATGTTGGAAGAGATTTGGGTTTTCCATTCGTCATTCAATAGGGACGTCTCACGTTTTAGAGCTAGAAATAGCAAGC	Val	End	TGG	Val427End2
AGTTACCCAAAGTGTTCCTG	TTCAAAAAGAGCATTTAATCAAAAATGGTATAGCAGTTACCCAAAGTGTTTAAGTTGAGCAAGCCAGTGAGACGTCCCTATTGAATGTTGGAAGAGATTTGGGTTTT	430	434	CAGTGAAAGATAAATGATCGGTTCAAAAAGAGCATTTAATCAAAAATGGTATAGCAGTTACCCAAAGTGTTTAAGTTGAGCAAGCCAGTGAGACGTCCCTATTGAATGTTGGAAGAGATTTGGGTTTTAGTTACCCAAAGTGTTCCTGGTTTTAGAGCTAGAAATAGCAAGTTAACCTTCGTAG	Pro	End	TGG	Pro430End0
CTTGTTCCACAGGAACACTT	GACAAATATATTCAAAAAGAGCATTTAATCAAAAATGGTATAGCAGTTACCCAGTCAGTTTAAGTGGAACAAGCCAGTGAGACGTCCCTATTGAATGTTGGAAGAGATTTGGG	430	420	CAGTGAAAGATAAATGATCGGGACAAATATATTCAAAAAGAGCATTTAATCAAAAATGGTATAGCAGTTACCCAGTCAGTTTAAGTGGAACAAGCCAGTGAGACGTCCCTATTGAATGTTGGAAGAGATTTGGGCTTGTTCCACAGGAACACTTGTTTTAGAGCTAGAAATAGCAAGAGAAAAG	Pro	End	TGG	Pro430End1
ATTCAATAGGGACGTCTCAC	TTCAAAAAGAGCATTTAATCAAAAATGGTATAGCAGTTACCCAAAGTGTTTAAGTGGAACAAGCTTCAGAAACGTCCCTATTGAATGTTGGAAGAGATTTGGGTTTTCCATTCGTC	430	443	CAGTGAAAGATAAATGATCGGTTCAAAAAGAGCATTTAATCAAAAATGGTATAGCAGTTACCCAAAGTGTTTAAGTGGAACAAGCTTCAGAAACGTCCCTATTGAATGTTGGAAGAGATTTGGGTTTTCCATTCGTCATTCAATAGGGACGTCTCACGTTTTAGAGCTAGAAATAGCAAGACAA	Pro	End	TGG	Pro430End2
TTGTTCCACAGGAACACTTT	AGACAAATATATTCAAAAAGAGCATTTAATCAAAAATGGTATAGCAGTTACTCAGAGTGTTTAAGTGGAACAAGCCAGTGAGACGTCCCTATTGAATGTTGGAAGAGATTTGGG	430	419	CAGTGAAAGATAAATGATCGGAGACAAATATATTCAAAAAGAGCATTTAATCAAAAATGGTATAGCAGTTACTCAGAGTGTTTAAGTGGAACAAGCCAGTGAGACGTCCCTATTGAATGTTGGAAGAGATTTGGGTTGTTCCACAGGAACACTTTGTTTTAGAGCTAGAAATAGCAAGTGGACG	Pro	End	GGG	Pro430End3
AGTTACCCAAAGTGTTCCTG	AAAAAGAGCATTTAATCAAAAATGGTATAGCAGTTACCCAAAGTGTTCCTTAAGAACAAGCCAGTGAGACGTCCCTATTGAATGTTGGAAGAGATTTGGGTTTT	433	434	CAGTGAAAGATAAATGATCGGAAAAAGAGCATTTAATCAAAAATGGTATAGCAGTTACCCAAAGTGTTCCTTAAGAACAAGCCAGTGAGACGTCCCTATTGAATGTTGGAAGAGATTTGGGTTTTAGTTACCCAAAGTGTTCCTGGTTTTAGAGCTAGAAATAGCAAGTGTACAACTAGCAACC	Val	End	TGG	Val433End0
GTCTCACTGGCTTGTTCCAC	TTCAAAAAGAGCATTTAATCAAAAATGGTATAGCAGTTACCCAAAGTGTTCCATGAGAACAAGCCAGTGAGACGTCCCTATTGAATGTTGGAAGAGATTTGGGTTT	433	430	CAGTGAAAGATAAATGATCGGTTCAAAAAGAGCATTTAATCAAAAATGGTATAGCAGTTACCCAAAGTGTTCCATGAGAACAAGCCAGTGAGACGTCCCTATTGAATGTTGGAAGAGATTTGGGTTTGTCTCACTGGCTTGTTCCACGTTTTAGAGCTAGAAATAGCAAGGTGTGCGAAGCGTA	Val	End	AGG	Val433End1
ATTCAATAGGGACGTCTCAC	AAAAAGAGCATTTAATCAAAAATGGTATAGCAGTTACCCAAAGTGTTCCTTAAGAACAAGCTTCAGAAACGTCCCTATTGAATGTTGGAAGAGATTTGGGTTTTCCATTCGTC	433	443	CAGTGAAAGATAAATGATCGGAAAAAGAGCATTTAATCAAAAATGGTATAGCAGTTACCCAAAGTGTTCCTTAAGAACAAGCTTCAGAAACGTCCCTATTGAATGTTGGAAGAGATTTGGGTTTTCCATTCGTCATTCAATAGGGACGTCTCACGTTTTAGAGCTAGAAATAGCAAGGATCGCA	Val	End	TGG	Val433End2
CTTGTTCCACAGGAACACTT	GACAAATATATTCAAAAAGAGCATTTAATCAAAAATGGTATAGCAGTTACCCAGTCAGTTCCTTAAGAACAAGCCAGTGAGACGTCCCTATTGAATGTTGGAAGAGATTTGGGTTT	433	420	CAGTGAAAGATAAATGATCGGGACAAATATATTCAAAAAGAGCATTTAATCAAAAATGGTATAGCAGTTACCCAGTCAGTTCCTTAAGAACAAGCCAGTGAGACGTCCCTATTGAATGTTGGAAGAGATTTGGGTTTCTTGTTCCACAGGAACACTTGTTTTAGAGCTAGAAATAGCAAGGTCG	Val	End	TGG	Val433End3
AGTTACCCAAAGTGTTCCTG	AAAAGAGCATTTAATCAAAAATGGTATAGCAGTTACCCAAAGTGTTCCTGTTTAACAAGCCAGTGAGACGTCCCTATTGAATGTTGGAAGAGATTTGGGTTTTCC	436	434	CAGTGAAAGATAAATGATCGGAAAAGAGCATTTAATCAAAAATGGTATAGCAGTTACCCAAAGTGTTCCTGTTTAACAAGCCAGTGAGACGTCCCTATTGAATGTTGGAAGAGATTTGGGTTTTCCAGTTACCCAAAGTGTTCCTGGTTTTAGAGCTAGAAATAGCAAGGCCCGCGTCCTGACG	Glu	End	TGG	Glu436End0
GTCTCACTGGCTTGTTCCAC	TTCAAAAAGAGCATTTAATCAAAAATGGTATAGCAGTTACCCAAAGTGTTCCAGTTTAACAAGCCAGTGAGACGTCCCTATTGAATGTTGGAAGAGATTTGGGTTTTCC	436	430	CAGTGAAAGATAAATGATCGGTTCAAAAAGAGCATTTAATCAAAAATGGTATAGCAGTTACCCAAAGTGTTCCAGTTTAACAAGCCAGTGAGACGTCCCTATTGAATGTTGGAAGAGATTTGGGTTTTCCGTCTCACTGGCTTGTTCCACGTTTTAGAGCTAGAAATAGCAAGCACACGTATCG	Glu	End	AGG	Glu436End1
ATTCAATAGGGACGTCTCAC	AAGAGCATTTAATCAAAAATGGTATAGCAGTTACCCAAAGTGTTCCTGTGTAACAAGCTTCAGAAACGTCCCTATTGAATGTTGGAAGAGATTTGGGTTTTCCATTCGTC	436	443	CAGTGAAAGATAAATGATCGGAAGAGCATTTAATCAAAAATGGTATAGCAGTTACCCAAAGTGTTCCTGTGTAACAAGCTTCAGAAACGTCCCTATTGAATGTTGGAAGAGATTTGGGTTTTCCATTCGTCATTCAATAGGGACGTCTCACGTTTTAGAGCTAGAAATAGCAAGTATCGTACTG	Glu	End	TGG	Glu436End2
CTTGTTCCACAGGAACACTT	GACAAATATATTCAAAAAGAGCATTTAATCAAAAATGGTATAGCAGTTACCCAGTCAGTTCCTGTGTAACAAGCCAGTGAGACGTCCCTATTGAATGTTGGAAGAGATTTGGGTTTTCC	436	420	CAGTGAAAGATAAATGATCGGGACAAATATATTCAAAAAGAGCATTTAATCAAAAATGGTATAGCAGTTACCCAGTCAGTTCCTGTGTAACAAGCCAGTGAGACGTCCCTATTGAATGTTGGAAGAGATTTGGGTTTTCCCTTGTTCCACAGGAACACTTGTTTTAGAGCTAGAAATAGCAAGC	Glu	End	TGG	Glu436End3
ATTCAATAGGGACGTCTCAC	AGCATTTAATCAAAAATGGTATAGCAGTTACCCAAAGTGTTCCTGTGGAATAAGCTTCAGAAACGTCCCTATTGAATGTTGGAAGAGATTTGGGTTTTCCATTCGTC	439	443	CAGTGAAAGATAAATGATCGGAGCATTTAATCAAAAATGGTATAGCAGTTACCCAAAGTGTTCCTGTGGAATAAGCTTCAGAAACGTCCCTATTGAATGTTGGAAGAGATTTGGGTTTTCCATTCGTCATTCAATAGGGACGTCTCACGTTTTAGAGCTAGAAATAGCAAGCTTGAGCGTAAAC	Gln	End	TGG	Gln439End0
AGTTACCCAAAGTGTTCCTG	AAAAGAGCATTTAATCAAAAATGGTATAGCAGTTACCCAAAGTGTTCCTGTTGAATAAGCCAGTGAGACGTCCCTATTGAATGTTGGAAGAGATTTGGGTTTTCCATT	439	434	CAGTGAAAGATAAATGATCGGAAAAGAGCATTTAATCAAAAATGGTATAGCAGTTACCCAAAGTGTTCCTGTTGAATAAGCCAGTGAGACGTCCCTATTGAATGTTGGAAGAGATTTGGGTTTTCCATTAGTTACCCAAAGTGTTCCTGGTTTTAGAGCTAGAAATAGCAAGGCCCGCCCCATG	Gln	End	TGG	Gln439End1
GTCTCACTGGCTTGTTCCAC	TTCAAAAAGAGCATTTAATCAAAAATGGTATAGCAGTTACCCAAAGTGTTCCAGTTGAATAAGCCAGTGAGACGTCCCTATTGAATGTTGGAAGAGATTTGGGTTTTCCATT	439	430	CAGTGAAAGATAAATGATCGGTTCAAAAAGAGCATTTAATCAAAAATGGTATAGCAGTTACCCAAAGTGTTCCAGTTGAATAAGCCAGTGAGACGTCCCTATTGAATGTTGGAAGAGATTTGGGTTTTCCATTGTCTCACTGGCTTGTTCCACGTTTTAGAGCTAGAAATAGCAAGCCTTGTAC	Gln	End	AGG	Gln439End2
ATCTCTTCCAACATTCAATA	AGCATTTAATCAAAAATGGTATAGCAGTTACCCAAAGTGTTCCTGTGGAATAAGCCAGTGAGACGAGTTTGTTGAATGTTGGAAGAGATTTGGGTTTTCCATTCGTCTTGAAGTCGAGG	439	455	CAGTGAAAGATAAATGATCGGAGCATTTAATCAAAAATGGTATAGCAGTTACCCAAAGTGTTCCTGTGGAATAAGCCAGTGAGACGAGTTTGTTGAATGTTGGAAGAGATTTGGGTTTTCCATTCGTCTTGAAGTCGAGGATCTCTTCCAACATTCAATAGTTTTAGAGCTAGAAATAGCAAGC	Gln	End	GGG	Gln439End3
ATTCAATAGGGACGTCTCAC	ATTTAATCAAAAATGGTATAGCAGTTACCCAAAGTGTTCCTGTGGAACAATAAAGTGAGACGTCCCTATTGAATGTTGGAAGAGATTTGGGTTTTCCATTCGTC	442	443	CAGTGAAAGATAAATGATCGGATTTAATCAAAAATGGTATAGCAGTTACCCAAAGTGTTCCTGTGGAACAATAAAGTGAGACGTCCCTATTGAATGTTGGAAGAGATTTGGGTTTTCCATTCGTCATTCAATAGGGACGTCTCACGTTTTAGAGCTAGAAATAGCAAGTCACTAAAATAGCCCA	Ala	End	TGG	Ala442End0
AGTTACCCAAAGTGTTCCTG	AAAAGAGCATTTAATCAAAAATGGTATAGCAGTTACCCAAAGTGTTCCTGTTGAACAATAAAGTGAGACGTCCCTATTGAATGTTGGAAGAGATTTGGGTTTTCCATTCGT	442	434	CAGTGAAAGATAAATGATCGGAAAAGAGCATTTAATCAAAAATGGTATAGCAGTTACCCAAAGTGTTCCTGTTGAACAATAAAGTGAGACGTCCCTATTGAATGTTGGAAGAGATTTGGGTTTTCCATTCGTAGTTACCCAAAGTGTTCCTGGTTTTAGAGCTAGAAATAGCAAGATCCACGCC	Ala	End	TGG	Ala442End1
GTCTCACTGGCTTGTTCCAC	TTCAAAAAGAGCATTTAATCAAAAATGGTATAGCAGTTACCCAAAGTGTTCCAGTTGAACAATAAAGTGAGACGTCCCTATTGAATGTTGGAAGAGATTTGGGTTTTCCATTCGT	442	430	CAGTGAAAGATAAATGATCGGTTCAAAAAGAGCATTTAATCAAAAATGGTATAGCAGTTACCCAAAGTGTTCCAGTTGAACAATAAAGTGAGACGTCCCTATTGAATGTTGGAAGAGATTTGGGTTTTCCATTCGTGTCTCACTGGCTTGTTCCACGTTTTAGAGCTAGAAATAGCAAGCAGCG	Ala	End	AGG	Ala442End2
ATCTCTTCCAACATTCAATA	ATTTAATCAAAAATGGTATAGCAGTTACCCAAAGTGTTCCTGTGGAACAATAAAGTGAGACGAGTTTGTTGAATGTTGGAAGAGATTTGGGTTTTCCATTCGTCTTGAAGTCGAGG	442	455	CAGTGAAAGATAAATGATCGGATTTAATCAAAAATGGTATAGCAGTTACCCAAAGTGTTCCTGTGGAACAATAAAGTGAGACGAGTTTGTTGAATGTTGGAAGAGATTTGGGTTTTCCATTCGTCTTGAAGTCGAGGATCTCTTCCAACATTCAATAGTTTTAGAGCTAGAAATAGCAAGCCCG	Ala	End	GGG	Ala442End3
ATTCAATAGGGACGTCTCAC	TTTAATCAAAAATGGTATAGCAGTTACCCAAAGTGTTCCTGTGGAACAAGCTTGAGAGACGTCCCTATTGAATGTTGGAAGAGATTTGGGTTTTCCATTCGTCTT	445	443	CAGTGAAAGATAAATGATCGGTTTAATCAAAAATGGTATAGCAGTTACCCAAAGTGTTCCTGTGGAACAAGCTTGAGAGACGTCCCTATTGAATGTTGGAAGAGATTTGGGTTTTCCATTCGTCTTATTCAATAGGGACGTCTCACGTTTTAGAGCTAGAAATAGCAAGGCCATCCGTAGCCAA	Ser	End	TGG	Ser445End0
AGTTACCCAAAGTGTTCCTG	AAAAGAGCATTTAATCAAAAATGGTATAGCAGTTACCCAAAGTGTTCCTGTTGAACAAGCCTAAGAGACGTCCCTATTGAATGTTGGAAGAGATTTGGGTTTTCCATTCGTCTT	445	434	CAGTGAAAGATAAATGATCGGAAAAGAGCATTTAATCAAAAATGGTATAGCAGTTACCCAAAGTGTTCCTGTTGAACAAGCCTAAGAGACGTCCCTATTGAATGTTGGAAGAGATTTGGGTTTTCCATTCGTCTTAGTTACCCAAAGTGTTCCTGGTTTTAGAGCTAGAAATAGCAAGTAAACA	Ser	End	TGG	Ser445End1
GTCTCACTGGCTTGTTCCAC	TTCAAAAAGAGCATTTAATCAAAAATGGTATAGCAGTTACCCAAAGTGTTCCAGTTGAACAAGCCTAAGAGACGTCCCTATTGAATGTTGGAAGAGATTTGGGTTTTCCATTCGTCTT	445	430	CAGTGAAAGATAAATGATCGGTTCAAAAAGAGCATTTAATCAAAAATGGTATAGCAGTTACCCAAAGTGTTCCAGTTGAACAAGCCTAAGAGACGTCCCTATTGAATGTTGGAAGAGATTTGGGTTTTCCATTCGTCTTGTCTCACTGGCTTGTTCCACGTTTTAGAGCTAGAAATAGCAAGAT	Ser	End	AGG	Ser445End2
ATCTCTTCCAACATTCAATA	TAATCAAAAATGGTATAGCAGTTACCCAAAGTGTTCCTGTGGAACAAGCCTAAGAGACGAGTTTGTTGAATGTTGGAAGAGATTTGGGTTTTCCATTCGTCTTGAAGTCGAGG	445	455	CAGTGAAAGATAAATGATCGGTAATCAAAAATGGTATAGCAGTTACCCAAAGTGTTCCTGTGGAACAAGCCTAAGAGACGAGTTTGTTGAATGTTGGAAGAGATTTGGGTTTTCCATTCGTCTTGAAGTCGAGGATCTCTTCCAACATTCAATAGTTTTAGAGCTAGAAATAGCAAGCACCCCC	Ser	End	GGG	Ser445End3
ATTCAATAGGGACGTCTCAC	TTTAATCAAAAATGGTATAGCAGTTACCCAAAGTGTTCCTGTGGAACAAGCTTCATAAACGTCCCTATTGAATGTTGGAAGAGATTTGGGTTTTCCATTCGTCTTGAA	448	443	CAGTGAAAGATAAATGATCGGTTTAATCAAAAATGGTATAGCAGTTACCCAAAGTGTTCCTGTGGAACAAGCTTCATAAACGTCCCTATTGAATGTTGGAAGAGATTTGGGTTTTCCATTCGTCTTGAAATTCAATAGGGACGTCTCACGTTTTAGAGCTAGAAATAGCAAGAATGATACTGAG	Glu	End	TGG	Glu448End0
AGTTACCCAAAGTGTTCCTG	AAAAGAGCATTTAATCAAAAATGGTATAGCAGTTACCCAAAGTGTTCCTGTTGAACAAGCCAGTTAAACGTCCCTATTGAATGTTGGAAGAGATTTGGGTTTTCCATTCGTCTTGAA	448	434	CAGTGAAAGATAAATGATCGGAAAAGAGCATTTAATCAAAAATGGTATAGCAGTTACCCAAAGTGTTCCTGTTGAACAAGCCAGTTAAACGTCCCTATTGAATGTTGGAAGAGATTTGGGTTTTCCATTCGTCTTGAAAGTTACCCAAAGTGTTCCTGGTTTTAGAGCTAGAAATAGCAAGACA	Glu	End	TGG	Glu448End1
ATCTCTTCCAACATTCAATA	TCAAAAATGGTATAGCAGTTACCCAAAGTGTTCCTGTGGAACAAGCCAGTTAAACGAGTTTGTTGAATGTTGGAAGAGATTTGGGTTTTCCATTCGTCTTGAAGTCGAGG	448	455	CAGTGAAAGATAAATGATCGGTCAAAAATGGTATAGCAGTTACCCAAAGTGTTCCTGTGGAACAAGCCAGTTAAACGAGTTTGTTGAATGTTGGAAGAGATTTGGGTTTTCCATTCGTCTTGAAGTCGAGGATCTCTTCCAACATTCAATAGTTTTAGAGCTAGAAATAGCAAGAGCAACTCAC	Glu	End	GGG	Glu448End2
AATCTCTTCCAACATTCAAT	TCAAAAATGGTATAGCAGTTACCCAAAGTGTTCCTGTGGAACAAGCCAGTTAAACGAGTTTGTTGAATGTTGGAAGAGATTTGGGTTTTCCATTCGTCTTGAAGTCGAGGA	448	456	CAGTGAAAGATAAATGATCGGTCAAAAATGGTATAGCAGTTACCCAAAGTGTTCCTGTGGAACAAGCCAGTTAAACGAGTTTGTTGAATGTTGGAAGAGATTTGGGTTTTCCATTCGTCTTGAAGTCGAGGAAATCTCTTCCAACATTCAATGTTTTAGAGCTAGAAATAGCAAGGTCTCGCGA	Glu	End	AGG	Glu448End3
ATTCAATAGGGACGTCTCAC	TTTAATCAAAAATGGTATAGCAGTTACCCAAAGTGTTCCTGTGGAACAAGCTTCAGAGTAATCCCTATTGAATGTTGGAAGAGATTTGGGTTTTCCATTCGTCTTGAAGTC	451	443	CAGTGAAAGATAAATGATCGGTTTAATCAAAAATGGTATAGCAGTTACCCAAAGTGTTCCTGTGGAACAAGCTTCAGAGTAATCCCTATTGAATGTTGGAAGAGATTTGGGTTTTCCATTCGTCTTGAAGTCATTCAATAGGGACGTCTCACGTTTTAGAGCTAGAAATAGCAAGTTCCTGGTA	Thr	End	TGG	Thr451End0
AGTTACCCAAAGTGTTCCTG	AAAAGAGCATTTAATCAAAAATGGTATAGCAGTTACCCAAAGTGTTCCTGTTGAACAAGCCAGTGAGTAATCCCTATTGAATGTTGGAAGAGATTTGGGTTTTCCATTCGTCTTGAAGTC	451	434	CAGTGAAAGATAAATGATCGGAAAAGAGCATTTAATCAAAAATGGTATAGCAGTTACCCAAAGTGTTCCTGTTGAACAAGCCAGTGAGTAATCCCTATTGAATGTTGGAAGAGATTTGGGTTTTCCATTCGTCTTGAAGTCAGTTACCCAAAGTGTTCCTGGTTTTAGAGCTAGAAATAGCAAG	Thr	End	TGG	Thr451End1
GAGACGTCCCTATTGAATGT	AAAATGGTATAGCAGTTACCCAAAGTGTTCCTGTGGAACAAGCCAGTGAGTAATCCCTATTGAACGTAGGTAGAGATTTGGGTTTTCCATTCGTCTTGAAGTCGAGGACTTTGGCATACG	451	468	CAGTGAAAGATAAATGATCGGAAAATGGTATAGCAGTTACCCAAAGTGTTCCTGTGGAACAAGCCAGTGAGTAATCCCTATTGAACGTAGGTAGAGATTTGGGTTTTCCATTCGTCTTGAAGTCGAGGACTTTGGCATACGGAGACGTCCCTATTGAATGTGTTTTAGAGCTAGAAATAGCAAG	Thr	End	TGG	Thr451End2
ATCTCTTCCAACATTCAATA	CCTCGACTTCAAGACGAATGGAAAACCCAAATCTCTTCCAACATTCAACAAACTTTACTCACTGGCTTGTTCCACAGGAACACTTTGGGTAACTGCTATACCATTTT	451	455	CAGTGAAAGATAAATGATCGGCCTCGACTTCAAGACGAATGGAAAACCCAAATCTCTTCCAACATTCAACAAACTTTACTCACTGGCTTGTTCCACAGGAACACTTTGGGTAACTGCTATACCATTTTATCTCTTCCAACATTCAATAGTTTTAGAGCTAGAAATAGCAAGGAAAACTGGTAGC	Thr	End	GGG	Thr451End3
ATTCAATAGGGACGTCTCAC	TTTAATCAAAAATGGTATAGCAGTTACCCAAAGTGTTCCTGTGGAACAAGCTTCAGAGACGTAACTATTGAATGTTGGAAGAGATTTGGGTTTTCCATTCGTCTTGAAGTCGAG	454	443	CAGTGAAAGATAAATGATCGGTTTAATCAAAAATGGTATAGCAGTTACCCAAAGTGTTCCTGTGGAACAAGCTTCAGAGACGTAACTATTGAATGTTGGAAGAGATTTGGGTTTTCCATTCGTCTTGAAGTCGAGATTCAATAGGGACGTCTCACGTTTTAGAGCTAGAAATAGCAAGATTGTG	Ser	End	TGG	Ser454End0
GAGACGTCCCTATTGAATGT	ATGGTATAGCAGTTACCCAAAGTGTTCCTGTGGAACAAGCCAGTGAGACGTAACTATTGAACGTAGGTAGAGATTTGGGTTTTCCATTCGTCTTGAAGTCGAGGACTTTGGCATACG	454	468	CAGTGAAAGATAAATGATCGGATGGTATAGCAGTTACCCAAAGTGTTCCTGTGGAACAAGCCAGTGAGACGTAACTATTGAACGTAGGTAGAGATTTGGGTTTTCCATTCGTCTTGAAGTCGAGGACTTTGGCATACGGAGACGTCCCTATTGAATGTGTTTTAGAGCTAGAAATAGCAAGGTA	Ser	End	TGG	Ser454End1
ATCTCTTCCAACATTCAATA	CCTCGACTTCAAGACGAATGGAAAACCCAAATCTCTTCCAACATTCAATAGTTACGTCTCACTGGCTTGTTCCACAGGAACACTTTGGGTAACTGCTATACCAT	454	455	CAGTGAAAGATAAATGATCGGCCTCGACTTCAAGACGAATGGAAAACCCAAATCTCTTCCAACATTCAATAGTTACGTCTCACTGGCTTGTTCCACAGGAACACTTTGGGTAACTGCTATACCATATCTCTTCCAACATTCAATAGTTTTAGAGCTAGAAATAGCAAGGAACCCACTTAGCTAC	Ser	End	GGG	Ser454End2
AATCTCTTCCAACATTCAAT	TCCTCGACTTCAAGACGAATGGAAAACCCAAATCTCTTCCAACATTCAACAATCACGTCTCACTGGCTTGTTCCACAGGAACACTTTGGGTAACTGCTATACCAT	454	456	CAGTGAAAGATAAATGATCGGTCCTCGACTTCAAGACGAATGGAAAACCCAAATCTCTTCCAACATTCAACAATCACGTCTCACTGGCTTGTTCCACAGGAACACTTTGGGTAACTGCTATACCATAATCTCTTCCAACATTCAATGTTTTAGAGCTAGAAATAGCAAGGCTGACGTAGTTTCA	Ser	End	AGG	Ser454End3
GAGACGTCCCTATTGAATGT	GTATAGCAGTTACCCAAAGTGTTCCTGTGGAACAAGCCAGTGAGACGTCCTAATTGAACGTAGGTAGAGATTTGGGTTTTCCATTCGTCTTGAAGTCGAGGACTTTGGCATACG	457	468	CAGTGAAAGATAAATGATCGGGTATAGCAGTTACCCAAAGTGTTCCTGTGGAACAAGCCAGTGAGACGTCCTAATTGAACGTAGGTAGAGATTTGGGTTTTCCATTCGTCTTGAAGTCGAGGACTTTGGCATACGGAGACGTCCCTATTGAATGTGTTTTAGAGCTAGAAATAGCAAGACAACG	Leu	End	TGG	Leu457End0
ATTCAATAGGGACGTCTCAC	TTTAATCAAAAATGGTATAGCAGTTACCCAAAGTGTTCCTGTGGAACAAGCTTCAGAGACGTCCTAATTGAATGTTGGAAGAGATTTGGGTTTTCCATTCGTCTTGAAGTCGAGGAC	457	443	CAGTGAAAGATAAATGATCGGTTTAATCAAAAATGGTATAGCAGTTACCCAAAGTGTTCCTGTGGAACAAGCTTCAGAGACGTCCTAATTGAATGTTGGAAGAGATTTGGGTTTTCCATTCGTCTTGAAGTCGAGGACATTCAATAGGGACGTCTCACGTTTTAGAGCTAGAAATAGCAAGCGC	Leu	End	TGG	Leu457End1
AATCTCTTCCAACATTCAAT	GTCCTCGACTTCAAGACGAATGGAAAACCCAAATCTCTTCCAACATTCAATTAGGACGTCTCACTGGCTTGTTCCACAGGAACACTTTGGGTAACTGCTATACC	457	456	CAGTGAAAGATAAATGATCGGGTCCTCGACTTCAAGACGAATGGAAAACCCAAATCTCTTCCAACATTCAATTAGGACGTCTCACTGGCTTGTTCCACAGGAACACTTTGGGTAACTGCTATACCAATCTCTTCCAACATTCAATGTTTTAGAGCTAGAAATAGCAAGAGGAGACAGCATCATC	Leu	End	AGG	Leu457End2
ATCTCTTCCAACATTCAATA	GTCCTCGACTTCAAGACGAATGGAAAACCCAAATCTCTTCCAACATTCAATTAACTCGTCTCACTGGCTTGTTCCACAGGAACACTTTGGGTAACTGCTATACCA	457	455	CAGTGAAAGATAAATGATCGGGTCCTCGACTTCAAGACGAATGGAAAACCCAAATCTCTTCCAACATTCAATTAACTCGTCTCACTGGCTTGTTCCACAGGAACACTTTGGGTAACTGCTATACCAATCTCTTCCAACATTCAATAGTTTTAGAGCTAGAAATAGCAAGCTGAGTAAATCCAGC	Leu	End	GGG	Leu457End3
GAGACGTCCCTATTGAATGT	TAGCAGTTACCCAAAGTGTTCCTGTGGAACAAGCCAGTGAGACGTCCCTATAAAACGTAGGTAGAGATTTGGGTTTTCCATTCGTCTTGAAGTCGAGGACTTTGGCATACG	460	468	CAGTGAAAGATAAATGATCGGTAGCAGTTACCCAAAGTGTTCCTGTGGAACAAGCCAGTGAGACGTCCCTATAAAACGTAGGTAGAGATTTGGGTTTTCCATTCGTCTTGAAGTCGAGGACTTTGGCATACGGAGACGTCCCTATTGAATGTGTTTTAGAGCTAGAAATAGCAAGTGGGAAATA	Leu	End	TGG	Leu460End0
ATTCAATAGGGACGTCTCAC	TTTAATCAAAAATGGTATAGCAGTTACCCAAAGTGTTCCTGTGGAACAAGCTTCAGAGACGTCCCTATAAAATGTTGGAAGAGATTTGGGTTTTCCATTCGTCTTGAAGTCGAGGACTTT	460	443	CAGTGAAAGATAAATGATCGGTTTAATCAAAAATGGTATAGCAGTTACCCAAAGTGTTCCTGTGGAACAAGCTTCAGAGACGTCCCTATAAAATGTTGGAAGAGATTTGGGTTTTCCATTCGTCTTGAAGTCGAGGACTTTATTCAATAGGGACGTCTCACGTTTTAGAGCTAGAAATAGCAAG	Leu	End	TGG	Leu460End1
AATCTCTTCCAACATTCAAT	AAAGTCCTCGACTTCAAGACGAATGGAAAACCCAAATCTCTTCCAACATTTCACAAGGACGTCTCACTGGCTTGTTCCACAGGAACACTTTGGGTAACTGCTATACC	460	456	CAGTGAAAGATAAATGATCGGAAAGTCCTCGACTTCAAGACGAATGGAAAACCCAAATCTCTTCCAACATTTCACAAGGACGTCTCACTGGCTTGTTCCACAGGAACACTTTGGGTAACTGCTATACCAATCTCTTCCAACATTCAATGTTTTAGAGCTAGAAATAGCAAGGTAAGCCATGCGC	Leu	End	AGG	Leu460End2
ATCTCTTCCAACATTCAATA	AAAGTCCTCGACTTCAAGACGAATGGAAAACCCAAATCTCTTCCAACATTTTATAGACTCGTCTCACTGGCTTGTTCCACAGGAACACTTTGGGTAACTGCTATACCA	460	455	CAGTGAAAGATAAATGATCGGAAAGTCCTCGACTTCAAGACGAATGGAAAACCCAAATCTCTTCCAACATTTTATAGACTCGTCTCACTGGCTTGTTCCACAGGAACACTTTGGGTAACTGCTATACCAATCTCTTCCAACATTCAATAGTTTTAGAGCTAGAAATAGCAAGGATGGTGCTTTT	Leu	End	GGG	Leu460End3
GAGACGTCCCTATTGAATGT	CAGTTACCCAAAGTGTTCCTGTGGAACAAGCCAGTGAGACGTCCCTATTGTGAGTAGGTAGAGATTTGGGTTTTCCATTCGTCTTGAAGTCGAGGACTTTGGCATACG	463	468	CAGTGAAAGATAAATGATCGGCAGTTACCCAAAGTGTTCCTGTGGAACAAGCCAGTGAGACGTCCCTATTGTGAGTAGGTAGAGATTTGGGTTTTCCATTCGTCTTGAAGTCGAGGACTTTGGCATACGGAGACGTCCCTATTGAATGTGTTTTAGAGCTAGAAATAGCAAGGTCATACTCTTT	Asn	End	TGG	Asn463End0
AATCTCTTCCAACATTCAAT	GCCAAAGTCCTCGACTTCAAGACGAATGGAAAACCCAAATCTCTTCCAACTTATAGCAAGGACGTCTCACTGGCTTGTTCCACAGGAACACTTTGGGTAACTGCTATACC	463	456	CAGTGAAAGATAAATGATCGGGCCAAAGTCCTCGACTTCAAGACGAATGGAAAACCCAAATCTCTTCCAACTTATAGCAAGGACGTCTCACTGGCTTGTTCCACAGGAACACTTTGGGTAACTGCTATACCAATCTCTTCCAACATTCAATGTTTTAGAGCTAGAAATAGCAAGTATGGGTGTA	Asn	End	AGG	Asn463End1
ATCTCTTCCAACATTCAATA	GCCAAAGTCCTCGACTTCAAGACGAATGGAAAACCCAAATCTCTTCCAACTTACAATAGACTCGTCTCACTGGCTTGTTCCACAGGAACACTTTGGGTAACTGCTATACCA	463	455	CAGTGAAAGATAAATGATCGGGCCAAAGTCCTCGACTTCAAGACGAATGGAAAACCCAAATCTCTTCCAACTTACAATAGACTCGTCTCACTGGCTTGTTCCACAGGAACACTTTGGGTAACTGCTATACCAATCTCTTCCAACATTCAATAGTTTTAGAGCTAGAAATAGCAAGATTAATGTT	Asn	End	GGG	Asn463End2
GAGACGTCCCTATTGAATGT	TTACCCAAAGTGTTCCTGTGGAACAAGCCAGTGAGACGTCCCTATTGAACTGAGGTAGAGATTTGGGTTTTCCATTCGTCTTGAAGTCGAGGACTTTGGCATACG	466	468	CAGTGAAAGATAAATGATCGGTTACCCAAAGTGTTCCTGTGGAACAAGCCAGTGAGACGTCCCTATTGAACTGAGGTAGAGATTTGGGTTTTCCATTCGTCTTGAAGTCGAGGACTTTGGCATACGGAGACGTCCCTATTGAATGTGTTTTAGAGCTAGAAATAGCAAGTGGTTTTTGGTTATC	Val	End	TGG	Val466End0
AATCTCTTCCAACATTCAAT	TATGCCAAAGTCCTCGACTTCAAGACGAATGGAAAACCCAAATCTCTTCCTTAATTTAGCAAGGACGTCTCACTGGCTTGTTCCACAGGAACACTTTGGGTAACTGCTATACC	466	456	CAGTGAAAGATAAATGATCGGTATGCCAAAGTCCTCGACTTCAAGACGAATGGAAAACCCAAATCTCTTCCTTAATTTAGCAAGGACGTCTCACTGGCTTGTTCCACAGGAACACTTTGGGTAACTGCTATACCAATCTCTTCCAACATTCAATGTTTTAGAGCTAGAAATAGCAAGACAAGTT	Val	End	AGG	Val466End1
ATCTCTTCCAACATTCAATA	TATGCCAAAGTCCTCGACTTCAAGACGAATGGAAAACCCAAATCTCTTCCTTAATTCAATAGACTCGTCTCACTGGCTTGTTCCACAGGAACACTTTGGGTAACTGCTATACCA	466	455	CAGTGAAAGATAAATGATCGGTATGCCAAAGTCCTCGACTTCAAGACGAATGGAAAACCCAAATCTCTTCCTTAATTCAATAGACTCGTCTCACTGGCTTGTTCCACAGGAACACTTTGGGTAACTGCTATACCAATCTCTTCCAACATTCAATAGTTTTAGAGCTAGAAATAGCAAGCCGGGT	Val	End	GGG	Val466End2
GAGACGTCCCTATTGAATGT	ACCCAAAGTGTTCCTGTGGAACAAGCCAGTGAGACGTCCCTATTGAATGTTTAAAGAGATTTGGGTTTTCCATTCGTCTTGAAGTCGAGGACTTTGGCATACGA	469	468	CAGTGAAAGATAAATGATCGGACCCAAAGTGTTCCTGTGGAACAAGCCAGTGAGACGTCCCTATTGAATGTTTAAAGAGATTTGGGTTTTCCATTCGTCTTGAAGTCGAGGACTTTGGCATACGAGAGACGTCCCTATTGAATGTGTTTTAGAGCTAGAAATAGCAAGTATAAGACGGTAAGTC	Gly	End	TGG	Gly469End0
AATCTCTTCCAACATTCAAT	TCGTATGCCAAAGTCCTCGACTTCAAGACGAATGGAAAACCCAAATCTCTTTAAACATTTAGCAAGGACGTCTCACTGGCTTGTTCCACAGGAACACTTTGGGTAACTGCTATACC	469	456	CAGTGAAAGATAAATGATCGGTCGTATGCCAAAGTCCTCGACTTCAAGACGAATGGAAAACCCAAATCTCTTTAAACATTTAGCAAGGACGTCTCACTGGCTTGTTCCACAGGAACACTTTGGGTAACTGCTATACCAATCTCTTCCAACATTCAATGTTTTAGAGCTAGAAATAGCAAGCAGT	Gly	End	AGG	Gly469End1
ATCTCTTCCAACATTCAATA	TCGTATGCCAAAGTCCTCGACTTCAAGACGAATGGAAAACCCAAATCTCTTTAAACATTCAATAGACTCGTCTCACTGGCTTGTTCCACAGGAACACTTTGGGTAACTGCTATACCA	469	455	CAGTGAAAGATAAATGATCGGTCGTATGCCAAAGTCCTCGACTTCAAGACGAATGGAAAACCCAAATCTCTTTAAACATTCAATAGACTCGTCTCACTGGCTTGTTCCACAGGAACACTTTGGGTAACTGCTATACCAATCTCTTCCAACATTCAATAGTTTTAGAGCTAGAAATAGCAAGCTG	Gly	End	GGG	Gly469End2
GAGACGTCCCTATTGAATGT	ACCCAAAGTGTTCCTGTGGAACAAGCCAGTGAGACGTCCCTATTGAACGTTGGTTAAGATTTGGGTTTTCCATTCGTCTTGAAGTCGAGGACTTTGGCATACGATGG	472	468	CAGTGAAAGATAAATGATCGGACCCAAAGTGTTCCTGTGGAACAAGCCAGTGAGACGTCCCTATTGAACGTTGGTTAAGATTTGGGTTTTCCATTCGTCTTGAAGTCGAGGACTTTGGCATACGATGGGAGACGTCCCTATTGAATGTGTTTTAGAGCTAGAAATAGCAAGGAACCAGTGCGGT	Arg	End	TGG	Arg472End0
GTCCTCGACTTCAAGACGAA	ACGAAGTTACCTCTTCCATCGTATGCCAAAGTCCTCGACTTCAAGACAAAAGGAAAACCCAAATCTTATCCAACATTCAATAGGGACGTCTCACTGGCTTGTTCCACAGGAACACTTT	472	487	CAGTGAAAGATAAATGATCGGACGAAGTTACCTCTTCCATCGTATGCCAAAGTCCTCGACTTCAAGACAAAAGGAAAACCCAAATCTTATCCAACATTCAATAGGGACGTCTCACTGGCTTGTTCCACAGGAACACTTTGTCCTCGACTTCAAGACGAAGTTTTAGAGCTAGAAATAGCAAGGT	Arg	End	TGG	Arg472End1
ATTGAATGTTGGAAGAGATT	AAAGTGTTCCTGTGGAACAAGCCAGTGAGACGTCCCTATTGAATGTTGGATAAGACCTAGGATTTCCATTCGTCTTGAAGTCGAGGACTTTGGCATACGATGGAAGAGGT	472	479	CAGTGAAAGATAAATGATCGGAAAGTGTTCCTGTGGAACAAGCCAGTGAGACGTCCCTATTGAATGTTGGATAAGACCTAGGATTTCCATTCGTCTTGAAGTCGAGGACTTTGGCATACGATGGAAGAGGTATTGAATGTTGGAAGAGATTGTTTTAGAGCTAGAAATAGCAAGTTCAGGCTGC	Arg	End	TGG	Arg472End2
TTGAATGTTGGAAGAGATTT	AAAGTGTTCCTGTGGAACAAGCCAGTGAGACGTCCCTATTGAATGTTGGATAAGACCTAGGATTTCCATTCGTCTTGAAGTCGAGGACTTTGGCATACGATGGAAGAGGTA	472	480	CAGTGAAAGATAAATGATCGGAAAGTGTTCCTGTGGAACAAGCCAGTGAGACGTCCCTATTGAATGTTGGATAAGACCTAGGATTTCCATTCGTCTTGAAGTCGAGGACTTTGGCATACGATGGAAGAGGTATTGAATGTTGGAAGAGATTTGTTTTAGAGCTAGAAATAGCAAGAAAACATAT	Arg	End	GGG	Arg472End3
GTCCTCGACTTCAAGACGAA	ACGAAGTTACCTCTTCCATCGTATGCCAAAGTCCTCGACTTCAAGACAAAAGGAAAACCCAATTATCTTCCAACATTCAATAGGGACGTCTCACTGGCTTGTTCCACAGGAACAC	475	487	CAGTGAAAGATAAATGATCGGACGAAGTTACCTCTTCCATCGTATGCCAAAGTCCTCGACTTCAAGACAAAAGGAAAACCCAATTATCTTCCAACATTCAATAGGGACGTCTCACTGGCTTGTTCCACAGGAACACGTCCTCGACTTCAAGACGAAGTTTTAGAGCTAGAAATAGCAAGCCTCC	Asp	End	TGG	Asp475End0
GAGACGTCCCTATTGAATGT	ACCCAAAGTGTTCCTGTGGAACAAGCCAGTGAGACGTCCCTATTGAACGTTGGTAGATAATTGGGTTTTCCATTCGTCTTGAAGTCGAGGACTTTGGCATACGATGGAAG	475	468	CAGTGAAAGATAAATGATCGGACCCAAAGTGTTCCTGTGGAACAAGCCAGTGAGACGTCCCTATTGAACGTTGGTAGATAATTGGGTTTTCCATTCGTCTTGAAGTCGAGGACTTTGGCATACGATGGAAGGAGACGTCCCTATTGAATGTGTTTTAGAGCTAGAAATAGCAAGGGCCGCGATT	Asp	End	TGG	Asp475End1
ATTGAATGTTGGAAGAGATT	GTGTTCCTGTGGAACAAGCCAGTGAGACGTCCCTATTGAATGTTGGAAGATGACTAGGATTTCCATTCGTCTTGAAGTCGAGGACTTTGGCATACGATGGAAGAGGT	475	479	CAGTGAAAGATAAATGATCGGGTGTTCCTGTGGAACAAGCCAGTGAGACGTCCCTATTGAATGTTGGAAGATGACTAGGATTTCCATTCGTCTTGAAGTCGAGGACTTTGGCATACGATGGAAGAGGTATTGAATGTTGGAAGAGATTGTTTTAGAGCTAGAAATAGCAAGATCCCGGGGCGCG	Asp	End	TGG	Asp475End2
TTGAATGTTGGAAGAGATTT	GTGTTCCTGTGGAACAAGCCAGTGAGACGTCCCTATTGAATGTTGGAAGATGACTAGGATTTCCATTCGTCTTGAAGTCGAGGACTTTGGCATACGATGGAAGAGGTA	475	480	CAGTGAAAGATAAATGATCGGGTGTTCCTGTGGAACAAGCCAGTGAGACGTCCCTATTGAATGTTGGAAGATGACTAGGATTTCCATTCGTCTTGAAGTCGAGGACTTTGGCATACGATGGAAGAGGTATTGAATGTTGGAAGAGATTTGTTTTAGAGCTAGAAATAGCAAGGTGTCCTGCTTG	Asp	End	GGG	Asp475End3
GTCCTCGACTTCAAGACGAA	ACGAAGTTACCTCTTCCATCGTATGCCAAAGTCCTCGACTTCAAGACAAAAGGAAAACCTTAATCTCTTCCAACATTCAATAGGGACGTCTCACTGGCTTGTTCCACAGGAA	478	487	CAGTGAAAGATAAATGATCGGACGAAGTTACCTCTTCCATCGTATGCCAAAGTCCTCGACTTCAAGACAAAAGGAAAACCTTAATCTCTTCCAACATTCAATAGGGACGTCTCACTGGCTTGTTCCACAGGAAGTCCTCGACTTCAAGACGAAGTTTTAGAGCTAGAAATAGCAAGCTTCAAAG	Leu	End	TGG	Leu478End0
GAGACGTCCCTATTGAATGT	ACCCAAAGTGTTCCTGTGGAACAAGCCAGTGAGACGTCCCTATTGAACGTTGGTAGAGATTAAGGTTTTCCATTCGTCTTGAAGTCGAGGACTTTGGCATACGATGGAAGAGG	478	468	CAGTGAAAGATAAATGATCGGACCCAAAGTGTTCCTGTGGAACAAGCCAGTGAGACGTCCCTATTGAACGTTGGTAGAGATTAAGGTTTTCCATTCGTCTTGAAGTCGAGGACTTTGGCATACGATGGAAGAGGGAGACGTCCCTATTGAATGTGTTTTAGAGCTAGAAATAGCAAGTATGGGT	Leu	End	TGG	Leu478End1
ATTGAATGTTGGAAGAGATT	TTCCTGTGGAACAAGCCAGTGAGACGTCCCTATTGAATGTTGGAAGAGATTAAGGTTTTCCATTCGTCTTGAAGTCGAGGACTTTGGCATACGATGGAAGAGGT	478	479	CAGTGAAAGATAAATGATCGGTTCCTGTGGAACAAGCCAGTGAGACGTCCCTATTGAATGTTGGAAGAGATTAAGGTTTTCCATTCGTCTTGAAGTCGAGGACTTTGGCATACGATGGAAGAGGTATTGAATGTTGGAAGAGATTGTTTTAGAGCTAGAAATAGCAAGTGCACGTACTGGAACA	Leu	End	TGG	Leu478End2
TTGAATGTTGGAAGAGATTT	TTCCTGTGGAACAAGCCAGTGAGACGTCCCTATTGAATGTTGGAAGAGACTGAGGATTTCCATTCGTCTTGAAGTCGAGGACTTTGGCATACGATGGAAGAGGTA	478	480	CAGTGAAAGATAAATGATCGGTTCCTGTGGAACAAGCCAGTGAGACGTCCCTATTGAATGTTGGAAGAGACTGAGGATTTCCATTCGTCTTGAAGTCGAGGACTTTGGCATACGATGGAAGAGGTATTGAATGTTGGAAGAGATTTGTTTTAGAGCTAGAAATAGCAAGTGTTAATTCCCTCCA	Leu	End	GGG	Leu478End3
GTCCTCGACTTCAAGACGAA	ACGAAGTTACCTCTTCCATCGTATGCCAAAGTCCTCGACTTCAAGACAAAAGGAAATTACAAATCTCTTCCAACATTCAATAGGGACGTCTCACTGGCTTGTTCCACAG	481	487	CAGTGAAAGATAAATGATCGGACGAAGTTACCTCTTCCATCGTATGCCAAAGTCCTCGACTTCAAGACAAAAGGAAATTACAAATCTCTTCCAACATTCAATAGGGACGTCTCACTGGCTTGTTCCACAGGTCCTCGACTTCAAGACGAAGTTTTAGAGCTAGAAATAGCAAGCTGAACGATCT	Gly	End	TGG	Gly481End0
GAGACGTCCCTATTGAATGT	ACCCAAAGTGTTCCTGTGGAACAAGCCAGTGAGACGTCCCTATTGAACGTTGGTAGAGATTTGTAATTTCCATTCGTCTTGAAGTCGAGGACTTTGGCATACGATGGAAGAGGTAA	481	468	CAGTGAAAGATAAATGATCGGACCCAAAGTGTTCCTGTGGAACAAGCCAGTGAGACGTCCCTATTGAACGTTGGTAGAGATTTGTAATTTCCATTCGTCTTGAAGTCGAGGACTTTGGCATACGATGGAAGAGGTAAGAGACGTCCCTATTGAATGTGTTTTAGAGCTAGAAATAGCAAGTCTT	Gly	End	TGG	Gly481End1
ATTGAATGTTGGAAGAGATT	TCCTGTGGAACAAGCCAGTGAGACGTCCCTATTGAATGTTGGAAGAGATCTATAATTTCCATTCGTCTTGAAGTCGAGGACTTTGGCATACGATGGAAGAGGTAA	481	479	CAGTGAAAGATAAATGATCGGTCCTGTGGAACAAGCCAGTGAGACGTCCCTATTGAATGTTGGAAGAGATCTATAATTTCCATTCGTCTTGAAGTCGAGGACTTTGGCATACGATGGAAGAGGTAAATTGAATGTTGGAAGAGATTGTTTTAGAGCTAGAAATAGCAAGGTTGGCTTAGACTAC	Gly	End	TGG	Gly481End2
TTGAATGTTGGAAGAGATTT	CCTGTGGAACAAGCCAGTGAGACGTCCCTATTGAATGTTGGAAGAGATTTGTAATTTCCATTCGTCTTGAAGTCGAGGACTTTGGCATACGATGGAAGAGGTAA	481	480	CAGTGAAAGATAAATGATCGGCCTGTGGAACAAGCCAGTGAGACGTCCCTATTGAATGTTGGAAGAGATTTGTAATTTCCATTCGTCTTGAAGTCGAGGACTTTGGCATACGATGGAAGAGGTAATTGAATGTTGGAAGAGATTTGTTTTAGAGCTAGAAATAGCAAGGACGGCATAGAGGTGG	Gly	End	GGG	Gly481End3
GTCCTCGACTTCAAGACGAA	ACGAAGTTACCTCTTCCATCGTATGCCAAAGTCCTCGACTTCAAGACAAAAGGTTAACCCAAATCTCTTCCAACATTCAATAGGGACGTCTCACTGGCTTGTTCCA	484	487	CAGTGAAAGATAAATGATCGGACGAAGTTACCTCTTCCATCGTATGCCAAAGTCCTCGACTTCAAGACAAAAGGTTAACCCAAATCTCTTCCAACATTCAATAGGGACGTCTCACTGGCTTGTTCCAGTCCTCGACTTCAAGACGAAGTTTTAGAGCTAGAAATAGCAAGCGTGAACGAGCCAC	Phe	End	TGG	Phe484End0
GAGACGTCCCTATTGAATGT	ACCCAAAGTGTTCCTGTGGAACAAGCCAGTGAGACGTCCCTATTGAACGTTGGTAGAGATTTGGGTTAACCATTCGTCTTGAAGTCGAGGACTTTGGCATACGATGGAAGAGGTAACTT	484	468	CAGTGAAAGATAAATGATCGGACCCAAAGTGTTCCTGTGGAACAAGCCAGTGAGACGTCCCTATTGAACGTTGGTAGAGATTTGGGTTAACCATTCGTCTTGAAGTCGAGGACTTTGGCATACGATGGAAGAGGTAACTTGAGACGTCCCTATTGAATGTGTTTTAGAGCTAGAAATAGCAAGG	Phe	End	TGG	Phe484End1
TTGAATGTTGGAAGAGATTT	CCTGTGGAACAAGCCAGTGAGACGTCCCTATTGAATGTTGGAAGAGACTTGGGATAACCATTCGTCTTGAAGTCGAGGACTTTGGCATACGATGGAAGAGGTAACTT	484	480	CAGTGAAAGATAAATGATCGGCCTGTGGAACAAGCCAGTGAGACGTCCCTATTGAATGTTGGAAGAGACTTGGGATAACCATTCGTCTTGAAGTCGAGGACTTTGGCATACGATGGAAGAGGTAACTTTTGAATGTTGGAAGAGATTTGTTTTAGAGCTAGAAATAGCAAGGCGGGCTGTTCAC	Phe	End	GGG	Phe484End2
GTCCTCGACTTCAAGACGAA	ACGAAGTTACCTCTTCCATCGTATGCCAAAGTCCTCGACTTCAAGACGAATTAAAAACCCAAATCTCTTCCAACATTCAATAGGGACGTCTCACTGGCTTGTT	487	487	CAGTGAAAGATAAATGATCGGACGAAGTTACCTCTTCCATCGTATGCCAAAGTCCTCGACTTCAAGACGAATTAAAAACCCAAATCTCTTCCAACATTCAATAGGGACGTCTCACTGGCTTGTTGTCCTCGACTTCAAGACGAAGTTTTAGAGCTAGAAATAGCAAGCTGAGGTCTTTAATTGT	Pro	End	TGG	Pro487End0
TTGAATGTTGGAAGAGATTT	CCTGTGGAACAAGCCAGTGAGACGTCCCTATTGAATGTTGGAAGAGACTTGGGATTTTAATTCGTCTTGAAGTCGAGGACTTTGGCATACGATGGAAGAGGTAACTTCGT	487	480	CAGTGAAAGATAAATGATCGGCCTGTGGAACAAGCCAGTGAGACGTCCCTATTGAATGTTGGAAGAGACTTGGGATTTTAATTCGTCTTGAAGTCGAGGACTTTGGCATACGATGGAAGAGGTAACTTCGTTTGAATGTTGGAAGAGATTTGTTTTAGAGCTAGAAATAGCAAGAGCTCTGCTC	Pro	End	GGG	Pro487End1
GTCCTCGACTTCAAGACGAA	ACAACGAAGTTACCTCTTCCATCGTATGCCAAAGTCCTCGACTTCAAGACTCAAGGAAAACCCAAATCTCTTCCAACATTCAATAGGGACGTCTCACTGGCTTGTT	490	487	CAGTGAAAGATAAATGATCGGACAACGAAGTTACCTCTTCCATCGTATGCCAAAGTCCTCGACTTCAAGACTCAAGGAAAACCCAAATCTCTTCCAACATTCAATAGGGACGTCTCACTGGCTTGTTGTCCTCGACTTCAAGACGAAGTTTTAGAGCTAGAAATAGCAAGTTGGGTAACAGGAA	Phe	End	TGG	Phe490End0
TTCCATTCGTCTTGAAGTCG	AAGCCAGTGAGACGTCCCTATTGAATGTTGGAAGAGATTTGGGTTTTCCATAAGTCTTGAAGTCGCGTACTTTGGCATACGATGGAAGAGGTAACTTCGTTGTAAAGAATAAGGAAAT	490	505	CAGTGAAAGATAAATGATCGGAAGCCAGTGAGACGTCCCTATTGAATGTTGGAAGAGATTTGGGTTTTCCATAAGTCTTGAAGTCGCGTACTTTGGCATACGATGGAAGAGGTAACTTCGTTGTAAAGAATAAGGAAATTTCCATTCGTCTTGAAGTCGGTTTTAGAGCTAGAAATAGCAAGCA	Phe	End	AGG	Phe490End1
TTGAATGTTGGAAGAGATTT	CCTGTGGAACAAGCCAGTGAGACGTCCCTATTGAATGTTGGAAGAGACTTGGGATTTCCATAAGTCTTGAAGTCGAGGACTTTGGCATACGATGGAAGAGGTAACTTCGTTGT	490	480	CAGTGAAAGATAAATGATCGGCCTGTGGAACAAGCCAGTGAGACGTCCCTATTGAATGTTGGAAGAGACTTGGGATTTCCATAAGTCTTGAAGTCGAGGACTTTGGCATACGATGGAAGAGGTAACTTCGTTGTTTGAATGTTGGAAGAGATTTGTTTTAGAGCTAGAAATAGCAAGCTCGGGG	Phe	End	GGG	Phe490End2
GTCCTCGACTTCAAGACGAA	TTTACAACGAAGTTACCTCTTCCATCGTATGCCAAAGTCCTCGACTTCAATTAAAAAGGAAAACCCAAATCTCTTCCAACATTCAATAGGGACGTCTCACTGGCTTGTT	493	487	CAGTGAAAGATAAATGATCGGTTTACAACGAAGTTACCTCTTCCATCGTATGCCAAAGTCCTCGACTTCAATTAAAAAGGAAAACCCAAATCTCTTCCAACATTCAATAGGGACGTCTCACTGGCTTGTTGTCCTCGACTTCAAGACGAAGTTTTAGAGCTAGAAATAGCAAGTTCTAGCTCCC	Val	End	TGG	Val493End0
TTCCATTCGTCTTGAAGTCG	CCAGTGAGACGTCCCTATTGAATGTTGGAAGAGATTTGGGTTTTCCATTCTAATTGAAGTCGCGTACTTTGGCATACGATGGAAGAGGTAACTTCGTTGTAAAGAATAAGGAAAT	493	505	CAGTGAAAGATAAATGATCGGCCAGTGAGACGTCCCTATTGAATGTTGGAAGAGATTTGGGTTTTCCATTCTAATTGAAGTCGCGTACTTTGGCATACGATGGAAGAGGTAACTTCGTTGTAAAGAATAAGGAAATTTCCATTCGTCTTGAAGTCGGTTTTAGAGCTAGAAATAGCAAGTACAG	Val	End	AGG	Val493End1
TTGAATGTTGGAAGAGATTT	CCTGTGGAACAAGCCAGTGAGACGTCCCTATTGAATGTTGGAAGAGACTTGGGATTTCCATTCTAATTGAAGTCGAGGACTTTGGCATACGATGGAAGAGGTAACTTCGTTGTAAA	493	480	CAGTGAAAGATAAATGATCGGCCTGTGGAACAAGCCAGTGAGACGTCCCTATTGAATGTTGGAAGAGACTTGGGATTTCCATTCTAATTGAAGTCGAGGACTTTGGCATACGATGGAAGAGGTAACTTCGTTGTAAATTGAATGTTGGAAGAGATTTGTTTTAGAGCTAGAAATAGCAAGTCTG	Val	End	GGG	Val493End2
GTCCTCGACTTCAAGACGAA	TTCTTTACAACGAAGTTACCTCTTCCATCGTATGCCAAAGTCCTCGACTTTTAGACAAAAGGAAAACCCAAATCTCTTCCAACATTCAATAGGGACGTCTCACTGGCTTGTT	496	487	CAGTGAAAGATAAATGATCGGTTCTTTACAACGAAGTTACCTCTTCCATCGTATGCCAAAGTCCTCGACTTTTAGACAAAAGGAAAACCCAAATCTCTTCCAACATTCAATAGGGACGTCTCACTGGCTTGTTGTCCTCGACTTCAAGACGAAGTTTTAGAGCTAGAAATAGCAAGGCGATCCT	Leu	End	TGG	Leu496End0
TTCCATTCGTCTTGAAGTCG	GTGAGACGTCCCTATTGAATGTTGGAAGAGATTTGGGTTTTCCATTCGTCTAAAAGTCGCGTACTTTGGCATACGATGGAAGAGGTAACTTCGTTGTAAAGAATAAGGAAAT	496	505	CAGTGAAAGATAAATGATCGGGTGAGACGTCCCTATTGAATGTTGGAAGAGATTTGGGTTTTCCATTCGTCTAAAAGTCGCGTACTTTGGCATACGATGGAAGAGGTAACTTCGTTGTAAAGAATAAGGAAATTTCCATTCGTCTTGAAGTCGGTTTTAGAGCTAGAAATAGCAAGCGTCCGTT	Leu	End	AGG	Leu496End1
CGTCTTGAAGTCGAGGACTT	GTGAGACGTCCCTATTGAATGTTGGAAGAGATTTGGGTTTTCCATTCGTCTAAAAGTCGAGGACACTAGCTTACGATGGAAGAGGTAACTTCGTTGTAAAGAATAAGGAAATGATTCCG	496	512	CAGTGAAAGATAAATGATCGGGTGAGACGTCCCTATTGAATGTTGGAAGAGATTTGGGTTTTCCATTCGTCTAAAAGTCGAGGACACTAGCTTACGATGGAAGAGGTAACTTCGTTGTAAAGAATAAGGAAATGATTCCGCGTCTTGAAGTCGAGGACTTGTTTTAGAGCTAGAAATAGCAAGG	Leu	End	TGG	Leu496End2
TTGAATGTTGGAAGAGATTT	CCTGTGGAACAAGCCAGTGAGACGTCCCTATTGAATGTTGGAAGAGACTTGGGATTTCCATTCGTCTAAAAGTCGAGGACTTTGGCATACGATGGAAGAGGTAACTTCGTTGTAAAGAA	496	480	CAGTGAAAGATAAATGATCGGCCTGTGGAACAAGCCAGTGAGACGTCCCTATTGAATGTTGGAAGAGACTTGGGATTTCCATTCGTCTAAAAGTCGAGGACTTTGGCATACGATGGAAGAGGTAACTTCGTTGTAAAGAATTGAATGTTGGAAGAGATTTGTTTTAGAGCTAGAAATAGCAAGT	Leu	End	GGG	Leu496End3
TTCCATTCGTCTTGAAGTCG	AGACGTCCCTATTGAATGTTGGAAGAGATTTGGGTTTTCCATTCGTCTTGTAATCGCGTACTTTGGCATACGATGGAAGAGGTAACTTCGTTGTAAAGAATAAGGAAAT	499	505	CAGTGAAAGATAAATGATCGGAGACGTCCCTATTGAATGTTGGAAGAGATTTGGGTTTTCCATTCGTCTTGTAATCGCGTACTTTGGCATACGATGGAAGAGGTAACTTCGTTGTAAAGAATAAGGAAATTTCCATTCGTCTTGAAGTCGGTTTTAGAGCTAGAAATAGCAAGTCCCCTAACAG	Lys	End	AGG	Lys499End0
GTCCTCGACTTCAAGACGAA	TTATTCTTTACAACGAAGTTACCTCTTCCATCGTATGCCAAAGTCCTCGATTACAAGACAAAAGGAAAACCCAAATCTCTTCCAACATTCAATAGGGACGTCTCACTGGCTTGTT	499	487	CAGTGAAAGATAAATGATCGGTTATTCTTTACAACGAAGTTACCTCTTCCATCGTATGCCAAAGTCCTCGATTACAAGACAAAAGGAAAACCCAAATCTCTTCCAACATTCAATAGGGACGTCTCACTGGCTTGTTGTCCTCGACTTCAAGACGAAGTTTTAGAGCTAGAAATAGCAAGGACAC	Lys	End	TGG	Lys499End1
CGTCTTGAAGTCGAGGACTT	AGACGTCCCTATTGAATGTTGGAAGAGATTTGGGTTTTCCATTCGTCTTGTAATCGAGGACACTAGCTTACGATGGAAGAGGTAACTTCGTTGTAAAGAATAAGGAAATGATTCCG	499	512	CAGTGAAAGATAAATGATCGGAGACGTCCCTATTGAATGTTGGAAGAGATTTGGGTTTTCCATTCGTCTTGTAATCGAGGACACTAGCTTACGATGGAAGAGGTAACTTCGTTGTAAAGAATAAGGAAATGATTCCGCGTCTTGAAGTCGAGGACTTGTTTTAGAGCTAGAAATAGCAAGGTTA	Lys	End	TGG	Lys499End2
TTCCATTCGTCTTGAAGTCG	CGTCCCTATTGAATGTTGGAAGAGATTTGGGTTTTCCATTCGTCTTGAAGTAACGTACTTTGGCATACGATGGAAGAGGTAACTTCGTTGTAAAGAATAAGGAAAT	502	505	CAGTGAAAGATAAATGATCGGCGTCCCTATTGAATGTTGGAAGAGATTTGGGTTTTCCATTCGTCTTGAAGTAACGTACTTTGGCATACGATGGAAGAGGTAACTTCGTTGTAAAGAATAAGGAAATTTCCATTCGTCTTGAAGTCGGTTTTAGAGCTAGAAATAGCAAGCAGTCGGCCACCAT	Ser	End	AGG	Ser502End0
GTCCTCGACTTCAAGACGAA	TCCTTATTCTTTACAACGAAGTTACCTCTTCCATCGTATGCCAAAGTCCTTTACTTCAAGACAAAAGGAAAACCCAAATCTCTTCCAACATTCAATAGGGACGTCTCACTGGCTTGTT	502	487	CAGTGAAAGATAAATGATCGGTCCTTATTCTTTACAACGAAGTTACCTCTTCCATCGTATGCCAAAGTCCTTTACTTCAAGACAAAAGGAAAACCCAAATCTCTTCCAACATTCAATAGGGACGTCTCACTGGCTTGTTGTCCTCGACTTCAAGACGAAGTTTTAGAGCTAGAAATAGCAAGAT	Ser	End	TGG	Ser502End1
CGTCTTGAAGTCGAGGACTT	CGTCCCTATTGAATGTTGGAAGAGATTTGGGTTTTCCATTCGTCTTGAAGTAAAGGACACTAGCTTACGATGGAAGAGGTAACTTCGTTGTAAAGAATAAGGAAATGATTCCG	502	512	CAGTGAAAGATAAATGATCGGCGTCCCTATTGAATGTTGGAAGAGATTTGGGTTTTCCATTCGTCTTGAAGTAAAGGACACTAGCTTACGATGGAAGAGGTAACTTCGTTGTAAAGAATAAGGAAATGATTCCGCGTCTTGAAGTCGAGGACTTGTTTTAGAGCTAGAAATAGCAAGCTTGCTT	Ser	End	TGG	Ser502End2
TTCCATTCGTCTTGAAGTCG	CCCTATTGAATGTTGGAAGAGATTTGGGTTTTCCATTCGTCTTGAAGTCGTAAACTTTGGCATACGATGGAAGAGGTAACTTCGTTGTAAAGAATAAGGAAAT	505	505	CAGTGAAAGATAAATGATCGGCCCTATTGAATGTTGGAAGAGATTTGGGTTTTCCATTCGTCTTGAAGTCGTAAACTTTGGCATACGATGGAAGAGGTAACTTCGTTGTAAAGAATAAGGAAATTTCCATTCGTCTTGAAGTCGGTTTTAGAGCTAGAAATAGCAAGCGTGCCACAGTACACGG	Arg	End	AGG	Arg505End0
CGTCTTGAAGTCGAGGACTT	CCCTATTGAATGTTGGAAGAGATTTGGGTTTTCCATTCGTCTTGAAGTCGTAAACACTAGCTTACGATGGAAGAGGTAACTTCGTTGTAAAGAATAAGGAAATGATTCCG	505	512	CAGTGAAAGATAAATGATCGGCCCTATTGAATGTTGGAAGAGATTTGGGTTTTCCATTCGTCTTGAAGTCGTAAACACTAGCTTACGATGGAAGAGGTAACTTCGTTGTAAAGAATAAGGAAATGATTCCGCGTCTTGAAGTCGAGGACTTGTTTTAGAGCTAGAAATAGCAAGGATCTAGAGC	Arg	End	TGG	Arg505End1
TCGAGGACTTTGGCATACGA	CCCTATTGAATGTTGGAAGAGATTTGGGTTTTCCATTCGTCTTGAAGTCGTAAACTTTGGCATATGACGGTAGAGGTAACTTCGTTGTAAAGAATAAGGAAATGATTCCGGAAGCTTTGG	505	522	CAGTGAAAGATAAATGATCGGCCCTATTGAATGTTGGAAGAGATTTGGGTTTTCCATTCGTCTTGAAGTCGTAAACTTTGGCATATGACGGTAGAGGTAACTTCGTTGTAAAGAATAAGGAAATGATTCCGGAAGCTTTGGTCGAGGACTTTGGCATACGAGTTTTAGAGCTAGAAATAGCAAG	Arg	End	TGG	Arg505End2
TTCCATTCGTCTTGAAGTCG	CCCTATTGAATGTTGGAAGAGATTTGGGTTTTCCATTCGTCTTGAAGTCGCGTTAATTGGCATACGATGGAAGAGGTAACTTCGTTGTAAAGAATAAGGAAATGAT	508	505	CAGTGAAAGATAAATGATCGGCCCTATTGAATGTTGGAAGAGATTTGGGTTTTCCATTCGTCTTGAAGTCGCGTTAATTGGCATACGATGGAAGAGGTAACTTCGTTGTAAAGAATAAGGAAATGATTTCCATTCGTCTTGAAGTCGGTTTTAGAGCTAGAAATAGCAAGGTCGGGGAGTGACT	Thr	End	AGG	Thr508End0
CGTCTTGAAGTCGAGGACTT	TATTGAATGTTGGAAGAGATTTGGGTTTTCCATTCGTCTTGAAGTCGAGGTGACTAGCTTACGATGGAAGAGGTAACTTCGTTGTAAAGAATAAGGAAATGATTCCG	508	512	CAGTGAAAGATAAATGATCGGTATTGAATGTTGGAAGAGATTTGGGTTTTCCATTCGTCTTGAAGTCGAGGTGACTAGCTTACGATGGAAGAGGTAACTTCGTTGTAAAGAATAAGGAAATGATTCCGCGTCTTGAAGTCGAGGACTTGTTTTAGAGCTAGAAATAGCAAGAGTGTACGCTACT	Thr	End	TGG	Thr508End1
TCGAGGACTTTGGCATACGA	TATTGAATGTTGGAAGAGATTTGGGTTTTCCATTCGTCTTGAAGTCGAGGTAATTGGCATATGACGGTAGAGGTAACTTCGTTGTAAAGAATAAGGAAATGATTCCGGAAGCTTTGG	508	522	CAGTGAAAGATAAATGATCGGTATTGAATGTTGGAAGAGATTTGGGTTTTCCATTCGTCTTGAAGTCGAGGTAATTGGCATATGACGGTAGAGGTAACTTCGTTGTAAAGAATAAGGAAATGATTCCGGAAGCTTTGGTCGAGGACTTTGGCATACGAGTTTTAGAGCTAGAAATAGCAAGCCA	Thr	End	TGG	Thr508End2
TTCCATTCGTCTTGAAGTCG	CCCTATTGAATGTTGGAAGAGATTTGGGTTTTCCATTCGTCTTGAAGTCGCGTACTTAAGCATACGATGGAAGAGGTAACTTCGTTGTAAAGAATAAGGAAATGATTCC	511	505	CAGTGAAAGATAAATGATCGGCCCTATTGAATGTTGGAAGAGATTTGGGTTTTCCATTCGTCTTGAAGTCGCGTACTTAAGCATACGATGGAAGAGGTAACTTCGTTGTAAAGAATAAGGAAATGATTCCTTCCATTCGTCTTGAAGTCGGTTTTAGAGCTAGAAATAGCAAGAGTGATTTGCT	Leu	End	AGG	Leu511End0
CGTCTTGAAGTCGAGGACTT	TGAATGTTGGAAGAGATTTGGGTTTTCCATTCGTCTTGAAGTCGAGGACTTAAGCATACGATGGAAGAGGTAACTTCGTTGTAAAGAATAAGGAAATGATTCCG	511	512	CAGTGAAAGATAAATGATCGGTGAATGTTGGAAGAGATTTGGGTTTTCCATTCGTCTTGAAGTCGAGGACTTAAGCATACGATGGAAGAGGTAACTTCGTTGTAAAGAATAAGGAAATGATTCCGCGTCTTGAAGTCGAGGACTTGTTTTAGAGCTAGAAATAGCAAGTACCATTTCACCCAGT	Leu	End	TGG	Leu511End1
TCGAGGACTTTGGCATACGA	TGAATGTTGGAAGAGATTTGGGTTTTCCATTCGTCTTGAAGTCGAGGACTTAAGCATATGACGGTAGAGGTAACTTCGTTGTAAAGAATAAGGAAATGATTCCGGAAGCTTTGG	511	522	CAGTGAAAGATAAATGATCGGTGAATGTTGGAAGAGATTTGGGTTTTCCATTCGTCTTGAAGTCGAGGACTTAAGCATATGACGGTAGAGGTAACTTCGTTGTAAAGAATAAGGAAATGATTCCGGAAGCTTTGGTCGAGGACTTTGGCATACGAGTTTTAGAGCTAGAAATAGCAAGAGGGAG	Leu	End	TGG	Leu511End2
ACTTTGGCATACGATGGAAG	TGAATGTTGGAAGAGATTTGGGTTTTCCATTCGTCTTGAAGTCGAGGACTTAAGCATACGATGGTCGTGGAAACTTCGTTGTAAAGAATAAGGAAATGATTCCGGAAGCTTTGGAAGTAC	511	528	CAGTGAAAGATAAATGATCGGTGAATGTTGGAAGAGATTTGGGTTTTCCATTCGTCTTGAAGTCGAGGACTTAAGCATACGATGGTCGTGGAAACTTCGTTGTAAAGAATAAGGAAATGATTCCGGAAGCTTTGGAAGTACACTTTGGCATACGATGGAAGGTTTTAGAGCTAGAAATAGCAAG	Leu	End	AGG	Leu511End3
TCGAGGACTTTGGCATACGA	ATGTTGGAAGAGATTTGGGTTTTCCATTCGTCTTGAAGTCGAGGACTTTGTAATATGACGGTAGAGGTAACTTCGTTGTAAAGAATAAGGAAATGATTCCGGAAGCTTTGG	514	522	CAGTGAAAGATAAATGATCGGATGTTGGAAGAGATTTGGGTTTTCCATTCGTCTTGAAGTCGAGGACTTTGTAATATGACGGTAGAGGTAACTTCGTTGTAAAGAATAAGGAAATGATTCCGGAAGCTTTGGTCGAGGACTTTGGCATACGAGTTTTAGAGCTAGAAATAGCAAGCAACACACA	Ala	End	TGG	Ala514End0
CGTCTTGAAGTCGAGGACTT	GAATGTTGGAAGAGATTTGGGTTTTCCATTCGTCTTGAAGTCGAGGACTCTATAATACGATGGAAGAGGTAACTTCGTTGTAAAGAATAAGGAAATGATTCCGGA	514	512	CAGTGAAAGATAAATGATCGGGAATGTTGGAAGAGATTTGGGTTTTCCATTCGTCTTGAAGTCGAGGACTCTATAATACGATGGAAGAGGTAACTTCGTTGTAAAGAATAAGGAAATGATTCCGGACGTCTTGAAGTCGAGGACTTGTTTTAGAGCTAGAAATAGCAAGATCGTTTATGGCCAG	Ala	End	TGG	Ala514End1
TTCCATTCGTCTTGAAGTCG	CCCTATTGAATGTTGGAAGAGATTTGGGTTTTCCATTCGTCTTGAAGTCGCGTACTTTGTAATACGATGGAAGAGGTAACTTCGTTGTAAAGAATAAGGAAATGATTCCGGA	514	505	CAGTGAAAGATAAATGATCGGCCCTATTGAATGTTGGAAGAGATTTGGGTTTTCCATTCGTCTTGAAGTCGCGTACTTTGTAATACGATGGAAGAGGTAACTTCGTTGTAAAGAATAAGGAAATGATTCCGGATTCCATTCGTCTTGAAGTCGGTTTTAGAGCTAGAAATAGCAAGAGAAGGTC	Ala	End	AGG	Ala514End2
ACTTTGGCATACGATGGAAG	ATGTTGGAAGAGATTTGGGTTTTCCATTCGTCTTGAAGTCGAGGACTTTGTAATACGATGGTCGTGGAAACTTCGTTGTAAAGAATAAGGAAATGATTCCGGAAGCTTTGGAAGTAC	514	528	CAGTGAAAGATAAATGATCGGATGTTGGAAGAGATTTGGGTTTTCCATTCGTCTTGAAGTCGAGGACTTTGTAATACGATGGTCGTGGAAACTTCGTTGTAAAGAATAAGGAAATGATTCCGGAAGCTTTGGAAGTACACTTTGGCATACGATGGAAGGTTTTAGAGCTAGAAATAGCAAGAGC	Ala	End	AGG	Ala514End3
TCGAGGACTTTGGCATACGA	TTGGAAGAGATTTGGGTTTTCCATTCGTCTTGAAGTCGAGGACTTTGGCATGAGACGGTAGAGGTAACTTCGTTGTAAAGAATAAGGAAATGATTCCGGAAGCTTTGG	517	522	CAGTGAAAGATAAATGATCGGTTGGAAGAGATTTGGGTTTTCCATTCGTCTTGAAGTCGAGGACTTTGGCATGAGACGGTAGAGGTAACTTCGTTGTAAAGAATAAGGAAATGATTCCGGAAGCTTTGGTCGAGGACTTTGGCATACGAGTTTTAGAGCTAGAAATAGCAAGGCTTTGTCCAAG	Tyr	End	TGG	Tyr517End0
ACTTTGGCATACGATGGAAG	TTGGAAGAGATTTGGGTTTTCCATTCGTCTTGAAGTCGAGGACTTTGGCATAAGATGGTCGTGGAAACTTCGTTGTAAAGAATAAGGAAATGATTCCGGAAGCTTTGGAAGTAC	517	528	CAGTGAAAGATAAATGATCGGTTGGAAGAGATTTGGGTTTTCCATTCGTCTTGAAGTCGAGGACTTTGGCATAAGATGGTCGTGGAAACTTCGTTGTAAAGAATAAGGAAATGATTCCGGAAGCTTTGGAAGTACACTTTGGCATACGATGGAAGGTTTTAGAGCTAGAAATAGCAAGCAGCCC	Tyr	End	AGG	Tyr517End1
CGTCTTGAAGTCGAGGACTT	GAATGTTGGAAGAGATTTGGGTTTTCCATTCGTCTTGAAGTCGAGGACACTAGCATAAGATGGAAGAGGTAACTTCGTTGTAAAGAATAAGGAAATGATTCCGGAAGC	517	512	CAGTGAAAGATAAATGATCGGGAATGTTGGAAGAGATTTGGGTTTTCCATTCGTCTTGAAGTCGAGGACACTAGCATAAGATGGAAGAGGTAACTTCGTTGTAAAGAATAAGGAAATGATTCCGGAAGCCGTCTTGAAGTCGAGGACTTGTTTTAGAGCTAGAAATAGCAAGTTGCCAATACCA	Tyr	End	TGG	Tyr517End2
TTCCATTCGTCTTGAAGTCG	CCCTATTGAATGTTGGAAGAGATTTGGGTTTTCCATTCGTCTTGAAGTCGCGTACTTTGGCATAAGATGGAAGAGGTAACTTCGTTGTAAAGAATAAGGAAATGATTCCGGAAGC	517	505	CAGTGAAAGATAAATGATCGGCCCTATTGAATGTTGGAAGAGATTTGGGTTTTCCATTCGTCTTGAAGTCGCGTACTTTGGCATAAGATGGAAGAGGTAACTTCGTTGTAAAGAATAAGGAAATGATTCCGGAAGCTTCCATTCGTCTTGAAGTCGGTTTTAGAGCTAGAAATAGCAAGCATGT	Tyr	End	AGG	Tyr517End3
TCGAGGACTTTGGCATACGA	GAAGAGATTTGGGTTTTCCATTCGTCTTGAAGTCGAGGACTTTGGCATATTGAGGTAGAGGTAACTTCGTTGTAAAGAATAAGGAAATGATTCCGGAAGCTTTGG	520	522	CAGTGAAAGATAAATGATCGGGAAGAGATTTGGGTTTTCCATTCGTCTTGAAGTCGAGGACTTTGGCATATTGAGGTAGAGGTAACTTCGTTGTAAAGAATAAGGAAATGATTCCGGAAGCTTTGGTCGAGGACTTTGGCATACGAGTTTTAGAGCTAGAAATAGCAAGTCTGTGTGTCCTCGA	Asp	End	TGG	Asp520End0
ACTTTGGCATACGATGGAAG	GAAGAGATTTGGGTTTTCCATTCGTCTTGAAGTCGAGGACTTTGGCATACTAAGGTCGTGGAAACTTCGTTGTAAAGAATAAGGAAATGATTCCGGAAGCTTTGGAAGTAC	520	528	CAGTGAAAGATAAATGATCGGGAAGAGATTTGGGTTTTCCATTCGTCTTGAAGTCGAGGACTTTGGCATACTAAGGTCGTGGAAACTTCGTTGTAAAGAATAAGGAAATGATTCCGGAAGCTTTGGAAGTACACTTTGGCATACGATGGAAGGTTTTAGAGCTAGAAATAGCAAGCTCGTCTAT	Asp	End	AGG	Asp520End1
CGTCTTGAAGTCGAGGACTT	GAATGTTGGAAGAGATTTGGGTTTTCCATTCGTCTTGAAGTCGAGGACACTAGCATACTAAGGAAGAGGTAACTTCGTTGTAAAGAATAAGGAAATGATTCCGGAAGCTTT	520	512	CAGTGAAAGATAAATGATCGGGAATGTTGGAAGAGATTTGGGTTTTCCATTCGTCTTGAAGTCGAGGACACTAGCATACTAAGGAAGAGGTAACTTCGTTGTAAAGAATAAGGAAATGATTCCGGAAGCTTTCGTCTTGAAGTCGAGGACTTGTTTTAGAGCTAGAAATAGCAAGCAAAGTGTA	Asp	End	TGG	Asp520End2
TCGAGGACTTTGGCATACGA	AGAGATTTGGGTTTTCCATTCGTCTTGAAGTCGAGGACTTTGGCATACGATTAAAGAGGTAACTTCGTTGTAAAGAATAAGGAAATGATTCCGGAAGCTTTGGA	523	522	CAGTGAAAGATAAATGATCGGAGAGATTTGGGTTTTCCATTCGTCTTGAAGTCGAGGACTTTGGCATACGATTAAAGAGGTAACTTCGTTGTAAAGAATAAGGAAATGATTCCGGAAGCTTTGGATCGAGGACTTTGGCATACGAGTTTTAGAGCTAGAAATAGCAAGAACGGAGAGGTCTGTC	Gly	End	TGG	Gly523End0
ACTTTGGCATACGATGGAAG	GAGATTTGGGTTTTCCATTCGTCTTGAAGTCGAGGACTTTGGCATACGATTGACGTGGAAACTTCGTTGTAAAGAATAAGGAAATGATTCCGGAAGCTTTGGAAGTAC	523	528	CAGTGAAAGATAAATGATCGGGAGATTTGGGTTTTCCATTCGTCTTGAAGTCGAGGACTTTGGCATACGATTGACGTGGAAACTTCGTTGTAAAGAATAAGGAAATGATTCCGGAAGCTTTGGAAGTACACTTTGGCATACGATGGAAGGTTTTAGAGCTAGAAATAGCAAGAGATAGATAACG	Gly	End	AGG	Gly523End1
CGTCTTGAAGTCGAGGACTT	GAATGTTGGAAGAGATTTGGGTTTTCCATTCGTCTTGAAGTCGAGGACACTAGCATACGATTAAAGAGGTAACTTCGTTGTAAAGAATAAGGAAATGATTCCGGAAGCTTTGGA	523	512	CAGTGAAAGATAAATGATCGGGAATGTTGGAAGAGATTTGGGTTTTCCATTCGTCTTGAAGTCGAGGACACTAGCATACGATTAAAGAGGTAACTTCGTTGTAAAGAATAAGGAAATGATTCCGGAAGCTTTGGACGTCTTGAAGTCGAGGACTTGTTTTAGAGCTAGAAATAGCAAGCACGCG	Gly	End	TGG	Gly523End2
ACTTTGGCATACGATGGAAG	ATTTGGGTTTTCCATTCGTCTTGAAGTCGAGGACTTTGGCATACGATGGTTGAGGAAACTTCGTTGTAAAGAATAAGGAAATGATTCCGGAAGCTTTGGAAGTAC	526	528	CAGTGAAAGATAAATGATCGGATTTGGGTTTTCCATTCGTCTTGAAGTCGAGGACTTTGGCATACGATGGTTGAGGAAACTTCGTTGTAAAGAATAAGGAAATGATTCCGGAAGCTTTGGAAGTACACTTTGGCATACGATGGAAGGTTTTAGAGCTAGAAATAGCAAGGGAGCTGCTCTGGCC	Arg	End	AGG	Arg526End0
TCGAGGACTTTGGCATACGA	AGAGATTTGGGTTTTCCATTCGTCTTGAAGTCGAGGACTTTGGCATATGATGGTTAAGGTAACTTCGTTGTAAAGAATAAGGAAATGATTCCGGAAGCTTTGGAAGT	526	522	CAGTGAAAGATAAATGATCGGAGAGATTTGGGTTTTCCATTCGTCTTGAAGTCGAGGACTTTGGCATATGATGGTTAAGGTAACTTCGTTGTAAAGAATAAGGAAATGATTCCGGAAGCTTTGGAAGTTCGAGGACTTTGGCATACGAGTTTTAGAGCTAGAAATAGCAAGTTGCTTCCTATGA	Arg	End	TGG	Arg526End1
CGTCTTGAAGTCGAGGACTT	GAATGTTGGAAGAGATTTGGGTTTTCCATTCGTCTTGAAGTCGAGGACACTAGCATACGATGGATAAGGTAACTTCGTTGTAAAGAATAAGGAAATGATTCCGGAAGCTTTGGAAGT	526	512	CAGTGAAAGATAAATGATCGGGAATGTTGGAAGAGATTTGGGTTTTCCATTCGTCTTGAAGTCGAGGACACTAGCATACGATGGATAAGGTAACTTCGTTGTAAAGAATAAGGAAATGATTCCGGAAGCTTTGGAAGTCGTCTTGAAGTCGAGGACTTGTTTTAGAGCTAGAAATAGCAAGCCG	Arg	End	TGG	Arg526End2
ACTTTGGCATACGATGGAAG	TTGGGTTTTCCATTCGTCTTGAAGTCGAGGACTTTGGCATACGATGGAAGATAAAACTTCGTTGTAAAGAATAAGGAAATGATTCCGGAAGCTTTGGAAGTACT	529	528	CAGTGAAAGATAAATGATCGGTTGGGTTTTCCATTCGTCTTGAAGTCGAGGACTTTGGCATACGATGGAAGATAAAACTTCGTTGTAAAGAATAAGGAAATGATTCCGGAAGCTTTGGAAGTACTACTTTGGCATACGATGGAAGGTTTTAGAGCTAGAAATAGCAAGGGTAGTGAGTGAGATT	Gly	End	AGG	Gly529End0
TCGAGGACTTTGGCATACGA	AGAGATTTGGGTTTTCCATTCGTCTTGAAGTCGAGGACTTTGGCATATGATGGTAGATAAAACTTCGTTGTAAAGAATAAGGAAATGATTCCGGAAGCTTTGGAAGTACT	529	522	CAGTGAAAGATAAATGATCGGAGAGATTTGGGTTTTCCATTCGTCTTGAAGTCGAGGACTTTGGCATATGATGGTAGATAAAACTTCGTTGTAAAGAATAAGGAAATGATTCCGGAAGCTTTGGAAGTACTTCGAGGACTTTGGCATACGAGTTTTAGAGCTAGAAATAGCAAGCCGAAATTGC	Gly	End	TGG	Gly529End1
CGTCTTGAAGTCGAGGACTT	GAATGTTGGAAGAGATTTGGGTTTTCCATTCGTCTTGAAGTCGAGGACACTAGCATACGATGGAAGATAAAACTTCGTTGTAAAGAATAAGGAAATGATTCCGGAAGCTTTGGAAGTACT	529	512	CAGTGAAAGATAAATGATCGGGAATGTTGGAAGAGATTTGGGTTTTCCATTCGTCTTGAAGTCGAGGACACTAGCATACGATGGAAGATAAAACTTCGTTGTAAAGAATAAGGAAATGATTCCGGAAGCTTTGGAAGTACTCGTCTTGAAGTCGAGGACTTGTTTTAGAGCTAGAAATAGCAAG	Gly	End	TGG	Gly529End2
ACTTTGGCATACGATGGAAG	TTGGGTTTTCCATTCGTCTTGAAGTCGAGGACTTTGGCATACGATGGTAGAGGATAATTCGTTGTAAAGAATAAGGAAATGATTCCGGAAGCTTTGGAAGTACTGAA	532	528	CAGTGAAAGATAAATGATCGGTTGGGTTTTCCATTCGTCTTGAAGTCGAGGACTTTGGCATACGATGGTAGAGGATAATTCGTTGTAAAGAATAAGGAAATGATTCCGGAAGCTTTGGAAGTACTGAAACTTTGGCATACGATGGAAGGTTTTAGAGCTAGAAATAGCAAGATTGATATGCGTG	Asn	End	AGG	Asn532End0
TCGAGGACTTTGGCATACGA	AGAGATTTGGGTTTTCCATTCGTCTTGAAGTCGAGGACTTTGGCATATGATGGTAGAGGTTAATTCGTTGTAAAGAATAAGGAAATGATTCCGGAAGCTTTGGAAGTACTGAA	532	522	CAGTGAAAGATAAATGATCGGAGAGATTTGGGTTTTCCATTCGTCTTGAAGTCGAGGACTTTGGCATATGATGGTAGAGGTTAATTCGTTGTAAAGAATAAGGAAATGATTCCGGAAGCTTTGGAAGTACTGAATCGAGGACTTTGGCATACGAGTTTTAGAGCTAGAAATAGCAAGACAATCA	Asn	End	TGG	Asn532End1
ACTTTGGCATACGATGGAAG	TTGGGTTTTCCATTCGTCTTGAAGTCGAGGACTTTGGCATACGATGGTAGAGGAAACTAAGTTGTAAAGAATAAGGAAATGATTCCGGAAGCTTTGGAAGTACTGAAGGA	535	528	CAGTGAAAGATAAATGATCGGTTGGGTTTTCCATTCGTCTTGAAGTCGAGGACTTTGGCATACGATGGTAGAGGAAACTAAGTTGTAAAGAATAAGGAAATGATTCCGGAAGCTTTGGAAGTACTGAAGGAACTTTGGCATACGATGGAAGGTTTTAGAGCTAGAAATAGCAAGCCCCGCGGTT	Phe	End	AGG	Phe535End0
TCGAGGACTTTGGCATACGA	AGAGATTTGGGTTTTCCATTCGTCTTGAAGTCGAGGACTTTGGCATATGATGGTAGAGGTAACTAAGTTGTAAAGAATAAGGAAATGATTCCGGAAGCTTTGGAAGTACTGAAGGA	535	522	CAGTGAAAGATAAATGATCGGAGAGATTTGGGTTTTCCATTCGTCTTGAAGTCGAGGACTTTGGCATATGATGGTAGAGGTAACTAAGTTGTAAAGAATAAGGAAATGATTCCGGAAGCTTTGGAAGTACTGAAGGATCGAGGACTTTGGCATACGAGTTTTAGAGCTAGAAATAGCAAGACGT	Phe	End	TGG	Phe535End1
TAACTTCGTTGTAAAGAATA	TTCCATTCGTCTTGAAGTCGAGGACTTTGGCATACGATGGAAGAGGTAACTAAGTTGTAAAGAACAAAGAGATGATTCCGGAAGCTTTGGAAGTACTGAAGGATCGTCCTTTGTACGCC	535	551	CAGTGAAAGATAAATGATCGGTTCCATTCGTCTTGAAGTCGAGGACTTTGGCATACGATGGAAGAGGTAACTAAGTTGTAAAGAACAAAGAGATGATTCCGGAAGCTTTGGAAGTACTGAAGGATCGTCCTTTGTACGCCTAACTTCGTTGTAAAGAATAGTTTTAGAGCTAGAAATAGCAAGG	Phe	End	AGG	Phe535End2
ACTTTGGCATACGATGGAAG	TTGGGTTTTCCATTCGTCTTGAAGTCGAGGACTTTGGCATACGATGGTAGAGGAAACTTCTAAGTAAAGAATAAGGAAATGATTCCGGAAGCTTTGGAAGTACTGAAGGATCG	538	528	CAGTGAAAGATAAATGATCGGTTGGGTTTTCCATTCGTCTTGAAGTCGAGGACTTTGGCATACGATGGTAGAGGAAACTTCTAAGTAAAGAATAAGGAAATGATTCCGGAAGCTTTGGAAGTACTGAAGGATCGACTTTGGCATACGATGGAAGGTTTTAGAGCTAGAAATAGCAAGGTGGTTG	Val	End	AGG	Val538End0
TCGAGGACTTTGGCATACGA	AGAGATTTGGGTTTTCCATTCGTCTTGAAGTCGAGGACTTTGGCATATGATGGTAGAGGTAACTTCTAAGTAAAGAATAAGGAAATGATTCCGGAAGCTTTGGAAGTACTGAAGGATCG	538	522	CAGTGAAAGATAAATGATCGGAGAGATTTGGGTTTTCCATTCGTCTTGAAGTCGAGGACTTTGGCATATGATGGTAGAGGTAACTTCTAAGTAAAGAATAAGGAAATGATTCCGGAAGCTTTGGAAGTACTGAAGGATCGTCGAGGACTTTGGCATACGAGTTTTAGAGCTAGAAATAGCAAGT	Val	End	TGG	Val538End1
TAACTTCGTTGTAAAGAATA	CATTCGTCTTGAAGTCGAGGACTTTGGCATACGATGGAAGAGGTAACTTCTAAGTAAAGAACAAAGAGATGATTCCGGAAGCTTTGGAAGTACTGAAGGATCGTCCTTTGTACGCC	538	551	CAGTGAAAGATAAATGATCGGCATTCGTCTTGAAGTCGAGGACTTTGGCATACGATGGAAGAGGTAACTTCTAAGTAAAGAACAAAGAGATGATTCCGGAAGCTTTGGAAGTACTGAAGGATCGTCCTTTGTACGCCTAACTTCGTTGTAAAGAATAGTTTTAGAGCTAGAAATAGCAAGGTTC	Val	End	AGG	Val538End2
ACTTTGGCATACGATGGAAG	TTGGGTTTTCCATTCGTCTTGAAGTCGAGGACTTTGGCATACGATGGTAGAGGAAACTTCGTTTAAAAGAATAAGGAAATGATTCCGGAAGCTTTGGAAGTACTGAAGGATCGTCC	541	528	CAGTGAAAGATAAATGATCGGTTGGGTTTTCCATTCGTCTTGAAGTCGAGGACTTTGGCATACGATGGTAGAGGAAACTTCGTTTAAAAGAATAAGGAAATGATTCCGGAAGCTTTGGAAGTACTGAAGGATCGTCCACTTTGGCATACGATGGAAGGTTTTAGAGCTAGAAATAGCAAGCATG	Val	End	AGG	Val541End0
TAACTTCGTTGTAAAGAATA	TCGTCTTGAAGTCGAGGACTTTGGCATACGATGGAAGAGGTAACTTCGTTTAAAAGAACAAAGAGATGATTCCGGAAGCTTTGGAAGTACTGAAGGATCGTCCTTTGTACGCC	541	551	CAGTGAAAGATAAATGATCGGTCGTCTTGAAGTCGAGGACTTTGGCATACGATGGAAGAGGTAACTTCGTTTAAAAGAACAAAGAGATGATTCCGGAAGCTTTGGAAGTACTGAAGGATCGTCCTTTGTACGCCTAACTTCGTTGTAAAGAATAGTTTTAGAGCTAGAAATAGCAAGTTGGAAG	Val	End	AGG	Val541End1
ACTTTGGCATACGATGGAAG	TTGGGTTTTCCATTCGTCTTGAAGTCGAGGACTTTGGCATACGATGGTAGAGGAAACTTCGTTGTATAAAATAAGGAAATGATTCCGGAAGCTTTGGAAGTACTGAAGGATCGTCCTTT	544	528	CAGTGAAAGATAAATGATCGGTTGGGTTTTCCATTCGTCTTGAAGTCGAGGACTTTGGCATACGATGGTAGAGGAAACTTCGTTGTATAAAATAAGGAAATGATTCCGGAAGCTTTGGAAGTACTGAAGGATCGTCCTTTACTTTGGCATACGATGGAAGGTTTTAGAGCTAGAAATAGCAAGT	Lys	End	AGG	Lys544End0
TAACTTCGTTGTAAAGAATA	TCTTGAAGTCGAGGACTTTGGCATACGATGGAAGAGGTAACTTCGTTGTATAAAACAAAGAGATGATTCCGGAAGCTTTGGAAGTACTGAAGGATCGTCCTTTGTACGCC	544	551	CAGTGAAAGATAAATGATCGGTCTTGAAGTCGAGGACTTTGGCATACGATGGAAGAGGTAACTTCGTTGTATAAAACAAAGAGATGATTCCGGAAGCTTTGGAAGTACTGAAGGATCGTCCTTTGTACGCCTAACTTCGTTGTAAAGAATAGTTTTAGAGCTAGAAATAGCAAGCCCGCCACGC	Lys	End	AGG	Lys544End1
TTCAGTACTTCCAAAGCTTC	TGAAGTCGAGGACTTTGGCATACGATGGAAGAGGTAACTTCGTTGTAAAGTAAAAGGAAATGATTCCAGAGGCTTTGGAAGTACTGAAGGATCGTCCTTTGTACGCCGAAAAATGGGC	547	562	CAGTGAAAGATAAATGATCGGTGAAGTCGAGGACTTTGGCATACGATGGAAGAGGTAACTTCGTTGTAAAGTAAAAGGAAATGATTCCAGAGGCTTTGGAAGTACTGAAGGATCGTCCTTTGTACGCCGAAAAATGGGCTTCAGTACTTCCAAAGCTTCGTTTTAGAGCTAGAAATAGCAAGGA	Asn	End	CGG	Asn547End0
TAACTTCGTTGTAAAGAATA	TGAAGTCGAGGACTTTGGCATACGATGGAAGAGGTAACTTCGTTGTAAAGTGAAAAGAGATGATTCCGGAAGCTTTGGAAGTACTGAAGGATCGTCCTTTGTACGCC	547	551	CAGTGAAAGATAAATGATCGGTGAAGTCGAGGACTTTGGCATACGATGGAAGAGGTAACTTCGTTGTAAAGTGAAAAGAGATGATTCCGGAAGCTTTGGAAGTACTGAAGGATCGTCCTTTGTACGCCTAACTTCGTTGTAAAGAATAGTTTTAGAGCTAGAAATAGCAAGAAACGAGGCGATC	Asn	End	AGG	Asn547End1
AAAGAATAAGGAAATGATTC	TGAAGTCGAGGACTTTGGCATACGATGGAAGAGGTAACTTCGTTGTAAAGTAAAAGGAAATGATACCAGAGGCTTTGGAAGTACTGAAGGATCGTCCTTTGTACGCCGAAAAATGGGCA	547	563	CAGTGAAAGATAAATGATCGGTGAAGTCGAGGACTTTGGCATACGATGGAAGAGGTAACTTCGTTGTAAAGTAAAAGGAAATGATACCAGAGGCTTTGGAAGTACTGAAGGATCGTCCTTTGTACGCCGAAAAATGGGCAAAAGAATAAGGAAATGATTCGTTTTAGAGCTAGAAATAGCAAGC	Asn	End	CGG	Asn547End2
TTCAGTACTTCCAAAGCTTC	AGTCGAGGACTTTGGCATACGATGGAAGAGGTAACTTCGTTGTAAAGAATTAAGAAATGATTCCAGAGGCTTTGGAAGTACTGAAGGATCGTCCTTTGTACGCCGAAAAATGGGC	550	562	CAGTGAAAGATAAATGATCGGAGTCGAGGACTTTGGCATACGATGGAAGAGGTAACTTCGTTGTAAAGAATTAAGAAATGATTCCAGAGGCTTTGGAAGTACTGAAGGATCGTCCTTTGTACGCCGAAAAATGGGCTTCAGTACTTCCAAAGCTTCGTTTTAGAGCTAGAAATAGCAAGCAAGT	Lys	End	CGG	Lys550End0
TAACTTCGTTGTAAAGAATA	AGTCGAGGACTTTGGCATACGATGGAAGAGGTAACTTCGTTGTAAAGAATTAAGAAATGATTCCGGAAGCTTTGGAAGTACTGAAGGATCGTCCTTTGTACGCC	550	551	CAGTGAAAGATAAATGATCGGAGTCGAGGACTTTGGCATACGATGGAAGAGGTAACTTCGTTGTAAAGAATTAAGAAATGATTCCGGAAGCTTTGGAAGTACTGAAGGATCGTCCTTTGTACGCCTAACTTCGTTGTAAAGAATAGTTTTAGAGCTAGAAATAGCAAGGCCTAGATCGCGGTCG	Lys	End	AGG	Lys550End1
AAAGAATAAGGAAATGATTC	AGTCGAGGACTTTGGCATACGATGGAAGAGGTAACTTCGTTGTAAAGAATTAAGAAATGATACCAGAGGCTTTGGAAGTACTGAAGGATCGTCCTTTGTACGCCGAAAAATGGGCA	550	563	CAGTGAAAGATAAATGATCGGAGTCGAGGACTTTGGCATACGATGGAAGAGGTAACTTCGTTGTAAAGAATTAAGAAATGATACCAGAGGCTTTGGAAGTACTGAAGGATCGTCCTTTGTACGCCGAAAAATGGGCAAAAGAATAAGGAAATGATTCGTTTTAGAGCTAGAAATAGCAAGTTAA	Lys	End	CGG	Lys550End2
TTCAGTACTTCCAAAGCTTC	CGAGGACTTTGGCATACGATGGAAGAGGTAACTTCGTTGTAAAGAATAAGTAAATGATTCCAGAGGCTTTGGAAGTACTGAAGGATCGTCCTTTGTACGCCGAAAAATGGGC	553	562	CAGTGAAAGATAAATGATCGGCGAGGACTTTGGCATACGATGGAAGAGGTAACTTCGTTGTAAAGAATAAGTAAATGATTCCAGAGGCTTTGGAAGTACTGAAGGATCGTCCTTTGTACGCCGAAAAATGGGCTTCAGTACTTCCAAAGCTTCGTTTTAGAGCTAGAAATAGCAAGACTCGCTG	Glu	End	CGG	Glu553End0
TAACTTCGTTGTAAAGAATA	GTCGAGGACTTTGGCATACGATGGAAGAGGTAACTTCGTTGTAAAGAATAAATAAATGATTCCGGAAGCTTTGGAAGTACTGAAGGATCGTCCTTTGTACGCCGA	553	551	CAGTGAAAGATAAATGATCGGGTCGAGGACTTTGGCATACGATGGAAGAGGTAACTTCGTTGTAAAGAATAAATAAATGATTCCGGAAGCTTTGGAAGTACTGAAGGATCGTCCTTTGTACGCCGATAACTTCGTTGTAAAGAATAGTTTTAGAGCTAGAAATAGCAAGAGAAGTCAATTGCCA	Glu	End	AGG	Glu553End1
AAAGAATAAGGAAATGATTC	CGAGGACTTTGGCATACGATGGAAGAGGTAACTTCGTTGTAAAGAATAAGTAAATGATACCAGAGGCTTTGGAAGTACTGAAGGATCGTCCTTTGTACGCCGAAAAATGGGCA	553	563	CAGTGAAAGATAAATGATCGGCGAGGACTTTGGCATACGATGGAAGAGGTAACTTCGTTGTAAAGAATAAGTAAATGATACCAGAGGCTTTGGAAGTACTGAAGGATCGTCCTTTGTACGCCGAAAAATGGGCAAAAGAATAAGGAAATGATTCGTTTTAGAGCTAGAAATAGCAAGTTTCTGC	Glu	End	CGG	Glu553End2
TTCAGTACTTCCAAAGCTTC	GGACTTTGGCATACGATGGAAGAGGTAACTTCGTTGTAAAGAATAAGGAATAAATTCCAGAGGCTTTGGAAGTACTGAAGGATCGTCCTTTGTACGCCGAAAAATGGGC	556	562	CAGTGAAAGATAAATGATCGGGGACTTTGGCATACGATGGAAGAGGTAACTTCGTTGTAAAGAATAAGGAATAAATTCCAGAGGCTTTGGAAGTACTGAAGGATCGTCCTTTGTACGCCGAAAAATGGGCTTCAGTACTTCCAAAGCTTCGTTTTAGAGCTAGAAATAGCAAGTCAAAGATATG	Met	End	CGG	Met556End0
GGAAATGATTCCGGAAGCTT	GGACTTTGGCATACGATGGAAGAGGTAACTTCGTTGTAAAGAATAAGGAATAAATTCCGGAAGCACTAGAGGTACTGAAGGATCGTCCTTTGTACGCCGAAAAATGGGCACCATTTACT	556	572	CAGTGAAAGATAAATGATCGGGGACTTTGGCATACGATGGAAGAGGTAACTTCGTTGTAAAGAATAAGGAATAAATTCCGGAAGCACTAGAGGTACTGAAGGATCGTCCTTTGTACGCCGAAAAATGGGCACCATTTACTGGAAATGATTCCGGAAGCTTGTTTTAGAGCTAGAAATAGCAAGG	Met	End	TGG	Met556End1
TAACTTCGTTGTAAAGAATA	GTCGAGGACTTTGGCATACGATGGAAGAGGTAACTTCGTTGTAAAGAACAAAGAATAAATTCCGGAAGCTTTGGAAGTACTGAAGGATCGTCCTTTGTACGCCGAAAA	556	551	CAGTGAAAGATAAATGATCGGGTCGAGGACTTTGGCATACGATGGAAGAGGTAACTTCGTTGTAAAGAACAAAGAATAAATTCCGGAAGCTTTGGAAGTACTGAAGGATCGTCCTTTGTACGCCGAAAATAACTTCGTTGTAAAGAATAGTTTTAGAGCTAGAAATAGCAAGAGTGTTACGTTT	Met	End	AGG	Met556End2
AAAGAATAAGGAAATGATTC	GGACTTTGGCATACGATGGAAGAGGTAACTTCGTTGTAAAGAATAAGGAATAAATACCAGAGGCTTTGGAAGTACTGAAGGATCGTCCTTTGTACGCCGAAAAATGGGCA	556	563	CAGTGAAAGATAAATGATCGGGGACTTTGGCATACGATGGAAGAGGTAACTTCGTTGTAAAGAATAAGGAATAAATACCAGAGGCTTTGGAAGTACTGAAGGATCGTCCTTTGTACGCCGAAAAATGGGCAAAAGAATAAGGAAATGATTCGTTTTAGAGCTAGAAATAGCAAGGAGTGAGTCC	Met	End	CGG	Met556End3
TTCAGTACTTCCAAAGCTTC	CTTTGGCATACGATGGAAGAGGTAACTTCGTTGTAAAGAATAAGGAAATGTAACCAGAGGCTTTGGAAGTACTGAAGGATCGTCCTTTGTACGCCGAAAAATGGGC	559	562	CAGTGAAAGATAAATGATCGGCTTTGGCATACGATGGAAGAGGTAACTTCGTTGTAAAGAATAAGGAAATGTAACCAGAGGCTTTGGAAGTACTGAAGGATCGTCCTTTGTACGCCGAAAAATGGGCTTCAGTACTTCCAAAGCTTCGTTTTAGAGCTAGAAATAGCAAGTGCGTGTTGGGCTG	Ile	End	CGG	Ile559End0
GGAAATGATTCCGGAAGCTT	CTTTGGCATACGATGGAAGAGGTAACTTCGTTGTAAAGAATAAGGAAATGTAACCGGAAGCACTAGAGGTACTGAAGGATCGTCCTTTGTACGCCGAAAAATGGGCACCATTTACT	559	572	CAGTGAAAGATAAATGATCGGCTTTGGCATACGATGGAAGAGGTAACTTCGTTGTAAAGAATAAGGAAATGTAACCGGAAGCACTAGAGGTACTGAAGGATCGTCCTTTGTACGCCGAAAAATGGGCACCATTTACTGGAAATGATTCCGGAAGCTTGTTTTAGAGCTAGAAATAGCAAGAATT	Ile	End	TGG	Ile559End1
TAACTTCGTTGTAAAGAATA	GTCGAGGACTTTGGCATACGATGGAAGAGGTAACTTCGTTGTAAAGAACAAAGAAATGTAACCGGAAGCTTTGGAAGTACTGAAGGATCGTCCTTTGTACGCCGAAAAATG	559	551	CAGTGAAAGATAAATGATCGGGTCGAGGACTTTGGCATACGATGGAAGAGGTAACTTCGTTGTAAAGAACAAAGAAATGTAACCGGAAGCTTTGGAAGTACTGAAGGATCGTCCTTTGTACGCCGAAAAATGTAACTTCGTTGTAAAGAATAGTTTTAGAGCTAGAAATAGCAAGCTGTGACGT	Ile	End	AGG	Ile559End2
AAAGAATAAGGAAATGATTC	CTTTGGCATACGATGGAAGAGGTAACTTCGTTGTAAAGAATAAGGAAATGTGACCAGAGGCTTTGGAAGTACTGAAGGATCGTCCTTTGTACGCCGAAAAATGGGCA	559	563	CAGTGAAAGATAAATGATCGGCTTTGGCATACGATGGAAGAGGTAACTTCGTTGTAAAGAATAAGGAAATGTGACCAGAGGCTTTGGAAGTACTGAAGGATCGTCCTTTGTACGCCGAAAAATGGGCAAAAGAATAAGGAAATGATTCGTTTTAGAGCTAGAAATAGCAAGCTCCTTTTTTACA	Ile	End	CGG	Ile559End3
TTCAGTACTTCCAAAGCTTC	TGGCATACGATGGAAGAGGTAACTTCGTTGTAAAGAATAAGGAAATGATTTAAGAAGCTTTGGAAGTACTGAAGGATCGTCCTTTGTACGCCGAAAAATGGGC	562	562	CAGTGAAAGATAAATGATCGGTGGCATACGATGGAAGAGGTAACTTCGTTGTAAAGAATAAGGAAATGATTTAAGAAGCTTTGGAAGTACTGAAGGATCGTCCTTTGTACGCCGAAAAATGGGCTTCAGTACTTCCAAAGCTTCGTTTTAGAGCTAGAAATAGCAAGTACATTGTCAGCAAGTT	Pro	End	CGG	Pro562End0
GGAAATGATTCCGGAAGCTT	TGGCATACGATGGAAGAGGTAACTTCGTTGTAAAGAATAAGGAAATGATTTAAGAAGCACTAGAGGTACTGAAGGATCGTCCTTTGTACGCCGAAAAATGGGCACCATTTACT	562	572	CAGTGAAAGATAAATGATCGGTGGCATACGATGGAAGAGGTAACTTCGTTGTAAAGAATAAGGAAATGATTTAAGAAGCACTAGAGGTACTGAAGGATCGTCCTTTGTACGCCGAAAAATGGGCACCATTTACTGGAAATGATTCCGGAAGCTTGTTTTAGAGCTAGAAATAGCAAGCGTCAAA	Pro	End	TGG	Pro562End1
AAAGAATAAGGAAATGATTC	TGGCATACGATGGAAGAGGTAACTTCGTTGTAAAGAATAAGGAAATGATTTAAGAAGCTTTGGAAGTACTGAAGGATCGTCCTTTGTACGCCGAAAAATGGGCA	562	563	CAGTGAAAGATAAATGATCGGTGGCATACGATGGAAGAGGTAACTTCGTTGTAAAGAATAAGGAAATGATTTAAGAAGCTTTGGAAGTACTGAAGGATCGTCCTTTGTACGCCGAAAAATGGGCAAAAGAATAAGGAAATGATTCGTTTTAGAGCTAGAAATAGCAAGCTGGATATTCGGAACT	Pro	End	CGG	Pro562End2
TAACTTCGTTGTAAAGAATA	GTCGAGGACTTTGGCATACGATGGAAGAGGTAACTTCGTTGTAAAGAACAAAGAAATGATTTAAGAAGCTTTGGAAGTACTGAAGGATCGTCCTTTGTACGCCGAAAAATGGGC	562	551	CAGTGAAAGATAAATGATCGGGTCGAGGACTTTGGCATACGATGGAAGAGGTAACTTCGTTGTAAAGAACAAAGAAATGATTTAAGAAGCTTTGGAAGTACTGAAGGATCGTCCTTTGTACGCCGAAAAATGGGCTAACTTCGTTGTAAAGAATAGTTTTAGAGCTAGAAATAGCAAGGTACTT	Pro	End	AGG	Pro562End3
TTCAGTACTTCCAAAGCTTC	TGGCATACGATGGAAGAGGTAACTTCGTTGTAAAGAATAAGGAAATGATTCCATGAGCTTTGGAAGTACTGAAGGATCGTCCTTTGTACGCCGAAAAATGGGCACC	565	562	CAGTGAAAGATAAATGATCGGTGGCATACGATGGAAGAGGTAACTTCGTTGTAAAGAATAAGGAAATGATTCCATGAGCTTTGGAAGTACTGAAGGATCGTCCTTTGTACGCCGAAAAATGGGCACCTTCAGTACTTCCAAAGCTTCGTTTTAGAGCTAGAAATAGCAAGCATACCAAGGACTT	Glu	End	CGG	Glu565End0
GGAAATGATTCCGGAAGCTT	CATACGATGGAAGAGGTAACTTCGTTGTAAAGAATAAGGAAATGATTCCGTAAGCACTAGAGGTACTGAAGGATCGTCCTTTGTACGCCGAAAAATGGGCACCATTTACT	565	572	CAGTGAAAGATAAATGATCGGCATACGATGGAAGAGGTAACTTCGTTGTAAAGAATAAGGAAATGATTCCGTAAGCACTAGAGGTACTGAAGGATCGTCCTTTGTACGCCGAAAAATGGGCACCATTTACTGGAAATGATTCCGGAAGCTTGTTTTAGAGCTAGAAATAGCAAGATTCTTTGAC	Glu	End	TGG	Glu565End1
AAAGAATAAGGAAATGATTC	GGCATACGATGGAAGAGGTAACTTCGTTGTAAAGAATAAGGAAATGATTCCATAAGCTTTGGAAGTACTGAAGGATCGTCCTTTGTACGCCGAAAAATGGGCACC	565	563	CAGTGAAAGATAAATGATCGGGGCATACGATGGAAGAGGTAACTTCGTTGTAAAGAATAAGGAAATGATTCCATAAGCTTTGGAAGTACTGAAGGATCGTCCTTTGTACGCCGAAAAATGGGCACCAAAGAATAAGGAAATGATTCGTTTTAGAGCTAGAAATAGCAAGCCCCCGTTCACGCTC	Glu	End	CGG	Glu565End2
TAACTTCGTTGTAAAGAATA	GTCGAGGACTTTGGCATACGATGGAAGAGGTAACTTCGTTGTAAAGAACAAAGAAATGATTCCGTAAGCTTTGGAAGTACTGAAGGATCGTCCTTTGTACGCCGAAAAATGGGCACC	565	551	CAGTGAAAGATAAATGATCGGGTCGAGGACTTTGGCATACGATGGAAGAGGTAACTTCGTTGTAAAGAACAAAGAAATGATTCCGTAAGCTTTGGAAGTACTGAAGGATCGTCCTTTGTACGCCGAAAAATGGGCACCTAACTTCGTTGTAAAGAATAGTTTTAGAGCTAGAAATAGCAAGAAT	Glu	End	AGG	Glu565End3
GGAAATGATTCCGGAAGCTT	ACGATGGAAGAGGTAACTTCGTTGTAAAGAATAAGGAAATGATTCCGGAATGACTAGAGGTACTGAAGGATCGTCCTTTGTACGCCGAAAAATGGGCACCATTTACT	568	572	CAGTGAAAGATAAATGATCGGACGATGGAAGAGGTAACTTCGTTGTAAAGAATAAGGAAATGATTCCGGAATGACTAGAGGTACTGAAGGATCGTCCTTTGTACGCCGAAAAATGGGCACCATTTACTGGAAATGATTCCGGAAGCTTGTTTTAGAGCTAGAAATAGCAAGATGGAGCCGATGA	Ala	End	TGG	Ala568End0
TTCAGTACTTCCAAAGCTTC	TGGCATACGATGGAAGAGGTAACTTCGTTGTAAAGAATAAGGAAATGATTCCAGAGTAATTGGAAGTACTGAAGGATCGTCCTTTGTACGCCGAAAAATGGGCACCATT	568	562	CAGTGAAAGATAAATGATCGGTGGCATACGATGGAAGAGGTAACTTCGTTGTAAAGAATAAGGAAATGATTCCAGAGTAATTGGAAGTACTGAAGGATCGTCCTTTGTACGCCGAAAAATGGGCACCATTTTCAGTACTTCCAAAGCTTCGTTTTAGAGCTAGAAATAGCAAGGACCGACATCA	Ala	End	CGG	Ala568End1
GGAAGCTTTGGAAGTACTGA	ACGATGGAAGAGGTAACTTCGTTGTAAAGAATAAGGAAATGATTCCGGAATAATTGGAAGTATTAAAAGACCGTCCTTTGTACGCCGAAAAATGGGCACCATTTACTAAAGAATTAGCA	568	584	CAGTGAAAGATAAATGATCGGACGATGGAAGAGGTAACTTCGTTGTAAAGAATAAGGAAATGATTCCGGAATAATTGGAAGTATTAAAAGACCGTCCTTTGTACGCCGAAAAATGGGCACCATTTACTAAAGAATTAGCAGGAAGCTTTGGAAGTACTGAGTTTTAGAGCTAGAAATAGCAAGA	Ala	End	AGG	Ala568End2
AAAGAATAAGGAAATGATTC	GGCATACGATGGAAGAGGTAACTTCGTTGTAAAGAATAAGGAAATGATACCAGAATAATTGGAAGTACTGAAGGATCGTCCTTTGTACGCCGAAAAATGGGCACCATT	568	563	CAGTGAAAGATAAATGATCGGGGCATACGATGGAAGAGGTAACTTCGTTGTAAAGAATAAGGAAATGATACCAGAATAATTGGAAGTACTGAAGGATCGTCCTTTGTACGCCGAAAAATGGGCACCATTAAAGAATAAGGAAATGATTCGTTTTAGAGCTAGAAATAGCAAGTCGTATCATGGG	Ala	End	CGG	Ala568End3
GGAAATGATTCCGGAAGCTT	ATGGAAGAGGTAACTTCGTTGTAAAGAATAAGGAAATGATTCCGGAAGCTTAAGAAGTACTGAAGGATCGTCCTTTGTACGCCGAAAAATGGGCACCATTTACT	571	572	CAGTGAAAGATAAATGATCGGATGGAAGAGGTAACTTCGTTGTAAAGAATAAGGAAATGATTCCGGAAGCTTAAGAAGTACTGAAGGATCGTCCTTTGTACGCCGAAAAATGGGCACCATTTACTGGAAATGATTCCGGAAGCTTGTTTTAGAGCTAGAAATAGCAAGGGGCAAAAATGACGAT	Leu	End	TGG	Leu571End0
GGAAGCTTTGGAAGTACTGA	ATGGAAGAGGTAACTTCGTTGTAAAGAATAAGGAAATGATTCCGGAAGCTTAAGAAGTATTAAAAGACCGTCCTTTGTACGCCGAAAAATGGGCACCATTTACTAAAGAATTAGCA	571	584	CAGTGAAAGATAAATGATCGGATGGAAGAGGTAACTTCGTTGTAAAGAATAAGGAAATGATTCCGGAAGCTTAAGAAGTATTAAAAGACCGTCCTTTGTACGCCGAAAAATGGGCACCATTTACTAAAGAATTAGCAGGAAGCTTTGGAAGTACTGAGTTTTAGAGCTAGAAATAGCAAGTAAT	Leu	End	AGG	Leu571End1
TTCAGTACTTCCAAAGCTTC	TGGCATACGATGGAAGAGGTAACTTCGTTGTAAAGAATAAGGAAATGATTCCAGAGGCTTAAGAAGTACTGAAGGATCGTCCTTTGTACGCCGAAAAATGGGCACCATTTAC	571	562	CAGTGAAAGATAAATGATCGGTGGCATACGATGGAAGAGGTAACTTCGTTGTAAAGAATAAGGAAATGATTCCAGAGGCTTAAGAAGTACTGAAGGATCGTCCTTTGTACGCCGAAAAATGGGCACCATTTACTTCAGTACTTCCAAAGCTTCGTTTTAGAGCTAGAAATAGCAAGTCTCACTC	Leu	End	CGG	Leu571End2
AAAGAATAAGGAAATGATTC	GGCATACGATGGAAGAGGTAACTTCGTTGTAAAGAATAAGGAAATGATACCAGAAGCTTAAGAAGTACTGAAGGATCGTCCTTTGTACGCCGAAAAATGGGCACCATTTAC	571	563	CAGTGAAAGATAAATGATCGGGGCATACGATGGAAGAGGTAACTTCGTTGTAAAGAATAAGGAAATGATACCAGAAGCTTAAGAAGTACTGAAGGATCGTCCTTTGTACGCCGAAAAATGGGCACCATTTACAAAGAATAAGGAAATGATTCGTTTTAGAGCTAGAAATAGCAAGGTGCGGGCA	Leu	End	CGG	Leu571End3
GGAAATGATTCCGGAAGCTT	TGGAAGAGGTAACTTCGTTGTAAAGAATAAGGAAATGATTCCGGAAGCTCTATAAGTACTGAAGGATCGTCCTTTGTACGCCGAAAAATGGGCACCATTTACTAA	574	572	CAGTGAAAGATAAATGATCGGTGGAAGAGGTAACTTCGTTGTAAAGAATAAGGAAATGATTCCGGAAGCTCTATAAGTACTGAAGGATCGTCCTTTGTACGCCGAAAAATGGGCACCATTTACTAAGGAAATGATTCCGGAAGCTTGTTTTAGAGCTAGAAATAGCAAGTCGCGCTTTAATGCA	Glu	End	TGG	Glu574End0
GGAAGCTTTGGAAGTACTGA	GAAGAGGTAACTTCGTTGTAAAGAATAAGGAAATGATTCCGGAAGCTTTGTAAGTATTAAAAGACCGTCCTTTGTACGCCGAAAAATGGGCACCATTTACTAAAGAATTAGCA	574	584	CAGTGAAAGATAAATGATCGGGAAGAGGTAACTTCGTTGTAAAGAATAAGGAAATGATTCCGGAAGCTTTGTAAGTATTAAAAGACCGTCCTTTGTACGCCGAAAAATGGGCACCATTTACTAAAGAATTAGCAGGAAGCTTTGGAAGTACTGAGTTTTAGAGCTAGAAATAGCAAGTCGTCGG	Glu	End	AGG	Glu574End1
TTCAGTACTTCCAAAGCTTC	TGGCATACGATGGAAGAGGTAACTTCGTTGTAAAGAATAAGGAAATGATTCCAGAGGCTTTGTAAGTACTGAAGGATCGTCCTTTGTACGCCGAAAAATGGGCACCATTTACTAA	574	562	CAGTGAAAGATAAATGATCGGTGGCATACGATGGAAGAGGTAACTTCGTTGTAAAGAATAAGGAAATGATTCCAGAGGCTTTGTAAGTACTGAAGGATCGTCCTTTGTACGCCGAAAAATGGGCACCATTTACTAATTCAGTACTTCCAAAGCTTCGTTTTAGAGCTAGAAATAGCAAGCAATC	Glu	End	CGG	Glu574End2
AAAGAATAAGGAAATGATTC	GGCATACGATGGAAGAGGTAACTTCGTTGTAAAGAATAAGGAAATGATACCAGAAGCTTTGTAAGTACTGAAGGATCGTCCTTTGTACGCCGAAAAATGGGCACCATTTACTAA	574	563	CAGTGAAAGATAAATGATCGGGGCATACGATGGAAGAGGTAACTTCGTTGTAAAGAATAAGGAAATGATACCAGAAGCTTTGTAAGTACTGAAGGATCGTCCTTTGTACGCCGAAAAATGGGCACCATTTACTAAAAAGAATAAGGAAATGATTCGTTTTAGAGCTAGAAATAGCAAGCCCTTC	Glu	End	CGG	Glu574End3
GGAAGCTTTGGAAGTACTGA	GAGGTAACTTCGTTGTAAAGAATAAGGAAATGATTCCGGAAGCTTTGGAATAATTAAAAGACCGTCCTTTGTACGCCGAAAAATGGGCACCATTTACTAAAGAATTAGCA	577	584	CAGTGAAAGATAAATGATCGGGAGGTAACTTCGTTGTAAAGAATAAGGAAATGATTCCGGAAGCTTTGGAATAATTAAAAGACCGTCCTTTGTACGCCGAAAAATGGGCACCATTTACTAAAGAATTAGCAGGAAGCTTTGGAAGTACTGAGTTTTAGAGCTAGAAATAGCAAGTAGACATTAG	Val	End	AGG	Val577End0
GGAAATGATTCCGGAAGCTT	TGGAAGAGGTAACTTCGTTGTAAAGAATAAGGAAATGATTCCGGAAGCACTAGAATAACTGAAGGATCGTCCTTTGTACGCCGAAAAATGGGCACCATTTACTAAAGA	577	572	CAGTGAAAGATAAATGATCGGTGGAAGAGGTAACTTCGTTGTAAAGAATAAGGAAATGATTCCGGAAGCACTAGAATAACTGAAGGATCGTCCTTTGTACGCCGAAAAATGGGCACCATTTACTAAAGAGGAAATGATTCCGGAAGCTTGTTTTAGAGCTAGAAATAGCAAGTACAAAGGAACA	Val	End	TGG	Val577End1
TTCAGTACTTCCAAAGCTTC	TGGCATACGATGGAAGAGGTAACTTCGTTGTAAAGAATAAGGAAATGATTCCAGAGGCTTTGGAATAACTGAAGGATCGTCCTTTGTACGCCGAAAAATGGGCACCATTTACTAAAGA	577	562	CAGTGAAAGATAAATGATCGGTGGCATACGATGGAAGAGGTAACTTCGTTGTAAAGAATAAGGAAATGATTCCAGAGGCTTTGGAATAACTGAAGGATCGTCCTTTGTACGCCGAAAAATGGGCACCATTTACTAAAGATTCAGTACTTCCAAAGCTTCGTTTTAGAGCTAGAAATAGCAAGAA	Val	End	CGG	Val577End2
AAAGAATAAGGAAATGATTC	GGCATACGATGGAAGAGGTAACTTCGTTGTAAAGAATAAGGAAATGATACCAGAAGCTTTGGAATAACTGAAGGATCGTCCTTTGTACGCCGAAAAATGGGCACCATTTACTAAAGA	577	563	CAGTGAAAGATAAATGATCGGGGCATACGATGGAAGAGGTAACTTCGTTGTAAAGAATAAGGAAATGATACCAGAAGCTTTGGAATAACTGAAGGATCGTCCTTTGTACGCCGAAAAATGGGCACCATTTACTAAAGAAAAGAATAAGGAAATGATTCGTTTTAGAGCTAGAAATAGCAAGGGA	Val	End	CGG	Val577End3
GGAAGCTTTGGAAGTACTGA	GTAACTTCGTTGTAAAGAATAAGGAAATGATTCCGGAAGCTTTGGAAGTATGAAAAGACCGTCCTTTGTACGCCGAAAAATGGGCACCATTTACTAAAGAATTAGCA	580	584	CAGTGAAAGATAAATGATCGGGTAACTTCGTTGTAAAGAATAAGGAAATGATTCCGGAAGCTTTGGAAGTATGAAAAGACCGTCCTTTGTACGCCGAAAAATGGGCACCATTTACTAAAGAATTAGCAGGAAGCTTTGGAAGTACTGAGTTTTAGAGCTAGAAATAGCAAGAAACATACTATTC	Leu	End	AGG	Leu580End0
GGAAATGATTCCGGAAGCTT	TGGAAGAGGTAACTTCGTTGTAAAGAATAAGGAAATGATTCCGGAAGCACTAGAAGTATAAAAGGATCGTCCTTTGTACGCCGAAAAATGGGCACCATTTACTAAAGAATT	580	572	CAGTGAAAGATAAATGATCGGTGGAAGAGGTAACTTCGTTGTAAAGAATAAGGAAATGATTCCGGAAGCACTAGAAGTATAAAAGGATCGTCCTTTGTACGCCGAAAAATGGGCACCATTTACTAAAGAATTGGAAATGATTCCGGAAGCTTGTTTTAGAGCTAGAAATAGCAAGACTAAAGTA	Leu	End	TGG	Leu580End1
AAAGAATAAGGAAATGATTC	GGCATACGATGGAAGAGGTAACTTCGTTGTAAAGAATAAGGAAATGATACCAGAAGCTTTGGAAGTATAAAAGGATCGTCCTTTGTACGCCGAAAAATGGGCACCATTTACTAAAGAATT	580	563	CAGTGAAAGATAAATGATCGGGGCATACGATGGAAGAGGTAACTTCGTTGTAAAGAATAAGGAAATGATACCAGAAGCTTTGGAAGTATAAAAGGATCGTCCTTTGTACGCCGAAAAATGGGCACCATTTACTAAAGAATTAAAGAATAAGGAAATGATTCGTTTTAGAGCTAGAAATAGCAAG	Leu	End	CGG	Leu580End2
GGAAGCTTTGGAAGTACTGA	ACTTCGTTGTAAAGAATAAGGAAATGATTCCGGAAGCTTTGGAAGTACTGTAAGATCGTCCTTTGTACGCCGAAAAATGGGCACCATTTACTAAAGAATTAGCA	583	584	CAGTGAAAGATAAATGATCGGACTTCGTTGTAAAGAATAAGGAAATGATTCCGGAAGCTTTGGAAGTACTGTAAGATCGTCCTTTGTACGCCGAAAAATGGGCACCATTTACTAAAGAATTAGCAGGAAGCTTTGGAAGTACTGAGTTTTAGAGCTAGAAATAGCAAGACACAAACTCTGGGTC	Lys	End	AGG	Lys583End0
GGAAATGATTCCGGAAGCTT	TGGAAGAGGTAACTTCGTTGTAAAGAATAAGGAAATGATTCCGGAAGCACTAGAAGTACTGTAAGATCGTCCTTTGTACGCCGAAAAATGGGCACCATTTACTAAAGAATTAGC	583	572	CAGTGAAAGATAAATGATCGGTGGAAGAGGTAACTTCGTTGTAAAGAATAAGGAAATGATTCCGGAAGCACTAGAAGTACTGTAAGATCGTCCTTTGTACGCCGAAAAATGGGCACCATTTACTAAAGAATTAGCGGAAATGATTCCGGAAGCTTGTTTTAGAGCTAGAAATAGCAAGGGTTGT	Lys	End	TGG	Lys583End1
GGAAGCTTTGGAAGTACTGA	CTTCGTTGTAAAGAATAAGGAAATGATTCCGGAAGCTTTGGAAGTACTGAAATAACGTCCTTTGTACGCCGAAAAATGGGCACCATTTACTAAAGAATTAGCAGT	586	584	CAGTGAAAGATAAATGATCGGCTTCGTTGTAAAGAATAAGGAAATGATTCCGGAAGCTTTGGAAGTACTGAAATAACGTCCTTTGTACGCCGAAAAATGGGCACCATTTACTAAAGAATTAGCAGTGGAAGCTTTGGAAGTACTGAGTTTTAGAGCTAGAAATAGCAAGAATGGGGTTCCTGAC	Asp	End	AGG	Asp586End0
GGAAATGATTCCGGAAGCTT	TGGAAGAGGTAACTTCGTTGTAAAGAATAAGGAAATGATTCCGGAAGCACTAGAAGTACTGAAGTAACGTCCTTTGTACGCCGAAAAATGGGCACCATTTACTAAAGAATTAGCAGT	586	572	CAGTGAAAGATAAATGATCGGTGGAAGAGGTAACTTCGTTGTAAAGAATAAGGAAATGATTCCGGAAGCACTAGAAGTACTGAAGTAACGTCCTTTGTACGCCGAAAAATGGGCACCATTTACTAAAGAATTAGCAGTGGAAATGATTCCGGAAGCTTGTTTTAGAGCTAGAAATAGCAAGGTA	Asp	End	TGG	Asp586End1
GGAAGCTTTGGAAGTACTGA	CTTCGTTGTAAAGAATAAGGAAATGATTCCGGAAGCTTTGGAAGTATTAAAAGATTAACCTTTGTACGCCGAAAAATGGGCACCATTTACTAAAGAATTAGCAGTCAT	589	584	CAGTGAAAGATAAATGATCGGCTTCGTTGTAAAGAATAAGGAAATGATTCCGGAAGCTTTGGAAGTATTAAAAGATTAACCTTTGTACGCCGAAAAATGGGCACCATTTACTAAAGAATTAGCAGTCATGGAAGCTTTGGAAGTACTGAGTTTTAGAGCTAGAAATAGCAAGGAACATTATCGG	Arg	End	AGG	Arg589End0
GGAAATGATTCCGGAAGCTT	TGGAAGAGGTAACTTCGTTGTAAAGAATAAGGAAATGATTCCGGAAGCACTAGAAGTACTGAAGGATTAACCTTTGTACGCCGAAAAATGGGCACCATTTACTAAAGAATTAGCAGTCAT	589	572	CAGTGAAAGATAAATGATCGGTGGAAGAGGTAACTTCGTTGTAAAGAATAAGGAAATGATTCCGGAAGCACTAGAAGTACTGAAGGATTAACCTTTGTACGCCGAAAAATGGGCACCATTTACTAAAGAATTAGCAGTCATGGAAATGATTCCGGAAGCTTGTTTTAGAGCTAGAAATAGCAAG	Arg	End	TGG	Arg589End1
GGAAGCTTTGGAAGTACTGA	CTTCGTTGTAAAGAATAAGGAAATGATTCCGGAAGCTTTGGAAGTATTAAAAGATCGTTAATTGTACGCCGAAAAATGGGCACCATTTACTAAAGAATTAGCAGTCATGAT	592	584	CAGTGAAAGATAAATGATCGGCTTCGTTGTAAAGAATAAGGAAATGATTCCGGAAGCTTTGGAAGTATTAAAAGATCGTTAATTGTACGCCGAAAAATGGGCACCATTTACTAAAGAATTAGCAGTCATGATGGAAGCTTTGGAAGTACTGAGTTTTAGAGCTAGAAATAGCAAGAGCCAACGC	Pro	End	AGG	Pro592End0
GGAAGCTTTGGAAGTACTGA	CTTCGTTGTAAAGAATAAGGAAATGATTCCGGAAGCTTTGGAAGTATTAAAAGATCGTCCTTAATACGCCGAAAAATGGGCACCATTTACTAAAGAATTAGCAGTCATGATTGT	595	584	CAGTGAAAGATAAATGATCGGCTTCGTTGTAAAGAATAAGGAAATGATTCCGGAAGCTTTGGAAGTATTAAAAGATCGTCCTTAATACGCCGAAAAATGGGCACCATTTACTAAAGAATTAGCAGTCATGATTGTGGAAGCTTTGGAAGTACTGAGTTTTAGAGCTAGAAATAGCAAGACAGCA	Leu	End	AGG	Leu595End0
GTCCTTTGTACGCCGAAAAA	AGAATAAGGAAATGATTCCGGAAGCTTTGGAAGTACTGAAGGATCGTCCTTAATACGCCGAAAAGTGGGCACCATTTACTAAAGAATTAGCAGTCATGATTGTGAGATCTGTTAACGG	595	610	CAGTGAAAGATAAATGATCGGAGAATAAGGAAATGATTCCGGAAGCTTTGGAAGTACTGAAGGATCGTCCTTAATACGCCGAAAAGTGGGCACCATTTACTAAAGAATTAGCAGTCATGATTGTGAGATCTGTTAACGGGTCCTTTGTACGCCGAAAAAGTTTTAGAGCTAGAAATAGCAAGAC	Leu	End	TGG	Leu595End1
TCCTTTGTACGCCGAAAAAT	AGAATAAGGAAATGATTCCGGAAGCTTTGGAAGTACTGAAGGATCGTCCTTAATACGCCGAAAAGTGGGCTCCATTTACTAAAGAATTAGCAGTCATGATTGTGAGATCTGTTAACGGT	595	611	CAGTGAAAGATAAATGATCGGAGAATAAGGAAATGATTCCGGAAGCTTTGGAAGTACTGAAGGATCGTCCTTAATACGCCGAAAAGTGGGCTCCATTTACTAAAGAATTAGCAGTCATGATTGTGAGATCTGTTAACGGTTCCTTTGTACGCCGAAAAATGTTTTAGAGCTAGAAATAGCAAGG	Leu	End	GGG	Leu595End2
GTCCTTTGTACGCCGAAAAA	ATAAGGAAATGATTCCGGAAGCTTTGGAAGTACTGAAGGATCGTCCTTTGTAAGCCGAAAAGTGGGCACCATTTACTAAAGAATTAGCAGTCATGATTGTGAGATCTGTTAACGG	598	610	CAGTGAAAGATAAATGATCGGATAAGGAAATGATTCCGGAAGCTTTGGAAGTACTGAAGGATCGTCCTTTGTAAGCCGAAAAGTGGGCACCATTTACTAAAGAATTAGCAGTCATGATTGTGAGATCTGTTAACGGGTCCTTTGTACGCCGAAAAAGTTTTAGAGCTAGAAATAGCAAGAAAAC	Tyr	End	TGG	Tyr598End0
TCCTTTGTACGCCGAAAAAT	ATAAGGAAATGATTCCGGAAGCTTTGGAAGTACTGAAGGATCGTCCTTTGTAAGCCGAAAAGTGGGCTCCATTTACTAAAGAATTAGCAGTCATGATTGTGAGATCTGTTAACGGT	598	611	CAGTGAAAGATAAATGATCGGATAAGGAAATGATTCCGGAAGCTTTGGAAGTACTGAAGGATCGTCCTTTGTAAGCCGAAAAGTGGGCTCCATTTACTAAAGAATTAGCAGTCATGATTGTGAGATCTGTTAACGGTTCCTTTGTACGCCGAAAAATGTTTTAGAGCTAGAAATAGCAAGTAAA	Tyr	End	GGG	Tyr598End1
GGAAGCTTTGGAAGTACTGA	CTTCGTTGTAAAGAATAAGGAAATGATTCCGGAAGCTTTGGAAGTATTAAAAGATCGTCCTTTGTAAGCCGAAAAATGGGCACCATTTACTAAAGAATTAGCAGTCATGATTGTGAG	598	584	CAGTGAAAGATAAATGATCGGCTTCGTTGTAAAGAATAAGGAAATGATTCCGGAAGCTTTGGAAGTATTAAAAGATCGTCCTTTGTAAGCCGAAAAATGGGCACCATTTACTAAAGAATTAGCAGTCATGATTGTGAGGGAAGCTTTGGAAGTACTGAGTTTTAGAGCTAGAAATAGCAAGCGC	Tyr	End	AGG	Tyr598End2
GTCCTTTGTACGCCGAAAAA	AGGAAATGATTCCGGAAGCTTTGGAAGTACTGAAGGATCGTCCTTTGTACTAAGAAAAGTGGGCACCATTTACTAAAGAATTAGCAGTCATGATTGTGAGATCTGTTAACGG	601	610	CAGTGAAAGATAAATGATCGGAGGAAATGATTCCGGAAGCTTTGGAAGTACTGAAGGATCGTCCTTTGTACTAAGAAAAGTGGGCACCATTTACTAAAGAATTAGCAGTCATGATTGTGAGATCTGTTAACGGGTCCTTTGTACGCCGAAAAAGTTTTAGAGCTAGAAATAGCAAGATTTTATT	Ala	End	TGG	Ala601End0
TCCTTTGTACGCCGAAAAAT	AGGAAATGATTCCGGAAGCTTTGGAAGTACTGAAGGATCGTCCTTTGTACTAAGAAAAGTGGGCTCCATTTACTAAAGAATTAGCAGTCATGATTGTGAGATCTGTTAACGGT	601	611	CAGTGAAAGATAAATGATCGGAGGAAATGATTCCGGAAGCTTTGGAAGTACTGAAGGATCGTCCTTTGTACTAAGAAAAGTGGGCTCCATTTACTAAAGAATTAGCAGTCATGATTGTGAGATCTGTTAACGGTTCCTTTGTACGCCGAAAAATGTTTTAGAGCTAGAAATAGCAAGTTCCTAA	Ala	End	GGG	Ala601End1
GGAAGCTTTGGAAGTACTGA	CTTCGTTGTAAAGAATAAGGAAATGATTCCGGAAGCTTTGGAAGTATTAAAAGATCGTCCTTTGTACTAAGAAAAATGGGCACCATTTACTAAAGAATTAGCAGTCATGATTGTGAGATC	601	584	CAGTGAAAGATAAATGATCGGCTTCGTTGTAAAGAATAAGGAAATGATTCCGGAAGCTTTGGAAGTATTAAAAGATCGTCCTTTGTACTAAGAAAAATGGGCACCATTTACTAAAGAATTAGCAGTCATGATTGTGAGATCGGAAGCTTTGGAAGTACTGAGTTTTAGAGCTAGAAATAGCAAG	Ala	End	AGG	Ala601End2
ACTGCTAATTCTTTAGTAAA	AGGAAATGATTCCGGAAGCTTTGGAAGTACTGAAGGATCGTCCTTTGTACTAAGAAAAATGGGCACCTTTCACTAAAGAATTAGCAGTCATGATTGTGAGATCTGTTAACGGTTTAGT	601	616	CAGTGAAAGATAAATGATCGGAGGAAATGATTCCGGAAGCTTTGGAAGTACTGAAGGATCGTCCTTTGTACTAAGAAAAATGGGCACCTTTCACTAAAGAATTAGCAGTCATGATTGTGAGATCTGTTAACGGTTTAGTACTGCTAATTCTTTAGTAAAGTTTTAGAGCTAGAAATAGCAAGTG	Ala	End	TGG	Ala601End3
GTCCTTTGTACGCCGAAAAA	AAATGATTCCGGAAGCTTTGGAAGTACTGAAGGATCGTCCTTTGTACGCCTAAAAGTGGGCACCATTTACTAAAGAATTAGCAGTCATGATTGTGAGATCTGTTAACGG	604	610	CAGTGAAAGATAAATGATCGGAAATGATTCCGGAAGCTTTGGAAGTACTGAAGGATCGTCCTTTGTACGCCTAAAAGTGGGCACCATTTACTAAAGAATTAGCAGTCATGATTGTGAGATCTGTTAACGGGTCCTTTGTACGCCGAAAAAGTTTTAGAGCTAGAAATAGCAAGCACCCTTGCAA	Glu	End	TGG	Glu604End0
TCCTTTGTACGCCGAAAAAT	AAATGATTCCGGAAGCTTTGGAAGTACTGAAGGATCGTCCTTTGTACGCCTAAAAGTGGGCTCCATTTACTAAAGAATTAGCAGTCATGATTGTGAGATCTGTTAACGGT	604	611	CAGTGAAAGATAAATGATCGGAAATGATTCCGGAAGCTTTGGAAGTACTGAAGGATCGTCCTTTGTACGCCTAAAAGTGGGCTCCATTTACTAAAGAATTAGCAGTCATGATTGTGAGATCTGTTAACGGTTCCTTTGTACGCCGAAAAATGTTTTAGAGCTAGAAATAGCAAGAGGCTCAGAG	Glu	End	GGG	Glu604End1
ACTGCTAATTCTTTAGTAAA	AAATGATTCCGGAAGCTTTGGAAGTACTGAAGGATCGTCCTTTGTACGCCTAAAAATGGGCACCTTTCACTAAAGAATTAGCAGTCATGATTGTGAGATCTGTTAACGGTTTAGT	604	616	CAGTGAAAGATAAATGATCGGAAATGATTCCGGAAGCTTTGGAAGTACTGAAGGATCGTCCTTTGTACGCCTAAAAATGGGCACCTTTCACTAAAGAATTAGCAGTCATGATTGTGAGATCTGTTAACGGTTTAGTACTGCTAATTCTTTAGTAAAGTTTTAGAGCTAGAAATAGCAAGCATTA	Glu	End	TGG	Glu604End2
GTCCTTTGTACGCCGAAAAA	TGATTCCGGAAGCTTTGGAAGTACTGAAGGATCGTCCTTTGTACGCCGAATGATGGGCACCATTTACTAAAGAATTAGCAGTCATGATTGTGAGATCTGTTAACGG	607	610	CAGTGAAAGATAAATGATCGGTGATTCCGGAAGCTTTGGAAGTACTGAAGGATCGTCCTTTGTACGCCGAATGATGGGCACCATTTACTAAAGAATTAGCAGTCATGATTGTGAGATCTGTTAACGGGTCCTTTGTACGCCGAAAAAGTTTTAGAGCTAGAAATAGCAAGCACTTCCGAGGTGA	Lys	End	TGG	Lys607End0
TCCTTTGTACGCCGAAAAAT	TGATTCCGGAAGCTTTGGAAGTACTGAAGGATCGTCCTTTGTACGCCGAATGATGGGCTCCATTTACTAAAGAATTAGCAGTCATGATTGTGAGATCTGTTAACGGT	607	611	CAGTGAAAGATAAATGATCGGTGATTCCGGAAGCTTTGGAAGTACTGAAGGATCGTCCTTTGTACGCCGAATGATGGGCTCCATTTACTAAAGAATTAGCAGTCATGATTGTGAGATCTGTTAACGGTTCCTTTGTACGCCGAAAAATGTTTTAGAGCTAGAAATAGCAAGCGTACCCAATATA	Lys	End	GGG	Lys607End1
ACTGCTAATTCTTTAGTAAA	ACTAAACCGTTAACAGATCTCACAATCATGACTGCTAATTCTTTAGTGAAAGGTGCCCATTATTCGGCGTACAAAGGACGATCCTTCAGTACTTCCAAAGCTTCCGGAATCA	607	616	CAGTGAAAGATAAATGATCGGACTAAACCGTTAACAGATCTCACAATCATGACTGCTAATTCTTTAGTGAAAGGTGCCCATTATTCGGCGTACAAAGGACGATCCTTCAGTACTTCCAAAGCTTCCGGAATCAACTGCTAATTCTTTAGTAAAGTTTTAGAGCTAGAAATAGCAAGGAAAAAAA	Lys	End	TGG	Lys607End2
GTCCTTTGTACGCCGAAAAA	TTCCGGAAGCTTTGGAAGTACTGAAGGATCGTCCTTTGTACGCCGAAAAATAAGCACCATTTACTAAAGAATTAGCAGTCATGATTGTGAGATCTGTTAACGG	610	610	CAGTGAAAGATAAATGATCGGTTCCGGAAGCTTTGGAAGTACTGAAGGATCGTCCTTTGTACGCCGAAAAATAAGCACCATTTACTAAAGAATTAGCAGTCATGATTGTGAGATCTGTTAACGGGTCCTTTGTACGCCGAAAAAGTTTTAGAGCTAGAAATAGCAAGAATTCGTGCGAATCTAT	Trp	End	TGG	Trp610End0
TCCTTTGTACGCCGAAAAAT	TTCCGGAAGCTTTGGAAGTACTGAAGGATCGTCCTTTGTACGCCGAAAAATAAGCACCATTTACTAAAGAATTAGCAGTCATGATTGTGAGATCTGTTAACGGT	610	611	CAGTGAAAGATAAATGATCGGTTCCGGAAGCTTTGGAAGTACTGAAGGATCGTCCTTTGTACGCCGAAAAATAAGCACCATTTACTAAAGAATTAGCAGTCATGATTGTGAGATCTGTTAACGGTTCCTTTGTACGCCGAAAAATGTTTTAGAGCTAGAAATAGCAAGATTGTGAGAATGAATC	Trp	End	GGG	Trp610End1
ACTGCTAATTCTTTAGTAAA	TTCCGGAAGCTTTGGAAGTACTGAAGGATCGTCCTTTGTACGCCGAAAAATAAGCACCTTTCACTAAAGAATTAGCAGTCATGATTGTGAGATCTGTTAACGGTTTAGT	610	616	CAGTGAAAGATAAATGATCGGTTCCGGAAGCTTTGGAAGTACTGAAGGATCGTCCTTTGTACGCCGAAAAATAAGCACCTTTCACTAAAGAATTAGCAGTCATGATTGTGAGATCTGTTAACGGTTTAGTACTGCTAATTCTTTAGTAAAGTTTTAGAGCTAGAAATAGCAAGAACGACGTTGA	Trp	End	TGG	Trp610End2
GTCCTTTGTACGCCGAAAAA	TTCCGGAAGCTTTGGAAGTACTGAAGGATCGTCCTTTGTACGCCGAAAAGTGGTAACCATTTACTAAAGAATTAGCAGTCATGATTGTGAGATCTGTTAACGGTTT	613	610	CAGTGAAAGATAAATGATCGGTTCCGGAAGCTTTGGAAGTACTGAAGGATCGTCCTTTGTACGCCGAAAAGTGGTAACCATTTACTAAAGAATTAGCAGTCATGATTGTGAGATCTGTTAACGGTTTGTCCTTTGTACGCCGAAAAAGTTTTAGAGCTAGAAATAGCAAGCGCCCTGCAACAAT	Ala	End	TGG	Ala613End0
TCCTTTGTACGCCGAAAAAT	TCCGGAAGCTTTGGAAGTACTGAAGGATCGTCCTTTGTACGCCGAAAAATGGTAACCATTTACTAAAGAATTAGCAGTCATGATTGTGAGATCTGTTAACGGTTT	613	611	CAGTGAAAGATAAATGATCGGTCCGGAAGCTTTGGAAGTACTGAAGGATCGTCCTTTGTACGCCGAAAAATGGTAACCATTTACTAAAGAATTAGCAGTCATGATTGTGAGATCTGTTAACGGTTTTCCTTTGTACGCCGAAAAATGTTTTAGAGCTAGAAATAGCAAGTATGGCAAATCCCAA	Ala	End	GGG	Ala613End1
ACTGCTAATTCTTTAGTAAA	CGGAAGCTTTGGAAGTACTGAAGGATCGTCCTTTGTACGCCGAAAAATGGTAACCTTTCACTAAAGAATTAGCAGTCATGATTGTGAGATCTGTTAACGGTTTAGT	613	616	CAGTGAAAGATAAATGATCGGCGGAAGCTTTGGAAGTACTGAAGGATCGTCCTTTGTACGCCGAAAAATGGTAACCTTTCACTAAAGAATTAGCAGTCATGATTGTGAGATCTGTTAACGGTTTAGTACTGCTAATTCTTTAGTAAAGTTTTAGAGCTAGAAATAGCAAGATAGTAACTAATAG	Ala	End	TGG	Ala613End2
GTCCTTTGTACGCCGAAAAA	TTCCGGAAGCTTTGGAAGTACTGAAGGATCGTCCTTTGTACGCCGAAAAGTGGGCATAATTTACTAAAGAATTAGCAGTCATGATTGTGAGATCTGTTAACGGTTTAGT	616	610	CAGTGAAAGATAAATGATCGGTTCCGGAAGCTTTGGAAGTACTGAAGGATCGTCCTTTGTACGCCGAAAAGTGGGCATAATTTACTAAAGAATTAGCAGTCATGATTGTGAGATCTGTTAACGGTTTAGTGTCCTTTGTACGCCGAAAAAGTTTTAGAGCTAGAAATAGCAAGAACTCCAATCT	Pro	End	TGG	Pro616End0
TCCTTTGTACGCCGAAAAAT	TCCGGAAGCTTTGGAAGTACTGAAGGATCGTCCTTTGTACGCCGAAAAGTGGGCATAATTTACTAAAGAATTAGCAGTCATGATTGTGAGATCTGTTAACGGTTTAGT	616	611	CAGTGAAAGATAAATGATCGGTCCGGAAGCTTTGGAAGTACTGAAGGATCGTCCTTTGTACGCCGAAAAGTGGGCATAATTTACTAAAGAATTAGCAGTCATGATTGTGAGATCTGTTAACGGTTTAGTTCCTTTGTACGCCGAAAAATGTTTTAGAGCTAGAAATAGCAAGGGTTTTAAAGTC	Pro	End	GGG	Pro616End1
ACTGCTAATTCTTTAGTAAA	AAGCTTTGGAAGTACTGAAGGATCGTCCTTTGTACGCCGAAAAATGGGCATAATTTACTAAAGAATTAGCAGTCATGATTGTGAGATCTGTTAACGGTTTAGT	616	616	CAGTGAAAGATAAATGATCGGAAGCTTTGGAAGTACTGAAGGATCGTCCTTTGTACGCCGAAAAATGGGCATAATTTACTAAAGAATTAGCAGTCATGATTGTGAGATCTGTTAACGGTTTAGTACTGCTAATTCTTTAGTAAAGTTTTAGAGCTAGAAATAGCAAGGAGAATGAGAGAGAGGA	Pro	End	TGG	Pro616End2
GTCCTTTGTACGCCGAAAAA	TTCCGGAAGCTTTGGAAGTACTGAAGGATCGTCCTTTGTACGCCGAAAAGTGGGCACCATAAACTAAAGAATTAGCAGTCATGATTGTGAGATCTGTTAACGGTTTAGTGTT	619	610	CAGTGAAAGATAAATGATCGGTTCCGGAAGCTTTGGAAGTACTGAAGGATCGTCCTTTGTACGCCGAAAAGTGGGCACCATAAACTAAAGAATTAGCAGTCATGATTGTGAGATCTGTTAACGGTTTAGTGTTGTCCTTTGTACGCCGAAAAAGTTTTAGAGCTAGAAATAGCAAGGTTGAAGC	Phe	End	TGG	Phe619End0
TCCTTTGTACGCCGAAAAAT	TCCGGAAGCTTTGGAAGTACTGAAGGATCGTCCTTTGTACGCCGAAAAGTGGGCACCATAAACTAAAGAATTAGCAGTCATGATTGTGAGATCTGTTAACGGTTTAGTGTT	619	611	CAGTGAAAGATAAATGATCGGTCCGGAAGCTTTGGAAGTACTGAAGGATCGTCCTTTGTACGCCGAAAAGTGGGCACCATAAACTAAAGAATTAGCAGTCATGATTGTGAGATCTGTTAACGGTTTAGTGTTTCCTTTGTACGCCGAAAAATGTTTTAGAGCTAGAAATAGCAAGGGAATAGTA	Phe	End	GGG	Phe619End1
ACTGCTAATTCTTTAGTAAA	AAGCTTTGGAAGTACTGAAGGATCGTCCTTTGTACGCCGAAAAATGGGCACCTTGAACTAAAGAATTAGCAGTCATGATTGTGAGATCTGTTAACGGTTTAGTGTT	619	616	CAGTGAAAGATAAATGATCGGAAGCTTTGGAAGTACTGAAGGATCGTCCTTTGTACGCCGAAAAATGGGCACCTTGAACTAAAGAATTAGCAGTCATGATTGTGAGATCTGTTAACGGTTTAGTGTTACTGCTAATTCTTTAGTAAAGTTTTAGAGCTAGAAATAGCAAGACATGGATTCTTGA	Phe	End	TGG	Phe619End2
GTCCTTTGTACGCCGAAAAA	TTCCGGAAGCTTTGGAAGTACTGAAGGATCGTCCTTTGTACGCCGAAAAGTGGGCACCATTTTAAAAAGAATTAGCAGTCATGATTGTGAGATCTGTTAACGGTTTAGTGTTTTC	622	610	CAGTGAAAGATAAATGATCGGTTCCGGAAGCTTTGGAAGTACTGAAGGATCGTCCTTTGTACGCCGAAAAGTGGGCACCATTTTAAAAAGAATTAGCAGTCATGATTGTGAGATCTGTTAACGGTTTAGTGTTTTCGTCCTTTGTACGCCGAAAAAGTTTTAGAGCTAGAAATAGCAAGGGACA	Thr	End	TGG	Thr622End0
TCCTTTGTACGCCGAAAAAT	TCCGGAAGCTTTGGAAGTACTGAAGGATCGTCCTTTGTACGCCGAAAAGTGGGCACCATTTTAAAAAGAATTAGCAGTCATGATTGTGAGATCTGTTAACGGTTTAGTGTTTTC	622	611	CAGTGAAAGATAAATGATCGGTCCGGAAGCTTTGGAAGTACTGAAGGATCGTCCTTTGTACGCCGAAAAGTGGGCACCATTTTAAAAAGAATTAGCAGTCATGATTGTGAGATCTGTTAACGGTTTAGTGTTTTCTCCTTTGTACGCCGAAAAATGTTTTAGAGCTAGAAATAGCAAGATAAAG	Thr	End	GGG	Thr622End1
ACTGCTAATTCTTTAGTAAA	AAGCTTTGGAAGTACTGAAGGATCGTCCTTTGTACGCCGAAAAATGGGCACCTTTCTAAAAAGAATTAGCAGTCATGATTGTGAGATCTGTTAACGGTTTAGTGTTTTC	622	616	CAGTGAAAGATAAATGATCGGAAGCTTTGGAAGTACTGAAGGATCGTCCTTTGTACGCCGAAAAATGGGCACCTTTCTAAAAAGAATTAGCAGTCATGATTGTGAGATCTGTTAACGGTTTAGTGTTTTCACTGCTAATTCTTTAGTAAAGTTTTAGAGCTAGAAATAGCAAGGGACTCTATGA	Thr	End	TGG	Thr622End2
GTCCTTTGTACGCCGAAAAA	TTCCGGAAGCTTTGGAAGTACTGAAGGATCGTCCTTTGTACGCCGAAAAGTGGGCACCATTTACTTAAGAATTAGCAGTCATGATTGTGAGATCTGTTAACGGTTTAGTGTTTTCTTA	625	610	CAGTGAAAGATAAATGATCGGTTCCGGAAGCTTTGGAAGTACTGAAGGATCGTCCTTTGTACGCCGAAAAGTGGGCACCATTTACTTAAGAATTAGCAGTCATGATTGTGAGATCTGTTAACGGTTTAGTGTTTTCTTAGTCCTTTGTACGCCGAAAAAGTTTTAGAGCTAGAAATAGCAAGTC	Lys	End	TGG	Lys625End0
TCCTTTGTACGCCGAAAAAT	TCCGGAAGCTTTGGAAGTACTGAAGGATCGTCCTTTGTACGCCGAAAAGTGGGCACCATTTACTTAAGAATTAGCAGTCATGATTGTGAGATCTGTTAACGGTTTAGTGTTTTCTTA	625	611	CAGTGAAAGATAAATGATCGGTCCGGAAGCTTTGGAAGTACTGAAGGATCGTCCTTTGTACGCCGAAAAGTGGGCACCATTTACTTAAGAATTAGCAGTCATGATTGTGAGATCTGTTAACGGTTTAGTGTTTTCTTATCCTTTGTACGCCGAAAAATGTTTTAGAGCTAGAAATAGCAAGCCT	Lys	End	GGG	Lys625End1
ACTGCTAATTCTTTAGTAAA	AAGCTTTGGAAGTACTGAAGGATCGTCCTTTGTACGCCGAAAAATGGGCACCTTTCACTTAAGAATTAGCAGTCATGATTGTGAGATCTGTTAACGGTTTAGTGTTTTCTTA	625	616	CAGTGAAAGATAAATGATCGGAAGCTTTGGAAGTACTGAAGGATCGTCCTTTGTACGCCGAAAAATGGGCACCTTTCACTTAAGAATTAGCAGTCATGATTGTGAGATCTGTTAACGGTTTAGTGTTTTCTTAACTGCTAATTCTTTAGTAAAGTTTTAGAGCTAGAAATAGCAAGGACAATCA	Lys	End	TGG	Lys625End2
TCCTTTGTACGCCGAAAAAT	TCCGGAAGCTTTGGAAGTACTGAAGGATCGTCCTTTGTACGCCGAAAAGTGGGCACCATTTACTAAATAATTAGCAGTCATGATTGTGAGATCTGTTAACGGTTTAGTGTTTTCTTACCC	628	611	CAGTGAAAGATAAATGATCGGTCCGGAAGCTTTGGAAGTACTGAAGGATCGTCCTTTGTACGCCGAAAAGTGGGCACCATTTACTAAATAATTAGCAGTCATGATTGTGAGATCTGTTAACGGTTTAGTGTTTTCTTACCCTCCTTTGTACGCCGAAAAATGTTTTAGAGCTAGAAATAGCAAG	Glu	End	GGG	Glu628End0
ACTGCTAATTCTTTAGTAAA	AAGCTTTGGAAGTACTGAAGGATCGTCCTTTGTACGCCGAAAAATGGGCACCTTTCACTAAATAATTAGCAGTCATGATTGTGAGATCTGTTAACGGTTTAGTGTTTTCTTACCC	628	616	CAGTGAAAGATAAATGATCGGAAGCTTTGGAAGTACTGAAGGATCGTCCTTTGTACGCCGAAAAATGGGCACCTTTCACTAAATAATTAGCAGTCATGATTGTGAGATCTGTTAACGGTTTAGTGTTTTCTTACCCACTGCTAATTCTTTAGTAAAGTTTTAGAGCTAGAAATAGCAAGGTCAA	Glu	End	TGG	Glu628End1
ACTGCTAATTCTTTAGTAAA	AAGCTTTGGAAGTACTGAAGGATCGTCCTTTGTACGCCGAAAAATGGGCACCTTTCACTAAAGAATAAGCAGTCATGATTGTGAGATCTGTTAACGGTTTAGTGTTTTCTTACCCAAT	631	616	CAGTGAAAGATAAATGATCGGAAGCTTTGGAAGTACTGAAGGATCGTCCTTTGTACGCCGAAAAATGGGCACCTTTCACTAAAGAATAAGCAGTCATGATTGTGAGATCTGTTAACGGTTTAGTGTTTTCTTACCCAATACTGCTAATTCTTTAGTAAAGTTTTAGAGCTAGAAATAGCAAGGA	Leu	End	TGG	Leu631End0
ATGATTGTGAGATCTGTTAA	CTTTGTACGCCGAAAAATGGGCACCATTTACTAAAGAATTAGCAGTCATGTAAGTGAGATCTGTAAATGGATTAGTGTTTTCTTACCCAATTGTAGAGACTATCCACAAGGACAATATTT	643	660	CAGTGAAAGATAAATGATCGGCTTTGTACGCCGAAAAATGGGCACCATTTACTAAAGAATTAGCAGTCATGTAAGTGAGATCTGTAAATGGATTAGTGTTTTCTTACCCAATTGTAGAGACTATCCACAAGGACAATATTTATGATTGTGAGATCTGTTAAGTTTTAGAGCTAGAAATAGCAAG	Ile	End	CGG	Ile643End0
ATGATTGTGAGATCTGTTAA	TGTACGCCGAAAAATGGGCACCATTTACTAAAGAATTAGCAGTCATGATTTAAAGATCTGTAAATGGATTAGTGTTTTCTTACCCAATTGTAGAGACTATCCACAAGGACAATATTT	646	660	CAGTGAAAGATAAATGATCGGTGTACGCCGAAAAATGGGCACCATTTACTAAAGAATTAGCAGTCATGATTTAAAGATCTGTAAATGGATTAGTGTTTTCTTACCCAATTGTAGAGACTATCCACAAGGACAATATTTATGATTGTGAGATCTGTTAAGTTTTAGAGCTAGAAATAGCAAGCAG	Val	End	CGG	Val646End0
ATGATTGTGAGATCTGTTAA	ACGCCGAAAAATGGGCACCATTTACTAAAGAATTAGCAGTCATGATTGTGTAATCTGTAAATGGATTAGTGTTTTCTTACCCAATTGTAGAGACTATCCACAAGGACAATATTT	649	660	CAGTGAAAGATAAATGATCGGACGCCGAAAAATGGGCACCATTTACTAAAGAATTAGCAGTCATGATTGTGTAATCTGTAAATGGATTAGTGTTTTCTTACCCAATTGTAGAGACTATCCACAAGGACAATATTTATGATTGTGAGATCTGTTAAGTTTTAGAGCTAGAAATAGCAAGACGAAT	Arg	End	CGG	Arg649End0
ATGATTGTGAGATCTGTTAA	CCGAAAAATGGGCACCATTTACTAAAGAATTAGCAGTCATGATTGTGAGATAAGTAAATGGATTAGTGTTTTCTTACCCAATTGTAGAGACTATCCACAAGGACAATATTT	652	660	CAGTGAAAGATAAATGATCGGCCGAAAAATGGGCACCATTTACTAAAGAATTAGCAGTCATGATTGTGAGATAAGTAAATGGATTAGTGTTTTCTTACCCAATTGTAGAGACTATCCACAAGGACAATATTTATGATTGTGAGATCTGTTAAGTTTTAGAGCTAGAAATAGCAAGATCGCTTGG	Ser	End	CGG	Ser652End0
ATGATTGTGAGATCTGTTAA	AAAAATGGGCACCATTTACTAAAGAATTAGCAGTCATGATTGTGAGATCTTGAAATGGATTAGTGTTTTCTTACCCAATTGTAGAGACTATCCACAAGGACAATATTT	655	660	CAGTGAAAGATAAATGATCGGAAAAATGGGCACCATTTACTAAAGAATTAGCAGTCATGATTGTGAGATCTTGAAATGGATTAGTGTTTTCTTACCCAATTGTAGAGACTATCCACAAGGACAATATTTATGATTGTGAGATCTGTTAAGTTTTAGAGCTAGAAATAGCAAGTGCCCAGGAAGC	Val	End	CGG	Val655End0
ATGATTGTGAGATCTGTTAA	AATGGGCACCATTTACTAAAGAATTAGCAGTCATGATTGTGAGATCTGTATGAGGATTAGTGTTTTCTTACCCAATTGTAGAGACTATCCACAAGGACAATATTT	658	660	CAGTGAAAGATAAATGATCGGAATGGGCACCATTTACTAAAGAATTAGCAGTCATGATTGTGAGATCTGTATGAGGATTAGTGTTTTCTTACCCAATTGTAGAGACTATCCACAAGGACAATATTTATGATTGTGAGATCTGTTAAGTTTTAGAGCTAGAAATAGCAAGCAAGTCCGATGACAC	Asn	End	CGG	Asn658End0
TGTGGATAGTCTCTACAATT	GCGCATAACATAAGTCACAAATATTGTCCTTGTGGATAGTCTCTACAATAGGATAAGAAAACACTAATTAGTTAACAGATCTCACAATCATGACTGCTAATTCTTTAGTAAATGGTGCCC	661	678	CAGTGAAAGATAAATGATCGGGCGCATAACATAAGTCACAAATATTGTCCTTGTGGATAGTCTCTACAATAGGATAAGAAAACACTAATTAGTTAACAGATCTCACAATCATGACTGCTAATTCTTTAGTAAATGGTGCCCTGTGGATAGTCTCTACAATTGTTTTAGAGCTAGAAATAGCAAG	Gly	End	GGG	Gly661End0
ATGATTGTGAGATCTGTTAA	TGGGCACCATTTACTAAAGAATTAGCAGTCATGATTGTGAGATCTGTTAACTAATTAGTGTTTTCTTACCCAATTGTAGAGACTATCCACAAGGACAATATTTG	661	660	CAGTGAAAGATAAATGATCGGTGGGCACCATTTACTAAAGAATTAGCAGTCATGATTGTGAGATCTGTTAACTAATTAGTGTTTTCTTACCCAATTGTAGAGACTATCCACAAGGACAATATTTGATGATTGTGAGATCTGTTAAGTTTTAGAGCTAGAAATAGCAAGTGTACCGAAAACTCAC	Gly	End	CGG	Gly661End1
TTGTGGATAGTCTCTACAAT	GGCGCATAACATAAGTCACAAATATTGTCCTTGTGGATAGTCTCTACTATAGGGTAAGAAAACACTTAACCGTTAACAGATCTCACAATCATGACTGCTAATTCTTTAGTAAATGGTG	664	679	CAGTGAAAGATAAATGATCGGGGCGCATAACATAAGTCACAAATATTGTCCTTGTGGATAGTCTCTACTATAGGGTAAGAAAACACTTAACCGTTAACAGATCTCACAATCATGACTGCTAATTCTTTAGTAAATGGTGTTGTGGATAGTCTCTACAATGTTTTAGAGCTAGAAATAGCAAGTC	Leu	End	TGG	Leu664End0
TGTGGATAGTCTCTACAATT	GCGCATAACATAAGTCACAAATATTGTCCTTGTGGATAGTCTCTACAATAGGATAAGAAAACACTTAACCGTTAACAGATCTCACAATCATGACTGCTAATTCTTTAGTAAATGGTG	664	678	CAGTGAAAGATAAATGATCGGGCGCATAACATAAGTCACAAATATTGTCCTTGTGGATAGTCTCTACAATAGGATAAGAAAACACTTAACCGTTAACAGATCTCACAATCATGACTGCTAATTCTTTAGTAAATGGTGTGTGGATAGTCTCTACAATTGTTTTAGAGCTAGAAATAGCAAGGAA	Leu	End	GGG	Leu664End1
ATGATTGTGAGATCTGTTAA	TGGGCACCATTTACTAAAGAATTAGCAGTCATGATTGTGAGATCTGTAAACGGATAAGTGTTTTCTTACCCAATTGTAGAGACTATCCACAAGGACAATATTTGTGA	664	660	CAGTGAAAGATAAATGATCGGTGGGCACCATTTACTAAAGAATTAGCAGTCATGATTGTGAGATCTGTAAACGGATAAGTGTTTTCTTACCCAATTGTAGAGACTATCCACAAGGACAATATTTGTGAATGATTGTGAGATCTGTTAAGTTTTAGAGCTAGAAATAGCAAGGAGCTGTCGTGCG	Leu	End	CGG	Leu664End2
TTGTGGATAGTCTCTACAAT	GGCGCATAACATAAGTCACAAATATTGTCCTTGTGGATAGTCTCTACTATAGGGTAAGAAAATTATAAACCGTTAACAGATCTCACAATCATGACTGCTAATTCTTTAGTAAATG	667	679	CAGTGAAAGATAAATGATCGGGGCGCATAACATAAGTCACAAATATTGTCCTTGTGGATAGTCTCTACTATAGGGTAAGAAAATTATAAACCGTTAACAGATCTCACAATCATGACTGCTAATTCTTTAGTAAATGTTGTGGATAGTCTCTACAATGTTTTAGAGCTAGAAATAGCAAGTAACA	Val	End	TGG	Val667End0
TGTGGATAGTCTCTACAATT	GCGCATAACATAAGTCACAAATATTGTCCTTGTGGATAGTCTCTACAATAGGATAAGAAAATTATAAACCGTTAACAGATCTCACAATCATGACTGCTAATTCTTTAGTAAATG	667	678	CAGTGAAAGATAAATGATCGGGCGCATAACATAAGTCACAAATATTGTCCTTGTGGATAGTCTCTACAATAGGATAAGAAAATTATAAACCGTTAACAGATCTCACAATCATGACTGCTAATTCTTTAGTAAATGTGTGGATAGTCTCTACAATTGTTTTAGAGCTAGAAATAGCAAGCTGAAG	Val	End	GGG	Val667End1
ATGATTGTGAGATCTGTTAA	TGGGCACCATTTACTAAAGAATTAGCAGTCATGATTGTGAGATCTGTAAACGGATTATAATTTTCTTACCCAATTGTAGAGACTATCCACAAGGACAATATTTGTGACTT	667	660	CAGTGAAAGATAAATGATCGGTGGGCACCATTTACTAAAGAATTAGCAGTCATGATTGTGAGATCTGTAAACGGATTATAATTTTCTTACCCAATTGTAGAGACTATCCACAAGGACAATATTTGTGACTTATGATTGTGAGATCTGTTAAGTTTTAGAGCTAGAAATAGCAAGGGACAACATG	Val	End	CGG	Val667End2
TTGTGGATAGTCTCTACAAT	GGCGCATAACATAAGTCACAAATATTGTCCTTGTGGATAGTCTCTACTATAGGGTAAGATTACACTAAACCGTTAACAGATCTCACAATCATGACTGCTAATTCTTTAGTAA	670	679	CAGTGAAAGATAAATGATCGGGGCGCATAACATAAGTCACAAATATTGTCCTTGTGGATAGTCTCTACTATAGGGTAAGATTACACTAAACCGTTAACAGATCTCACAATCATGACTGCTAATTCTTTAGTAATTGTGGATAGTCTCTACAATGTTTTAGAGCTAGAAATAGCAAGTGCCTAAG	Phe	End	TGG	Phe670End0
TGTGGATAGTCTCTACAATT	GCGCATAACATAAGTCACAAATATTGTCCTTGTGGATAGTCTCTACAATAGGATAAGATTACACTAAACCGTTAACAGATCTCACAATCATGACTGCTAATTCTTTAGTAA	670	678	CAGTGAAAGATAAATGATCGGGCGCATAACATAAGTCACAAATATTGTCCTTGTGGATAGTCTCTACAATAGGATAAGATTACACTAAACCGTTAACAGATCTCACAATCATGACTGCTAATTCTTTAGTAATGTGGATAGTCTCTACAATTGTTTTAGAGCTAGAAATAGCAAGTTCCTCTGA	Phe	End	GGG	Phe670End1
ATGATTGTGAGATCTGTTAA	TGGGCACCATTTACTAAAGAATTAGCAGTCATGATTGTGAGATCTGTAAACGGATTAGTGTAATCTTACCCAATTGTAGAGACTATCCACAAGGACAATATTTGTGACTTATG	670	660	CAGTGAAAGATAAATGATCGGTGGGCACCATTTACTAAAGAATTAGCAGTCATGATTGTGAGATCTGTAAACGGATTAGTGTAATCTTACCCAATTGTAGAGACTATCCACAAGGACAATATTTGTGACTTATGATGATTGTGAGATCTGTTAAGTTTTAGAGCTAGAAATAGCAAGTGTTAGG	Phe	End	CGG	Phe670End2
TTGTGGATAGTCTCTACAAT	GGCGCATAACATAAGTCACAAATATTGTCCTTGTGGATAGTCTCTACTATAGGGTATTAAAACACTAAACCGTTAACAGATCTCACAATCATGACTGCTAATTCTTTAG	673	679	CAGTGAAAGATAAATGATCGGGGCGCATAACATAAGTCACAAATATTGTCCTTGTGGATAGTCTCTACTATAGGGTATTAAAACACTAAACCGTTAACAGATCTCACAATCATGACTGCTAATTCTTTAGTTGTGGATAGTCTCTACAATGTTTTAGAGCTAGAAATAGCAAGGTAGATTATCA	Ser	End	TGG	Ser673End0
TGTGGATAGTCTCTACAATT	GCGCATAACATAAGTCACAAATATTGTCCTTGTGGATAGTCTCTACAATAGGATATTAAAACACTAAACCGTTAACAGATCTCACAATCATGACTGCTAATTCTTTAG	673	678	CAGTGAAAGATAAATGATCGGGCGCATAACATAAGTCACAAATATTGTCCTTGTGGATAGTCTCTACAATAGGATATTAAAACACTAAACCGTTAACAGATCTCACAATCATGACTGCTAATTCTTTAGTGTGGATAGTCTCTACAATTGTTTTAGAGCTAGAAATAGCAAGAGTAATGCCGAG	Ser	End	GGG	Ser673End1
ATGATTGTGAGATCTGTTAA	TGGGCACCATTTACTAAAGAATTAGCAGTCATGATTGTGAGATCTGTAAACGGATTAGTGTTTTAATACCCAATTGTAGAGACTATCCACAAGGACAATATTTGTGACTTATGTTA	673	660	CAGTGAAAGATAAATGATCGGTGGGCACCATTTACTAAAGAATTAGCAGTCATGATTGTGAGATCTGTAAACGGATTAGTGTTTTAATACCCAATTGTAGAGACTATCCACAAGGACAATATTTGTGACTTATGTTAATGATTGTGAGATCTGTTAAGTTTTAGAGCTAGAAATAGCAAGGGGA	Ser	End	CGG	Ser673End2
TTGTGGATAGTCTCTACAAT	GGCGCATAACATAAGTCACAAATATTGTCCTTGTGGATAGTCTCTACTATAGGTTAAGAAAACACTAAACCGTTAACAGATCTCACAATCATGACTGCTAATTCTT	676	679	CAGTGAAAGATAAATGATCGGGGCGCATAACATAAGTCACAAATATTGTCCTTGTGGATAGTCTCTACTATAGGTTAAGAAAACACTAAACCGTTAACAGATCTCACAATCATGACTGCTAATTCTTTTGTGGATAGTCTCTACAATGTTTTAGAGCTAGAAATAGCAAGATGTCTATAAGACA	Tyr	End	TGG	Tyr676End0
TGTGGATAGTCTCTACAATT	GCGCATAACATAAGTCACAAATATTGTCCTTGTGGATAGTCTCTACAATAGGTCAAGAAAACACTAAACCGTTAACAGATCTCACAATCATGACTGCTAATTCTT	676	678	CAGTGAAAGATAAATGATCGGGCGCATAACATAAGTCACAAATATTGTCCTTGTGGATAGTCTCTACAATAGGTCAAGAAAACACTAAACCGTTAACAGATCTCACAATCATGACTGCTAATTCTTTGTGGATAGTCTCTACAATTGTTTTAGAGCTAGAAATAGCAAGGTTATCCTGGAATTA	Tyr	End	GGG	Tyr676End1
ATGATTGTGAGATCTGTTAA	TGGGCACCATTTACTAAAGAATTAGCAGTCATGATTGTGAGATCTGTAAACGGATTAGTGTTTTCTTAACCAATTGTAGAGACTATCCACAAGGACAATATTTGTGACTTATGTTATGC	676	660	CAGTGAAAGATAAATGATCGGTGGGCACCATTTACTAAAGAATTAGCAGTCATGATTGTGAGATCTGTAAACGGATTAGTGTTTTCTTAACCAATTGTAGAGACTATCCACAAGGACAATATTTGTGACTTATGTTATGCATGATTGTGAGATCTGTTAAGTTTTAGAGCTAGAAATAGCAAGG	Tyr	End	CGG	Tyr676End2
TTGTGGATAGTCTCTACAAT	GGCGCATAACATAAGTCACAAATATTGTCCTTGTGGATAGTCTCTACAATTTAGTAAGAAAACACTAAACCGTTAACAGATCTCACAATCATGACTGCTAATT	679	679	CAGTGAAAGATAAATGATCGGGGCGCATAACATAAGTCACAAATATTGTCCTTGTGGATAGTCTCTACAATTTAGTAAGAAAACACTAAACCGTTAACAGATCTCACAATCATGACTGCTAATTTTGTGGATAGTCTCTACAATGTTTTAGAGCTAGAAATAGCAAGCTTAAAGAGGCTTTTAA	Pro	End	TGG	Pro679End0
TGTGGATAGTCTCTACAATT	GGCGCATAACATAAGTCACAAATATTGTCCTTGTGGATAGTCTCTACAATTTAGTAAGAAAACACTAAACCGTTAACAGATCTCACAATCATGACTGCTAATTC	679	678	CAGTGAAAGATAAATGATCGGGGCGCATAACATAAGTCACAAATATTGTCCTTGTGGATAGTCTCTACAATTTAGTAAGAAAACACTAAACCGTTAACAGATCTCACAATCATGACTGCTAATTCTGTGGATAGTCTCTACAATTGTTTTAGAGCTAGAAATAGCAAGAAACAGAGGCCTCGAG	Pro	End	GGG	Pro679End1
AGTCACAAATATTGTCCTTG	AGTCCGGAACTCTAGCAGGCGCATAACATAAGTCACAAATATTGTCCTTATGAATAGTCTCTACAATTTAGTAAGAAAACACTAAACCGTTAACAGATCTCACAATCATGACTGCTAATT	679	696	CAGTGAAAGATAAATGATCGGAGTCCGGAACTCTAGCAGGCGCATAACATAAGTCACAAATATTGTCCTTATGAATAGTCTCTACAATTTAGTAAGAAAACACTAAACCGTTAACAGATCTCACAATCATGACTGCTAATTAGTCACAAATATTGTCCTTGGTTTTAGAGCTAGAAATAGCAAG	Pro	End	TGG	Pro679End2
TTGTGGATAGTCTCTACAAT	GCAGGCGCATAACATAAGTCACAAATATTGTCCTTGTGGATAGTCTCTACTCAAGGGTAAGAAAACACTAAACCGTTAACAGATCTCACAATCATGACTGCTAATT	682	679	CAGTGAAAGATAAATGATCGGGCAGGCGCATAACATAAGTCACAAATATTGTCCTTGTGGATAGTCTCTACTCAAGGGTAAGAAAACACTAAACCGTTAACAGATCTCACAATCATGACTGCTAATTTTGTGGATAGTCTCTACAATGTTTTAGAGCTAGAAATAGCAAGATGGAAACGCTACT	Ile	End	TGG	Ile682End0
TGTGGATAGTCTCTACAATT	GCAGGCGCATAACATAAGTCACAAATATTGTCCTTGTGGATAGTCTCTACTCAAGGGTAAGAAAACACTAAACCGTTAACAGATCTCACAATCATGACTGCTAATTC	682	678	CAGTGAAAGATAAATGATCGGGCAGGCGCATAACATAAGTCACAAATATTGTCCTTGTGGATAGTCTCTACTCAAGGGTAAGAAAACACTAAACCGTTAACAGATCTCACAATCATGACTGCTAATTCTGTGGATAGTCTCTACAATTGTTTTAGAGCTAGAAATAGCAAGGATAAAGAACATC	Ile	End	GGG	Ile682End1
AGTCACAAATATTGTCCTTG	AGTCCGGAACTCTAGCAGGCGCATAACATAAGTCACAAATATTGTCCTTATGAATAGTCTCTACTTATGGGTAAGAAAACACTAAACCGTTAACAGATCTCACAATCATGACTGCTA	682	696	CAGTGAAAGATAAATGATCGGAGTCCGGAACTCTAGCAGGCGCATAACATAAGTCACAAATATTGTCCTTATGAATAGTCTCTACTTATGGGTAAGAAAACACTAAACCGTTAACAGATCTCACAATCATGACTGCTAAGTCACAAATATTGTCCTTGGTTTTAGAGCTAGAAATAGCAAGACT	Ile	End	TGG	Ile682End2
TTGTGGATAGTCTCTACAAT	CTAGCAGGCGCATAACATAAGTCACAAATATTGTCCTTGTGGATAGTCTCTTATATAGGGTAAGAAAACACTAAACCGTTAACAGATCTCACAATCATGACTGCTAATT	685	679	CAGTGAAAGATAAATGATCGGCTAGCAGGCGCATAACATAAGTCACAAATATTGTCCTTGTGGATAGTCTCTTATATAGGGTAAGAAAACACTAAACCGTTAACAGATCTCACAATCATGACTGCTAATTTTGTGGATAGTCTCTACAATGTTTTAGAGCTAGAAATAGCAAGCTCGGGTCCCA	Val	End	TGG	Val685End0
TGTGGATAGTCTCTACAATT	CTAGCAGGCGCATAACATAAGTCACAAATATTGTCCTTGTGGATAGTCTCTTATATAGGGTAAGAAAACACTAAACCGTTAACAGATCTCACAATCATGACTGCTAATTC	685	678	CAGTGAAAGATAAATGATCGGCTAGCAGGCGCATAACATAAGTCACAAATATTGTCCTTGTGGATAGTCTCTTATATAGGGTAAGAAAACACTAAACCGTTAACAGATCTCACAATCATGACTGCTAATTCTGTGGATAGTCTCTACAATTGTTTTAGAGCTAGAAATAGCAAGGGCGATATAT	Val	End	GGG	Val685End1
AATTGTAGAGACTATCCACA	CAGTCATGATTGTGAGATCTGTTAACGGTTTAGTGTTTTCTTACCCAATTTAAGAGACTATCCATAAAGATAATATTTGTGACTTATGTTATGCGCCTGCTAGAGTTCCGGACTCCGTT	685	701	CAGTGAAAGATAAATGATCGGCAGTCATGATTGTGAGATCTGTTAACGGTTTAGTGTTTTCTTACCCAATTTAAGAGACTATCCATAAAGATAATATTTGTGACTTATGTTATGCGCCTGCTAGAGTTCCGGACTCCGTTAATTGTAGAGACTATCCACAGTTTTAGAGCTAGAAATAGCAAGA	Val	End	AGG	Val685End2
AGTCACAAATATTGTCCTTG	AGTCCGGAACTCTAGCAGGCGCATAACATAAGTCACAAATATTGTCCTTATGAATAGTCTCTTAAATTGGGTAAGAAAACACTAAACCGTTAACAGATCTCACAATCATGACTG	685	696	CAGTGAAAGATAAATGATCGGAGTCCGGAACTCTAGCAGGCGCATAACATAAGTCACAAATATTGTCCTTATGAATAGTCTCTTAAATTGGGTAAGAAAACACTAAACCGTTAACAGATCTCACAATCATGACTGAGTCACAAATATTGTCCTTGGTTTTAGAGCTAGAAATAGCAAGACACAC	Val	End	TGG	Val685End3
TTGTGGATAGTCTCTACAAT	ACTCTAGCAGGCGCATAACATAAGTCACAAATATTGTCCTTGTGGATAGTTTATACTATAGGGTAAGAAAACACTAAACCGTTAACAGATCTCACAATCATGACTGCTAATT	688	679	CAGTGAAAGATAAATGATCGGACTCTAGCAGGCGCATAACATAAGTCACAAATATTGTCCTTGTGGATAGTTTATACTATAGGGTAAGAAAACACTAAACCGTTAACAGATCTCACAATCATGACTGCTAATTTTGTGGATAGTCTCTACAATGTTTTAGAGCTAGAAATAGCAAGCACGGGAG	Glu	End	TGG	Glu688End0
AATTGTAGAGACTATCCACA	TCATGATTGTGAGATCTGTTAACGGTTTAGTGTTTTCTTACCCAATTGTATAAACTATCCATAAAGATAATATTTGTGACTTATGTTATGCGCCTGCTAGAGTTCCGGACTCCGTT	688	701	CAGTGAAAGATAAATGATCGGTCATGATTGTGAGATCTGTTAACGGTTTAGTGTTTTCTTACCCAATTGTATAAACTATCCATAAAGATAATATTTGTGACTTATGTTATGCGCCTGCTAGAGTTCCGGACTCCGTTAATTGTAGAGACTATCCACAGTTTTAGAGCTAGAAATAGCAAGGCAA	Glu	End	AGG	Glu688End1
AGTCACAAATATTGTCCTTG	AGTCCGGAACTCTAGCAGGCGCATAACATAAGTCACAAATATTGTCCTTATGAATAGTTTATACAATTGGGTAAGAAAACACTAAACCGTTAACAGATCTCACAATCATGA	688	696	CAGTGAAAGATAAATGATCGGAGTCCGGAACTCTAGCAGGCGCATAACATAAGTCACAAATATTGTCCTTATGAATAGTTTATACAATTGGGTAAGAAAACACTAAACCGTTAACAGATCTCACAATCATGAAGTCACAAATATTGTCCTTGGTTTTAGAGCTAGAAATAGCAAGTTAACACGT	Glu	End	TGG	Glu688End2
TGTGGATAGTCTCTACAATT	ACTCTAGCAGGCGCATAACATAAGTCACAAATATTGTCCTTGTGGATAGTTTATACTATAGGGTAAGAAAACACTAAACCGTTAACAGATCTCACAATCATGACTGCTAATTC	688	678	CAGTGAAAGATAAATGATCGGACTCTAGCAGGCGCATAACATAAGTCACAAATATTGTCCTTGTGGATAGTTTATACTATAGGGTAAGAAAACACTAAACCGTTAACAGATCTCACAATCATGACTGCTAATTCTGTGGATAGTCTCTACAATTGTTTTAGAGCTAGAAATAGCAAGACTGCTG	Glu	End	GGG	Glu688End3
AATTGTAGAGACTATCCACA	TGATTGTGAGATCTGTTAACGGTTTAGTGTTTTCTTACCCAATTGTAGAGTAAATCCATAAAGATAATATTTGTGACTTATGTTATGCGCCTGCTAGAGTTCCGGACTCCGTT	691	701	CAGTGAAAGATAAATGATCGGTGATTGTGAGATCTGTTAACGGTTTAGTGTTTTCTTACCCAATTGTAGAGTAAATCCATAAAGATAATATTTGTGACTTATGTTATGCGCCTGCTAGAGTTCCGGACTCCGTTAATTGTAGAGACTATCCACAGTTTTAGAGCTAGAAATAGCAAGACGGACA	Thr	End	AGG	Thr691End0
AGTCACAAATATTGTCCTTG	AGTCCGGAACTCTAGCAGGCGCATAACATAAGTCACAAATATTGTCCTTATGAATTTACTCTACAATTGGGTAAGAAAACACTAAACCGTTAACAGATCTCACAATCA	691	696	CAGTGAAAGATAAATGATCGGAGTCCGGAACTCTAGCAGGCGCATAACATAAGTCACAAATATTGTCCTTATGAATTTACTCTACAATTGGGTAAGAAAACACTAAACCGTTAACAGATCTCACAATCAAGTCACAAATATTGTCCTTGGTTTTAGAGCTAGAAATAGCAAGGTCTGTGGCCCT	Thr	End	TGG	Thr691End1
TTGTGGATAGTCTCTACAAT	GGAACTCTAGCAGGCGCATAACATAAGTCACAAATATTGTCCTTGTGGATTTACTCTACTATAGGGTAAGAAAACACTAAACCGTTAACAGATCTCACAATCATGACTGCTAATT	691	679	CAGTGAAAGATAAATGATCGGGGAACTCTAGCAGGCGCATAACATAAGTCACAAATATTGTCCTTGTGGATTTACTCTACTATAGGGTAAGAAAACACTAAACCGTTAACAGATCTCACAATCATGACTGCTAATTTTGTGGATAGTCTCTACAATGTTTTAGAGCTAGAAATAGCAAGAACTA	Thr	End	TGG	Thr691End2
TGTGGATAGTCTCTACAATT	GGAACTCTAGCAGGCGCATAACATAAGTCACAAATATTGTCCTTGTGGATTTACTCTACTATAGGGTAAGAAAACACTAAACCGTTAACAGATCTCACAATCATGACTGCTAATTC	691	678	CAGTGAAAGATAAATGATCGGGGAACTCTAGCAGGCGCATAACATAAGTCACAAATATTGTCCTTGTGGATTTACTCTACTATAGGGTAAGAAAACACTAAACCGTTAACAGATCTCACAATCATGACTGCTAATTCTGTGGATAGTCTCTACAATTGTTTTAGAGCTAGAAATAGCAAGGTTC	Thr	End	GGG	Thr691End3
AATTGTAGAGACTATCCACA	TTGTGAGATCTGTTAACGGTTTAGTGTTTTCTTACCCAATTGTAGAGACTTAACATAAAGATAATATTTGTGACTTATGTTATGCGCCTGCTAGAGTTCCGGACTCCGTT	694	701	CAGTGAAAGATAAATGATCGGTTGTGAGATCTGTTAACGGTTTAGTGTTTTCTTACCCAATTGTAGAGACTTAACATAAAGATAATATTTGTGACTTATGTTATGCGCCTGCTAGAGTTCCGGACTCCGTTAATTGTAGAGACTATCCACAGTTTTAGAGCTAGAAATAGCAAGTTGAAACCGC	Ile	End	AGG	Ile694End0
AGTCACAAATATTGTCCTTG	AGTCCGGAACTCTAGCAGGCGCATAACATAAGTCACAAATATTGTCCTTATGTCAAGTCTCTACAATTGGGTAAGAAAACACTAAACCGTTAACAGATCTCACAA	694	696	CAGTGAAAGATAAATGATCGGAGTCCGGAACTCTAGCAGGCGCATAACATAAGTCACAAATATTGTCCTTATGTCAAGTCTCTACAATTGGGTAAGAAAACACTAAACCGTTAACAGATCTCACAAAGTCACAAATATTGTCCTTGGTTTTAGAGCTAGAAATAGCAAGACGACGCTAAAATGC	Ile	End	TGG	Ile694End1
TTGTGGATAGTCTCTACAAT	TCCGGAACTCTAGCAGGCGCATAACATAAGTCACAAATATTGTCCTTGTGTTAAGTCTCTACTATAGGGTAAGAAAACACTAAACCGTTAACAGATCTCACAATCATGACTGCTAATT	694	679	CAGTGAAAGATAAATGATCGGTCCGGAACTCTAGCAGGCGCATAACATAAGTCACAAATATTGTCCTTGTGTTAAGTCTCTACTATAGGGTAAGAAAACACTAAACCGTTAACAGATCTCACAATCATGACTGCTAATTTTGTGGATAGTCTCTACAATGTTTTAGAGCTAGAAATAGCAAGTC	Ile	End	TGG	Ile694End2
TGTGGATAGTCTCTACAATT	TCCGGAACTCTAGCAGGCGCATAACATAAGTCACAAATATTGTCCTTGTGTTAAGTCTCTACTATAGGGTAAGAAAACACTAAACCGTTAACAGATCTCACAATCATGACTGCTAATTC	694	678	CAGTGAAAGATAAATGATCGGTCCGGAACTCTAGCAGGCGCATAACATAAGTCACAAATATTGTCCTTGTGTTAAGTCTCTACTATAGGGTAAGAAAACACTAAACCGTTAACAGATCTCACAATCATGACTGCTAATTCTGTGGATAGTCTCTACAATTGTTTTAGAGCTAGAAATAGCAAGT	Ile	End	GGG	Ile694End3
AATTGTAGAGACTATCCACA	TGAGATCTGTTAACGGTTTAGTGTTTTCTTACCCAATTGTAGAGACTATCTGAAAAGATAATATTTGTGACTTATGTTATGCGCCTGCTAGAGTTCCGGACTCCGTT	697	701	CAGTGAAAGATAAATGATCGGTGAGATCTGTTAACGGTTTAGTGTTTTCTTACCCAATTGTAGAGACTATCTGAAAAGATAATATTTGTGACTTATGTTATGCGCCTGCTAGAGTTCCGGACTCCGTTAATTGTAGAGACTATCCACAGTTTTAGAGCTAGAAATAGCAAGTACGATTAAAAGG	His	End	AGG	His697End0
AGTCACAAATATTGTCCTTG	GAGTCCGGAACTCTAGCAGGCGCATAACATAAGTCACAAATATTGTCCTTTTAGATAGTCTCTACAATTGGGTAAGAAAACACTAAACCGTTAACAGATCTCAC	697	696	CAGTGAAAGATAAATGATCGGGAGTCCGGAACTCTAGCAGGCGCATAACATAAGTCACAAATATTGTCCTTTTAGATAGTCTCTACAATTGGGTAAGAAAACACTAAACCGTTAACAGATCTCACAGTCACAAATATTGTCCTTGGTTTTAGAGCTAGAAATAGCAAGAAAGGATGCAGCGGCC	His	End	TGG	His697End1
AATTGTAGAGACTATCCACA	GATCTGTTAACGGTTTAGTGTTTTCTTACCCAATTGTAGAGACTATCCACTAAGACAATATTTGTGACTTATGTTATGCGCCTGCTAGAGTTCCGGACTCCGTT	700	701	CAGTGAAAGATAAATGATCGGGATCTGTTAACGGTTTAGTGTTTTCTTACCCAATTGTAGAGACTATCCACTAAGACAATATTTGTGACTTATGTTATGCGCCTGCTAGAGTTCCGGACTCCGTTAATTGTAGAGACTATCCACAGTTTTAGAGCTAGAAATAGCAAGCCACTTTGAGGAAACA	Lys	End	AGG	Lys700End0
AGTCACAAATATTGTCCTTG	ACGGAGTCCGGAACTCTAGCAGGCGCATAACATAAGTCACAAATATTGTCTCAATGGATAGTCTCTACAATTGGGTAAGAAAACACTAAACCGTTAACAGATCTCAC	700	696	CAGTGAAAGATAAATGATCGGACGGAGTCCGGAACTCTAGCAGGCGCATAACATAAGTCACAAATATTGTCTCAATGGATAGTCTCTACAATTGGGTAAGAAAACACTAAACCGTTAACAGATCTCACAGTCACAAATATTGTCCTTGGTTTTAGAGCTAGAAATAGCAAGCATTAATCGCCTG	Lys	End	TGG	Lys700End1
AATTGTAGAGACTATCCACA	ATCTGTTAACGGTTTAGTGTTTTCTTACCCAATTGTAGAGACTATCCACAAATAAAATATTTGTGACTTATGTTATGCGCCTGCTAGAGTTCCGGACTCCGTTCA	703	701	CAGTGAAAGATAAATGATCGGATCTGTTAACGGTTTAGTGTTTTCTTACCCAATTGTAGAGACTATCCACAAATAAAATATTTGTGACTTATGTTATGCGCCTGCTAGAGTTCCGGACTCCGTTCAAATTGTAGAGACTATCCACAGTTTTAGAGCTAGAAATAGCAAGGGTCGAGGAACGCTA	Asp	End	AGG	Asp703End0
AGTCACAAATATTGTCCTTG	TGAACGGAGTCCGGAACTCTAGCAGGCGCATAACATAAGTCACAAATATTTTATTTATGGATAGTCTCTACAATTGGGTAAGAAAACACTAAACCGTTAACAGATCTCAC	703	696	CAGTGAAAGATAAATGATCGGTGAACGGAGTCCGGAACTCTAGCAGGCGCATAACATAAGTCACAAATATTTTATTTATGGATAGTCTCTACAATTGGGTAAGAAAACACTAAACCGTTAACAGATCTCACAGTCACAAATATTGTCCTTGGTTTTAGAGCTAGAAATAGCAAGAAAAACCCCA	Asp	End	TGG	Asp703End1
AATTGTAGAGACTATCCACA	ATCTGTTAACGGTTTAGTGTTTTCTTACCCAATTGTAGAGACTATCCATAAAGACTAAATTTGTGACTTATGTTATGCGCCTGCTAGAGTTCCGGACTCCGTTCAACT	706	701	CAGTGAAAGATAAATGATCGGATCTGTTAACGGTTTAGTGTTTTCTTACCCAATTGTAGAGACTATCCATAAAGACTAAATTTGTGACTTATGTTATGCGCCTGCTAGAGTTCCGGACTCCGTTCAACTAATTGTAGAGACTATCCACAGTTTTAGAGCTAGAAATAGCAAGGCGCTGTAACAA	Asn	End	AGG	Asn706End0
AGTCACAAATATTGTCCTTG	AGTTGAACGGAGTCCGGAACTCTAGCAGGCGCATAACATAAGTCACAAATTTAGTCTTTATGGATAGTCTCTACAATTGGGTAAGAAAACACTAAACCGTTAACAGATCTCAC	706	696	CAGTGAAAGATAAATGATCGGAGTTGAACGGAGTCCGGAACTCTAGCAGGCGCATAACATAAGTCACAAATTTAGTCTTTATGGATAGTCTCTACAATTGGGTAAGAAAACACTAAACCGTTAACAGATCTCACAGTCACAAATATTGTCCTTGGTTTTAGAGCTAGAAATAGCAAGGAGATGC	Asn	End	TGG	Asn706End1
AATTGTAGAGACTATCCACA	ATCTGTTAACGGTTTAGTGTTTTCTTACCCAATTGTAGAGACTATCCATAAAGACAATTAATGTGACTTATGTTATGCGCCTGCTAGAGTTCCGGACTCCGTTCAACTTAA	709	701	CAGTGAAAGATAAATGATCGGATCTGTTAACGGTTTAGTGTTTTCTTACCCAATTGTAGAGACTATCCATAAAGACAATTAATGTGACTTATGTTATGCGCCTGCTAGAGTTCCGGACTCCGTTCAACTTAAAATTGTAGAGACTATCCACAGTTTTAGAGCTAGAAATAGCAAGAGTTCAAAT	Ile	End	AGG	Ile709End0
AGTCACAAATATTGTCCTTG	TTAAGTTGAACGGAGTCCGGAACTCTAGCAGGCGCATAACATAAGTCACATTAATTGTCTTTATGGATAGTCTCTACAATTGGGTAAGAAAACACTAAACCGTTAACAGATCTCAC	709	696	CAGTGAAAGATAAATGATCGGTTAAGTTGAACGGAGTCCGGAACTCTAGCAGGCGCATAACATAAGTCACATTAATTGTCTTTATGGATAGTCTCTACAATTGGGTAAGAAAACACTAAACCGTTAACAGATCTCACAGTCACAAATATTGTCCTTGGTTTTAGAGCTAGAAATAGCAAGGCGC	Ile	End	TGG	Ile709End1
AATTGTAGAGACTATCCACA	ATCTGTTAACGGTTTAGTGTTTTCTTACCCAATTGTAGAGACTATCCATAAAGACAATATTTAAGACTTATGTTATGCGCCTGCTAGAGTTCCGGACTCCGTTCAACTTAAGGC	712	701	CAGTGAAAGATAAATGATCGGATCTGTTAACGGTTTAGTGTTTTCTTACCCAATTGTAGAGACTATCCATAAAGACAATATTTAAGACTTATGTTATGCGCCTGCTAGAGTTCCGGACTCCGTTCAACTTAAGGCAATTGTAGAGACTATCCACAGTTTTAGAGCTAGAAATAGCAAGGTCGGT	Cys	End	AGG	Cys712End0
AGTCACAAATATTGTCCTTG	GCCTTAAGTTGAACGGAGTCCGGAACTCTAGCAGGCGCATAACATAAGTCTTAAATATTGTCTTTATGGATAGTCTCTACAATTGGGTAAGAAAACACTAAACCGTTAACAGATCTCAC	712	696	CAGTGAAAGATAAATGATCGGGCCTTAAGTTGAACGGAGTCCGGAACTCTAGCAGGCGCATAACATAAGTCTTAAATATTGTCTTTATGGATAGTCTCTACAATTGGGTAAGAAAACACTAAACCGTTAACAGATCTCACAGTCACAAATATTGTCCTTGGTTTTAGAGCTAGAAATAGCAAGT	Cys	End	TGG	Cys712End1
AATTGTAGAGACTATCCACA	ATCTGTTAACGGTTTAGTGTTTTCTTACCCAATTGTAGAGACTATCCATAAAGACAATATTTGTTAATTATGTTATGCGCCTGCTAGAGTTCCGGACTCCGTTCAACTTAAGGCGAA	715	701	CAGTGAAAGATAAATGATCGGATCTGTTAACGGTTTAGTGTTTTCTTACCCAATTGTAGAGACTATCCATAAAGACAATATTTGTTAATTATGTTATGCGCCTGCTAGAGTTCCGGACTCCGTTCAACTTAAGGCGAAAATTGTAGAGACTATCCACAGTTTTAGAGCTAGAAATAGCAAGTTC	Asp	End	AGG	Asp715End0
ACGGAGTCCGGAACTCTAGC	TTTTCTGCCAACAACTTCGCCTTAAGTTGAACGGAGTCCGGAACTCTTGCTGGCGCATAACATAATTAACAAATATTGTCCTTGTGGATAGTCTCTACAATTGGGTAAGAAAACACTA	715	730	CAGTGAAAGATAAATGATCGGTTTTCTGCCAACAACTTCGCCTTAAGTTGAACGGAGTCCGGAACTCTTGCTGGCGCATAACATAATTAACAAATATTGTCCTTGTGGATAGTCTCTACAATTGGGTAAGAAAACACTAACGGAGTCCGGAACTCTAGCGTTTTAGAGCTAGAAATAGCAAGTA	Asp	End	AGG	Asp715End1
ACGGAGTCCGGAACTCTAGC	TTTTCTGCCAACAACTTCGCCTTAAGTTGAACGGAGTCCGGAACTCTTGCTGGCGCATAACATTAGTCACAAATATTGTCCTTGTGGATAGTCTCTACAATTGGGTAAGAAAACA	718	730	CAGTGAAAGATAAATGATCGGTTTTCTGCCAACAACTTCGCCTTAAGTTGAACGGAGTCCGGAACTCTTGCTGGCGCATAACATTAGTCACAAATATTGTCCTTGTGGATAGTCTCTACAATTGGGTAAGAAAACAACGGAGTCCGGAACTCTAGCGTTTTAGAGCTAGAAATAGCAAGAAGTA	Leu	End	AGG	Leu718End0
AATTGTAGAGACTATCCACA	ATCTGTTAACGGTTTAGTGTTTTCTTACCCAATTGTAGAGACTATCCATAAAGACAATATTTGTGACTAATGTTATGCGCCTGCTAGAGTTCCGGACTCCGTTCAACTTAAGGCGAAGTT	718	701	CAGTGAAAGATAAATGATCGGATCTGTTAACGGTTTAGTGTTTTCTTACCCAATTGTAGAGACTATCCATAAAGACAATATTTGTGACTAATGTTATGCGCCTGCTAGAGTTCCGGACTCCGTTCAACTTAAGGCGAAGTTAATTGTAGAGACTATCCACAGTTTTAGAGCTAGAAATAGCAAG	Leu	End	AGG	Leu718End1
ACGGAGTCCGGAACTCTAGC	TTTTCTGCCAACAACTTCGCCTTAAGTTGAACGGAGTCCGGAACTCTTGCTGGCGCATATTATAAGTCACAAATATTGTCCTTGTGGATAGTCTCTACAATTGGGTAAGAAA	721	730	CAGTGAAAGATAAATGATCGGTTTTCTGCCAACAACTTCGCCTTAAGTTGAACGGAGTCCGGAACTCTTGCTGGCGCATATTATAAGTCACAAATATTGTCCTTGTGGATAGTCTCTACAATTGGGTAAGAAAACGGAGTCCGGAACTCTAGCGTTTTAGAGCTAGAAATAGCAAGGAAGATAC	Cys	End	AGG	Cys721End0
ACGGAGTCCGGAACTCTAGC	TTTTCTGCCAACAACTTCGCCTTAAGTTGAACGGAGTCCGGAACTCTTGCTGGCGCTTAACATAAGTCACAAATATTGTCCTTGTGGATAGTCTCTACAATTGGGTAAG	724	730	CAGTGAAAGATAAATGATCGGTTTTCTGCCAACAACTTCGCCTTAAGTTGAACGGAGTCCGGAACTCTTGCTGGCGCTTAACATAAGTCACAAATATTGTCCTTGTGGATAGTCTCTACAATTGGGTAAGACGGAGTCCGGAACTCTAGCGTTTTAGAGCTAGAAATAGCAAGGTACTGTTGTA	Tyr	End	AGG	Tyr724End0
ACGGAGTCCGGAACTCTAGC	TTTTCTGCCAACAACTTCGCCTTAAGTTGAACGGAGTCCGGAACTCTTGCTGGTTAATAACATAAGTCACAAATATTGTCCTTGTGGATAGTCTCTACAATTGGGT	727	730	CAGTGAAAGATAAATGATCGGTTTTCTGCCAACAACTTCGCCTTAAGTTGAACGGAGTCCGGAACTCTTGCTGGTTAATAACATAAGTCACAAATATTGTCCTTGTGGATAGTCTCTACAATTGGGTACGGAGTCCGGAACTCTAGCGTTTTAGAGCTAGAAATAGCAAGTCCAGTGGTATGTC	Ala	End	AGG	Ala727End0
GCCTTAAGTTGAACGGAGTC	GATTTGATTGCATTTTCTGCCAACAACTTCGCCTTAAGTTGAACGGAATCTGGAACTCTAGCAGGTTAATAACATAAGTCACAAATATTGTCCTTGTGGATAGTCTCTACAATTGGGT	727	742	CAGTGAAAGATAAATGATCGGGATTTGATTGCATTTTCTGCCAACAACTTCGCCTTAAGTTGAACGGAATCTGGAACTCTAGCAGGTTAATAACATAAGTCACAAATATTGTCCTTGTGGATAGTCTCTACAATTGGGTGCCTTAAGTTGAACGGAGTCGTTTTAGAGCTAGAAATAGCAAGCA	Ala	End	CGG	Ala727End1
TTATGCGCCTGCTAGAGTTC	ACCCAATTGTAGAGACTATCCACAAGGACAATATTTGTGACTTATGTTATTAACCTGCTAGAGTACCAGATTCCGTTCAACTTAAGGCGAAGTTGTTGGCAGAAAATGCAATCAAATCT	727	743	CAGTGAAAGATAAATGATCGGACCCAATTGTAGAGACTATCCACAAGGACAATATTTGTGACTTATGTTATTAACCTGCTAGAGTACCAGATTCCGTTCAACTTAAGGCGAAGTTGTTGGCAGAAAATGCAATCAAATCTTTATGCGCCTGCTAGAGTTCGTTTTAGAGCTAGAAATAGCAAGA	Ala	End	CGG	Ala727End2
ACGGAGTCCGGAACTCTAGC	TTTTCTGCCAACAACTTCGCCTTAAGTTGAACGGAGTCCGGAACTCTAGCTTACGCATAACATAAGTCACAAATATTGTCCTTGTGGATAGTCTCTACAATTG	730	730	CAGTGAAAGATAAATGATCGGTTTTCTGCCAACAACTTCGCCTTAAGTTGAACGGAGTCCGGAACTCTAGCTTACGCATAACATAAGTCACAAATATTGTCCTTGTGGATAGTCTCTACAATTGACGGAGTCCGGAACTCTAGCGTTTTAGAGCTAGAAATAGCAAGGATCGATGTACAGTGTC	Pro	End	AGG	Pro730End0
GCCTTAAGTTGAACGGAGTC	GATTTGATTGCATTTTCTGCCAACAACTTCGCCTTAAGTTGAACGGAATCTGGAACTCTAGCTTACGCATAACATAAGTCACAAATATTGTCCTTGTGGATAGTCTCTACAATTG	730	742	CAGTGAAAGATAAATGATCGGGATTTGATTGCATTTTCTGCCAACAACTTCGCCTTAAGTTGAACGGAATCTGGAACTCTAGCTTACGCATAACATAAGTCACAAATATTGTCCTTGTGGATAGTCTCTACAATTGGCCTTAAGTTGAACGGAGTCGTTTTAGAGCTAGAAATAGCAAGCTTTG	Pro	End	CGG	Pro730End1
TTATGCGCCTGCTAGAGTTC	CAATTGTAGAGACTATCCACAAGGACAATATTTGTGACTTATGTTATGCGTAAGCTAGAGTACCAGATTCCGTTCAACTTAAGGCGAAGTTGTTGGCAGAAAATGCAATCAAATCT	730	743	CAGTGAAAGATAAATGATCGGCAATTGTAGAGACTATCCACAAGGACAATATTTGTGACTTATGTTATGCGTAAGCTAGAGTACCAGATTCCGTTCAACTTAAGGCGAAGTTGTTGGCAGAAAATGCAATCAAATCTTTATGCGCCTGCTAGAGTTCGTTTTAGAGCTAGAAATAGCAAGCGAC	Pro	End	CGG	Pro730End2
ACGGAGTCCGGAACTCTAGC	GCATTTTCTGCCAACAACTTCGCCTTAAGTTGAACGGAGTCCGGAACTCTTCATGGCGCATAACATAAGTCACAAATATTGTCCTTGTGGATAGTCTCTACAATTG	733	730	CAGTGAAAGATAAATGATCGGGCATTTTCTGCCAACAACTTCGCCTTAAGTTGAACGGAGTCCGGAACTCTTCATGGCGCATAACATAAGTCACAAATATTGTCCTTGTGGATAGTCTCTACAATTGACGGAGTCCGGAACTCTAGCGTTTTAGAGCTAGAAATAGCAAGAACTGGACACTAGG	Ala	End	AGG	Ala733End0
GCCTTAAGTTGAACGGAGTC	GATTTGATTGCATTTTCTGCCAACAACTTCGCCTTAAGTTGAACGGAATCTGGAACTCTTTAAGGCGCATAACATAAGTCACAAATATTGTCCTTGTGGATAGTCTCTACAA	733	742	CAGTGAAAGATAAATGATCGGGATTTGATTGCATTTTCTGCCAACAACTTCGCCTTAAGTTGAACGGAATCTGGAACTCTTTAAGGCGCATAACATAAGTCACAAATATTGTCCTTGTGGATAGTCTCTACAAGCCTTAAGTTGAACGGAGTCGTTTTAGAGCTAGAAATAGCAAGATTGGTTG	Ala	End	CGG	Ala733End1
TTATGCGCCTGCTAGAGTTC	TTGTAGAGACTATCCACAAGGACAATATTTGTGACTTATGTTATGCGCCTTAAAGAGTACCAGATTCCGTTCAACTTAAGGCGAAGTTGTTGGCAGAAAATGCAATCAAATCT	733	743	CAGTGAAAGATAAATGATCGGTTGTAGAGACTATCCACAAGGACAATATTTGTGACTTATGTTATGCGCCTTAAAGAGTACCAGATTCCGTTCAACTTAAGGCGAAGTTGTTGGCAGAAAATGCAATCAAATCTTTATGCGCCTGCTAGAGTTCGTTTTAGAGCTAGAAATAGCAAGCGTGTAT	Ala	End	CGG	Ala733End2
CAACTTCGCCTTAAGTTGAA	GGGAAAAGATTTGATTGCATTTTCTGCCAACAACTTCGCCTTAAGTTGTACACTGTCCGGAACTCTTTAAGGCGCATAACATAAGTCACAAATATTGTCCTTGTGGATAGTCTCTACAA	733	749	CAGTGAAAGATAAATGATCGGGGGAAAAGATTTGATTGCATTTTCTGCCAACAACTTCGCCTTAAGTTGTACACTGTCCGGAACTCTTTAAGGCGCATAACATAAGTCACAAATATTGTCCTTGTGGATAGTCTCTACAACAACTTCGCCTTAAGTTGAAGTTTTAGAGCTAGAAATAGCAAGT	Ala	End	CGG	Ala733End3
GCCTTAAGTTGAACGGAGTC	GATTTGATTGCATTTTCTGCCAACAACTTCGCCTTAAGTTGAACGGAATCTGGAACTTAAGCAGGCGCATAACATAAGTCACAAATATTGTCCTTGTGGATAGTCTCTA	736	742	CAGTGAAAGATAAATGATCGGGATTTGATTGCATTTTCTGCCAACAACTTCGCCTTAAGTTGAACGGAATCTGGAACTTAAGCAGGCGCATAACATAAGTCACAAATATTGTCCTTGTGGATAGTCTCTAGCCTTAAGTTGAACGGAGTCGTTTTAGAGCTAGAAATAGCAAGTTAAAATTATA	Arg	End	CGG	Arg736End0
ACGGAGTCCGGAACTCTAGC	ATTGCATTTTCTGCCAACAACTTCGCCTTAAGTTGAACGGAGTCCGGAACTTATGCTGGCGCATAACATAAGTCACAAATATTGTCCTTGTGGATAGTCTCTACAATTG	736	730	CAGTGAAAGATAAATGATCGGATTGCATTTTCTGCCAACAACTTCGCCTTAAGTTGAACGGAGTCCGGAACTTATGCTGGCGCATAACATAAGTCACAAATATTGTCCTTGTGGATAGTCTCTACAATTGACGGAGTCCGGAACTCTAGCGTTTTAGAGCTAGAAATAGCAAGCACGCTCTATT	Arg	End	AGG	Arg736End1
TTATGCGCCTGCTAGAGTTC	TAGAGACTATCCACAAGGACAATATTTGTGACTTATGTTATGCGCCTGCTTAAGTACCAGATTCCGTTCAACTTAAGGCGAAGTTGTTGGCAGAAAATGCAATCAAATCT	736	743	CAGTGAAAGATAAATGATCGGTAGAGACTATCCACAAGGACAATATTTGTGACTTATGTTATGCGCCTGCTTAAGTACCAGATTCCGTTCAACTTAAGGCGAAGTTGTTGGCAGAAAATGCAATCAAATCTTTATGCGCCTGCTAGAGTTCGTTTTAGAGCTAGAAATAGCAAGTGATCGAGCT	Arg	End	CGG	Arg736End2
CAACTTCGCCTTAAGTTGAA	GGGAAAAGATTTGATTGCATTTTCTGCCAACAACTTCGCCTTAAGTTGTACACTGTCCGGAACTTAAGCAGGCGCATAACATAAGTCACAAATATTGTCCTTGTGGATAGTCTCTA	736	749	CAGTGAAAGATAAATGATCGGGGGAAAAGATTTGATTGCATTTTCTGCCAACAACTTCGCCTTAAGTTGTACACTGTCCGGAACTTAAGCAGGCGCATAACATAAGTCACAAATATTGTCCTTGTGGATAGTCTCTACAACTTCGCCTTAAGTTGAAGTTTTAGAGCTAGAAATAGCAAGTTAC	Arg	End	CGG	Arg736End3
GCCTTAAGTTGAACGGAGTC	GATTTGATTGCATTTTCTGCCAACAACTTCGCCTTAAGTTGAACGGAATCTGGTTATCTAGCAGGCGCATAACATAAGTCACAAATATTGTCCTTGTGGATAGTCT	739	742	CAGTGAAAGATAAATGATCGGGATTTGATTGCATTTTCTGCCAACAACTTCGCCTTAAGTTGAACGGAATCTGGTTATCTAGCAGGCGCATAACATAAGTCACAAATATTGTCCTTGTGGATAGTCTGCCTTAAGTTGAACGGAGTCGTTTTAGAGCTAGAAATAGCAAGCTAAATTGGGCGAG	Val	End	CGG	Val739End0
TTATGCGCCTGCTAGAGTTC	AGACTATCCACAAGGACAATATTTGTGACTTATGTTATGCGCCTGCTAGATGACCAGATTCCGTTCAACTTAAGGCGAAGTTGTTGGCAGAAAATGCAATCAAATCT	739	743	CAGTGAAAGATAAATGATCGGAGACTATCCACAAGGACAATATTTGTGACTTATGTTATGCGCCTGCTAGATGACCAGATTCCGTTCAACTTAAGGCGAAGTTGTTGGCAGAAAATGCAATCAAATCTTTATGCGCCTGCTAGAGTTCGTTTTAGAGCTAGAAATAGCAAGTACATTATGGCCA	Val	End	CGG	Val739End1
ACGGAGTCCGGAACTCTAGC	TTGATTGCATTTTCTGCCAACAACTTCGCCTTAAGTTGAACGGAGTCCGGTTATCTTGCTGGCGCATAACATAAGTCACAAATATTGTCCTTGTGGATAGTCTCTACAATTG	739	730	CAGTGAAAGATAAATGATCGGTTGATTGCATTTTCTGCCAACAACTTCGCCTTAAGTTGAACGGAGTCCGGTTATCTTGCTGGCGCATAACATAAGTCACAAATATTGTCCTTGTGGATAGTCTCTACAATTGACGGAGTCCGGAACTCTAGCGTTTTAGAGCTAGAAATAGCAAGGGAATACA	Val	End	AGG	Val739End2
CAACTTCGCCTTAAGTTGAA	GGGAAAAGATTTGATTGCATTTTCTGCCAACAACTTCGCCTTAAGTTGTACACTGTCCGGTTATCTAGCAGGCGCATAACATAAGTCACAAATATTGTCCTTGTGGATAGTCT	739	749	CAGTGAAAGATAAATGATCGGGGGAAAAGATTTGATTGCATTTTCTGCCAACAACTTCGCCTTAAGTTGTACACTGTCCGGTTATCTAGCAGGCGCATAACATAAGTCACAAATATTGTCCTTGTGGATAGTCTCAACTTCGCCTTAAGTTGAAGTTTTAGAGCTAGAAATAGCAAGCTATTAC	Val	End	CGG	Val739End3
GCCTTAAGTTGAACGGAGTC	GATTTGATTGCATTTTCTGCCAACAACTTCGCCTTAAGTTGAACGGAGTCTTAAACTCTAGCAGGCGCATAACATAAGTCACAAATATTGTCCTTGTGGATAG	742	742	CAGTGAAAGATAAATGATCGGGATTTGATTGCATTTTCTGCCAACAACTTCGCCTTAAGTTGAACGGAGTCTTAAACTCTAGCAGGCGCATAACATAAGTCACAAATATTGTCCTTGTGGATAGGCCTTAAGTTGAACGGAGTCGTTTTAGAGCTAGAAATAGCAAGTCGTTTAACATAACCGG	Pro	End	CGG	Pro742End0
TTATGCGCCTGCTAGAGTTC	CTATCCACAAGGACAATATTTGTGACTTATGTTATGCGCCTGCTAGAGTTTAAGACTCCGTTCAACTTAAGGCGAAGTTGTTGGCAGAAAATGCAATCAAATCT	742	743	CAGTGAAAGATAAATGATCGGCTATCCACAAGGACAATATTTGTGACTTATGTTATGCGCCTGCTAGAGTTTAAGACTCCGTTCAACTTAAGGCGAAGTTGTTGGCAGAAAATGCAATCAAATCTTTATGCGCCTGCTAGAGTTCGTTTTAGAGCTAGAAATAGCAAGAGGTTACGAAACACTG	Pro	End	CGG	Pro742End1
CAACTTCGCCTTAAGTTGAA	GGGAAAAGATTTGATTGCATTTTCTGCCAACAACTTCGCCTTAAGTTGTACACTGTCTTAAACTCTAGCAGGCGCATAACATAAGTCACAAATATTGTCCTTGTGGATAG	742	749	CAGTGAAAGATAAATGATCGGGGGAAAAGATTTGATTGCATTTTCTGCCAACAACTTCGCCTTAAGTTGTACACTGTCTTAAACTCTAGCAGGCGCATAACATAAGTCACAAATATTGTCCTTGTGGATAGCAACTTCGCCTTAAGTTGAAGTTTTAGAGCTAGAAATAGCAAGTGAACTCTCC	Pro	End	CGG	Pro742End2
ACGGAGTCCGGAACTCTAGC	GATTTGATTGCATTTTCTGCCAACAACTTCGCCTTAAGTTGAACGGAGTCTTAAACTCTTGCTGGCGCATAACATAAGTCACAAATATTGTCCTTGTGGATAGTCTCTACAATTG	742	730	CAGTGAAAGATAAATGATCGGGATTTGATTGCATTTTCTGCCAACAACTTCGCCTTAAGTTGAACGGAGTCTTAAACTCTTGCTGGCGCATAACATAAGTCACAAATATTGTCCTTGTGGATAGTCTCTACAATTGACGGAGTCCGGAACTCTAGCGTTTTAGAGCTAGAAATAGCAAGACCCC	Pro	End	AGG	Pro742End3
GCCTTAAGTTGAACGGAGTC	AAAGATTTGATTGCATTTTCTGCCAACAACTTCGCCTTAAGTTGAACGGATCATGGAACTCTAGCAGGCGCATAACATAAGTCACAAATATTGTCCTTGTGGATAG	745	742	CAGTGAAAGATAAATGATCGGAAAGATTTGATTGCATTTTCTGCCAACAACTTCGCCTTAAGTTGAACGGATCATGGAACTCTAGCAGGCGCATAACATAAGTCACAAATATTGTCCTTGTGGATAGGCCTTAAGTTGAACGGAGTCGTTTTAGAGCTAGAAATAGCAAGGAGTAAATACGTTA	Asp	End	CGG	Asp745End0
CAACTTCGCCTTAAGTTGAA	GGGAAAAGATTTGATTGCATTTTCTGCCAACAACTTCGCCTTAAGTTGTACACTTTACGGAACTCTAGCAGGCGCATAACATAAGTCACAAATATTGTCCTTGTGGA	745	749	CAGTGAAAGATAAATGATCGGGGGAAAAGATTTGATTGCATTTTCTGCCAACAACTTCGCCTTAAGTTGTACACTTTACGGAACTCTAGCAGGCGCATAACATAAGTCACAAATATTGTCCTTGTGGACAACTTCGCCTTAAGTTGAAGTTTTAGAGCTAGAAATAGCAAGGGTGCTACAGTAA	Asp	End	CGG	Asp745End1
ACGGAGTCCGGAACTCTAGC	AAAGATTTGATTGCATTTTCTGCCAACAACTTCGCCTTAAGTTGAACGGATTACGGAACTCTTGCTGGCGCATAACATAAGTCACAAATATTGTCCTTGTGGATAGTCTCTACAATTG	745	730	CAGTGAAAGATAAATGATCGGAAAGATTTGATTGCATTTTCTGCCAACAACTTCGCCTTAAGTTGAACGGATTACGGAACTCTTGCTGGCGCATAACATAAGTCACAAATATTGTCCTTGTGGATAGTCTCTACAATTGACGGAGTCCGGAACTCTAGCGTTTTAGAGCTAGAAATAGCAAGGC	Asp	End	AGG	Asp745End2
TCCGGACTCCGTTCAACTTA	TCCACAAGGACAATATTTGTGACTTATGTTATGCGCCTGCTAGAGTTCCGTAATCCGTTCAATTGAAAGCTAAGTTGTTGGCAGAAAATGCAATCAAATCTTTTCCCGGTTGTGGTATA	745	761	CAGTGAAAGATAAATGATCGGTCCACAAGGACAATATTTGTGACTTATGTTATGCGCCTGCTAGAGTTCCGTAATCCGTTCAATTGAAAGCTAAGTTGTTGGCAGAAAATGCAATCAAATCTTTTCCCGGTTGTGGTATATCCGGACTCCGTTCAACTTAGTTTTAGAGCTAGAAATAGCAAGT	Asp	End	AGG	Asp745End3
CAACTTCGCCTTAAGTTGAA	GGGAAAAGATTTGATTGCATTTTCTGCCAACAACTTCGCCTTAAGTTGAACTTAGTCCGGAACTCTAGCAGGCGCATAACATAAGTCACAAATATTGTCCTTGT	748	749	CAGTGAAAGATAAATGATCGGGGGAAAAGATTTGATTGCATTTTCTGCCAACAACTTCGCCTTAAGTTGAACTTAGTCCGGAACTCTAGCAGGCGCATAACATAAGTCACAAATATTGTCCTTGTCAACTTCGCCTTAAGTTGAAGTTTTAGAGCTAGAAATAGCAAGGCCTCTGTTTGGCGCA	Ser	End	CGG	Ser748End0
GCCTTAAGTTGAACGGAGTC	GGAAAAGATTTGATTGCATTTTCTGCCAACAACTTCGCCTTAAGTTGAACTTAATCTGGAACTCTAGCAGGCGCATAACATAAGTCACAAATATTGTCCTTGTGGATAG	748	742	CAGTGAAAGATAAATGATCGGGGAAAAGATTTGATTGCATTTTCTGCCAACAACTTCGCCTTAAGTTGAACTTAATCTGGAACTCTAGCAGGCGCATAACATAAGTCACAAATATTGTCCTTGTGGATAGGCCTTAAGTTGAACGGAGTCGTTTTAGAGCTAGAAATAGCAAGTTGGTTATATA	Ser	End	CGG	Ser748End1
TTATGCGCCTGCTAGAGTTC	TATCCACAAGGACAATATTTGTGACTTATGTTATGCGCCTGCTAGAGTACCAGACTAAGTTCAACTTAAGGCGAAGTTGTTGGCAGAAAATGCAATCAAATCTTTTCC	748	743	CAGTGAAAGATAAATGATCGGTATCCACAAGGACAATATTTGTGACTTATGTTATGCGCCTGCTAGAGTACCAGACTAAGTTCAACTTAAGGCGAAGTTGTTGGCAGAAAATGCAATCAAATCTTTTCCTTATGCGCCTGCTAGAGTTCGTTTTAGAGCTAGAAATAGCAAGGGCACTAGGAGA	Ser	End	CGG	Ser748End2
TCCGGACTCCGTTCAACTTA	ACAAGGACAATATTTGTGACTTATGTTATGCGCCTGCTAGAGTTCCGGACTAAGTTCAATTGAAAGCTAAGTTGTTGGCAGAAAATGCAATCAAATCTTTTCCCGGTTGTGGTATA	748	761	CAGTGAAAGATAAATGATCGGACAAGGACAATATTTGTGACTTATGTTATGCGCCTGCTAGAGTTCCGGACTAAGTTCAATTGAAAGCTAAGTTGTTGGCAGAAAATGCAATCAAATCTTTTCCCGGTTGTGGTATATCCGGACTCCGTTCAACTTAGTTTTAGAGCTAGAAATAGCAAGCAGA	Ser	End	AGG	Ser748End3
CAACTTCGCCTTAAGTTGAA	CCGGGAAAAGATTTGATTGCATTTTCTGCCAACAACTTCGCCTTAAGTTGTTAACTGTCCGGAACTCTAGCAGGCGCATAACATAAGTCACAAATATTGTCCTTG	751	749	CAGTGAAAGATAAATGATCGGCCGGGAAAAGATTTGATTGCATTTTCTGCCAACAACTTCGCCTTAAGTTGTTAACTGTCCGGAACTCTAGCAGGCGCATAACATAAGTCACAAATATTGTCCTTGCAACTTCGCCTTAAGTTGAAGTTTTAGAGCTAGAAATAGCAAGGTTTCCGGGCTCTTA	Val	End	CGG	Val751End0
GCCTTAAGTTGAACGGAGTC	CCGGGAAAAGATTTGATTGCATTTTCTGCCAACAACTTCGCCTTAAGTTGTTAGGAATCTGGAACTCTAGCAGGCGCATAACATAAGTCACAAATATTGTCCTTGTGGATAG	751	742	CAGTGAAAGATAAATGATCGGCCGGGAAAAGATTTGATTGCATTTTCTGCCAACAACTTCGCCTTAAGTTGTTAGGAATCTGGAACTCTAGCAGGCGCATAACATAAGTCACAAATATTGTCCTTGTGGATAGGCCTTAAGTTGAACGGAGTCGTTTTAGAGCTAGAAATAGCAAGCCTAGCTC	Val	End	CGG	Val751End1
TTATGCGCCTGCTAGAGTTC	TATCCACAAGGACAATATTTGTGACTTATGTTATGCGCCTGCTAGAGTACCAGACTCCTAACAACTTAAGGCGAAGTTGTTGGCAGAAAATGCAATCAAATCTTTTCCCGG	751	743	CAGTGAAAGATAAATGATCGGTATCCACAAGGACAATATTTGTGACTTATGTTATGCGCCTGCTAGAGTACCAGACTCCTAACAACTTAAGGCGAAGTTGTTGGCAGAAAATGCAATCAAATCTTTTCCCGGTTATGCGCCTGCTAGAGTTCGTTTTAGAGCTAGAAATAGCAAGAGTAGGCAC	Val	End	CGG	Val751End2
TCCGGACTCCGTTCAACTTA	AGGACAATATTTGTGACTTATGTTATGCGCCTGCTAGAGTTCCGGACTCCTAACAATTGAAAGCTAAGTTGTTGGCAGAAAATGCAATCAAATCTTTTCCCGGTTGTGGTATA	751	761	CAGTGAAAGATAAATGATCGGAGGACAATATTTGTGACTTATGTTATGCGCCTGCTAGAGTTCCGGACTCCTAACAATTGAAAGCTAAGTTGTTGGCAGAAAATGCAATCAAATCTTTTCCCGGTTGTGGTATATCCGGACTCCGTTCAACTTAGTTTTAGAGCTAGAAATAGCAAGCCTACTT	Val	End	AGG	Val751End3
CAACTTCGCCTTAAGTTGAA	CAACCGGGAAAAGATTTGATTGCATTTTCTGCCAACAACTTCGCCTTAAGTTAAACACTGTCCGGAACTCTAGCAGGCGCATAACATAAGTCACAAATATTGTCCTTG	754	749	CAGTGAAAGATAAATGATCGGCAACCGGGAAAAGATTTGATTGCATTTTCTGCCAACAACTTCGCCTTAAGTTAAACACTGTCCGGAACTCTAGCAGGCGCATAACATAAGTCACAAATATTGTCCTTGCAACTTCGCCTTAAGTTGAAGTTTTAGAGCTAGAAATAGCAAGACGTCCTTAGCC	Gln	End	CGG	Gln754End0
TCCGGACTCCGTTCAACTTA	ACAATATTTGTGACTTATGTTATGCGCCTGCTAGAGTTCCGGACTCCGTTTAATTGAAAGCTAAGTTGTTGGCAGAAAATGCAATCAAATCTTTTCCCGGTTGTGGTATA	754	761	CAGTGAAAGATAAATGATCGGACAATATTTGTGACTTATGTTATGCGCCTGCTAGAGTTCCGGACTCCGTTTAATTGAAAGCTAAGTTGTTGGCAGAAAATGCAATCAAATCTTTTCCCGGTTGTGGTATATCCGGACTCCGTTCAACTTAGTTTTAGAGCTAGAAATAGCAAGACATACCTGT	Gln	End	AGG	Gln754End1
GCCTTAAGTTGAACGGAGTC	CAACCGGGAAAAGATTTGATTGCATTTTCTGCCAACAACTTCGCCTTAAGTTAAACGGAATCTGGAACTCTAGCAGGCGCATAACATAAGTCACAAATATTGTCCTTGTGGATAG	754	742	CAGTGAAAGATAAATGATCGGCAACCGGGAAAAGATTTGATTGCATTTTCTGCCAACAACTTCGCCTTAAGTTAAACGGAATCTGGAACTCTAGCAGGCGCATAACATAAGTCACAAATATTGTCCTTGTGGATAGGCCTTAAGTTGAACGGAGTCGTTTTAGAGCTAGAAATAGCAAGATTCT	Gln	End	CGG	Gln754End2
TTATGCGCCTGCTAGAGTTC	TATCCACAAGGACAATATTTGTGACTTATGTTATGCGCCTGCTAGAGTACCAGACTCCGTTTAACTTAAGGCGAAGTTGTTGGCAGAAAATGCAATCAAATCTTTTCCCGGTTG	754	743	CAGTGAAAGATAAATGATCGGTATCCACAAGGACAATATTTGTGACTTATGTTATGCGCCTGCTAGAGTACCAGACTCCGTTTAACTTAAGGCGAAGTTGTTGGCAGAAAATGCAATCAAATCTTTTCCCGGTTGTTATGCGCCTGCTAGAGTTCGTTTTAGAGCTAGAAATAGCAAGTTGCGA	Gln	End	CGG	Gln754End3
CAACTTCGCCTTAAGTTGAA	CCACAACCGGGAAAAGATTTGATTGCATTTTCTGCCAACAACTTCGCCTTTTATTGAACACTGTCCGGAACTCTAGCAGGCGCATAACATAAGTCACAAATATTGTCCTTG	757	749	CAGTGAAAGATAAATGATCGGCCACAACCGGGAAAAGATTTGATTGCATTTTCTGCCAACAACTTCGCCTTTTATTGAACACTGTCCGGAACTCTAGCAGGCGCATAACATAAGTCACAAATATTGTCCTTGCAACTTCGCCTTAAGTTGAAGTTTTAGAGCTAGAAATAGCAAGGCAGTCCTG	Leu	End	CGG	Leu757End0
TCCGGACTCCGTTCAACTTA	ATATTTGTGACTTATGTTATGCGCCTGCTAGAGTTCCGGACTCCGTTCAATGAAAAGCTAAGTTGTTGGCAGAAAATGCAATCAAATCTTTTCCCGGTTGTGGTATA	757	761	CAGTGAAAGATAAATGATCGGATATTTGTGACTTATGTTATGCGCCTGCTAGAGTTCCGGACTCCGTTCAATGAAAAGCTAAGTTGTTGGCAGAAAATGCAATCAAATCTTTTCCCGGTTGTGGTATATCCGGACTCCGTTCAACTTAGTTTTAGAGCTAGAAATAGCAAGTTTGTCTTATAAT	Leu	End	AGG	Leu757End1
GCCTTAAGTTGAACGGAGTC	CCACAACCGGGAAAAGATTTGATTGCATTTTCTGCCAACAACTTCGCCTTTTATTGAACGGAATCTGGAACTCTAGCAGGCGCATAACATAAGTCACAAATATTGTCCTTGTGGATAG	757	742	CAGTGAAAGATAAATGATCGGCCACAACCGGGAAAAGATTTGATTGCATTTTCTGCCAACAACTTCGCCTTTTATTGAACGGAATCTGGAACTCTAGCAGGCGCATAACATAAGTCACAAATATTGTCCTTGTGGATAGGCCTTAAGTTGAACGGAGTCGTTTTAGAGCTAGAAATAGCAAGAG	Leu	End	CGG	Leu757End2
TTATGCGCCTGCTAGAGTTC	TATCCACAAGGACAATATTTGTGACTTATGTTATGCGCCTGCTAGAGTACCAGACTCCGTTCAATAAAAGGCGAAGTTGTTGGCAGAAAATGCAATCAAATCTTTTCCCGGTTGTGG	757	743	CAGTGAAAGATAAATGATCGGTATCCACAAGGACAATATTTGTGACTTATGTTATGCGCCTGCTAGAGTACCAGACTCCGTTCAATAAAAGGCGAAGTTGTTGGCAGAAAATGCAATCAAATCTTTTCCCGGTTGTGGTTATGCGCCTGCTAGAGTTCGTTTTAGAGCTAGAAATAGCAAGGTA	Leu	End	CGG	Leu757End3
TCCGGACTCCGTTCAACTTA	TTTGTGACTTATGTTATGCGCCTGCTAGAGTTCCGGACTCCGTTCAACTTTAAGCGAAGTTGTTGGCAGAAAATGCAATCAAATCTTTTCCCGGTTGTGGTATA	760	761	CAGTGAAAGATAAATGATCGGTTTGTGACTTATGTTATGCGCCTGCTAGAGTTCCGGACTCCGTTCAACTTTAAGCGAAGTTGTTGGCAGAAAATGCAATCAAATCTTTTCCCGGTTGTGGTATATCCGGACTCCGTTCAACTTAGTTTTAGAGCTAGAAATAGCAAGTGCGCTGACCACAACA	Lys	End	AGG	Lys760End0
CAACTTCGCCTTAAGTTGAA	ATACCACAACCGGGAAAAGATTTGATTGCATTTTCTGCCAACAACTTCGCTTAAAGTTGAACACTGTCCGGAACTCTAGCAGGCGCATAACATAAGTCACAAATATTGTCCTTG	760	749	CAGTGAAAGATAAATGATCGGATACCACAACCGGGAAAAGATTTGATTGCATTTTCTGCCAACAACTTCGCTTAAAGTTGAACACTGTCCGGAACTCTAGCAGGCGCATAACATAAGTCACAAATATTGTCCTTGCAACTTCGCCTTAAGTTGAAGTTTTAGAGCTAGAAATAGCAAGATCCCG	Lys	End	CGG	Lys760End1
TCAACTTAAGGCGAAGTTGT	TTTGTGACTTATGTTATGCGCCTGCTAGAGTTCCGGACTCCGTTCAACTTTAAGCGAAGCTACTAGCTGAAAATGCAATCAAATCTTTTCCCGGTTGTGGTATATTTGGTGTGGAA	760	773	CAGTGAAAGATAAATGATCGGTTTGTGACTTATGTTATGCGCCTGCTAGAGTTCCGGACTCCGTTCAACTTTAAGCGAAGCTACTAGCTGAAAATGCAATCAAATCTTTTCCCGGTTGTGGTATATTTGGTGTGGAATCAACTTAAGGCGAAGTTGTGTTTTAGAGCTAGAAATAGCAAGACCT	Lys	End	TGG	Lys760End2
TTATGCGCCTGCTAGAGTTC	TATCCACAAGGACAATATTTGTGACTTATGTTATGCGCCTGCTAGAGTACCAGACTCCGTTCAACTTTAAGCGAAGTTGTTGGCAGAAAATGCAATCAAATCTTTTCCCGGTTGTGGTAT	760	743	CAGTGAAAGATAAATGATCGGTATCCACAAGGACAATATTTGTGACTTATGTTATGCGCCTGCTAGAGTACCAGACTCCGTTCAACTTTAAGCGAAGTTGTTGGCAGAAAATGCAATCAAATCTTTTCCCGGTTGTGGTATTTATGCGCCTGCTAGAGTTCGTTTTAGAGCTAGAAATAGCAAG	Lys	End	CGG	Lys760End3
TCCGGACTCCGTTCAACTTA	TTGTGACTTATGTTATGCGCCTGCTAGAGTTCCGGACTCCGTTCAACTTAAATAAAAGTTGTTGGCAGAAAATGCAATCAAATCTTTTCCCGGTTGTGGTATATT	763	761	CAGTGAAAGATAAATGATCGGTTGTGACTTATGTTATGCGCCTGCTAGAGTTCCGGACTCCGTTCAACTTAAATAAAAGTTGTTGGCAGAAAATGCAATCAAATCTTTTCCCGGTTGTGGTATATTTCCGGACTCCGTTCAACTTAGTTTTAGAGCTAGAAATAGCAAGTCGACCGAATAAGAG	Ala	End	AGG	Ala763End0
CAACTTCGCCTTAAGTTGAA	AATATACCACAACCGGGAAAAGATTTGATTGCATTTTCTGCCAACAACTTTTACTTAAGTTGAACACTGTCCGGAACTCTAGCAGGCGCATAACATAAGTCACAAATATTGTCCTTG	763	749	CAGTGAAAGATAAATGATCGGAATATACCACAACCGGGAAAAGATTTGATTGCATTTTCTGCCAACAACTTTTACTTAAGTTGAACACTGTCCGGAACTCTAGCAGGCGCATAACATAAGTCACAAATATTGTCCTTGCAACTTCGCCTTAAGTTGAAGTTTTAGAGCTAGAAATAGCAAGGGA	Ala	End	CGG	Ala763End1
TCAACTTAAGGCGAAGTTGT	GTGACTTATGTTATGCGCCTGCTAGAGTTCCGGACTCCGTTCAACTTAAGTAAAAGCTACTAGCTGAAAATGCAATCAAATCTTTTCCCGGTTGTGGTATATTTGGTGTGGAA	763	773	CAGTGAAAGATAAATGATCGGGTGACTTATGTTATGCGCCTGCTAGAGTTCCGGACTCCGTTCAACTTAAGTAAAAGCTACTAGCTGAAAATGCAATCAAATCTTTTCCCGGTTGTGGTATATTTGGTGTGGAATCAACTTAAGGCGAAGTTGTGTTTTAGAGCTAGAAATAGCAAGAAGAGCC	Ala	End	TGG	Ala763End2
TCCGGACTCCGTTCAACTTA	TTGTGACTTATGTTATGCGCCTGCTAGAGTTCCGGACTCCGTTCAATTGAAAGCGTAATTGTTGGCAGAAAATGCAATCAAATCTTTTCCCGGTTGTGGTATATTTGG	766	761	CAGTGAAAGATAAATGATCGGTTGTGACTTATGTTATGCGCCTGCTAGAGTTCCGGACTCCGTTCAATTGAAAGCGTAATTGTTGGCAGAAAATGCAATCAAATCTTTTCCCGGTTGTGGTATATTTGGTCCGGACTCCGTTCAACTTAGTTTTAGAGCTAGAAATAGCAAGAATAGGCTGACT	Lys	End	AGG	Lys766End0
TCAACTTAAGGCGAAGTTGT	ACTTATGTTATGCGCCTGCTAGAGTTCCGGACTCCGTTCAACTTAAGGCGTAACTACTAGCTGAAAATGCAATCAAATCTTTTCCCGGTTGTGGTATATTTGGTGTGGAA	766	773	CAGTGAAAGATAAATGATCGGACTTATGTTATGCGCCTGCTAGAGTTCCGGACTCCGTTCAACTTAAGGCGTAACTACTAGCTGAAAATGCAATCAAATCTTTTCCCGGTTGTGGTATATTTGGTGTGGAATCAACTTAAGGCGAAGTTGTGTTTTAGAGCTAGAAATAGCAAGTGTGATGCAA	Lys	End	TGG	Lys766End1
CAACTTCGCCTTAAGTTGAA	CCAAATATACCACAACCGGGAAAAGATTTGATTGCATTTTCTGCCAACAATTACGCCTTAAGTTGAACACTGTCCGGAACTCTAGCAGGCGCATAACATAAGTCACAAATATTGTCCTTG	766	749	CAGTGAAAGATAAATGATCGGCCAAATATACCACAACCGGGAAAAGATTTGATTGCATTTTCTGCCAACAATTACGCCTTAAGTTGAACACTGTCCGGAACTCTAGCAGGCGCATAACATAAGTCACAAATATTGTCCTTGCAACTTCGCCTTAAGTTGAAGTTTTAGAGCTAGAAATAGCAAG	Lys	End	CGG	Lys766End2
TCAACTTAAGGCGAAGTTGT	TATGTTATGCGCCTGCTAGAGTTCCGGACTCCGTTCAACTTAAGGCGAAGTGACTAGCTGAAAATGCAATCAAATCTTTTCCCGGTTGTGGTATATTTGGTGTGGAA	769	773	CAGTGAAAGATAAATGATCGGTATGTTATGCGCCTGCTAGAGTTCCGGACTCCGTTCAACTTAAGGCGAAGTGACTAGCTGAAAATGCAATCAAATCTTTTCCCGGTTGTGGTATATTTGGTGTGGAATCAACTTAAGGCGAAGTTGTGTTTTAGAGCTAGAAATAGCAAGTGGTCAATGTCTT	Leu	End	TGG	Leu769End0
TCCGGACTCCGTTCAACTTA	TTGTGACTTATGTTATGCGCCTGCTAGAGTTCCGGACTCCGTTCAATTGAAAGCGAAGTAATTGGCAGAAAATGCAATCAAATCTTTTCCCGGTTGTGGTATATTTGGTGT	769	761	CAGTGAAAGATAAATGATCGGTTGTGACTTATGTTATGCGCCTGCTAGAGTTCCGGACTCCGTTCAATTGAAAGCGAAGTAATTGGCAGAAAATGCAATCAAATCTTTTCCCGGTTGTGGTATATTTGGTGTTCCGGACTCCGTTCAACTTAGTTTTAGAGCTAGAAATAGCAAGGTGGGATAG	Leu	End	AGG	Leu769End1
TCAACTTAAGGCGAAGTTGT	GTTATGCGCCTGCTAGAGTTCCGGACTCCGTTCAACTTAAGGCGAAGTTGTAAGCAGAAAATGCAATCAAATCTTTTCCCGGTTGTGGTATATTTGGTGTGGAA	772	773	CAGTGAAAGATAAATGATCGGGTTATGCGCCTGCTAGAGTTCCGGACTCCGTTCAACTTAAGGCGAAGTTGTAAGCAGAAAATGCAATCAAATCTTTTCCCGGTTGTGGTATATTTGGTGTGGAATCAACTTAAGGCGAAGTTGTGTTTTAGAGCTAGAAATAGCAAGCTCCAAAGGTGCACAC	Leu	End	TGG	Leu772End0
TCCGGACTCCGTTCAACTTA	TTGTGACTTATGTTATGCGCCTGCTAGAGTTCCGGACTCCGTTCAATTGAAAGCGAAGTTGTAAGCAGAAAATGCAATCAAATCTTTTCCCGGTTGTGGTATATTTGGTGTGGA	772	761	CAGTGAAAGATAAATGATCGGTTGTGACTTATGTTATGCGCCTGCTAGAGTTCCGGACTCCGTTCAATTGAAAGCGAAGTTGTAAGCAGAAAATGCAATCAAATCTTTTCCCGGTTGTGGTATATTTGGTGTGGATCCGGACTCCGTTCAACTTAGTTTTAGAGCTAGAAATAGCAAGTGAACC	Leu	End	AGG	Leu772End1
TCAACTTAAGGCGAAGTTGT	TTATGCGCCTGCTAGAGTTCCGGACTCCGTTCAACTTAAGGCGAAGTTGCTATAAGAAAATGCAATCAAATCTTTTCCCGGTTGTGGTATATTTGGTGTGGAAAT	775	773	CAGTGAAAGATAAATGATCGGTTATGCGCCTGCTAGAGTTCCGGACTCCGTTCAACTTAAGGCGAAGTTGCTATAAGAAAATGCAATCAAATCTTTTCCCGGTTGTGGTATATTTGGTGTGGAAATTCAACTTAAGGCGAAGTTGTGTTTTAGAGCTAGAAATAGCAAGACCTCAACAGGCCTA	Ala	End	TGG	Ala775End0
TCCGGACTCCGTTCAACTTA	TTGTGACTTATGTTATGCGCCTGCTAGAGTTCCGGACTCCGTTCAATTGAAAGCGAAGTTGTTGTAAGAAAATGCAATCAAATCTTTTCCCGGTTGTGGTATATTTGGTGTGGAAAT	775	761	CAGTGAAAGATAAATGATCGGTTGTGACTTATGTTATGCGCCTGCTAGAGTTCCGGACTCCGTTCAATTGAAAGCGAAGTTGTTGTAAGAAAATGCAATCAAATCTTTTCCCGGTTGTGGTATATTTGGTGTGGAAATTCCGGACTCCGTTCAACTTAGTTTTAGAGCTAGAAATAGCAAGCCA	Ala	End	AGG	Ala775End1
TCAACTTAAGGCGAAGTTGT	TTATGCGCCTGCTAGAGTTCCGGACTCCGTTCAACTTAAGGCGAAGCTACTAGCATAAAATGCAATCAAATCTTTTCCCGGTTGTGGTATATTTGGTGTGGAAATGTT	778	773	CAGTGAAAGATAAATGATCGGTTATGCGCCTGCTAGAGTTCCGGACTCCGTTCAACTTAAGGCGAAGCTACTAGCATAAAATGCAATCAAATCTTTTCCCGGTTGTGGTATATTTGGTGTGGAAATGTTTCAACTTAAGGCGAAGTTGTGTTTTAGAGCTAGAAATAGCAAGCACCCCGGGCTC	Glu	End	TGG	Glu778End0
TCCGGACTCCGTTCAACTTA	TTGTGACTTATGTTATGCGCCTGCTAGAGTTCCGGACTCCGTTCAATTGAAAGCGAAGTTGTTGGCATAAAATGCAATCAAATCTTTTCCCGGTTGTGGTATATTTGGTGTGGAAATGTT	778	761	CAGTGAAAGATAAATGATCGGTTGTGACTTATGTTATGCGCCTGCTAGAGTTCCGGACTCCGTTCAATTGAAAGCGAAGTTGTTGGCATAAAATGCAATCAAATCTTTTCCCGGTTGTGGTATATTTGGTGTGGAAATGTTTCCGGACTCCGTTCAACTTAGTTTTAGAGCTAGAAATAGCAAG	Glu	End	AGG	Glu778End1
TCAACTTAAGGCGAAGTTGT	TTATGCGCCTGCTAGAGTTCCGGACTCCGTTCAACTTAAGGCGAAGCTACTAGCAGAATAAGCAATCAAATCTTTTCCCGGTTGTGGTATATTTGGTGTGGAAATGTTCTA	781	773	CAGTGAAAGATAAATGATCGGTTATGCGCCTGCTAGAGTTCCGGACTCCGTTCAACTTAAGGCGAAGCTACTAGCAGAATAAGCAATCAAATCTTTTCCCGGTTGTGGTATATTTGGTGTGGAAATGTTCTATCAACTTAAGGCGAAGTTGTGTTTTAGAGCTAGAAATAGCAAGGCGTGGACC	Asn	End	TGG	Asn781End0
ACACCAAATATACCACAACC	AATTCCCCTGTTTCTAAATAGAACATTTCCACACCAAATATACCACATCCTGGAAAAGATTTGATTTAATTTTCTGCCAACAACTTCGCCTTAAGTTGAACGGAGTCCGGAACTCTAG	784	799	CAGTGAAAGATAAATGATCGGAATTCCCCTGTTTCTAAATAGAACATTTCCACACCAAATATACCACATCCTGGAAAAGATTTGATTTAATTTTCTGCCAACAACTTCGCCTTAAGTTGAACGGAGTCCGGAACTCTAGACACCAAATATACCACAACCGTTTTAGAGCTAGAAATAGCAAGCT	Ala	End	GGG	Ala784End0
CACACCAAATATACCACAAC	CAATTCCCCTGTTTCTAAATAGAACATTTCCACACCAAATATACCACATCCTGGAAAAGATTTGATTTAATTTTCTGCCAACAACTTCGCCTTAAGTTGAACGGAGTCCGGAACTCTAG	784	800	CAGTGAAAGATAAATGATCGGCAATTCCCCTGTTTCTAAATAGAACATTTCCACACCAAATATACCACATCCTGGAAAAGATTTGATTTAATTTTCTGCCAACAACTTCGCCTTAAGTTGAACGGAGTCCGGAACTCTAGCACACCAAATATACCACAACGTTTTAGAGCTAGAAATAGCAAGG	Ala	End	CGG	Ala784End1
TCAACTTAAGGCGAAGTTGT	TTATGCGCCTGCTAGAGTTCCGGACTCCGTTCAACTTAAGGCGAAGCTACTAGCAGAAAATTAAATCAAATCTTTTCCCGGTTGTGGTATATTTGGTGTGGAAATGTTCTATTT	784	773	CAGTGAAAGATAAATGATCGGTTATGCGCCTGCTAGAGTTCCGGACTCCGTTCAACTTAAGGCGAAGCTACTAGCAGAAAATTAAATCAAATCTTTTCCCGGTTGTGGTATATTTGGTGTGGAAATGTTCTATTTTCAACTTAAGGCGAAGTTGTGTTTTAGAGCTAGAAATAGCAAGATTGAA	Ala	End	TGG	Ala784End2
AATGCAATCAAATCTTTTCC	CTAGAGTTCCGGACTCCGTTCAACTTAAGGCGAAGTTGTTGGCAGAAAATTAAATCAAATCTTTCCCAGGATGTGGTATATTTGGTGTGGAAATGTTCTATTTAGAAACAGGGGAATTGC	784	801	CAGTGAAAGATAAATGATCGGCTAGAGTTCCGGACTCCGTTCAACTTAAGGCGAAGTTGTTGGCAGAAAATTAAATCAAATCTTTCCCAGGATGTGGTATATTTGGTGTGGAAATGTTCTATTTAGAAACAGGGGAATTGCAATGCAATCAAATCTTTTCCGTTTTAGAGCTAGAAATAGCAAG	Ala	End	CGG	Ala784End3
ACACCAAATATACCACAACC	GAGTTCCGGACTCCGTTCAACTTAAGGCGAAGTTGTTGGCAGAAAATGCATAAAAATCTTTTCCAGGATGTGGTATATTTGGTGTGGAAATGTTCTATTTAGAAACAGGGGAATT	787	799	CAGTGAAAGATAAATGATCGGGAGTTCCGGACTCCGTTCAACTTAAGGCGAAGTTGTTGGCAGAAAATGCATAAAAATCTTTTCCAGGATGTGGTATATTTGGTGTGGAAATGTTCTATTTAGAAACAGGGGAATTACACCAAATATACCACAACCGTTTTAGAGCTAGAAATAGCAAGCCAAA	Ile	End	GGG	Ile787End0
CACACCAAATATACCACAAC	GAGTTCCGGACTCCGTTCAACTTAAGGCGAAGTTGTTGGCAGAAAATGCATAAAAATCTTTTCCAGGATGTGGTATATTTGGTGTGGAAATGTTCTATTTAGAAACAGGGGAATTG	787	800	CAGTGAAAGATAAATGATCGGGAGTTCCGGACTCCGTTCAACTTAAGGCGAAGTTGTTGGCAGAAAATGCATAAAAATCTTTTCCAGGATGTGGTATATTTGGTGTGGAAATGTTCTATTTAGAAACAGGGGAATTGCACACCAAATATACCACAACGTTTTAGAGCTAGAAATAGCAAGCGAA	Ile	End	CGG	Ile787End1
TCAACTTAAGGCGAAGTTGT	TTATGCGCCTGCTAGAGTTCCGGACTCCGTTCAACTTAAGGCGAAGCTACTAGCAGAAAATGCATAAAAATCTTTTCCCGGTTGTGGTATATTTGGTGTGGAAATGTTCTATTTAGA	787	773	CAGTGAAAGATAAATGATCGGTTATGCGCCTGCTAGAGTTCCGGACTCCGTTCAACTTAAGGCGAAGCTACTAGCAGAAAATGCATAAAAATCTTTTCCCGGTTGTGGTATATTTGGTGTGGAAATGTTCTATTTAGATCAACTTAAGGCGAAGTTGTGTTTTAGAGCTAGAAATAGCAAGCGC	Ile	End	TGG	Ile787End2
AATGCAATCAAATCTTTTCC	GAGTTCCGGACTCCGTTCAACTTAAGGCGAAGTTGTTGGCAGAAAATGCATAAAAATCTTTCCCAGGATGTGGTATATTTGGTGTGGAAATGTTCTATTTAGAAACAGGGGAATTGC	787	801	CAGTGAAAGATAAATGATCGGGAGTTCCGGACTCCGTTCAACTTAAGGCGAAGTTGTTGGCAGAAAATGCATAAAAATCTTTCCCAGGATGTGGTATATTTGGTGTGGAAATGTTCTATTTAGAAACAGGGGAATTGCAATGCAATCAAATCTTTTCCGTTTTAGAGCTAGAAATAGCAAGACC	Ile	End	CGG	Ile787End3
ACACCAAATATACCACAACC	AATTCCCCTGTTTCTAAATAGAACATTTCCACACCAAATATACCACATCCTGGAAAAGATTAGATTGCATTTTCTGCCAACAACTTCGCCTTAAGTTGAACGGAGTCCGGAA	790	799	CAGTGAAAGATAAATGATCGGAATTCCCCTGTTTCTAAATAGAACATTTCCACACCAAATATACCACATCCTGGAAAAGATTAGATTGCATTTTCTGCCAACAACTTCGCCTTAAGTTGAACGGAGTCCGGAAACACCAAATATACCACAACCGTTTTAGAGCTAGAAATAGCAAGTCGTGAGG	Lys	End	GGG	Lys790End0
CACACCAAATATACCACAAC	CAATTCCCCTGTTTCTAAATAGAACATTTCCACACCAAATATACCACATCCTGGAAAAGATTAGATTGCATTTTCTGCCAACAACTTCGCCTTAAGTTGAACGGAGTCCGGAA	790	800	CAGTGAAAGATAAATGATCGGCAATTCCCCTGTTTCTAAATAGAACATTTCCACACCAAATATACCACATCCTGGAAAAGATTAGATTGCATTTTCTGCCAACAACTTCGCCTTAAGTTGAACGGAGTCCGGAACACACCAAATATACCACAACGTTTTAGAGCTAGAAATAGCAAGTGTCCCG	Lys	End	CGG	Lys790End1
ATCAAATCTTTTCCCGGTTG	TTCCGGACTCCGTTCAACTTAAGGCGAAGTTGTTGGCAGAAAATGCAATCTAATCTTTTCCCGGATGCGGAATATTTGGTGTGGAAATGTTCTATTTAGAAACAGGGGAATTGCTTATTA	790	807	CAGTGAAAGATAAATGATCGGTTCCGGACTCCGTTCAACTTAAGGCGAAGTTGTTGGCAGAAAATGCAATCTAATCTTTTCCCGGATGCGGAATATTTGGTGTGGAAATGTTCTATTTAGAAACAGGGGAATTGCTTATTAATCAAATCTTTTCCCGGTTGGTTTTAGAGCTAGAAATAGCAAG	Lys	End	TGG	Lys790End2
TCAACTTAAGGCGAAGTTGT	TTATGCGCCTGCTAGAGTTCCGGACTCCGTTCAACTTAAGGCGAAGCTACTAGCAGAAAATGCAATCTAATCTTTTCCCGGTTGTGGTATATTTGGTGTGGAAATGTTCTATTTAGAAAC	790	773	CAGTGAAAGATAAATGATCGGTTATGCGCCTGCTAGAGTTCCGGACTCCGTTCAACTTAAGGCGAAGCTACTAGCAGAAAATGCAATCTAATCTTTTCCCGGTTGTGGTATATTTGGTGTGGAAATGTTCTATTTAGAAACTCAACTTAAGGCGAAGTTGTGTTTTAGAGCTAGAAATAGCAAG	Lys	End	TGG	Lys790End3
ACACCAAATATACCACAACC	AATTCCCCTGTTTCTAAATAGAACATTTCCACACCAAATATACCACATCCTGGAAATTATTTGATTGCATTTTCTGCCAACAACTTCGCCTTAAGTTGAACGGAGTCCG	793	799	CAGTGAAAGATAAATGATCGGAATTCCCCTGTTTCTAAATAGAACATTTCCACACCAAATATACCACATCCTGGAAATTATTTGATTGCATTTTCTGCCAACAACTTCGCCTTAAGTTGAACGGAGTCCGACACCAAATATACCACAACCGTTTTAGAGCTAGAAATAGCAAGTAATGCAGCAG	Ser	End	GGG	Ser793End0
CACACCAAATATACCACAAC	CAATTCCCCTGTTTCTAAATAGAACATTTCCACACCAAATATACCACATCCTGGAAATTATTTGATTGCATTTTCTGCCAACAACTTCGCCTTAAGTTGAACGGAGTCCG	793	800	CAGTGAAAGATAAATGATCGGCAATTCCCCTGTTTCTAAATAGAACATTTCCACACCAAATATACCACATCCTGGAAATTATTTGATTGCATTTTCTGCCAACAACTTCGCCTTAAGTTGAACGGAGTCCGCACACCAAATATACCACAACGTTTTAGAGCTAGAAATAGCAAGAGGGTACCGC	Ser	End	CGG	Ser793End1
ATCAAATCTTTTCCCGGTTG	CGGACTCCGTTCAACTTAAGGCGAAGTTGTTGGCAGAAAATGCAATCAAATAATTTCCCGGATGCGGAATATTTGGTGTGGAAATGTTCTATTTAGAAACAGGGGAATTGCTTATTA	793	807	CAGTGAAAGATAAATGATCGGCGGACTCCGTTCAACTTAAGGCGAAGTTGTTGGCAGAAAATGCAATCAAATAATTTCCCGGATGCGGAATATTTGGTGTGGAAATGTTCTATTTAGAAACAGGGGAATTGCTTATTAATCAAATCTTTTCCCGGTTGGTTTTAGAGCTAGAAATAGCAAGTTA	Ser	End	TGG	Ser793End2
AATGCAATCAAATCTTTTCC	CGGACTCCGTTCAACTTAAGGCGAAGTTGTTGGCAGAAAATGCAATCAAATAATTCCCAGGATGTGGTATATTTGGTGTGGAAATGTTCTATTTAGAAACAGGGGAATTGC	793	801	CAGTGAAAGATAAATGATCGGCGGACTCCGTTCAACTTAAGGCGAAGTTGTTGGCAGAAAATGCAATCAAATAATTCCCAGGATGTGGTATATTTGGTGTGGAAATGTTCTATTTAGAAACAGGGGAATTGCAATGCAATCAAATCTTTTCCGTTTTAGAGCTAGAAATAGCAAGCATCTAAAT	Ser	End	CGG	Ser793End3
ACACCAAATATACCACAACC	AATTCCCCTGTTTCTAAATAGAACATTTCCACACCAAATATACCACATCCTGGTTAAGATTTGATTGCATTTTCTGCCAACAACTTCGCCTTAAGTTGAACGGAGT	796	799	CAGTGAAAGATAAATGATCGGAATTCCCCTGTTTCTAAATAGAACATTTCCACACCAAATATACCACATCCTGGTTAAGATTTGATTGCATTTTCTGCCAACAACTTCGCCTTAAGTTGAACGGAGTACACCAAATATACCACAACCGTTTTAGAGCTAGAAATAGCAAGTAGACTTGTACGCG	Phe	End	GGG	Phe796End0
CACACCAAATATACCACAAC	CAATTCCCCTGTTTCTAAATAGAACATTTCCACACCAAATATACCACATCCTGGTTAAGATTTGATTGCATTTTCTGCCAACAACTTCGCCTTAAGTTGAACGGAGT	796	800	CAGTGAAAGATAAATGATCGGCAATTCCCCTGTTTCTAAATAGAACATTTCCACACCAAATATACCACATCCTGGTTAAGATTTGATTGCATTTTCTGCCAACAACTTCGCCTTAAGTTGAACGGAGTCACACCAAATATACCACAACGTTTTAGAGCTAGAAATAGCAAGCCGTAACAGATAT	Phe	End	CGG	Phe796End1
ATCAAATCTTTTCCCGGTTG	ACTCCGTTCAACTTAAGGCGAAGTTGTTGGCAGAAAATGCAATCAAATCTTAACCCGGATGCGGAATATTTGGTGTGGAAATGTTCTATTTAGAAACAGGGGAATTGCTTATTA	796	807	CAGTGAAAGATAAATGATCGGACTCCGTTCAACTTAAGGCGAAGTTGTTGGCAGAAAATGCAATCAAATCTTAACCCGGATGCGGAATATTTGGTGTGGAAATGTTCTATTTAGAAACAGGGGAATTGCTTATTAATCAAATCTTTTCCCGGTTGGTTTTAGAGCTAGAAATAGCAAGATCAAT	Phe	End	TGG	Phe796End2
AATGCAATCAAATCTTTTCC	ACTCCGTTCAACTTAAGGCGAAGTTGTTGGCAGAAAATGCAATCAAATCTTGACCAGGATGTGGTATATTTGGTGTGGAAATGTTCTATTTAGAAACAGGGGAATTGC	796	801	CAGTGAAAGATAAATGATCGGACTCCGTTCAACTTAAGGCGAAGTTGTTGGCAGAAAATGCAATCAAATCTTGACCAGGATGTGGTATATTTGGTGTGGAAATGTTCTATTTAGAAACAGGGGAATTGCAATGCAATCAAATCTTTTCCGTTTTAGAGCTAGAAATAGCAAGCACACCATCTCG	Phe	End	CGG	Phe796End3
ACACCAAATATACCACAACC	AATTCCCCTGTTTCTAAATAGAACATTTCCACACCAAATATACCACAACCTTAAAAAGATTTGATTGCATTTTCTGCCAACAACTTCGCCTTAAGTTGAACGG	799	799	CAGTGAAAGATAAATGATCGGAATTCCCCTGTTTCTAAATAGAACATTTCCACACCAAATATACCACAACCTTAAAAAGATTTGATTGCATTTTCTGCCAACAACTTCGCCTTAAGTTGAACGGACACCAAATATACCACAACCGTTTTAGAGCTAGAAATAGCAAGGGCTCCCGCAATCGCGG	Pro	End	GGG	Pro799End0
CACACCAAATATACCACAAC	CAATTCCCCTGTTTCTAAATAGAACATTTCCACACCAAATATACCACAACCTTAAAAAGATTTGATTGCATTTTCTGCCAACAACTTCGCCTTAAGTTGAACGG	799	800	CAGTGAAAGATAAATGATCGGCAATTCCCCTGTTTCTAAATAGAACATTTCCACACCAAATATACCACAACCTTAAAAAGATTTGATTGCATTTTCTGCCAACAACTTCGCCTTAAGTTGAACGGCACACCAAATATACCACAACGTTTTAGAGCTAGAAATAGCAAGCACGCCTGGGCCATAC	Pro	End	CGG	Pro799End1
ATCAAATCTTTTCCCGGTTG	TAATAAGCAATTCCCCTGTTTCTAAATAGAACATTTCCACACCAAATATTCCGCATCCTTAAAAAGATTTGATTGCATTTTCTGCCAACAACTTCGCCTTAAGTTGAACGG	799	807	CAGTGAAAGATAAATGATCGGTAATAAGCAATTCCCCTGTTTCTAAATAGAACATTTCCACACCAAATATTCCGCATCCTTAAAAAGATTTGATTGCATTTTCTGCCAACAACTTCGCCTTAAGTTGAACGGATCAAATCTTTTCCCGGTTGGTTTTAGAGCTAGAAATAGCAAGCGCCGCACT	Pro	End	TGG	Pro799End2
TTTCCCGGTTGTGGTATATT	CAATTTCGTTAATAAGCAATTCCCCTGTTTCTAAATAGAACATTTCCACTCCGAAAATACCACAACCTTAAAAAGATTTGATTGCATTTTCTGCCAACAACTTCGCCTTAAGTTGAACGG	799	816	CAGTGAAAGATAAATGATCGGCAATTTCGTTAATAAGCAATTCCCCTGTTTCTAAATAGAACATTTCCACTCCGAAAATACCACAACCTTAAAAAGATTTGATTGCATTTTCTGCCAACAACTTCGCCTTAAGTTGAACGGTTTCCCGGTTGTGGTATATTGTTTTAGAGCTAGAAATAGCAAG	Pro	End	TGG	Pro799End3
CACACCAAATATACCACAAC	AGCAATTCCCCTGTTTCTAAATAGAACATTTCCACACCAAATATACCACATTATGGAAAAGATTTGATTGCATTTTCTGCCAACAACTTCGCCTTAAGTTGAACG	802	800	CAGTGAAAGATAAATGATCGGAGCAATTCCCCTGTTTCTAAATAGAACATTTCCACACCAAATATACCACATTATGGAAAAGATTTGATTGCATTTTCTGCCAACAACTTCGCCTTAAGTTGAACGCACACCAAATATACCACAACGTTTTAGAGCTAGAAATAGCAAGACACCAATGGGGAGG	Gly	End	CGG	Gly802End0
ACACCAAATATACCACAACC	AGCAATTCCCCTGTTTCTAAATAGAACATTTCCACACCAAATATACCACATCATGGAAAAGATTTGATTGCATTTTCTGCCAACAACTTCGCCTTAAGTTGAACGG	802	799	CAGTGAAAGATAAATGATCGGAGCAATTCCCCTGTTTCTAAATAGAACATTTCCACACCAAATATACCACATCATGGAAAAGATTTGATTGCATTTTCTGCCAACAACTTCGCCTTAAGTTGAACGGACACCAAATATACCACAACCGTTTTAGAGCTAGAAATAGCAAGCTTTCCTTGTAAAT	Gly	End	GGG	Gly802End1
ATCAAATCTTTTCCCGGTTG	TTCAACTTAAGGCGAAGTTGTTGGCAGAAAATGCAATCAAATCTTTTCCCTGATGCGGAATATTTGGTGTGGAAATGTTCTATTTAGAAACAGGGGAATTGCTTATTA	802	807	CAGTGAAAGATAAATGATCGGTTCAACTTAAGGCGAAGTTGTTGGCAGAAAATGCAATCAAATCTTTTCCCTGATGCGGAATATTTGGTGTGGAAATGTTCTATTTAGAAACAGGGGAATTGCTTATTAATCAAATCTTTTCCCGGTTGGTTTTAGAGCTAGAAATAGCAAGCTCATTCGTGCT	Gly	End	TGG	Gly802End2
TTTCCCGGTTGTGGTATATT	TTCAACTTAAGGCGAAGTTGTTGGCAGAAAATGCAATCAAATCTTTTCCCTAATGTGGTATTTTCGGAGTGGAAATGTTCTATTTAGAAACAGGGGAATTGCTTATTAACGAAATTG	802	816	CAGTGAAAGATAAATGATCGGTTCAACTTAAGGCGAAGTTGTTGGCAGAAAATGCAATCAAATCTTTTCCCTAATGTGGTATTTTCGGAGTGGAAATGTTCTATTTAGAAACAGGGGAATTGCTTATTAACGAAATTGTTTCCCGGTTGTGGTATATTGTTTTAGAGCTAGAAATAGCAAGTCA	Gly	End	TGG	Gly802End3
CACACCAAATATACCACAAC	ATAAGCAATTCCCCTGTTTCTAAATAGAACATTTCCACACCAAATATACCTTAACCTGGAAAAGATTTGATTGCATTTTCTGCCAACAACTTCGCCTTAAGTTGAACG	805	800	CAGTGAAAGATAAATGATCGGATAAGCAATTCCCCTGTTTCTAAATAGAACATTTCCACACCAAATATACCTTAACCTGGAAAAGATTTGATTGCATTTTCTGCCAACAACTTCGCCTTAAGTTGAACGCACACCAAATATACCACAACGTTTTAGAGCTAGAAATAGCAAGGTGCGTGCCTAT	Cys	End	CGG	Cys805End0
ATCAAATCTTTTCCCGGTTG	AACTTAAGGCGAAGTTGTTGGCAGAAAATGCAATCAAATCTTTTCCCGGATGAGGAATATTTGGTGTGGAAATGTTCTATTTAGAAACAGGGGAATTGCTTATTA	805	807	CAGTGAAAGATAAATGATCGGAACTTAAGGCGAAGTTGTTGGCAGAAAATGCAATCAAATCTTTTCCCGGATGAGGAATATTTGGTGTGGAAATGTTCTATTTAGAAACAGGGGAATTGCTTATTAATCAAATCTTTTCCCGGTTGGTTTTAGAGCTAGAAATAGCAAGAGTCAGCTACATCTT	Cys	End	TGG	Cys805End1
ACACCAAATATACCACAACC	ATAAGCAATTCCCCTGTTTCTAAATAGAACATTTCCACACCAAATATACCTTATCCTGGAAAAGATTTGATTGCATTTTCTGCCAACAACTTCGCCTTAAGTTGAACGG	805	799	CAGTGAAAGATAAATGATCGGATAAGCAATTCCCCTGTTTCTAAATAGAACATTTCCACACCAAATATACCTTATCCTGGAAAAGATTTGATTGCATTTTCTGCCAACAACTTCGCCTTAAGTTGAACGGACACCAAATATACCACAACCGTTTTAGAGCTAGAAATAGCAAGCACTCTCGTGA	Cys	End	GGG	Cys805End2
CGGTTGTGGTATATTTGGTG	AACTTAAGGCGAAGTTGTTGGCAGAAAATGCAATCAAATCTTTTCCCGGTTAAGGTATATTTGGTGTTGAGATGTTCTATTTAGAAACAGGGGAATTGCTTATTAACGAAATTGCCCCA	805	821	CAGTGAAAGATAAATGATCGGAACTTAAGGCGAAGTTGTTGGCAGAAAATGCAATCAAATCTTTTCCCGGTTAAGGTATATTTGGTGTTGAGATGTTCTATTTAGAAACAGGGGAATTGCTTATTAACGAAATTGCCCCACGGTTGTGGTATATTTGGTGGTTTTAGAGCTAGAAATAGCAAGA	Cys	End	TGG	Cys805End3
