# Supplementary material for: Massively parallel CRISPR-assisted homologous recombination enables saturation editing of full-length endogenous genes in yeast
Source: Sci Adv. 2024 May 15;10(20):eadj9382. doi: 10.1126/sciadv.adj9382 (PMC11095455; doi:10.1126/sciadv.adj9382)
Supplement: Supplementary file 2 — Tables S1 to S4, S6 and S7 [file sciadv.adj9382_tables_s1_to_s4_s6_and_s7.zip › adj9382_Table_S4.xlsx]

## Sheet: spt15
guide	donor	codon location	PAM location	full cassette	old codon	new codon	PAM	name
TCCTTTAAACGTTCCTCATC	TCAAACACTATCTTGTTTGCCTCTTTAAACTCCTTTAAACGTTCCTCGTCTGCCATAATTAAAAAAGTTTCTCTTGATACACCTGTTTATGTTGGACTAGAAA	70	70	CAGTGAAAGATAAATGATCGGTCAAACACTATCTTGTTTGCCTCTTTAAACTCCTTTAAACGTTCCTCGTCTGCCATAATTAAAAAAGTTTCTCTTGATACACCTGTTTATGTTGGACTAGAAATCCTTTAAACGTTCCTCATCGTTTTAGAGCTAGAAATAGCAAGAATTATTCCAGCTCACC	Ala	Ala	GGC	Ala70Ala0
CTCCTTTAAACGTTCCTCAT	ATCAAACACTATCTTGTTTGCCTCTTTAAACTCCTTTAAACGTTCCTCATCAGCCATAATTAAAAAAGTTTCTCTTGATACACCTGTTTATGTTGGACTAGAAA	70	71	CAGTGAAAGATAAATGATCGGATCAAACACTATCTTGTTTGCCTCTTTAAACTCCTTTAAACGTTCCTCATCAGCCATAATTAAAAAAGTTTCTCTTGATACACCTGTTTATGTTGGACTAGAAACTCCTTTAAACGTTCCTCATGTTTTAGAGCTAGAAATAGCAAGGCCACCTGTTCCTTAA	Ala	Ala	CGG	Ala70Ala1
CCTCTTTAAACTCCTTTAAA	TGGTATTTGGATCAAACACTATCTTGTTTGCCTCTTTAAACTCCTTTAATCTCTCCTCATCAGCCATAATTAAAAAAGTTTCTCTTGATACACCTGTTTATGTTGGACTAGAAA	70	81	CAGTGAAAGATAAATGATCGGTGGTATTTGGATCAAACACTATCTTGTTTGCCTCTTTAAACTCCTTTAATCTCTCCTCATCAGCCATAATTAAAAAAGTTTCTCTTGATACACCTGTTTATGTTGGACTAGAAACCTCTTTAAACTCCTTTAAAGTTTTAGAGCTAGAAATAGCAAGACACTG	Ala	Ala	CGT	Ala70Ala2
TCATCGGCCATAATTAAAAA	TCAAACACTATCTTGTTTGCCTCTTTAAACTCCTTTAAACGTTCCTCATCAGCCATAATTAAGAATGTTTCTCTTGATACACCTGTTTATGTTGGACTAGAAAAGAAAAATAAAATGC	70	55	CAGTGAAAGATAAATGATCGGTCAAACACTATCTTGTTTGCCTCTTTAAACTCCTTTAAACGTTCCTCATCAGCCATAATTAAGAATGTTTCTCTTGATACACCTGTTTATGTTGGACTAGAAAAGAAAAATAAAATGCTCATCGGCCATAATTAAAAAGTTTTAGAGCTAGAAATAGCAAGGA	Ala	Ala	AGT	Ala70Ala3
TCCTTTAAACGTTCCTCATC	TCAAACACTATCTTGTTTGCCTCTTTAAACTCCTTTAAACGTTCCTCATCTCTCATAATTAAAAAAGTTTCTCTTGATACACCTGTTTATGTTGGACTAGAAA	70	70	CAGTGAAAGATAAATGATCGGTCAAACACTATCTTGTTTGCCTCTTTAAACTCCTTTAAACGTTCCTCATCTCTCATAATTAAAAAAGTTTCTCTTGATACACCTGTTTATGTTGGACTAGAAATCCTTTAAACGTTCCTCATCGTTTTAGAGCTAGAAATAGCAAGTACCCTCTTTACTTCCT	Ala	Arg	GGC	Ala70Arg0
CTCCTTTAAACGTTCCTCAT	ATCAAACACTATCTTGTTTGCCTCTTTAAACTCCTTTAAACGTTCCTCATCTCTCATAATTAAAAAAGTTTCTCTTGATACACCTGTTTATGTTGGACTAGAAA	70	71	CAGTGAAAGATAAATGATCGGATCAAACACTATCTTGTTTGCCTCTTTAAACTCCTTTAAACGTTCCTCATCTCTCATAATTAAAAAAGTTTCTCTTGATACACCTGTTTATGTTGGACTAGAAACTCCTTTAAACGTTCCTCATGTTTTAGAGCTAGAAATAGCAAGTCTTCCAAGCCCAGAC	Ala	Arg	CGG	Ala70Arg1
CCTCTTTAAACTCCTTTAAA	TGGTATTTGGATCAAACACTATCTTGTTTGCCTCTTTAAACTCCTTTAATCTCTCCTCATCTCTCATAATTAAAAAAGTTTCTCTTGATACACCTGTTTATGTTGGACTAGAAA	70	81	CAGTGAAAGATAAATGATCGGTGGTATTTGGATCAAACACTATCTTGTTTGCCTCTTTAAACTCCTTTAATCTCTCCTCATCTCTCATAATTAAAAAAGTTTCTCTTGATACACCTGTTTATGTTGGACTAGAAACCTCTTTAAACTCCTTTAAAGTTTTAGAGCTAGAAATAGCAAGAGATAT	Ala	Arg	CGT	Ala70Arg2
TCATCGGCCATAATTAAAAA	TCAAACACTATCTTGTTTGCCTCTTTAAACTCCTTTAAACGTTCCTCATCTCTCATAATTAAGAATGTTTCTCTTGATACACCTGTTTATGTTGGACTAGAAAAGAAAAATAAAATGC	70	55	CAGTGAAAGATAAATGATCGGTCAAACACTATCTTGTTTGCCTCTTTAAACTCCTTTAAACGTTCCTCATCTCTCATAATTAAGAATGTTTCTCTTGATACACCTGTTTATGTTGGACTAGAAAAGAAAAATAAAATGCTCATCGGCCATAATTAAAAAGTTTTAGAGCTAGAAATAGCAAGTG	Ala	Arg	AGT	Ala70Arg3
TCCTTTAAACGTTCCTCATC	TCAAACACTATCTTGTTTGCCTCTTTAAACTCCTTTAAACGTTCCTCATCATTCATAATTAAAAAAGTTTCTCTTGATACACCTGTTTATGTTGGACTAGAAA	70	70	CAGTGAAAGATAAATGATCGGTCAAACACTATCTTGTTTGCCTCTTTAAACTCCTTTAAACGTTCCTCATCATTCATAATTAAAAAAGTTTCTCTTGATACACCTGTTTATGTTGGACTAGAAATCCTTTAAACGTTCCTCATCGTTTTAGAGCTAGAAATAGCAAGTAAGCGGGATTAAAGAA	Ala	Asn	GGC	Ala70Asn0
CTCCTTTAAACGTTCCTCAT	ATCAAACACTATCTTGTTTGCCTCTTTAAACTCCTTTAAACGTTCCTCATCATTCATAATTAAAAAAGTTTCTCTTGATACACCTGTTTATGTTGGACTAGAAA	70	71	CAGTGAAAGATAAATGATCGGATCAAACACTATCTTGTTTGCCTCTTTAAACTCCTTTAAACGTTCCTCATCATTCATAATTAAAAAAGTTTCTCTTGATACACCTGTTTATGTTGGACTAGAAACTCCTTTAAACGTTCCTCATGTTTTAGAGCTAGAAATAGCAAGGATTGTCCCCTACATC	Ala	Asn	CGG	Ala70Asn1
CCTCTTTAAACTCCTTTAAA	TGGTATTTGGATCAAACACTATCTTGTTTGCCTCTTTAAACTCCTTTAATCTCTCCTCATCATTCATAATTAAAAAAGTTTCTCTTGATACACCTGTTTATGTTGGACTAGAAA	70	81	CAGTGAAAGATAAATGATCGGTGGTATTTGGATCAAACACTATCTTGTTTGCCTCTTTAAACTCCTTTAATCTCTCCTCATCATTCATAATTAAAAAAGTTTCTCTTGATACACCTGTTTATGTTGGACTAGAAACCTCTTTAAACTCCTTTAAAGTTTTAGAGCTAGAAATAGCAAGGCGATC	Ala	Asn	CGT	Ala70Asn2
TCATCGGCCATAATTAAAAA	TCAAACACTATCTTGTTTGCCTCTTTAAACTCCTTTAAACGTTCCTCATCATTCATAATTAAGAATGTTTCTCTTGATACACCTGTTTATGTTGGACTAGAAAAGAAAAATAAAATGC	70	55	CAGTGAAAGATAAATGATCGGTCAAACACTATCTTGTTTGCCTCTTTAAACTCCTTTAAACGTTCCTCATCATTCATAATTAAGAATGTTTCTCTTGATACACCTGTTTATGTTGGACTAGAAAAGAAAAATAAAATGCTCATCGGCCATAATTAAAAAGTTTTAGAGCTAGAAATAGCAAGCG	Ala	Asn	AGT	Ala70Asn3
TCCTTTAAACGTTCCTCATC	TCAAACACTATCTTGTTTGCCTCTTTAAACTCCTTTAAACGTTCCTCATCATCCATAATTAAAAAAGTTTCTCTTGATACACCTGTTTATGTTGGACTAGAAA	70	70	CAGTGAAAGATAAATGATCGGTCAAACACTATCTTGTTTGCCTCTTTAAACTCCTTTAAACGTTCCTCATCATCCATAATTAAAAAAGTTTCTCTTGATACACCTGTTTATGTTGGACTAGAAATCCTTTAAACGTTCCTCATCGTTTTAGAGCTAGAAATAGCAAGCTGACATAATGCACTGG	Ala	Asp	GGC	Ala70Asp0
CTCCTTTAAACGTTCCTCAT	ATCAAACACTATCTTGTTTGCCTCTTTAAACTCCTTTAAACGTTCCTCATCATCCATAATTAAAAAAGTTTCTCTTGATACACCTGTTTATGTTGGACTAGAAA	70	71	CAGTGAAAGATAAATGATCGGATCAAACACTATCTTGTTTGCCTCTTTAAACTCCTTTAAACGTTCCTCATCATCCATAATTAAAAAAGTTTCTCTTGATACACCTGTTTATGTTGGACTAGAAACTCCTTTAAACGTTCCTCATGTTTTAGAGCTAGAAATAGCAAGGTAGCATCCTAGTAGA	Ala	Asp	CGG	Ala70Asp1
CCTCTTTAAACTCCTTTAAA	TGGTATTTGGATCAAACACTATCTTGTTTGCCTCTTTAAACTCCTTTAATCTCTCCTCATCATCCATAATTAAAAAAGTTTCTCTTGATACACCTGTTTATGTTGGACTAGAAA	70	81	CAGTGAAAGATAAATGATCGGTGGTATTTGGATCAAACACTATCTTGTTTGCCTCTTTAAACTCCTTTAATCTCTCCTCATCATCCATAATTAAAAAAGTTTCTCTTGATACACCTGTTTATGTTGGACTAGAAACCTCTTTAAACTCCTTTAAAGTTTTAGAGCTAGAAATAGCAAGGTTTGA	Ala	Asp	CGT	Ala70Asp2
TCATCGGCCATAATTAAAAA	TCAAACACTATCTTGTTTGCCTCTTTAAACTCCTTTAAACGTTCCTCATCATCCATAATTAAGAATGTTTCTCTTGATACACCTGTTTATGTTGGACTAGAAAAGAAAAATAAAATGC	70	55	CAGTGAAAGATAAATGATCGGTCAAACACTATCTTGTTTGCCTCTTTAAACTCCTTTAAACGTTCCTCATCATCCATAATTAAGAATGTTTCTCTTGATACACCTGTTTATGTTGGACTAGAAAAGAAAAATAAAATGCTCATCGGCCATAATTAAAAAGTTTTAGAGCTAGAAATAGCAAGAC	Ala	Asp	AGT	Ala70Asp3
TCCTTTAAACGTTCCTCATC	TCAAACACTATCTTGTTTGCCTCTTTAAACTCCTTTAAACGTTCCTCATCACACATAATTAAAAAAGTTTCTCTTGATACACCTGTTTATGTTGGACTAGAAA	70	70	CAGTGAAAGATAAATGATCGGTCAAACACTATCTTGTTTGCCTCTTTAAACTCCTTTAAACGTTCCTCATCACACATAATTAAAAAAGTTTCTCTTGATACACCTGTTTATGTTGGACTAGAAATCCTTTAAACGTTCCTCATCGTTTTAGAGCTAGAAATAGCAAGAGCATTTACTAGATCAC	Ala	Cys	GGC	Ala70Cys0
CTCCTTTAAACGTTCCTCAT	ATCAAACACTATCTTGTTTGCCTCTTTAAACTCCTTTAAACGTTCCTCATCACACATAATTAAAAAAGTTTCTCTTGATACACCTGTTTATGTTGGACTAGAAA	70	71	CAGTGAAAGATAAATGATCGGATCAAACACTATCTTGTTTGCCTCTTTAAACTCCTTTAAACGTTCCTCATCACACATAATTAAAAAAGTTTCTCTTGATACACCTGTTTATGTTGGACTAGAAACTCCTTTAAACGTTCCTCATGTTTTAGAGCTAGAAATAGCAAGTGACTGTGGAACACTT	Ala	Cys	CGG	Ala70Cys1
CCTCTTTAAACTCCTTTAAA	TGGTATTTGGATCAAACACTATCTTGTTTGCCTCTTTAAACTCCTTTAATCTCTCCTCATCACACATAATTAAAAAAGTTTCTCTTGATACACCTGTTTATGTTGGACTAGAAA	70	81	CAGTGAAAGATAAATGATCGGTGGTATTTGGATCAAACACTATCTTGTTTGCCTCTTTAAACTCCTTTAATCTCTCCTCATCACACATAATTAAAAAAGTTTCTCTTGATACACCTGTTTATGTTGGACTAGAAACCTCTTTAAACTCCTTTAAAGTTTTAGAGCTAGAAATAGCAAGCATGTA	Ala	Cys	CGT	Ala70Cys2
TCATCGGCCATAATTAAAAA	TCAAACACTATCTTGTTTGCCTCTTTAAACTCCTTTAAACGTTCCTCATCACACATAATTAAGAATGTTTCTCTTGATACACCTGTTTATGTTGGACTAGAAAAGAAAAATAAAATGC	70	55	CAGTGAAAGATAAATGATCGGTCAAACACTATCTTGTTTGCCTCTTTAAACTCCTTTAAACGTTCCTCATCACACATAATTAAGAATGTTTCTCTTGATACACCTGTTTATGTTGGACTAGAAAAGAAAAATAAAATGCTCATCGGCCATAATTAAAAAGTTTTAGAGCTAGAAATAGCAAGAC	Ala	Cys	AGT	Ala70Cys3
TCCTTTAAACGTTCCTCATC	TCAAACACTATCTTGTTTGCCTCTTTAAACTCCTTTAAACGTTCCTCATCTTACATAATTAAAAAAGTTTCTCTTGATACACCTGTTTATGTTGGACTAGAAA	70	70	CAGTGAAAGATAAATGATCGGTCAAACACTATCTTGTTTGCCTCTTTAAACTCCTTTAAACGTTCCTCATCTTACATAATTAAAAAAGTTTCTCTTGATACACCTGTTTATGTTGGACTAGAAATCCTTTAAACGTTCCTCATCGTTTTAGAGCTAGAAATAGCAAGTCCTATTAAGTCCTTTT	Ala	End	GGC	Ala70End0
CTCCTTTAAACGTTCCTCAT	ATCAAACACTATCTTGTTTGCCTCTTTAAACTCCTTTAAACGTTCCTCATCTTACATAATTAAAAAAGTTTCTCTTGATACACCTGTTTATGTTGGACTAGAAA	70	71	CAGTGAAAGATAAATGATCGGATCAAACACTATCTTGTTTGCCTCTTTAAACTCCTTTAAACGTTCCTCATCTTACATAATTAAAAAAGTTTCTCTTGATACACCTGTTTATGTTGGACTAGAAACTCCTTTAAACGTTCCTCATGTTTTAGAGCTAGAAATAGCAAGACAATGGTTATAACAT	Ala	End	CGG	Ala70End1
CCTCTTTAAACTCCTTTAAA	TGGTATTTGGATCAAACACTATCTTGTTTGCCTCTTTAAACTCCTTTAATCTCTCCTCATCTTACATAATTAAAAAAGTTTCTCTTGATACACCTGTTTATGTTGGACTAGAAA	70	81	CAGTGAAAGATAAATGATCGGTGGTATTTGGATCAAACACTATCTTGTTTGCCTCTTTAAACTCCTTTAATCTCTCCTCATCTTACATAATTAAAAAAGTTTCTCTTGATACACCTGTTTATGTTGGACTAGAAACCTCTTTAAACTCCTTTAAAGTTTTAGAGCTAGAAATAGCAAGAACAAC	Ala	End	CGT	Ala70End2
TCATCGGCCATAATTAAAAA	TCAAACACTATCTTGTTTGCCTCTTTAAACTCCTTTAAACGTTCCTCATCTTACATAATTAAGAATGTTTCTCTTGATACACCTGTTTATGTTGGACTAGAAAAGAAAAATAAAATGC	70	55	CAGTGAAAGATAAATGATCGGTCAAACACTATCTTGTTTGCCTCTTTAAACTCCTTTAAACGTTCCTCATCTTACATAATTAAGAATGTTTCTCTTGATACACCTGTTTATGTTGGACTAGAAAAGAAAAATAAAATGCTCATCGGCCATAATTAAAAAGTTTTAGAGCTAGAAATAGCAAGTG	Ala	End	AGT	Ala70End3
TCCTTTAAACGTTCCTCATC	TCAAACACTATCTTGTTTGCCTCTTTAAACTCCTTTAAACGTTCCTCATCTTGCATAATTAAAAAAGTTTCTCTTGATACACCTGTTTATGTTGGACTAGAAA	70	70	CAGTGAAAGATAAATGATCGGTCAAACACTATCTTGTTTGCCTCTTTAAACTCCTTTAAACGTTCCTCATCTTGCATAATTAAAAAAGTTTCTCTTGATACACCTGTTTATGTTGGACTAGAAATCCTTTAAACGTTCCTCATCGTTTTAGAGCTAGAAATAGCAAGGACCGCAAATTATCCGT	Ala	Gln	GGC	Ala70Gln0
CTCCTTTAAACGTTCCTCAT	ATCAAACACTATCTTGTTTGCCTCTTTAAACTCCTTTAAACGTTCCTCATCTTGCATAATTAAAAAAGTTTCTCTTGATACACCTGTTTATGTTGGACTAGAAA	70	71	CAGTGAAAGATAAATGATCGGATCAAACACTATCTTGTTTGCCTCTTTAAACTCCTTTAAACGTTCCTCATCTTGCATAATTAAAAAAGTTTCTCTTGATACACCTGTTTATGTTGGACTAGAAACTCCTTTAAACGTTCCTCATGTTTTAGAGCTAGAAATAGCAAGCCATTTTATAAATGAT	Ala	Gln	CGG	Ala70Gln1
CCTCTTTAAACTCCTTTAAA	TGGTATTTGGATCAAACACTATCTTGTTTGCCTCTTTAAACTCCTTTAATCTCTCCTCATCTTGCATAATTAAAAAAGTTTCTCTTGATACACCTGTTTATGTTGGACTAGAAA	70	81	CAGTGAAAGATAAATGATCGGTGGTATTTGGATCAAACACTATCTTGTTTGCCTCTTTAAACTCCTTTAATCTCTCCTCATCTTGCATAATTAAAAAAGTTTCTCTTGATACACCTGTTTATGTTGGACTAGAAACCTCTTTAAACTCCTTTAAAGTTTTAGAGCTAGAAATAGCAAGCGACTG	Ala	Gln	CGT	Ala70Gln2
TCATCGGCCATAATTAAAAA	TCAAACACTATCTTGTTTGCCTCTTTAAACTCCTTTAAACGTTCCTCATCTTGCATAATTAAGAATGTTTCTCTTGATACACCTGTTTATGTTGGACTAGAAAAGAAAAATAAAATGC	70	55	CAGTGAAAGATAAATGATCGGTCAAACACTATCTTGTTTGCCTCTTTAAACTCCTTTAAACGTTCCTCATCTTGCATAATTAAGAATGTTTCTCTTGATACACCTGTTTATGTTGGACTAGAAAAGAAAAATAAAATGCTCATCGGCCATAATTAAAAAGTTTTAGAGCTAGAAATAGCAAGCC	Ala	Gln	AGT	Ala70Gln3
TCCTTTAAACGTTCCTCATC	TCAAACACTATCTTGTTTGCCTCTTTAAACTCCTTTAAACGTTCCTCATCTTCCATAATTAAAAAAGTTTCTCTTGATACACCTGTTTATGTTGGACTAGAAA	70	70	CAGTGAAAGATAAATGATCGGTCAAACACTATCTTGTTTGCCTCTTTAAACTCCTTTAAACGTTCCTCATCTTCCATAATTAAAAAAGTTTCTCTTGATACACCTGTTTATGTTGGACTAGAAATCCTTTAAACGTTCCTCATCGTTTTAGAGCTAGAAATAGCAAGAACCCCTGCGCGAAGAA	Ala	Glu	GGC	Ala70Glu0
CTCCTTTAAACGTTCCTCAT	ATCAAACACTATCTTGTTTGCCTCTTTAAACTCCTTTAAACGTTCCTCATCTTCCATAATTAAAAAAGTTTCTCTTGATACACCTGTTTATGTTGGACTAGAAA	70	71	CAGTGAAAGATAAATGATCGGATCAAACACTATCTTGTTTGCCTCTTTAAACTCCTTTAAACGTTCCTCATCTTCCATAATTAAAAAAGTTTCTCTTGATACACCTGTTTATGTTGGACTAGAAACTCCTTTAAACGTTCCTCATGTTTTAGAGCTAGAAATAGCAAGTCGACACCCGGACATG	Ala	Glu	CGG	Ala70Glu1
CCTCTTTAAACTCCTTTAAA	TGGTATTTGGATCAAACACTATCTTGTTTGCCTCTTTAAACTCCTTTAATCTCTCCTCATCTTCCATAATTAAAAAAGTTTCTCTTGATACACCTGTTTATGTTGGACTAGAAA	70	81	CAGTGAAAGATAAATGATCGGTGGTATTTGGATCAAACACTATCTTGTTTGCCTCTTTAAACTCCTTTAATCTCTCCTCATCTTCCATAATTAAAAAAGTTTCTCTTGATACACCTGTTTATGTTGGACTAGAAACCTCTTTAAACTCCTTTAAAGTTTTAGAGCTAGAAATAGCAAGAGGTTA	Ala	Glu	CGT	Ala70Glu2
TCATCGGCCATAATTAAAAA	TCAAACACTATCTTGTTTGCCTCTTTAAACTCCTTTAAACGTTCCTCATCTTCCATAATTAAGAATGTTTCTCTTGATACACCTGTTTATGTTGGACTAGAAAAGAAAAATAAAATGC	70	55	CAGTGAAAGATAAATGATCGGTCAAACACTATCTTGTTTGCCTCTTTAAACTCCTTTAAACGTTCCTCATCTTCCATAATTAAGAATGTTTCTCTTGATACACCTGTTTATGTTGGACTAGAAAAGAAAAATAAAATGCTCATCGGCCATAATTAAAAAGTTTTAGAGCTAGAAATAGCAAGAC	Ala	Glu	AGT	Ala70Glu3
TCCTTTAAACGTTCCTCATC	TCAAACACTATCTTGTTTGCCTCTTTAAACTCCTTTAAACGTTCCTCATCACCCATAATTAAAAAAGTTTCTCTTGATACACCTGTTTATGTTGGACTAGAAA	70	70	CAGTGAAAGATAAATGATCGGTCAAACACTATCTTGTTTGCCTCTTTAAACTCCTTTAAACGTTCCTCATCACCCATAATTAAAAAAGTTTCTCTTGATACACCTGTTTATGTTGGACTAGAAATCCTTTAAACGTTCCTCATCGTTTTAGAGCTAGAAATAGCAAGTGTATGGCTTTCCAGTT	Ala	Gly	GGC	Ala70Gly0
CTCCTTTAAACGTTCCTCAT	ATCAAACACTATCTTGTTTGCCTCTTTAAACTCCTTTAAACGTTCCTCATCACCCATAATTAAAAAAGTTTCTCTTGATACACCTGTTTATGTTGGACTAGAAA	70	71	CAGTGAAAGATAAATGATCGGATCAAACACTATCTTGTTTGCCTCTTTAAACTCCTTTAAACGTTCCTCATCACCCATAATTAAAAAAGTTTCTCTTGATACACCTGTTTATGTTGGACTAGAAACTCCTTTAAACGTTCCTCATGTTTTAGAGCTAGAAATAGCAAGCCCGATGTGGCTACTC	Ala	Gly	CGG	Ala70Gly1
CCTCTTTAAACTCCTTTAAA	TGGTATTTGGATCAAACACTATCTTGTTTGCCTCTTTAAACTCCTTTAATCTCTCCTCATCACCCATAATTAAAAAAGTTTCTCTTGATACACCTGTTTATGTTGGACTAGAAA	70	81	CAGTGAAAGATAAATGATCGGTGGTATTTGGATCAAACACTATCTTGTTTGCCTCTTTAAACTCCTTTAATCTCTCCTCATCACCCATAATTAAAAAAGTTTCTCTTGATACACCTGTTTATGTTGGACTAGAAACCTCTTTAAACTCCTTTAAAGTTTTAGAGCTAGAAATAGCAAGGTGGGA	Ala	Gly	CGT	Ala70Gly2
TCATCGGCCATAATTAAAAA	TCAAACACTATCTTGTTTGCCTCTTTAAACTCCTTTAAACGTTCCTCATCACCCATAATTAAGAATGTTTCTCTTGATACACCTGTTTATGTTGGACTAGAAAAGAAAAATAAAATGC	70	55	CAGTGAAAGATAAATGATCGGTCAAACACTATCTTGTTTGCCTCTTTAAACTCCTTTAAACGTTCCTCATCACCCATAATTAAGAATGTTTCTCTTGATACACCTGTTTATGTTGGACTAGAAAAGAAAAATAAAATGCTCATCGGCCATAATTAAAAAGTTTTAGAGCTAGAAATAGCAAGTT	Ala	Gly	AGT	Ala70Gly3
TCCTTTAAACGTTCCTCATC	TCAAACACTATCTTGTTTGCCTCTTTAAACTCCTTTAAACGTTCCTCATCATGCATAATTAAAAAAGTTTCTCTTGATACACCTGTTTATGTTGGACTAGAAA	70	70	CAGTGAAAGATAAATGATCGGTCAAACACTATCTTGTTTGCCTCTTTAAACTCCTTTAAACGTTCCTCATCATGCATAATTAAAAAAGTTTCTCTTGATACACCTGTTTATGTTGGACTAGAAATCCTTTAAACGTTCCTCATCGTTTTAGAGCTAGAAATAGCAAGCCTCCTTGCATCCAAGC	Ala	His	GGC	Ala70His0
CTCCTTTAAACGTTCCTCAT	ATCAAACACTATCTTGTTTGCCTCTTTAAACTCCTTTAAACGTTCCTCATCATGCATAATTAAAAAAGTTTCTCTTGATACACCTGTTTATGTTGGACTAGAAA	70	71	CAGTGAAAGATAAATGATCGGATCAAACACTATCTTGTTTGCCTCTTTAAACTCCTTTAAACGTTCCTCATCATGCATAATTAAAAAAGTTTCTCTTGATACACCTGTTTATGTTGGACTAGAAACTCCTTTAAACGTTCCTCATGTTTTAGAGCTAGAAATAGCAAGTTGGATCGCAGTTTAT	Ala	His	CGG	Ala70His1
CCTCTTTAAACTCCTTTAAA	TGGTATTTGGATCAAACACTATCTTGTTTGCCTCTTTAAACTCCTTTAATCTCTCCTCATCATGCATAATTAAAAAAGTTTCTCTTGATACACCTGTTTATGTTGGACTAGAAA	70	81	CAGTGAAAGATAAATGATCGGTGGTATTTGGATCAAACACTATCTTGTTTGCCTCTTTAAACTCCTTTAATCTCTCCTCATCATGCATAATTAAAAAAGTTTCTCTTGATACACCTGTTTATGTTGGACTAGAAACCTCTTTAAACTCCTTTAAAGTTTTAGAGCTAGAAATAGCAAGCAGCTT	Ala	His	CGT	Ala70His2
TCATCGGCCATAATTAAAAA	TCAAACACTATCTTGTTTGCCTCTTTAAACTCCTTTAAACGTTCCTCATCATGCATAATTAAGAATGTTTCTCTTGATACACCTGTTTATGTTGGACTAGAAAAGAAAAATAAAATGC	70	55	CAGTGAAAGATAAATGATCGGTCAAACACTATCTTGTTTGCCTCTTTAAACTCCTTTAAACGTTCCTCATCATGCATAATTAAGAATGTTTCTCTTGATACACCTGTTTATGTTGGACTAGAAAAGAAAAATAAAATGCTCATCGGCCATAATTAAAAAGTTTTAGAGCTAGAAATAGCAAGAT	Ala	His	AGT	Ala70His3
TCCTTTAAACGTTCCTCATC	TCAAACACTATCTTGTTTGCCTCTTTAAACTCCTTTAAACGTTCCTCATCAATCATAATTAAAAAAGTTTCTCTTGATACACCTGTTTATGTTGGACTAGAAA	70	70	CAGTGAAAGATAAATGATCGGTCAAACACTATCTTGTTTGCCTCTTTAAACTCCTTTAAACGTTCCTCATCAATCATAATTAAAAAAGTTTCTCTTGATACACCTGTTTATGTTGGACTAGAAATCCTTTAAACGTTCCTCATCGTTTTAGAGCTAGAAATAGCAAGGGGGGAGCCAGATGAAA	Ala	Ile	GGC	Ala70Ile0
CTCCTTTAAACGTTCCTCAT	ATCAAACACTATCTTGTTTGCCTCTTTAAACTCCTTTAAACGTTCCTCATCAATCATAATTAAAAAAGTTTCTCTTGATACACCTGTTTATGTTGGACTAGAAA	70	71	CAGTGAAAGATAAATGATCGGATCAAACACTATCTTGTTTGCCTCTTTAAACTCCTTTAAACGTTCCTCATCAATCATAATTAAAAAAGTTTCTCTTGATACACCTGTTTATGTTGGACTAGAAACTCCTTTAAACGTTCCTCATGTTTTAGAGCTAGAAATAGCAAGATACCAATTTATGATC	Ala	Ile	CGG	Ala70Ile1
CCTCTTTAAACTCCTTTAAA	TGGTATTTGGATCAAACACTATCTTGTTTGCCTCTTTAAACTCCTTTAATCTCTCCTCATCAATCATAATTAAAAAAGTTTCTCTTGATACACCTGTTTATGTTGGACTAGAAA	70	81	CAGTGAAAGATAAATGATCGGTGGTATTTGGATCAAACACTATCTTGTTTGCCTCTTTAAACTCCTTTAATCTCTCCTCATCAATCATAATTAAAAAAGTTTCTCTTGATACACCTGTTTATGTTGGACTAGAAACCTCTTTAAACTCCTTTAAAGTTTTAGAGCTAGAAATAGCAAGAGGTCA	Ala	Ile	CGT	Ala70Ile2
TCATCGGCCATAATTAAAAA	TCAAACACTATCTTGTTTGCCTCTTTAAACTCCTTTAAACGTTCCTCATCAATCATAATTAAGAATGTTTCTCTTGATACACCTGTTTATGTTGGACTAGAAAAGAAAAATAAAATGC	70	55	CAGTGAAAGATAAATGATCGGTCAAACACTATCTTGTTTGCCTCTTTAAACTCCTTTAAACGTTCCTCATCAATCATAATTAAGAATGTTTCTCTTGATACACCTGTTTATGTTGGACTAGAAAAGAAAAATAAAATGCTCATCGGCCATAATTAAAAAGTTTTAGAGCTAGAAATAGCAAGGT	Ala	Ile	AGT	Ala70Ile3
TCCTTTAAACGTTCCTCATC	TCAAACACTATCTTGTTTGCCTCTTTAAACTCCTTTAAACGTTCCTCATCCAACATAATTAAAAAAGTTTCTCTTGATACACCTGTTTATGTTGGACTAGAAA	70	70	CAGTGAAAGATAAATGATCGGTCAAACACTATCTTGTTTGCCTCTTTAAACTCCTTTAAACGTTCCTCATCCAACATAATTAAAAAAGTTTCTCTTGATACACCTGTTTATGTTGGACTAGAAATCCTTTAAACGTTCCTCATCGTTTTAGAGCTAGAAATAGCAAGTCGTGGACGATAGACCG	Ala	Leu	GGC	Ala70Leu0
CTCCTTTAAACGTTCCTCAT	ATCAAACACTATCTTGTTTGCCTCTTTAAACTCCTTTAAACGTTCCTCATCCAACATAATTAAAAAAGTTTCTCTTGATACACCTGTTTATGTTGGACTAGAAA	70	71	CAGTGAAAGATAAATGATCGGATCAAACACTATCTTGTTTGCCTCTTTAAACTCCTTTAAACGTTCCTCATCCAACATAATTAAAAAAGTTTCTCTTGATACACCTGTTTATGTTGGACTAGAAACTCCTTTAAACGTTCCTCATGTTTTAGAGCTAGAAATAGCAAGTCGAGTAGCTAGGGAC	Ala	Leu	CGG	Ala70Leu1
CCTCTTTAAACTCCTTTAAA	TGGTATTTGGATCAAACACTATCTTGTTTGCCTCTTTAAACTCCTTTAATCTCTCCTCATCCAACATAATTAAAAAAGTTTCTCTTGATACACCTGTTTATGTTGGACTAGAAA	70	81	CAGTGAAAGATAAATGATCGGTGGTATTTGGATCAAACACTATCTTGTTTGCCTCTTTAAACTCCTTTAATCTCTCCTCATCCAACATAATTAAAAAAGTTTCTCTTGATACACCTGTTTATGTTGGACTAGAAACCTCTTTAAACTCCTTTAAAGTTTTAGAGCTAGAAATAGCAAGGCCATC	Ala	Leu	CGT	Ala70Leu2
TCATCGGCCATAATTAAAAA	TCAAACACTATCTTGTTTGCCTCTTTAAACTCCTTTAAACGTTCCTCATCCAACATAATTAAGAATGTTTCTCTTGATACACCTGTTTATGTTGGACTAGAAAAGAAAAATAAAATGC	70	55	CAGTGAAAGATAAATGATCGGTCAAACACTATCTTGTTTGCCTCTTTAAACTCCTTTAAACGTTCCTCATCCAACATAATTAAGAATGTTTCTCTTGATACACCTGTTTATGTTGGACTAGAAAAGAAAAATAAAATGCTCATCGGCCATAATTAAAAAGTTTTAGAGCTAGAAATAGCAAGCA	Ala	Leu	AGT	Ala70Leu3
TCCTTTAAACGTTCCTCATC	TCAAACACTATCTTGTTTGCCTCTTTAAACTCCTTTAAACGTTCCTCATCTTTCATAATTAAAAAAGTTTCTCTTGATACACCTGTTTATGTTGGACTAGAAA	70	70	CAGTGAAAGATAAATGATCGGTCAAACACTATCTTGTTTGCCTCTTTAAACTCCTTTAAACGTTCCTCATCTTTCATAATTAAAAAAGTTTCTCTTGATACACCTGTTTATGTTGGACTAGAAATCCTTTAAACGTTCCTCATCGTTTTAGAGCTAGAAATAGCAAGTCCTCTTGAAGGCGCAG	Ala	Lys	GGC	Ala70Lys0
CTCCTTTAAACGTTCCTCAT	ATCAAACACTATCTTGTTTGCCTCTTTAAACTCCTTTAAACGTTCCTCATCTTTCATAATTAAAAAAGTTTCTCTTGATACACCTGTTTATGTTGGACTAGAAA	70	71	CAGTGAAAGATAAATGATCGGATCAAACACTATCTTGTTTGCCTCTTTAAACTCCTTTAAACGTTCCTCATCTTTCATAATTAAAAAAGTTTCTCTTGATACACCTGTTTATGTTGGACTAGAAACTCCTTTAAACGTTCCTCATGTTTTAGAGCTAGAAATAGCAAGAGCAACGACGACTCGG	Ala	Lys	CGG	Ala70Lys1
CCTCTTTAAACTCCTTTAAA	TGGTATTTGGATCAAACACTATCTTGTTTGCCTCTTTAAACTCCTTTAATCTCTCCTCATCTTTCATAATTAAAAAAGTTTCTCTTGATACACCTGTTTATGTTGGACTAGAAA	70	81	CAGTGAAAGATAAATGATCGGTGGTATTTGGATCAAACACTATCTTGTTTGCCTCTTTAAACTCCTTTAATCTCTCCTCATCTTTCATAATTAAAAAAGTTTCTCTTGATACACCTGTTTATGTTGGACTAGAAACCTCTTTAAACTCCTTTAAAGTTTTAGAGCTAGAAATAGCAAGGAACTA	Ala	Lys	CGT	Ala70Lys2
TCATCGGCCATAATTAAAAA	TCAAACACTATCTTGTTTGCCTCTTTAAACTCCTTTAAACGTTCCTCATCTTTCATAATTAAGAATGTTTCTCTTGATACACCTGTTTATGTTGGACTAGAAAAGAAAAATAAAATGC	70	55	CAGTGAAAGATAAATGATCGGTCAAACACTATCTTGTTTGCCTCTTTAAACTCCTTTAAACGTTCCTCATCTTTCATAATTAAGAATGTTTCTCTTGATACACCTGTTTATGTTGGACTAGAAAAGAAAAATAAAATGCTCATCGGCCATAATTAAAAAGTTTTAGAGCTAGAAATAGCAAGGA	Ala	Lys	AGT	Ala70Lys3
TCCTTTAAACGTTCCTCATC	TCAAACACTATCTTGTTTGCCTCTTTAAACTCCTTTAAACGTTCCTCATCCATCATAATTAAAAAAGTTTCTCTTGATACACCTGTTTATGTTGGACTAGAAA	70	70	CAGTGAAAGATAAATGATCGGTCAAACACTATCTTGTTTGCCTCTTTAAACTCCTTTAAACGTTCCTCATCCATCATAATTAAAAAAGTTTCTCTTGATACACCTGTTTATGTTGGACTAGAAATCCTTTAAACGTTCCTCATCGTTTTAGAGCTAGAAATAGCAAGCGCCGAGAATAGCCAAC	Ala	Met	GGC	Ala70Met0
CTCCTTTAAACGTTCCTCAT	ATCAAACACTATCTTGTTTGCCTCTTTAAACTCCTTTAAACGTTCCTCATCCATCATAATTAAAAAAGTTTCTCTTGATACACCTGTTTATGTTGGACTAGAAA	70	71	CAGTGAAAGATAAATGATCGGATCAAACACTATCTTGTTTGCCTCTTTAAACTCCTTTAAACGTTCCTCATCCATCATAATTAAAAAAGTTTCTCTTGATACACCTGTTTATGTTGGACTAGAAACTCCTTTAAACGTTCCTCATGTTTTAGAGCTAGAAATAGCAAGACGAGGGTATATGATG	Ala	Met	CGG	Ala70Met1
CCTCTTTAAACTCCTTTAAA	TGGTATTTGGATCAAACACTATCTTGTTTGCCTCTTTAAACTCCTTTAATCTCTCCTCATCCATCATAATTAAAAAAGTTTCTCTTGATACACCTGTTTATGTTGGACTAGAAA	70	81	CAGTGAAAGATAAATGATCGGTGGTATTTGGATCAAACACTATCTTGTTTGCCTCTTTAAACTCCTTTAATCTCTCCTCATCCATCATAATTAAAAAAGTTTCTCTTGATACACCTGTTTATGTTGGACTAGAAACCTCTTTAAACTCCTTTAAAGTTTTAGAGCTAGAAATAGCAAGCATCCT	Ala	Met	CGT	Ala70Met2
TCATCGGCCATAATTAAAAA	TCAAACACTATCTTGTTTGCCTCTTTAAACTCCTTTAAACGTTCCTCATCCATCATAATTAAGAATGTTTCTCTTGATACACCTGTTTATGTTGGACTAGAAAAGAAAAATAAAATGC	70	55	CAGTGAAAGATAAATGATCGGTCAAACACTATCTTGTTTGCCTCTTTAAACTCCTTTAAACGTTCCTCATCCATCATAATTAAGAATGTTTCTCTTGATACACCTGTTTATGTTGGACTAGAAAAGAAAAATAAAATGCTCATCGGCCATAATTAAAAAGTTTTAGAGCTAGAAATAGCAAGCC	Ala	Met	AGT	Ala70Met3
TCCTTTAAACGTTCCTCATC	TCAAACACTATCTTGTTTGCCTCTTTAAACTCCTTTAAACGTTCCTCATCAAACATAATTAAAAAAGTTTCTCTTGATACACCTGTTTATGTTGGACTAGAAA	70	70	CAGTGAAAGATAAATGATCGGTCAAACACTATCTTGTTTGCCTCTTTAAACTCCTTTAAACGTTCCTCATCAAACATAATTAAAAAAGTTTCTCTTGATACACCTGTTTATGTTGGACTAGAAATCCTTTAAACGTTCCTCATCGTTTTAGAGCTAGAAATAGCAAGTAAAAAAGTTGTGGACA	Ala	Phe	GGC	Ala70Phe0
CTCCTTTAAACGTTCCTCAT	ATCAAACACTATCTTGTTTGCCTCTTTAAACTCCTTTAAACGTTCCTCATCAAACATAATTAAAAAAGTTTCTCTTGATACACCTGTTTATGTTGGACTAGAAA	70	71	CAGTGAAAGATAAATGATCGGATCAAACACTATCTTGTTTGCCTCTTTAAACTCCTTTAAACGTTCCTCATCAAACATAATTAAAAAAGTTTCTCTTGATACACCTGTTTATGTTGGACTAGAAACTCCTTTAAACGTTCCTCATGTTTTAGAGCTAGAAATAGCAAGAGGCAGAGCTTGCGTG	Ala	Phe	CGG	Ala70Phe1
CCTCTTTAAACTCCTTTAAA	TGGTATTTGGATCAAACACTATCTTGTTTGCCTCTTTAAACTCCTTTAATCTCTCCTCATCAAACATAATTAAAAAAGTTTCTCTTGATACACCTGTTTATGTTGGACTAGAAA	70	81	CAGTGAAAGATAAATGATCGGTGGTATTTGGATCAAACACTATCTTGTTTGCCTCTTTAAACTCCTTTAATCTCTCCTCATCAAACATAATTAAAAAAGTTTCTCTTGATACACCTGTTTATGTTGGACTAGAAACCTCTTTAAACTCCTTTAAAGTTTTAGAGCTAGAAATAGCAAGCAATAG	Ala	Phe	CGT	Ala70Phe2
TCATCGGCCATAATTAAAAA	TCAAACACTATCTTGTTTGCCTCTTTAAACTCCTTTAAACGTTCCTCATCAAACATAATTAAGAATGTTTCTCTTGATACACCTGTTTATGTTGGACTAGAAAAGAAAAATAAAATGC	70	55	CAGTGAAAGATAAATGATCGGTCAAACACTATCTTGTTTGCCTCTTTAAACTCCTTTAAACGTTCCTCATCAAACATAATTAAGAATGTTTCTCTTGATACACCTGTTTATGTTGGACTAGAAAAGAAAAATAAAATGCTCATCGGCCATAATTAAAAAGTTTTAGAGCTAGAAATAGCAAGTG	Ala	Phe	AGT	Ala70Phe3
TCCTTTAAACGTTCCTCATC	TCAAACACTATCTTGTTTGCCTCTTTAAACTCCTTTAAACGTTCCTCGTCAGGCATAATTAAAAAAGTTTCTCTTGATACACCTGTTTATGTTGGACTAGAAA	70	70	CAGTGAAAGATAAATGATCGGTCAAACACTATCTTGTTTGCCTCTTTAAACTCCTTTAAACGTTCCTCGTCAGGCATAATTAAAAAAGTTTCTCTTGATACACCTGTTTATGTTGGACTAGAAATCCTTTAAACGTTCCTCATCGTTTTAGAGCTAGAAATAGCAAGTAGACAACGTCTGATGA	Ala	Pro	GGC	Ala70Pro0
CTCCTTTAAACGTTCCTCAT	ATCAAACACTATCTTGTTTGCCTCTTTAAACTCCTTTAAACGTTCCTCATCTGGCATAATTAAAAAAGTTTCTCTTGATACACCTGTTTATGTTGGACTAGAAA	70	71	CAGTGAAAGATAAATGATCGGATCAAACACTATCTTGTTTGCCTCTTTAAACTCCTTTAAACGTTCCTCATCTGGCATAATTAAAAAAGTTTCTCTTGATACACCTGTTTATGTTGGACTAGAAACTCCTTTAAACGTTCCTCATGTTTTAGAGCTAGAAATAGCAAGTCTCCCCTTGCAAGCA	Ala	Pro	CGG	Ala70Pro1
CCTCTTTAAACTCCTTTAAA	TGGTATTTGGATCAAACACTATCTTGTTTGCCTCTTTAAACTCCTTTAATCTCTCCTCATCTGGCATAATTAAAAAAGTTTCTCTTGATACACCTGTTTATGTTGGACTAGAAA	70	81	CAGTGAAAGATAAATGATCGGTGGTATTTGGATCAAACACTATCTTGTTTGCCTCTTTAAACTCCTTTAATCTCTCCTCATCTGGCATAATTAAAAAAGTTTCTCTTGATACACCTGTTTATGTTGGACTAGAAACCTCTTTAAACTCCTTTAAAGTTTTAGAGCTAGAAATAGCAAGCCCTGT	Ala	Pro	CGT	Ala70Pro2
TCATCGGCCATAATTAAAAA	TCAAACACTATCTTGTTTGCCTCTTTAAACTCCTTTAAACGTTCCTCATCTGGCATAATTAAGAATGTTTCTCTTGATACACCTGTTTATGTTGGACTAGAAAAGAAAAATAAAATGC	70	55	CAGTGAAAGATAAATGATCGGTCAAACACTATCTTGTTTGCCTCTTTAAACTCCTTTAAACGTTCCTCATCTGGCATAATTAAGAATGTTTCTCTTGATACACCTGTTTATGTTGGACTAGAAAAGAAAAATAAAATGCTCATCGGCCATAATTAAAAAGTTTTAGAGCTAGAAATAGCAAGAT	Ala	Pro	AGT	Ala70Pro3
TCCTTTAAACGTTCCTCATC	TCAAACACTATCTTGTTTGCCTCTTTAAACTCCTTTAAACGTTCCTCATCGCTCATAATTAAAAAAGTTTCTCTTGATACACCTGTTTATGTTGGACTAGAAA	70	70	CAGTGAAAGATAAATGATCGGTCAAACACTATCTTGTTTGCCTCTTTAAACTCCTTTAAACGTTCCTCATCGCTCATAATTAAAAAAGTTTCTCTTGATACACCTGTTTATGTTGGACTAGAAATCCTTTAAACGTTCCTCATCGTTTTAGAGCTAGAAATAGCAAGTCGAGACTTGAGCATCA	Ala	Ser	GGC	Ala70Ser0
CTCCTTTAAACGTTCCTCAT	ATCAAACACTATCTTGTTTGCCTCTTTAAACTCCTTTAAACGTTCCTCATCAGACATAATTAAAAAAGTTTCTCTTGATACACCTGTTTATGTTGGACTAGAAA	70	71	CAGTGAAAGATAAATGATCGGATCAAACACTATCTTGTTTGCCTCTTTAAACTCCTTTAAACGTTCCTCATCAGACATAATTAAAAAAGTTTCTCTTGATACACCTGTTTATGTTGGACTAGAAACTCCTTTAAACGTTCCTCATGTTTTAGAGCTAGAAATAGCAAGAGTAGAATCCAGCTGA	Ala	Ser	CGG	Ala70Ser1
CCTCTTTAAACTCCTTTAAA	TGGTATTTGGATCAAACACTATCTTGTTTGCCTCTTTAAACTCCTTTAATCTCTCCTCATCAGACATAATTAAAAAAGTTTCTCTTGATACACCTGTTTATGTTGGACTAGAAA	70	81	CAGTGAAAGATAAATGATCGGTGGTATTTGGATCAAACACTATCTTGTTTGCCTCTTTAAACTCCTTTAATCTCTCCTCATCAGACATAATTAAAAAAGTTTCTCTTGATACACCTGTTTATGTTGGACTAGAAACCTCTTTAAACTCCTTTAAAGTTTTAGAGCTAGAAATAGCAAGAGGTGG	Ala	Ser	CGT	Ala70Ser2
TCATCGGCCATAATTAAAAA	TCAAACACTATCTTGTTTGCCTCTTTAAACTCCTTTAAACGTTCCTCATCAGACATAATTAAGAATGTTTCTCTTGATACACCTGTTTATGTTGGACTAGAAAAGAAAAATAAAATGC	70	55	CAGTGAAAGATAAATGATCGGTCAAACACTATCTTGTTTGCCTCTTTAAACTCCTTTAAACGTTCCTCATCAGACATAATTAAGAATGTTTCTCTTGATACACCTGTTTATGTTGGACTAGAAAAGAAAAATAAAATGCTCATCGGCCATAATTAAAAAGTTTTAGAGCTAGAAATAGCAAGCG	Ala	Ser	AGT	Ala70Ser3
TCCTTTAAACGTTCCTCATC	TCAAACACTATCTTGTTTGCCTCTTTAAACTCCTTTAAACGTTCCTCGTCTGTCATAATTAAAAAAGTTTCTCTTGATACACCTGTTTATGTTGGACTAGAAA	70	70	CAGTGAAAGATAAATGATCGGTCAAACACTATCTTGTTTGCCTCTTTAAACTCCTTTAAACGTTCCTCGTCTGTCATAATTAAAAAAGTTTCTCTTGATACACCTGTTTATGTTGGACTAGAAATCCTTTAAACGTTCCTCATCGTTTTAGAGCTAGAAATAGCAAGTGTCGATAAATCTTCGC	Ala	Thr	GGC	Ala70Thr0
CTCCTTTAAACGTTCCTCAT	ATCAAACACTATCTTGTTTGCCTCTTTAAACTCCTTTAAACGTTCCTCATCAGTCATAATTAAAAAAGTTTCTCTTGATACACCTGTTTATGTTGGACTAGAAA	70	71	CAGTGAAAGATAAATGATCGGATCAAACACTATCTTGTTTGCCTCTTTAAACTCCTTTAAACGTTCCTCATCAGTCATAATTAAAAAAGTTTCTCTTGATACACCTGTTTATGTTGGACTAGAAACTCCTTTAAACGTTCCTCATGTTTTAGAGCTAGAAATAGCAAGCCACTTACCGCAGTCA	Ala	Thr	CGG	Ala70Thr1
CCTCTTTAAACTCCTTTAAA	TGGTATTTGGATCAAACACTATCTTGTTTGCCTCTTTAAACTCCTTTAATCTCTCCTCATCAGTCATAATTAAAAAAGTTTCTCTTGATACACCTGTTTATGTTGGACTAGAAA	70	81	CAGTGAAAGATAAATGATCGGTGGTATTTGGATCAAACACTATCTTGTTTGCCTCTTTAAACTCCTTTAATCTCTCCTCATCAGTCATAATTAAAAAAGTTTCTCTTGATACACCTGTTTATGTTGGACTAGAAACCTCTTTAAACTCCTTTAAAGTTTTAGAGCTAGAAATAGCAAGATGAGA	Ala	Thr	CGT	Ala70Thr2
TCATCGGCCATAATTAAAAA	TCAAACACTATCTTGTTTGCCTCTTTAAACTCCTTTAAACGTTCCTCATCAGTCATAATTAAGAATGTTTCTCTTGATACACCTGTTTATGTTGGACTAGAAAAGAAAAATAAAATGC	70	55	CAGTGAAAGATAAATGATCGGTCAAACACTATCTTGTTTGCCTCTTTAAACTCCTTTAAACGTTCCTCATCAGTCATAATTAAGAATGTTTCTCTTGATACACCTGTTTATGTTGGACTAGAAAAGAAAAATAAAATGCTCATCGGCCATAATTAAAAAGTTTTAGAGCTAGAAATAGCAAGTA	Ala	Thr	AGT	Ala70Thr3
TCCTTTAAACGTTCCTCATC	TCAAACACTATCTTGTTTGCCTCTTTAAACTCCTTTAAACGTTCCTCATCCCACATAATTAAAAAAGTTTCTCTTGATACACCTGTTTATGTTGGACTAGAAA	70	70	CAGTGAAAGATAAATGATCGGTCAAACACTATCTTGTTTGCCTCTTTAAACTCCTTTAAACGTTCCTCATCCCACATAATTAAAAAAGTTTCTCTTGATACACCTGTTTATGTTGGACTAGAAATCCTTTAAACGTTCCTCATCGTTTTAGAGCTAGAAATAGCAAGGATCCCTCGACTCTAAG	Ala	Trp	GGC	Ala70Trp0
CTCCTTTAAACGTTCCTCAT	ATCAAACACTATCTTGTTTGCCTCTTTAAACTCCTTTAAACGTTCCTCATCCCACATAATTAAAAAAGTTTCTCTTGATACACCTGTTTATGTTGGACTAGAAA	70	71	CAGTGAAAGATAAATGATCGGATCAAACACTATCTTGTTTGCCTCTTTAAACTCCTTTAAACGTTCCTCATCCCACATAATTAAAAAAGTTTCTCTTGATACACCTGTTTATGTTGGACTAGAAACTCCTTTAAACGTTCCTCATGTTTTAGAGCTAGAAATAGCAAGCTGGTCGGATATTAGA	Ala	Trp	CGG	Ala70Trp1
CCTCTTTAAACTCCTTTAAA	TGGTATTTGGATCAAACACTATCTTGTTTGCCTCTTTAAACTCCTTTAATCTCTCCTCATCCCACATAATTAAAAAAGTTTCTCTTGATACACCTGTTTATGTTGGACTAGAAA	70	81	CAGTGAAAGATAAATGATCGGTGGTATTTGGATCAAACACTATCTTGTTTGCCTCTTTAAACTCCTTTAATCTCTCCTCATCCCACATAATTAAAAAAGTTTCTCTTGATACACCTGTTTATGTTGGACTAGAAACCTCTTTAAACTCCTTTAAAGTTTTAGAGCTAGAAATAGCAAGACTATT	Ala	Trp	CGT	Ala70Trp2
TCATCGGCCATAATTAAAAA	TCAAACACTATCTTGTTTGCCTCTTTAAACTCCTTTAAACGTTCCTCATCCCACATAATTAAGAATGTTTCTCTTGATACACCTGTTTATGTTGGACTAGAAAAGAAAAATAAAATGC	70	55	CAGTGAAAGATAAATGATCGGTCAAACACTATCTTGTTTGCCTCTTTAAACTCCTTTAAACGTTCCTCATCCCACATAATTAAGAATGTTTCTCTTGATACACCTGTTTATGTTGGACTAGAAAAGAAAAATAAAATGCTCATCGGCCATAATTAAAAAGTTTTAGAGCTAGAAATAGCAAGGT	Ala	Trp	AGT	Ala70Trp3
TCCTTTAAACGTTCCTCATC	TCAAACACTATCTTGTTTGCCTCTTTAAACTCCTTTAAACGTTCCTCATCATACATAATTAAAAAAGTTTCTCTTGATACACCTGTTTATGTTGGACTAGAAA	70	70	CAGTGAAAGATAAATGATCGGTCAAACACTATCTTGTTTGCCTCTTTAAACTCCTTTAAACGTTCCTCATCATACATAATTAAAAAAGTTTCTCTTGATACACCTGTTTATGTTGGACTAGAAATCCTTTAAACGTTCCTCATCGTTTTAGAGCTAGAAATAGCAAGATAACGTGCCGTAGAGA	Ala	Tyr	GGC	Ala70Tyr0
CTCCTTTAAACGTTCCTCAT	ATCAAACACTATCTTGTTTGCCTCTTTAAACTCCTTTAAACGTTCCTCATCATACATAATTAAAAAAGTTTCTCTTGATACACCTGTTTATGTTGGACTAGAAA	70	71	CAGTGAAAGATAAATGATCGGATCAAACACTATCTTGTTTGCCTCTTTAAACTCCTTTAAACGTTCCTCATCATACATAATTAAAAAAGTTTCTCTTGATACACCTGTTTATGTTGGACTAGAAACTCCTTTAAACGTTCCTCATGTTTTAGAGCTAGAAATAGCAAGGCGAGTAATCCGGCTC	Ala	Tyr	CGG	Ala70Tyr1
CCTCTTTAAACTCCTTTAAA	TGGTATTTGGATCAAACACTATCTTGTTTGCCTCTTTAAACTCCTTTAATCTCTCCTCATCATACATAATTAAAAAAGTTTCTCTTGATACACCTGTTTATGTTGGACTAGAAA	70	81	CAGTGAAAGATAAATGATCGGTGGTATTTGGATCAAACACTATCTTGTTTGCCTCTTTAAACTCCTTTAATCTCTCCTCATCATACATAATTAAAAAAGTTTCTCTTGATACACCTGTTTATGTTGGACTAGAAACCTCTTTAAACTCCTTTAAAGTTTTAGAGCTAGAAATAGCAAGGCGCCT	Ala	Tyr	CGT	Ala70Tyr2
TCATCGGCCATAATTAAAAA	TCAAACACTATCTTGTTTGCCTCTTTAAACTCCTTTAAACGTTCCTCATCATACATAATTAAGAATGTTTCTCTTGATACACCTGTTTATGTTGGACTAGAAAAGAAAAATAAAATGC	70	55	CAGTGAAAGATAAATGATCGGTCAAACACTATCTTGTTTGCCTCTTTAAACTCCTTTAAACGTTCCTCATCATACATAATTAAGAATGTTTCTCTTGATACACCTGTTTATGTTGGACTAGAAAAGAAAAATAAAATGCTCATCGGCCATAATTAAAAAGTTTTAGAGCTAGAAATAGCAAGAG	Ala	Tyr	AGT	Ala70Tyr3
TCCTTTAAACGTTCCTCATC	TCAAACACTATCTTGTTTGCCTCTTTAAACTCCTTTAAACGTTCCTCATCAACCATAATTAAAAAAGTTTCTCTTGATACACCTGTTTATGTTGGACTAGAAA	70	70	CAGTGAAAGATAAATGATCGGTCAAACACTATCTTGTTTGCCTCTTTAAACTCCTTTAAACGTTCCTCATCAACCATAATTAAAAAAGTTTCTCTTGATACACCTGTTTATGTTGGACTAGAAATCCTTTAAACGTTCCTCATCGTTTTAGAGCTAGAAATAGCAAGGGCGTCCTCCGCGGCAG	Ala	Val	GGC	Ala70Val0
CTCCTTTAAACGTTCCTCAT	ATCAAACACTATCTTGTTTGCCTCTTTAAACTCCTTTAAACGTTCCTCATCAACCATAATTAAAAAAGTTTCTCTTGATACACCTGTTTATGTTGGACTAGAAA	70	71	CAGTGAAAGATAAATGATCGGATCAAACACTATCTTGTTTGCCTCTTTAAACTCCTTTAAACGTTCCTCATCAACCATAATTAAAAAAGTTTCTCTTGATACACCTGTTTATGTTGGACTAGAAACTCCTTTAAACGTTCCTCATGTTTTAGAGCTAGAAATAGCAAGCAATGCCAATACCAGT	Ala	Val	CGG	Ala70Val1
CCTCTTTAAACTCCTTTAAA	TGGTATTTGGATCAAACACTATCTTGTTTGCCTCTTTAAACTCCTTTAATCTCTCCTCATCAACCATAATTAAAAAAGTTTCTCTTGATACACCTGTTTATGTTGGACTAGAAA	70	81	CAGTGAAAGATAAATGATCGGTGGTATTTGGATCAAACACTATCTTGTTTGCCTCTTTAAACTCCTTTAATCTCTCCTCATCAACCATAATTAAAAAAGTTTCTCTTGATACACCTGTTTATGTTGGACTAGAAACCTCTTTAAACTCCTTTAAAGTTTTAGAGCTAGAAATAGCAAGTACAGT	Ala	Val	CGT	Ala70Val2
TCATCGGCCATAATTAAAAA	TCAAACACTATCTTGTTTGCCTCTTTAAACTCCTTTAAACGTTCCTCATCAACCATAATTAAGAATGTTTCTCTTGATACACCTGTTTATGTTGGACTAGAAAAGAAAAATAAAATGC	70	55	CAGTGAAAGATAAATGATCGGTCAAACACTATCTTGTTTGCCTCTTTAAACTCCTTTAAACGTTCCTCATCAACCATAATTAAGAATGTTTCTCTTGATACACCTGTTTATGTTGGACTAGAAAAGAAAAATAAAATGCTCATCGGCCATAATTAAAAAGTTTTAGAGCTAGAAATAGCAAGCA	Ala	Val	AGT	Ala70Val3
TCCTTTAAACGTTCCTCATC	GGATCAAACACTATCTTGTTTGCCTCTTTAAACTCCTTTAAACGTTCCTCTGCAGCCATAATTAAAAAAGTTTCTCTTGATACACCTGTTTATGTTGGACTAGAAA	73	70	CAGTGAAAGATAAATGATCGGGGATCAAACACTATCTTGTTTGCCTCTTTAAACTCCTTTAAACGTTCCTCTGCAGCCATAATTAAAAAAGTTTCTCTTGATACACCTGTTTATGTTGGACTAGAAATCCTTTAAACGTTCCTCATCGTTTTAGAGCTAGAAATAGCAAGTCCGGGGGATCGTT	Asp	Ala	GGC	Asp73Ala0
CTCCTTTAAACGTTCCTCAT	GGATCAAACACTATCTTGTTTGCCTCTTTAAACTCCTTTAAACGTTCCTCAGCAGCCATAATTAAAAAAGTTTCTCTTGATACACCTGTTTATGTTGGACTAGAA	73	71	CAGTGAAAGATAAATGATCGGGGATCAAACACTATCTTGTTTGCCTCTTTAAACTCCTTTAAACGTTCCTCAGCAGCCATAATTAAAAAAGTTTCTCTTGATACACCTGTTTATGTTGGACTAGAACTCCTTTAAACGTTCCTCATGTTTTAGAGCTAGAAATAGCAAGGGATTGAACAAGATG	Asp	Ala	CGG	Asp73Ala1
CCTCTTTAAACTCCTTTAAA	TGGTATTTGGATCAAACACTATCTTGTTTGCCTCTTTAAACTCCTTTAATCTCTCCTCAGCGGCCATAATTAAAAAAGTTTCTCTTGATACACCTGTTTATGTTGGACTAG	73	81	CAGTGAAAGATAAATGATCGGTGGTATTTGGATCAAACACTATCTTGTTTGCCTCTTTAAACTCCTTTAATCTCTCCTCAGCGGCCATAATTAAAAAAGTTTCTCTTGATACACCTGTTTATGTTGGACTAGCCTCTTTAAACTCCTTTAAAGTTTTAGAGCTAGAAATAGCAAGTTTGGCGCG	Asp	Ala	CGT	Asp73Ala2
TAATTATGGCCGATGAGGAA	CTGGTATTTGGATCAAACACTATCTTGTTTGCCTCTTTAAACTCCTTTAATCTCTCCTCAGCGGCCATAATTAAAAAAGTTTCTCTTGATACACCTGTTTATGTTGGACTAG	73	82	CAGTGAAAGATAAATGATCGGCTGGTATTTGGATCAAACACTATCTTGTTTGCCTCTTTAAACTCCTTTAATCTCTCCTCAGCGGCCATAATTAAAAAAGTTTCTCTTGATACACCTGTTTATGTTGGACTAGTAATTATGGCCGATGAGGAAGTTTTAGAGCTAGAAATAGCAAGTCTTGGTA	Asp	Ala	CGT	Asp73Ala3
TCCTTTAAACGTTCCTCATC	GGATCAAACACTATCTTGTTTGCCTCTTTAAACTCCTTTAAACGTTCCTCACGAGCCATAATTAAAAAAGTTTCTCTTGATACACCTGTTTATGTTGGACTAGAAA	73	70	CAGTGAAAGATAAATGATCGGGGATCAAACACTATCTTGTTTGCCTCTTTAAACTCCTTTAAACGTTCCTCACGAGCCATAATTAAAAAAGTTTCTCTTGATACACCTGTTTATGTTGGACTAGAAATCCTTTAAACGTTCCTCATCGTTTTAGAGCTAGAAATAGCAAGAAAAATCCGATTGG	Asp	Arg	GGC	Asp73Arg0
CTCCTTTAAACGTTCCTCAT	GGATCAAACACTATCTTGTTTGCCTCTTTAAACTCCTTTAAACGTTCCTCTCTAGCCATAATTAAAAAAGTTTCTCTTGATACACCTGTTTATGTTGGACTAGAA	73	71	CAGTGAAAGATAAATGATCGGGGATCAAACACTATCTTGTTTGCCTCTTTAAACTCCTTTAAACGTTCCTCTCTAGCCATAATTAAAAAAGTTTCTCTTGATACACCTGTTTATGTTGGACTAGAACTCCTTTAAACGTTCCTCATGTTTTAGAGCTAGAAATAGCAAGTGAGAGACCGTTTCT	Asp	Arg	CGG	Asp73Arg1
CCTCTTTAAACTCCTTTAAA	TGGTATTTGGATCAAACACTATCTTGTTTGCCTCTTTAAACTCCTTTAATCTCTCCTCTCTGGCCATAATTAAAAAAGTTTCTCTTGATACACCTGTTTATGTTGGACTAG	73	81	CAGTGAAAGATAAATGATCGGTGGTATTTGGATCAAACACTATCTTGTTTGCCTCTTTAAACTCCTTTAATCTCTCCTCTCTGGCCATAATTAAAAAAGTTTCTCTTGATACACCTGTTTATGTTGGACTAGCCTCTTTAAACTCCTTTAAAGTTTTAGAGCTAGAAATAGCAAGCTCTGTTTT	Asp	Arg	CGT	Asp73Arg2
TAATTATGGCCGATGAGGAA	CTGGTATTTGGATCAAACACTATCTTGTTTGCCTCTTTAAACTCCTTTAATCTCTCCTCTCTGGCCATAATTAAAAAAGTTTCTCTTGATACACCTGTTTATGTTGGACTAG	73	82	CAGTGAAAGATAAATGATCGGCTGGTATTTGGATCAAACACTATCTTGTTTGCCTCTTTAAACTCCTTTAATCTCTCCTCTCTGGCCATAATTAAAAAAGTTTCTCTTGATACACCTGTTTATGTTGGACTAGTAATTATGGCCGATGAGGAAGTTTTAGAGCTAGAAATAGCAAGGGGTGGAG	Asp	Arg	CGT	Asp73Arg3
TCCTTTAAACGTTCCTCATC	GGATCAAACACTATCTTGTTTGCCTCTTTAAACTCCTTTAAACGTTCCTCGTTAGCCATAATTAAAAAAGTTTCTCTTGATACACCTGTTTATGTTGGACTAGAAA	73	70	CAGTGAAAGATAAATGATCGGGGATCAAACACTATCTTGTTTGCCTCTTTAAACTCCTTTAAACGTTCCTCGTTAGCCATAATTAAAAAAGTTTCTCTTGATACACCTGTTTATGTTGGACTAGAAATCCTTTAAACGTTCCTCATCGTTTTAGAGCTAGAAATAGCAAGACCTGGGCCGGGGC	Asp	Asn	GGC	Asp73Asn0
CTCCTTTAAACGTTCCTCAT	GGATCAAACACTATCTTGTTTGCCTCTTTAAACTCCTTTAAACGTTCCTCATTAGCCATAATTAAAAAAGTTTCTCTTGATACACCTGTTTATGTTGGACTAGAA	73	71	CAGTGAAAGATAAATGATCGGGGATCAAACACTATCTTGTTTGCCTCTTTAAACTCCTTTAAACGTTCCTCATTAGCCATAATTAAAAAAGTTTCTCTTGATACACCTGTTTATGTTGGACTAGAACTCCTTTAAACGTTCCTCATGTTTTAGAGCTAGAAATAGCAAGAGGTATCGCCATTAG	Asp	Asn	CGG	Asp73Asn1
CCTCTTTAAACTCCTTTAAA	TGGTATTTGGATCAAACACTATCTTGTTTGCCTCTTTAAACTCCTTTAATCTCTCCTCATTGGCCATAATTAAAAAAGTTTCTCTTGATACACCTGTTTATGTTGGACTAG	73	81	CAGTGAAAGATAAATGATCGGTGGTATTTGGATCAAACACTATCTTGTTTGCCTCTTTAAACTCCTTTAATCTCTCCTCATTGGCCATAATTAAAAAAGTTTCTCTTGATACACCTGTTTATGTTGGACTAGCCTCTTTAAACTCCTTTAAAGTTTTAGAGCTAGAAATAGCAAGGCGAAAGCA	Asp	Asn	CGT	Asp73Asn2
TAATTATGGCCGATGAGGAA	CTGGTATTTGGATCAAACACTATCTTGTTTGCCTCTTTAAACTCCTTTAATCTCTCCTCATTGGCCATAATTAAAAAAGTTTCTCTTGATACACCTGTTTATGTTGGACTAG	73	82	CAGTGAAAGATAAATGATCGGCTGGTATTTGGATCAAACACTATCTTGTTTGCCTCTTTAAACTCCTTTAATCTCTCCTCATTGGCCATAATTAAAAAAGTTTCTCTTGATACACCTGTTTATGTTGGACTAGTAATTATGGCCGATGAGGAAGTTTTAGAGCTAGAAATAGCAAGTTCGCCCC	Asp	Asn	CGT	Asp73Asn3
TCCTTTAAACGTTCCTCATC	GGATCAAACACTATCTTGTTTGCCTCTTTAAACTCCTTTAAACGTTCCTCGTCAGCCATAATTAAAAAAGTTTCTCTTGATACACCTGTTTATGTTGGACTAGAAA	73	70	CAGTGAAAGATAAATGATCGGGGATCAAACACTATCTTGTTTGCCTCTTTAAACTCCTTTAAACGTTCCTCGTCAGCCATAATTAAAAAAGTTTCTCTTGATACACCTGTTTATGTTGGACTAGAAATCCTTTAAACGTTCCTCATCGTTTTAGAGCTAGAAATAGCAAGCTATTCTAACCTCC	Asp	Asp	GGC	Asp73Asp0
CTCCTTTAAACGTTCCTCAT	GGATCAAACACTATCTTGTTTGCCTCTTTAAACTCCTTTAAACGTTCCTCATCAGCCATAATTAAAAAAGTTTCTCTTGATACACCTGTTTATGTTGGACTAGAA	73	71	CAGTGAAAGATAAATGATCGGGGATCAAACACTATCTTGTTTGCCTCTTTAAACTCCTTTAAACGTTCCTCATCAGCCATAATTAAAAAAGTTTCTCTTGATACACCTGTTTATGTTGGACTAGAACTCCTTTAAACGTTCCTCATGTTTTAGAGCTAGAAATAGCAAGGCGAGACTCGTCCTG	Asp	Asp	CGG	Asp73Asp1
CCTCTTTAAACTCCTTTAAA	TGGTATTTGGATCAAACACTATCTTGTTTGCCTCTTTAAACTCCTTTAATCTCTCCTCATCGGCCATAATTAAAAAAGTTTCTCTTGATACACCTGTTTATGTTGGACTAG	73	81	CAGTGAAAGATAAATGATCGGTGGTATTTGGATCAAACACTATCTTGTTTGCCTCTTTAAACTCCTTTAATCTCTCCTCATCGGCCATAATTAAAAAAGTTTCTCTTGATACACCTGTTTATGTTGGACTAGCCTCTTTAAACTCCTTTAAAGTTTTAGAGCTAGAAATAGCAAGTGCTCAACC	Asp	Asp	CGT	Asp73Asp2
TAATTATGGCCGATGAGGAA	CTGGTATTTGGATCAAACACTATCTTGTTTGCCTCTTTAAACTCCTTTAATCTCTCCTCATCGGCCATAATTAAAAAAGTTTCTCTTGATACACCTGTTTATGTTGGACTAG	73	82	CAGTGAAAGATAAATGATCGGCTGGTATTTGGATCAAACACTATCTTGTTTGCCTCTTTAAACTCCTTTAATCTCTCCTCATCGGCCATAATTAAAAAAGTTTCTCTTGATACACCTGTTTATGTTGGACTAGTAATTATGGCCGATGAGGAAGTTTTAGAGCTAGAAATAGCAAGTGGGAATC	Asp	Asp	CGT	Asp73Asp3
TCCTTTAAACGTTCCTCATC	GGATCAAACACTATCTTGTTTGCCTCTTTAAACTCCTTTAAACGTTCCTCGCAAGCCATAATTAAAAAAGTTTCTCTTGATACACCTGTTTATGTTGGACTAGAAA	73	70	CAGTGAAAGATAAATGATCGGGGATCAAACACTATCTTGTTTGCCTCTTTAAACTCCTTTAAACGTTCCTCGCAAGCCATAATTAAAAAAGTTTCTCTTGATACACCTGTTTATGTTGGACTAGAAATCCTTTAAACGTTCCTCATCGTTTTAGAGCTAGAAATAGCAAGATGACAGCGACGCG	Asp	Cys	GGC	Asp73Cys0
CTCCTTTAAACGTTCCTCAT	GGATCAAACACTATCTTGTTTGCCTCTTTAAACTCCTTTAAACGTTCCTCACAAGCCATAATTAAAAAAGTTTCTCTTGATACACCTGTTTATGTTGGACTAGAA	73	71	CAGTGAAAGATAAATGATCGGGGATCAAACACTATCTTGTTTGCCTCTTTAAACTCCTTTAAACGTTCCTCACAAGCCATAATTAAAAAAGTTTCTCTTGATACACCTGTTTATGTTGGACTAGAACTCCTTTAAACGTTCCTCATGTTTTAGAGCTAGAAATAGCAAGAGCGTATCTACTAAG	Asp	Cys	CGG	Asp73Cys1
CCTCTTTAAACTCCTTTAAA	TGGTATTTGGATCAAACACTATCTTGTTTGCCTCTTTAAACTCCTTTAATCTCTCCTCACAGGCCATAATTAAAAAAGTTTCTCTTGATACACCTGTTTATGTTGGACTAG	73	81	CAGTGAAAGATAAATGATCGGTGGTATTTGGATCAAACACTATCTTGTTTGCCTCTTTAAACTCCTTTAATCTCTCCTCACAGGCCATAATTAAAAAAGTTTCTCTTGATACACCTGTTTATGTTGGACTAGCCTCTTTAAACTCCTTTAAAGTTTTAGAGCTAGAAATAGCAAGCAAGCTCTG	Asp	Cys	CGT	Asp73Cys2
TAATTATGGCCGATGAGGAA	CTGGTATTTGGATCAAACACTATCTTGTTTGCCTCTTTAAACTCCTTTAATCTCTCCTCACAGGCCATAATTAAAAAAGTTTCTCTTGATACACCTGTTTATGTTGGACTAG	73	82	CAGTGAAAGATAAATGATCGGCTGGTATTTGGATCAAACACTATCTTGTTTGCCTCTTTAAACTCCTTTAATCTCTCCTCACAGGCCATAATTAAAAAAGTTTCTCTTGATACACCTGTTTATGTTGGACTAGTAATTATGGCCGATGAGGAAGTTTTAGAGCTAGAAATAGCAAGCGAACCCG	Asp	Cys	CGT	Asp73Cys3
TCCTTTAAACGTTCCTCATC	GGATCAAACACTATCTTGTTTGCCTCTTTAAACTCCTTTAAACGTTCCTCTCAAGCCATAATTAAAAAAGTTTCTCTTGATACACCTGTTTATGTTGGACTAGAAA	73	70	CAGTGAAAGATAAATGATCGGGGATCAAACACTATCTTGTTTGCCTCTTTAAACTCCTTTAAACGTTCCTCTCAAGCCATAATTAAAAAAGTTTCTCTTGATACACCTGTTTATGTTGGACTAGAAATCCTTTAAACGTTCCTCATCGTTTTAGAGCTAGAAATAGCAAGTATATTAGTGGATC	Asp	End	GGC	Asp73End0
CTCCTTTAAACGTTCCTCAT	GGATCAAACACTATCTTGTTTGCCTCTTTAAACTCCTTTAAACGTTCCTCTTAAGCCATAATTAAAAAAGTTTCTCTTGATACACCTGTTTATGTTGGACTAGAA	73	71	CAGTGAAAGATAAATGATCGGGGATCAAACACTATCTTGTTTGCCTCTTTAAACTCCTTTAAACGTTCCTCTTAAGCCATAATTAAAAAAGTTTCTCTTGATACACCTGTTTATGTTGGACTAGAACTCCTTTAAACGTTCCTCATGTTTTAGAGCTAGAAATAGCAAGTTCCCTAAAGTTCAC	Asp	End	CGG	Asp73End1
CCTCTTTAAACTCCTTTAAA	TGGTATTTGGATCAAACACTATCTTGTTTGCCTCTTTAAACTCCTTTAATCTCTCCTCTTAGGCCATAATTAAAAAAGTTTCTCTTGATACACCTGTTTATGTTGGACTAG	73	81	CAGTGAAAGATAAATGATCGGTGGTATTTGGATCAAACACTATCTTGTTTGCCTCTTTAAACTCCTTTAATCTCTCCTCTTAGGCCATAATTAAAAAAGTTTCTCTTGATACACCTGTTTATGTTGGACTAGCCTCTTTAAACTCCTTTAAAGTTTTAGAGCTAGAAATAGCAAGCAAAAACCA	Asp	End	CGT	Asp73End2
TAATTATGGCCGATGAGGAA	CTGGTATTTGGATCAAACACTATCTTGTTTGCCTCTTTAAACTCCTTTAATCTCTCCTCTTAGGCCATAATTAAAAAAGTTTCTCTTGATACACCTGTTTATGTTGGACTAG	73	82	CAGTGAAAGATAAATGATCGGCTGGTATTTGGATCAAACACTATCTTGTTTGCCTCTTTAAACTCCTTTAATCTCTCCTCTTAGGCCATAATTAAAAAAGTTTCTCTTGATACACCTGTTTATGTTGGACTAGTAATTATGGCCGATGAGGAAGTTTTAGAGCTAGAAATAGCAAGGGAAGTCA	Asp	End	CGT	Asp73End3
TCCTTTAAACGTTCCTCATC	GGATCAAACACTATCTTGTTTGCCTCTTTAAACTCCTTTAAACGTTCCTCCTGAGCCATAATTAAAAAAGTTTCTCTTGATACACCTGTTTATGTTGGACTAGAAA	73	70	CAGTGAAAGATAAATGATCGGGGATCAAACACTATCTTGTTTGCCTCTTTAAACTCCTTTAAACGTTCCTCCTGAGCCATAATTAAAAAAGTTTCTCTTGATACACCTGTTTATGTTGGACTAGAAATCCTTTAAACGTTCCTCATCGTTTTAGAGCTAGAAATAGCAAGGAGGTCTGGTAACT	Asp	Gln	GGC	Asp73Gln0
CTCCTTTAAACGTTCCTCAT	GGATCAAACACTATCTTGTTTGCCTCTTTAAACTCCTTTAAACGTTCCTCTTGAGCCATAATTAAAAAAGTTTCTCTTGATACACCTGTTTATGTTGGACTAGAA	73	71	CAGTGAAAGATAAATGATCGGGGATCAAACACTATCTTGTTTGCCTCTTTAAACTCCTTTAAACGTTCCTCTTGAGCCATAATTAAAAAAGTTTCTCTTGATACACCTGTTTATGTTGGACTAGAACTCCTTTAAACGTTCCTCATGTTTTAGAGCTAGAAATAGCAAGAACTACCCCACACGA	Asp	Gln	CGG	Asp73Gln1
CCTCTTTAAACTCCTTTAAA	TGGTATTTGGATCAAACACTATCTTGTTTGCCTCTTTAAACTCCTTTAATCTCTCCTCTTGGGCCATAATTAAAAAAGTTTCTCTTGATACACCTGTTTATGTTGGACTAG	73	81	CAGTGAAAGATAAATGATCGGTGGTATTTGGATCAAACACTATCTTGTTTGCCTCTTTAAACTCCTTTAATCTCTCCTCTTGGGCCATAATTAAAAAAGTTTCTCTTGATACACCTGTTTATGTTGGACTAGCCTCTTTAAACTCCTTTAAAGTTTTAGAGCTAGAAATAGCAAGCGAGACGAC	Asp	Gln	CGT	Asp73Gln2
TAATTATGGCCGATGAGGAA	CTGGTATTTGGATCAAACACTATCTTGTTTGCCTCTTTAAACTCCTTTAATCTCTCCTCTTGGGCCATAATTAAAAAAGTTTCTCTTGATACACCTGTTTATGTTGGACTAG	73	82	CAGTGAAAGATAAATGATCGGCTGGTATTTGGATCAAACACTATCTTGTTTGCCTCTTTAAACTCCTTTAATCTCTCCTCTTGGGCCATAATTAAAAAAGTTTCTCTTGATACACCTGTTTATGTTGGACTAGTAATTATGGCCGATGAGGAAGTTTTAGAGCTAGAAATAGCAAGACTAGGGG	Asp	Gln	CGT	Asp73Gln3
TCCTTTAAACGTTCCTCATC	GGATCAAACACTATCTTGTTTGCCTCTTTAAACTCCTTTAAACGTTCCTCCTCAGCCATAATTAAAAAAGTTTCTCTTGATACACCTGTTTATGTTGGACTAGAAA	73	70	CAGTGAAAGATAAATGATCGGGGATCAAACACTATCTTGTTTGCCTCTTTAAACTCCTTTAAACGTTCCTCCTCAGCCATAATTAAAAAAGTTTCTCTTGATACACCTGTTTATGTTGGACTAGAAATCCTTTAAACGTTCCTCATCGTTTTAGAGCTAGAAATAGCAAGATACTATCTACGCA	Asp	Glu	GGC	Asp73Glu0
CTCCTTTAAACGTTCCTCAT	GGATCAAACACTATCTTGTTTGCCTCTTTAAACTCCTTTAAACGTTCCTCTTCAGCCATAATTAAAAAAGTTTCTCTTGATACACCTGTTTATGTTGGACTAGAA	73	71	CAGTGAAAGATAAATGATCGGGGATCAAACACTATCTTGTTTGCCTCTTTAAACTCCTTTAAACGTTCCTCTTCAGCCATAATTAAAAAAGTTTCTCTTGATACACCTGTTTATGTTGGACTAGAACTCCTTTAAACGTTCCTCATGTTTTAGAGCTAGAAATAGCAAGTACGAAAGTTAGTGT	Asp	Glu	CGG	Asp73Glu1
CCTCTTTAAACTCCTTTAAA	TGGTATTTGGATCAAACACTATCTTGTTTGCCTCTTTAAACTCCTTTAATCTCTCCTCTTCGGCCATAATTAAAAAAGTTTCTCTTGATACACCTGTTTATGTTGGACTAG	73	81	CAGTGAAAGATAAATGATCGGTGGTATTTGGATCAAACACTATCTTGTTTGCCTCTTTAAACTCCTTTAATCTCTCCTCTTCGGCCATAATTAAAAAAGTTTCTCTTGATACACCTGTTTATGTTGGACTAGCCTCTTTAAACTCCTTTAAAGTTTTAGAGCTAGAAATAGCAAGGAAGCTACT	Asp	Glu	CGT	Asp73Glu2
TAATTATGGCCGATGAGGAA	CTGGTATTTGGATCAAACACTATCTTGTTTGCCTCTTTAAACTCCTTTAATCTCTCCTCTTCGGCCATAATTAAAAAAGTTTCTCTTGATACACCTGTTTATGTTGGACTAG	73	82	CAGTGAAAGATAAATGATCGGCTGGTATTTGGATCAAACACTATCTTGTTTGCCTCTTTAAACTCCTTTAATCTCTCCTCTTCGGCCATAATTAAAAAAGTTTCTCTTGATACACCTGTTTATGTTGGACTAGTAATTATGGCCGATGAGGAAGTTTTAGAGCTAGAAATAGCAAGACGGAGTG	Asp	Glu	CGT	Asp73Glu3
TCCTTTAAACGTTCCTCATC	GGATCAAACACTATCTTGTTTGCCTCTTTAAACTCCTTTAAACGTTCCTCTCCAGCCATAATTAAAAAAGTTTCTCTTGATACACCTGTTTATGTTGGACTAGAAA	73	70	CAGTGAAAGATAAATGATCGGGGATCAAACACTATCTTGTTTGCCTCTTTAAACTCCTTTAAACGTTCCTCTCCAGCCATAATTAAAAAAGTTTCTCTTGATACACCTGTTTATGTTGGACTAGAAATCCTTTAAACGTTCCTCATCGTTTTAGAGCTAGAAATAGCAAGAGGCCTGCCAGTAT	Asp	Gly	GGC	Asp73Gly0
CTCCTTTAAACGTTCCTCAT	GGATCAAACACTATCTTGTTTGCCTCTTTAAACTCCTTTAAACGTTCCTCACCAGCCATAATTAAAAAAGTTTCTCTTGATACACCTGTTTATGTTGGACTAGAA	73	71	CAGTGAAAGATAAATGATCGGGGATCAAACACTATCTTGTTTGCCTCTTTAAACTCCTTTAAACGTTCCTCACCAGCCATAATTAAAAAAGTTTCTCTTGATACACCTGTTTATGTTGGACTAGAACTCCTTTAAACGTTCCTCATGTTTTAGAGCTAGAAATAGCAAGCCACCGCTCTCATAA	Asp	Gly	CGG	Asp73Gly1
CCTCTTTAAACTCCTTTAAA	TGGTATTTGGATCAAACACTATCTTGTTTGCCTCTTTAAACTCCTTTAATCTCTCCTCACCGGCCATAATTAAAAAAGTTTCTCTTGATACACCTGTTTATGTTGGACTAG	73	81	CAGTGAAAGATAAATGATCGGTGGTATTTGGATCAAACACTATCTTGTTTGCCTCTTTAAACTCCTTTAATCTCTCCTCACCGGCCATAATTAAAAAAGTTTCTCTTGATACACCTGTTTATGTTGGACTAGCCTCTTTAAACTCCTTTAAAGTTTTAGAGCTAGAAATAGCAAGCCCTACTCG	Asp	Gly	CGT	Asp73Gly2
TAATTATGGCCGATGAGGAA	CTGGTATTTGGATCAAACACTATCTTGTTTGCCTCTTTAAACTCCTTTAATCTCTCCTCACCGGCCATAATTAAAAAAGTTTCTCTTGATACACCTGTTTATGTTGGACTAG	73	82	CAGTGAAAGATAAATGATCGGCTGGTATTTGGATCAAACACTATCTTGTTTGCCTCTTTAAACTCCTTTAATCTCTCCTCACCGGCCATAATTAAAAAAGTTTCTCTTGATACACCTGTTTATGTTGGACTAGTAATTATGGCCGATGAGGAAGTTTTAGAGCTAGAAATAGCAAGCTTGAGAA	Asp	Gly	CGT	Asp73Gly3
TCCTTTAAACGTTCCTCATC	GGATCAAACACTATCTTGTTTGCCTCTTTAAACTCCTTTAAACGTTCCTCGTGAGCCATAATTAAAAAAGTTTCTCTTGATACACCTGTTTATGTTGGACTAGAAA	73	70	CAGTGAAAGATAAATGATCGGGGATCAAACACTATCTTGTTTGCCTCTTTAAACTCCTTTAAACGTTCCTCGTGAGCCATAATTAAAAAAGTTTCTCTTGATACACCTGTTTATGTTGGACTAGAAATCCTTTAAACGTTCCTCATCGTTTTAGAGCTAGAAATAGCAAGCCCAACAGTGTAAA	Asp	His	GGC	Asp73His0
CTCCTTTAAACGTTCCTCAT	GGATCAAACACTATCTTGTTTGCCTCTTTAAACTCCTTTAAACGTTCCTCATGAGCCATAATTAAAAAAGTTTCTCTTGATACACCTGTTTATGTTGGACTAGAA	73	71	CAGTGAAAGATAAATGATCGGGGATCAAACACTATCTTGTTTGCCTCTTTAAACTCCTTTAAACGTTCCTCATGAGCCATAATTAAAAAAGTTTCTCTTGATACACCTGTTTATGTTGGACTAGAACTCCTTTAAACGTTCCTCATGTTTTAGAGCTAGAAATAGCAAGGAGTGCCTGATGGGT	Asp	His	CGG	Asp73His1
CCTCTTTAAACTCCTTTAAA	TGGTATTTGGATCAAACACTATCTTGTTTGCCTCTTTAAACTCCTTTAATCTCTCCTCATGGGCCATAATTAAAAAAGTTTCTCTTGATACACCTGTTTATGTTGGACTAG	73	81	CAGTGAAAGATAAATGATCGGTGGTATTTGGATCAAACACTATCTTGTTTGCCTCTTTAAACTCCTTTAATCTCTCCTCATGGGCCATAATTAAAAAAGTTTCTCTTGATACACCTGTTTATGTTGGACTAGCCTCTTTAAACTCCTTTAAAGTTTTAGAGCTAGAAATAGCAAGCGTCTAAAC	Asp	His	CGT	Asp73His2
TAATTATGGCCGATGAGGAA	CTGGTATTTGGATCAAACACTATCTTGTTTGCCTCTTTAAACTCCTTTAATCTCTCCTCATGGGCCATAATTAAAAAAGTTTCTCTTGATACACCTGTTTATGTTGGACTAG	73	82	CAGTGAAAGATAAATGATCGGCTGGTATTTGGATCAAACACTATCTTGTTTGCCTCTTTAAACTCCTTTAATCTCTCCTCATGGGCCATAATTAAAAAAGTTTCTCTTGATACACCTGTTTATGTTGGACTAGTAATTATGGCCGATGAGGAAGTTTTAGAGCTAGAAATAGCAAGGGATTTCC	Asp	His	CGT	Asp73His3
TCCTTTAAACGTTCCTCATC	GGATCAAACACTATCTTGTTTGCCTCTTTAAACTCCTTTAAACGTTCCTCTATAGCCATAATTAAAAAAGTTTCTCTTGATACACCTGTTTATGTTGGACTAGAAA	73	70	CAGTGAAAGATAAATGATCGGGGATCAAACACTATCTTGTTTGCCTCTTTAAACTCCTTTAAACGTTCCTCTATAGCCATAATTAAAAAAGTTTCTCTTGATACACCTGTTTATGTTGGACTAGAAATCCTTTAAACGTTCCTCATCGTTTTAGAGCTAGAAATAGCAAGGAATTTACCATCCT	Asp	Ile	GGC	Asp73Ile0
CTCCTTTAAACGTTCCTCAT	GGATCAAACACTATCTTGTTTGCCTCTTTAAACTCCTTTAAACGTTCCTCAATAGCCATAATTAAAAAAGTTTCTCTTGATACACCTGTTTATGTTGGACTAGAA	73	71	CAGTGAAAGATAAATGATCGGGGATCAAACACTATCTTGTTTGCCTCTTTAAACTCCTTTAAACGTTCCTCAATAGCCATAATTAAAAAAGTTTCTCTTGATACACCTGTTTATGTTGGACTAGAACTCCTTTAAACGTTCCTCATGTTTTAGAGCTAGAAATAGCAAGCACATGACCTTTGTA	Asp	Ile	CGG	Asp73Ile1
CCTCTTTAAACTCCTTTAAA	TGGTATTTGGATCAAACACTATCTTGTTTGCCTCTTTAAACTCCTTTAATCTCTCCTCAATGGCCATAATTAAAAAAGTTTCTCTTGATACACCTGTTTATGTTGGACTAG	73	81	CAGTGAAAGATAAATGATCGGTGGTATTTGGATCAAACACTATCTTGTTTGCCTCTTTAAACTCCTTTAATCTCTCCTCAATGGCCATAATTAAAAAAGTTTCTCTTGATACACCTGTTTATGTTGGACTAGCCTCTTTAAACTCCTTTAAAGTTTTAGAGCTAGAAATAGCAAGGGGCCCGCT	Asp	Ile	CGT	Asp73Ile2
TAATTATGGCCGATGAGGAA	CTGGTATTTGGATCAAACACTATCTTGTTTGCCTCTTTAAACTCCTTTAATCTCTCCTCAATGGCCATAATTAAAAAAGTTTCTCTTGATACACCTGTTTATGTTGGACTAG	73	82	CAGTGAAAGATAAATGATCGGCTGGTATTTGGATCAAACACTATCTTGTTTGCCTCTTTAAACTCCTTTAATCTCTCCTCAATGGCCATAATTAAAAAAGTTTCTCTTGATACACCTGTTTATGTTGGACTAGTAATTATGGCCGATGAGGAAGTTTTAGAGCTAGAAATAGCAAGGAGTCCAG	Asp	Ile	CGT	Asp73Ile3
TCCTTTAAACGTTCCTCATC	GGATCAAACACTATCTTGTTTGCCTCTTTAAACTCCTTTAAACGTTCCTCTAGAGCCATAATTAAAAAAGTTTCTCTTGATACACCTGTTTATGTTGGACTAGAAA	73	70	CAGTGAAAGATAAATGATCGGGGATCAAACACTATCTTGTTTGCCTCTTTAAACTCCTTTAAACGTTCCTCTAGAGCCATAATTAAAAAAGTTTCTCTTGATACACCTGTTTATGTTGGACTAGAAATCCTTTAAACGTTCCTCATCGTTTTAGAGCTAGAAATAGCAAGCCATGCTCCCAGTC	Asp	Leu	GGC	Asp73Leu0
CTCCTTTAAACGTTCCTCAT	GGATCAAACACTATCTTGTTTGCCTCTTTAAACTCCTTTAAACGTTCCTCCAAAGCCATAATTAAAAAAGTTTCTCTTGATACACCTGTTTATGTTGGACTAGAA	73	71	CAGTGAAAGATAAATGATCGGGGATCAAACACTATCTTGTTTGCCTCTTTAAACTCCTTTAAACGTTCCTCCAAAGCCATAATTAAAAAAGTTTCTCTTGATACACCTGTTTATGTTGGACTAGAACTCCTTTAAACGTTCCTCATGTTTTAGAGCTAGAAATAGCAAGTGCAAATTCAGGTCA	Asp	Leu	CGG	Asp73Leu1
CCTCTTTAAACTCCTTTAAA	TGGTATTTGGATCAAACACTATCTTGTTTGCCTCTTTAAACTCCTTTAATCTCTCCTCCAAGGCCATAATTAAAAAAGTTTCTCTTGATACACCTGTTTATGTTGGACTAG	73	81	CAGTGAAAGATAAATGATCGGTGGTATTTGGATCAAACACTATCTTGTTTGCCTCTTTAAACTCCTTTAATCTCTCCTCCAAGGCCATAATTAAAAAAGTTTCTCTTGATACACCTGTTTATGTTGGACTAGCCTCTTTAAACTCCTTTAAAGTTTTAGAGCTAGAAATAGCAAGTCAAACTTG	Asp	Leu	CGT	Asp73Leu2
TAATTATGGCCGATGAGGAA	CTGGTATTTGGATCAAACACTATCTTGTTTGCCTCTTTAAACTCCTTTAATCTCTCCTCCAAGGCCATAATTAAAAAAGTTTCTCTTGATACACCTGTTTATGTTGGACTAG	73	82	CAGTGAAAGATAAATGATCGGCTGGTATTTGGATCAAACACTATCTTGTTTGCCTCTTTAAACTCCTTTAATCTCTCCTCCAAGGCCATAATTAAAAAAGTTTCTCTTGATACACCTGTTTATGTTGGACTAGTAATTATGGCCGATGAGGAAGTTTTAGAGCTAGAAATAGCAAGATGGAGGT	Asp	Leu	CGT	Asp73Leu3
TCCTTTAAACGTTCCTCATC	GGATCAAACACTATCTTGTTTGCCTCTTTAAACTCCTTTAAACGTTCCTCCTTAGCCATAATTAAAAAAGTTTCTCTTGATACACCTGTTTATGTTGGACTAGAAA	73	70	CAGTGAAAGATAAATGATCGGGGATCAAACACTATCTTGTTTGCCTCTTTAAACTCCTTTAAACGTTCCTCCTTAGCCATAATTAAAAAAGTTTCTCTTGATACACCTGTTTATGTTGGACTAGAAATCCTTTAAACGTTCCTCATCGTTTTAGAGCTAGAAATAGCAAGGCCCAGAATTTGCC	Asp	Lys	GGC	Asp73Lys0
CTCCTTTAAACGTTCCTCAT	GGATCAAACACTATCTTGTTTGCCTCTTTAAACTCCTTTAAACGTTCCTCTTTAGCCATAATTAAAAAAGTTTCTCTTGATACACCTGTTTATGTTGGACTAGAA	73	71	CAGTGAAAGATAAATGATCGGGGATCAAACACTATCTTGTTTGCCTCTTTAAACTCCTTTAAACGTTCCTCTTTAGCCATAATTAAAAAAGTTTCTCTTGATACACCTGTTTATGTTGGACTAGAACTCCTTTAAACGTTCCTCATGTTTTAGAGCTAGAAATAGCAAGGTTGCAGATAGGATG	Asp	Lys	CGG	Asp73Lys1
CCTCTTTAAACTCCTTTAAA	TGGTATTTGGATCAAACACTATCTTGTTTGCCTCTTTAAACTCCTTTAATCTCTCCTCTTTGGCCATAATTAAAAAAGTTTCTCTTGATACACCTGTTTATGTTGGACTAG	73	81	CAGTGAAAGATAAATGATCGGTGGTATTTGGATCAAACACTATCTTGTTTGCCTCTTTAAACTCCTTTAATCTCTCCTCTTTGGCCATAATTAAAAAAGTTTCTCTTGATACACCTGTTTATGTTGGACTAGCCTCTTTAAACTCCTTTAAAGTTTTAGAGCTAGAAATAGCAAGAGTGCGTCC	Asp	Lys	CGT	Asp73Lys2
TAATTATGGCCGATGAGGAA	CTGGTATTTGGATCAAACACTATCTTGTTTGCCTCTTTAAACTCCTTTAATCTCTCCTCTTTGGCCATAATTAAAAAAGTTTCTCTTGATACACCTGTTTATGTTGGACTAG	73	82	CAGTGAAAGATAAATGATCGGCTGGTATTTGGATCAAACACTATCTTGTTTGCCTCTTTAAACTCCTTTAATCTCTCCTCTTTGGCCATAATTAAAAAAGTTTCTCTTGATACACCTGTTTATGTTGGACTAGTAATTATGGCCGATGAGGAAGTTTTAGAGCTAGAAATAGCAAGTCATTTCA	Asp	Lys	CGT	Asp73Lys3
TCCTTTAAACGTTCCTCATC	GGATCAAACACTATCTTGTTTGCCTCTTTAAACTCCTTTAAACGTTCCTCCATAGCCATAATTAAAAAAGTTTCTCTTGATACACCTGTTTATGTTGGACTAGAAA	73	70	CAGTGAAAGATAAATGATCGGGGATCAAACACTATCTTGTTTGCCTCTTTAAACTCCTTTAAACGTTCCTCCATAGCCATAATTAAAAAAGTTTCTCTTGATACACCTGTTTATGTTGGACTAGAAATCCTTTAAACGTTCCTCATCGTTTTAGAGCTAGAAATAGCAAGTACAGGTGGCGTTT	Asp	Met	GGC	Asp73Met0
CTCCTTTAAACGTTCCTCAT	GGATCAAACACTATCTTGTTTGCCTCTTTAAACTCCTTTAAACGTTCCTCCATAGCCATAATTAAAAAAGTTTCTCTTGATACACCTGTTTATGTTGGACTAGAA	73	71	CAGTGAAAGATAAATGATCGGGGATCAAACACTATCTTGTTTGCCTCTTTAAACTCCTTTAAACGTTCCTCCATAGCCATAATTAAAAAAGTTTCTCTTGATACACCTGTTTATGTTGGACTAGAACTCCTTTAAACGTTCCTCATGTTTTAGAGCTAGAAATAGCAAGCCTCTTGGCGGCCCA	Asp	Met	CGG	Asp73Met1
CCTCTTTAAACTCCTTTAAA	TGGTATTTGGATCAAACACTATCTTGTTTGCCTCTTTAAACTCCTTTAATCTCTCCTCCATGGCCATAATTAAAAAAGTTTCTCTTGATACACCTGTTTATGTTGGACTAG	73	81	CAGTGAAAGATAAATGATCGGTGGTATTTGGATCAAACACTATCTTGTTTGCCTCTTTAAACTCCTTTAATCTCTCCTCCATGGCCATAATTAAAAAAGTTTCTCTTGATACACCTGTTTATGTTGGACTAGCCTCTTTAAACTCCTTTAAAGTTTTAGAGCTAGAAATAGCAAGTGATAGTTT	Asp	Met	CGT	Asp73Met2
TAATTATGGCCGATGAGGAA	CTGGTATTTGGATCAAACACTATCTTGTTTGCCTCTTTAAACTCCTTTAATCTCTCCTCCATGGCCATAATTAAAAAAGTTTCTCTTGATACACCTGTTTATGTTGGACTAG	73	82	CAGTGAAAGATAAATGATCGGCTGGTATTTGGATCAAACACTATCTTGTTTGCCTCTTTAAACTCCTTTAATCTCTCCTCCATGGCCATAATTAAAAAAGTTTCTCTTGATACACCTGTTTATGTTGGACTAGTAATTATGGCCGATGAGGAAGTTTTAGAGCTAGAAATAGCAAGTATCCTCG	Asp	Met	CGT	Asp73Met3
TCCTTTAAACGTTCCTCATC	GGATCAAACACTATCTTGTTTGCCTCTTTAAACTCCTTTAAACGTTCCTCGAAAGCCATAATTAAAAAAGTTTCTCTTGATACACCTGTTTATGTTGGACTAGAAA	73	70	CAGTGAAAGATAAATGATCGGGGATCAAACACTATCTTGTTTGCCTCTTTAAACTCCTTTAAACGTTCCTCGAAAGCCATAATTAAAAAAGTTTCTCTTGATACACCTGTTTATGTTGGACTAGAAATCCTTTAAACGTTCCTCATCGTTTTAGAGCTAGAAATAGCAAGGGGTATGGACATGC	Asp	Phe	GGC	Asp73Phe0
CTCCTTTAAACGTTCCTCAT	GGATCAAACACTATCTTGTTTGCCTCTTTAAACTCCTTTAAACGTTCCTCAAAAGCCATAATTAAAAAAGTTTCTCTTGATACACCTGTTTATGTTGGACTAGAA	73	71	CAGTGAAAGATAAATGATCGGGGATCAAACACTATCTTGTTTGCCTCTTTAAACTCCTTTAAACGTTCCTCAAAAGCCATAATTAAAAAAGTTTCTCTTGATACACCTGTTTATGTTGGACTAGAACTCCTTTAAACGTTCCTCATGTTTTAGAGCTAGAAATAGCAAGTGCAGGCCATCAATC	Asp	Phe	CGG	Asp73Phe1
CCTCTTTAAACTCCTTTAAA	TGGTATTTGGATCAAACACTATCTTGTTTGCCTCTTTAAACTCCTTTAATCTCTCCTCAAAGGCCATAATTAAAAAAGTTTCTCTTGATACACCTGTTTATGTTGGACTAG	73	81	CAGTGAAAGATAAATGATCGGTGGTATTTGGATCAAACACTATCTTGTTTGCCTCTTTAAACTCCTTTAATCTCTCCTCAAAGGCCATAATTAAAAAAGTTTCTCTTGATACACCTGTTTATGTTGGACTAGCCTCTTTAAACTCCTTTAAAGTTTTAGAGCTAGAAATAGCAAGTCCCCTTCA	Asp	Phe	CGT	Asp73Phe2
TAATTATGGCCGATGAGGAA	CTGGTATTTGGATCAAACACTATCTTGTTTGCCTCTTTAAACTCCTTTAATCTCTCCTCAAAGGCCATAATTAAAAAAGTTTCTCTTGATACACCTGTTTATGTTGGACTAG	73	82	CAGTGAAAGATAAATGATCGGCTGGTATTTGGATCAAACACTATCTTGTTTGCCTCTTTAAACTCCTTTAATCTCTCCTCAAAGGCCATAATTAAAAAAGTTTCTCTTGATACACCTGTTTATGTTGGACTAGTAATTATGGCCGATGAGGAAGTTTTAGAGCTAGAAATAGCAAGCGCTGGAC	Asp	Phe	CGT	Asp73Phe3
TCCTTTAAACGTTCCTCATC	GGATCAAACACTATCTTGTTTGCCTCTTTAAACTCCTTTAAACGTTCCTCAGGAGCCATAATTAAAAAAGTTTCTCTTGATACACCTGTTTATGTTGGACTAGAAA	73	70	CAGTGAAAGATAAATGATCGGGGATCAAACACTATCTTGTTTGCCTCTTTAAACTCCTTTAAACGTTCCTCAGGAGCCATAATTAAAAAAGTTTCTCTTGATACACCTGTTTATGTTGGACTAGAAATCCTTTAAACGTTCCTCATCGTTTTAGAGCTAGAAATAGCAAGACAGTGGCGTTGCA	Asp	Pro	GGC	Asp73Pro0
CTCCTTTAAACGTTCCTCAT	GGATCAAACACTATCTTGTTTGCCTCTTTAAACTCCTTTAAACGTTCCTCTGGAGCCATAATTAAAAAAGTTTCTCTTGATACACCTGTTTATGTTGGACTAGAA	73	71	CAGTGAAAGATAAATGATCGGGGATCAAACACTATCTTGTTTGCCTCTTTAAACTCCTTTAAACGTTCCTCTGGAGCCATAATTAAAAAAGTTTCTCTTGATACACCTGTTTATGTTGGACTAGAACTCCTTTAAACGTTCCTCATGTTTTAGAGCTAGAAATAGCAAGAACGTATCTTAAAAG	Asp	Pro	CGG	Asp73Pro1
CCTCTTTAAACTCCTTTAAA	TGGTATTTGGATCAAACACTATCTTGTTTGCCTCTTTAAACTCCTTTAATCTCTCCTCTGGGGCCATAATTAAAAAAGTTTCTCTTGATACACCTGTTTATGTTGGACTAG	73	81	CAGTGAAAGATAAATGATCGGTGGTATTTGGATCAAACACTATCTTGTTTGCCTCTTTAAACTCCTTTAATCTCTCCTCTGGGGCCATAATTAAAAAAGTTTCTCTTGATACACCTGTTTATGTTGGACTAGCCTCTTTAAACTCCTTTAAAGTTTTAGAGCTAGAAATAGCAAGCTCCTTGAG	Asp	Pro	CGT	Asp73Pro2
TAATTATGGCCGATGAGGAA	CTGGTATTTGGATCAAACACTATCTTGTTTGCCTCTTTAAACTCCTTTAATCTCTCCTCTGGGGCCATAATTAAAAAAGTTTCTCTTGATACACCTGTTTATGTTGGACTAG	73	82	CAGTGAAAGATAAATGATCGGCTGGTATTTGGATCAAACACTATCTTGTTTGCCTCTTTAAACTCCTTTAATCTCTCCTCTGGGGCCATAATTAAAAAAGTTTCTCTTGATACACCTGTTTATGTTGGACTAGTAATTATGGCCGATGAGGAAGTTTTAGAGCTAGAAATAGCAAGTGGTGAAG	Asp	Pro	CGT	Asp73Pro3
TCCTTTAAACGTTCCTCATC	GGATCAAACACTATCTTGTTTGCCTCTTTAAACTCCTTTAAACGTTCCTCGCTAGCCATAATTAAAAAAGTTTCTCTTGATACACCTGTTTATGTTGGACTAGAAA	73	70	CAGTGAAAGATAAATGATCGGGGATCAAACACTATCTTGTTTGCCTCTTTAAACTCCTTTAAACGTTCCTCGCTAGCCATAATTAAAAAAGTTTCTCTTGATACACCTGTTTATGTTGGACTAGAAATCCTTTAAACGTTCCTCATCGTTTTAGAGCTAGAAATAGCAAGTTAGCCACCCGACA	Asp	Ser	GGC	Asp73Ser0
CTCCTTTAAACGTTCCTCAT	GGATCAAACACTATCTTGTTTGCCTCTTTAAACTCCTTTAAACGTTCCTCAGAAGCCATAATTAAAAAAGTTTCTCTTGATACACCTGTTTATGTTGGACTAGAA	73	71	CAGTGAAAGATAAATGATCGGGGATCAAACACTATCTTGTTTGCCTCTTTAAACTCCTTTAAACGTTCCTCAGAAGCCATAATTAAAAAAGTTTCTCTTGATACACCTGTTTATGTTGGACTAGAACTCCTTTAAACGTTCCTCATGTTTTAGAGCTAGAAATAGCAAGTATAACATAAACCGA	Asp	Ser	CGG	Asp73Ser1
CCTCTTTAAACTCCTTTAAA	TGGTATTTGGATCAAACACTATCTTGTTTGCCTCTTTAAACTCCTTTAATCTCTCCTCAGAGGCCATAATTAAAAAAGTTTCTCTTGATACACCTGTTTATGTTGGACTAG	73	81	CAGTGAAAGATAAATGATCGGTGGTATTTGGATCAAACACTATCTTGTTTGCCTCTTTAAACTCCTTTAATCTCTCCTCAGAGGCCATAATTAAAAAAGTTTCTCTTGATACACCTGTTTATGTTGGACTAGCCTCTTTAAACTCCTTTAAAGTTTTAGAGCTAGAAATAGCAAGTCTGCGTCG	Asp	Ser	CGT	Asp73Ser2
TAATTATGGCCGATGAGGAA	CTGGTATTTGGATCAAACACTATCTTGTTTGCCTCTTTAAACTCCTTTAATCTCTCCTCAGAGGCCATAATTAAAAAAGTTTCTCTTGATACACCTGTTTATGTTGGACTAG	73	82	CAGTGAAAGATAAATGATCGGCTGGTATTTGGATCAAACACTATCTTGTTTGCCTCTTTAAACTCCTTTAATCTCTCCTCAGAGGCCATAATTAAAAAAGTTTCTCTTGATACACCTGTTTATGTTGGACTAGTAATTATGGCCGATGAGGAAGTTTTAGAGCTAGAAATAGCAAGAGGTTTTA	Asp	Ser	CGT	Asp73Ser3
TCCTTTAAACGTTCCTCATC	GGATCAAACACTATCTTGTTTGCCTCTTTAAACTCCTTTAAACGTTCCTCTGTAGCCATAATTAAAAAAGTTTCTCTTGATACACCTGTTTATGTTGGACTAGAAA	73	70	CAGTGAAAGATAAATGATCGGGGATCAAACACTATCTTGTTTGCCTCTTTAAACTCCTTTAAACGTTCCTCTGTAGCCATAATTAAAAAAGTTTCTCTTGATACACCTGTTTATGTTGGACTAGAAATCCTTTAAACGTTCCTCATCGTTTTAGAGCTAGAAATAGCAAGACATGAACATTAAT	Asp	Thr	GGC	Asp73Thr0
CTCCTTTAAACGTTCCTCAT	GGATCAAACACTATCTTGTTTGCCTCTTTAAACTCCTTTAAACGTTCCTCAGTAGCCATAATTAAAAAAGTTTCTCTTGATACACCTGTTTATGTTGGACTAGAA	73	71	CAGTGAAAGATAAATGATCGGGGATCAAACACTATCTTGTTTGCCTCTTTAAACTCCTTTAAACGTTCCTCAGTAGCCATAATTAAAAAAGTTTCTCTTGATACACCTGTTTATGTTGGACTAGAACTCCTTTAAACGTTCCTCATGTTTTAGAGCTAGAAATAGCAAGAACGCCCCGATCGGG	Asp	Thr	CGG	Asp73Thr1
CCTCTTTAAACTCCTTTAAA	TGGTATTTGGATCAAACACTATCTTGTTTGCCTCTTTAAACTCCTTTAATCTCTCCTCAGTGGCCATAATTAAAAAAGTTTCTCTTGATACACCTGTTTATGTTGGACTAG	73	81	CAGTGAAAGATAAATGATCGGTGGTATTTGGATCAAACACTATCTTGTTTGCCTCTTTAAACTCCTTTAATCTCTCCTCAGTGGCCATAATTAAAAAAGTTTCTCTTGATACACCTGTTTATGTTGGACTAGCCTCTTTAAACTCCTTTAAAGTTTTAGAGCTAGAAATAGCAAGGAATGAGCT	Asp	Thr	CGT	Asp73Thr2
TAATTATGGCCGATGAGGAA	CTGGTATTTGGATCAAACACTATCTTGTTTGCCTCTTTAAACTCCTTTAATCTCTCCTCAGTGGCCATAATTAAAAAAGTTTCTCTTGATACACCTGTTTATGTTGGACTAG	73	82	CAGTGAAAGATAAATGATCGGCTGGTATTTGGATCAAACACTATCTTGTTTGCCTCTTTAAACTCCTTTAATCTCTCCTCAGTGGCCATAATTAAAAAAGTTTCTCTTGATACACCTGTTTATGTTGGACTAGTAATTATGGCCGATGAGGAAGTTTTAGAGCTAGAAATAGCAAGTTTGTCCC	Asp	Thr	CGT	Asp73Thr3
TCCTTTAAACGTTCCTCATC	GGATCAAACACTATCTTGTTTGCCTCTTTAAACTCCTTTAAACGTTCCTCCCAAGCCATAATTAAAAAAGTTTCTCTTGATACACCTGTTTATGTTGGACTAGAAA	73	70	CAGTGAAAGATAAATGATCGGGGATCAAACACTATCTTGTTTGCCTCTTTAAACTCCTTTAAACGTTCCTCCCAAGCCATAATTAAAAAAGTTTCTCTTGATACACCTGTTTATGTTGGACTAGAAATCCTTTAAACGTTCCTCATCGTTTTAGAGCTAGAAATAGCAAGAATAACCCTGCTAA	Asp	Trp	GGC	Asp73Trp0
CTCCTTTAAACGTTCCTCAT	GGATCAAACACTATCTTGTTTGCCTCTTTAAACTCCTTTAAACGTTCCTCCCAAGCCATAATTAAAAAAGTTTCTCTTGATACACCTGTTTATGTTGGACTAGAA	73	71	CAGTGAAAGATAAATGATCGGGGATCAAACACTATCTTGTTTGCCTCTTTAAACTCCTTTAAACGTTCCTCCCAAGCCATAATTAAAAAAGTTTCTCTTGATACACCTGTTTATGTTGGACTAGAACTCCTTTAAACGTTCCTCATGTTTTAGAGCTAGAAATAGCAAGCATGACTTCTGTCGT	Asp	Trp	CGG	Asp73Trp1
CCTCTTTAAACTCCTTTAAA	TGGTATTTGGATCAAACACTATCTTGTTTGCCTCTTTAAACTCCTTTAATCTCTCCTCCCAGGCCATAATTAAAAAAGTTTCTCTTGATACACCTGTTTATGTTGGACTAG	73	81	CAGTGAAAGATAAATGATCGGTGGTATTTGGATCAAACACTATCTTGTTTGCCTCTTTAAACTCCTTTAATCTCTCCTCCCAGGCCATAATTAAAAAAGTTTCTCTTGATACACCTGTTTATGTTGGACTAGCCTCTTTAAACTCCTTTAAAGTTTTAGAGCTAGAAATAGCAAGCGAGATTTA	Asp	Trp	CGT	Asp73Trp2
TAATTATGGCCGATGAGGAA	CTGGTATTTGGATCAAACACTATCTTGTTTGCCTCTTTAAACTCCTTTAATCTCTCCTCCCAGGCCATAATTAAAAAAGTTTCTCTTGATACACCTGTTTATGTTGGACTAG	73	82	CAGTGAAAGATAAATGATCGGCTGGTATTTGGATCAAACACTATCTTGTTTGCCTCTTTAAACTCCTTTAATCTCTCCTCCCAGGCCATAATTAAAAAAGTTTCTCTTGATACACCTGTTTATGTTGGACTAGTAATTATGGCCGATGAGGAAGTTTTAGAGCTAGAAATAGCAAGGGGAGGTG	Asp	Trp	CGT	Asp73Trp3
TCCTTTAAACGTTCCTCATC	GGATCAAACACTATCTTGTTTGCCTCTTTAAACTCCTTTAAACGTTCCTCGTAAGCCATAATTAAAAAAGTTTCTCTTGATACACCTGTTTATGTTGGACTAGAAA	73	70	CAGTGAAAGATAAATGATCGGGGATCAAACACTATCTTGTTTGCCTCTTTAAACTCCTTTAAACGTTCCTCGTAAGCCATAATTAAAAAAGTTTCTCTTGATACACCTGTTTATGTTGGACTAGAAATCCTTTAAACGTTCCTCATCGTTTTAGAGCTAGAAATAGCAAGAACACCCCCCAGCG	Asp	Tyr	GGC	Asp73Tyr0
CTCCTTTAAACGTTCCTCAT	GGATCAAACACTATCTTGTTTGCCTCTTTAAACTCCTTTAAACGTTCCTCATAAGCCATAATTAAAAAAGTTTCTCTTGATACACCTGTTTATGTTGGACTAGAA	73	71	CAGTGAAAGATAAATGATCGGGGATCAAACACTATCTTGTTTGCCTCTTTAAACTCCTTTAAACGTTCCTCATAAGCCATAATTAAAAAAGTTTCTCTTGATACACCTGTTTATGTTGGACTAGAACTCCTTTAAACGTTCCTCATGTTTTAGAGCTAGAAATAGCAAGGGGTAGTAGGATAGA	Asp	Tyr	CGG	Asp73Tyr1
CCTCTTTAAACTCCTTTAAA	TGGTATTTGGATCAAACACTATCTTGTTTGCCTCTTTAAACTCCTTTAATCTCTCCTCATAGGCCATAATTAAAAAAGTTTCTCTTGATACACCTGTTTATGTTGGACTAG	73	81	CAGTGAAAGATAAATGATCGGTGGTATTTGGATCAAACACTATCTTGTTTGCCTCTTTAAACTCCTTTAATCTCTCCTCATAGGCCATAATTAAAAAAGTTTCTCTTGATACACCTGTTTATGTTGGACTAGCCTCTTTAAACTCCTTTAAAGTTTTAGAGCTAGAAATAGCAAGAATCTGAGT	Asp	Tyr	CGT	Asp73Tyr2
TAATTATGGCCGATGAGGAA	CTGGTATTTGGATCAAACACTATCTTGTTTGCCTCTTTAAACTCCTTTAATCTCTCCTCATAGGCCATAATTAAAAAAGTTTCTCTTGATACACCTGTTTATGTTGGACTAG	73	82	CAGTGAAAGATAAATGATCGGCTGGTATTTGGATCAAACACTATCTTGTTTGCCTCTTTAAACTCCTTTAATCTCTCCTCATAGGCCATAATTAAAAAAGTTTCTCTTGATACACCTGTTTATGTTGGACTAGTAATTATGGCCGATGAGGAAGTTTTAGAGCTAGAAATAGCAAGCAACTAGC	Asp	Tyr	CGT	Asp73Tyr3
TCCTTTAAACGTTCCTCATC	GGATCAAACACTATCTTGTTTGCCTCTTTAAACTCCTTTAAACGTTCCTCTACAGCCATAATTAAAAAAGTTTCTCTTGATACACCTGTTTATGTTGGACTAGAAA	73	70	CAGTGAAAGATAAATGATCGGGGATCAAACACTATCTTGTTTGCCTCTTTAAACTCCTTTAAACGTTCCTCTACAGCCATAATTAAAAAAGTTTCTCTTGATACACCTGTTTATGTTGGACTAGAAATCCTTTAAACGTTCCTCATCGTTTTAGAGCTAGAAATAGCAAGTGAATTATTGTCTG	Asp	Val	GGC	Asp73Val0
CTCCTTTAAACGTTCCTCAT	GGATCAAACACTATCTTGTTTGCCTCTTTAAACTCCTTTAAACGTTCCTCAACAGCCATAATTAAAAAAGTTTCTCTTGATACACCTGTTTATGTTGGACTAGAA	73	71	CAGTGAAAGATAAATGATCGGGGATCAAACACTATCTTGTTTGCCTCTTTAAACTCCTTTAAACGTTCCTCAACAGCCATAATTAAAAAAGTTTCTCTTGATACACCTGTTTATGTTGGACTAGAACTCCTTTAAACGTTCCTCATGTTTTAGAGCTAGAAATAGCAAGCCCGGGGCGTTGCGG	Asp	Val	CGG	Asp73Val1
CCTCTTTAAACTCCTTTAAA	TGGTATTTGGATCAAACACTATCTTGTTTGCCTCTTTAAACTCCTTTAATCTCTCCTCAACGGCCATAATTAAAAAAGTTTCTCTTGATACACCTGTTTATGTTGGACTAG	73	81	CAGTGAAAGATAAATGATCGGTGGTATTTGGATCAAACACTATCTTGTTTGCCTCTTTAAACTCCTTTAATCTCTCCTCAACGGCCATAATTAAAAAAGTTTCTCTTGATACACCTGTTTATGTTGGACTAGCCTCTTTAAACTCCTTTAAAGTTTTAGAGCTAGAAATAGCAAGCTCTTGCTT	Asp	Val	CGT	Asp73Val2
TAATTATGGCCGATGAGGAA	CTGGTATTTGGATCAAACACTATCTTGTTTGCCTCTTTAAACTCCTTTAATCTCTCCTCAACGGCCATAATTAAAAAAGTTTCTCTTGATACACCTGTTTATGTTGGACTAG	73	82	CAGTGAAAGATAAATGATCGGCTGGTATTTGGATCAAACACTATCTTGTTTGCCTCTTTAAACTCCTTTAATCTCTCCTCAACGGCCATAATTAAAAAAGTTTCTCTTGATACACCTGTTTATGTTGGACTAGTAATTATGGCCGATGAGGAAGTTTTAGAGCTAGAAATAGCAAGACTGAATA	Asp	Val	CGT	Asp73Val3
TCCTTTAAACGTTCCTCATC	TTTGGATCAAACACTATCTTGTTTGCCTCTTTAAACTCCTTTAAACGTTCAGCGTCAGCCATAATTAAAAAAGTTTCTCTTGATACACCTGTTTATGTTGGACTAGAAA	76	70	CAGTGAAAGATAAATGATCGGTTTGGATCAAACACTATCTTGTTTGCCTCTTTAAACTCCTTTAAACGTTCAGCGTCAGCCATAATTAAAAAAGTTTCTCTTGATACACCTGTTTATGTTGGACTAGAAATCCTTTAAACGTTCCTCATCGTTTTAGAGCTAGAAATAGCAAGGATGGCCGGTA	Glu	Ala	GGC	Glu76Ala0
CTCCTTTAAACGTTCCTCAT	TTTGGATCAAACACTATCTTGTTTGCCTCTTTAAACTCCTTTAAACGTTCAGCATCAGCCATAATTAAAAAAGTTTCTCTTGATACACCTGTTTATGTTGGACTAGAA	76	71	CAGTGAAAGATAAATGATCGGTTTGGATCAAACACTATCTTGTTTGCCTCTTTAAACTCCTTTAAACGTTCAGCATCAGCCATAATTAAAAAAGTTTCTCTTGATACACCTGTTTATGTTGGACTAGAACTCCTTTAAACGTTCCTCATGTTTTAGAGCTAGAAATAGCAAGAACGACTATAAC	Glu	Ala	CGG	Glu76Ala1
CGATGAGGAACGTTTAAAGG	CCATACTTGTCTGGTATTTGGATCAAACACTATCTTGTTTGCCTCTTTGAATTCCTTTAAACGTTCAGCATCGGCCATAATTAAAAAAGTTTCTCTTGATACACCTGTTTATGTTGGAC	76	92	CAGTGAAAGATAAATGATCGGCCATACTTGTCTGGTATTTGGATCAAACACTATCTTGTTTGCCTCTTTGAATTCCTTTAAACGTTCAGCATCGGCCATAATTAAAAAAGTTTCTCTTGATACACCTGTTTATGTTGGACCGATGAGGAACGTTTAAAGGGTTTTAGAGCTAGAAATAGCAAGT	Glu	Ala	AGT	Glu76Ala2
CCTCTTTAAACTCCTTTAAA	TGGTATTTGGATCAAACACTATCTTGTTTGCCTCTTTAAACTCCTTTAATCTCTCAGCATCGGCCATAATTAAAAAAGTTTCTCTTGATACACCTGTTTATGTTGGAC	76	81	CAGTGAAAGATAAATGATCGGTGGTATTTGGATCAAACACTATCTTGTTTGCCTCTTTAAACTCCTTTAATCTCTCAGCATCGGCCATAATTAAAAAAGTTTCTCTTGATACACCTGTTTATGTTGGACCCTCTTTAAACTCCTTTAAAGTTTTAGAGCTAGAAATAGCAAGGAACATTACTAT	Glu	Ala	CGT	Glu76Ala3
TCCTTTAAACGTTCCTCATC	TTTGGATCAAACACTATCTTGTTTGCCTCTTTAAACTCCTTTAAACGTTCTCTGTCAGCCATAATTAAAAAAGTTTCTCTTGATACACCTGTTTATGTTGGACTAGAAA	76	70	CAGTGAAAGATAAATGATCGGTTTGGATCAAACACTATCTTGTTTGCCTCTTTAAACTCCTTTAAACGTTCTCTGTCAGCCATAATTAAAAAAGTTTCTCTTGATACACCTGTTTATGTTGGACTAGAAATCCTTTAAACGTTCCTCATCGTTTTAGAGCTAGAAATAGCAAGTCTCGGGATAA	Glu	Arg	GGC	Glu76Arg0
CTCCTTTAAACGTTCCTCAT	TTTGGATCAAACACTATCTTGTTTGCCTCTTTAAACTCCTTTAAACGTTCTCTATCAGCCATAATTAAAAAAGTTTCTCTTGATACACCTGTTTATGTTGGACTAGAA	76	71	CAGTGAAAGATAAATGATCGGTTTGGATCAAACACTATCTTGTTTGCCTCTTTAAACTCCTTTAAACGTTCTCTATCAGCCATAATTAAAAAAGTTTCTCTTGATACACCTGTTTATGTTGGACTAGAACTCCTTTAAACGTTCCTCATGTTTTAGAGCTAGAAATAGCAAGTAGGTTATTCCC	Glu	Arg	CGG	Glu76Arg1
CGATGAGGAACGTTTAAAGG	CCATACTTGTCTGGTATTTGGATCAAACACTATCTTGTTTGCCTCTTTGAATTCCTTTAAACGTTCTCTATCGGCCATAATTAAAAAAGTTTCTCTTGATACACCTGTTTATGTTGGAC	76	92	CAGTGAAAGATAAATGATCGGCCATACTTGTCTGGTATTTGGATCAAACACTATCTTGTTTGCCTCTTTGAATTCCTTTAAACGTTCTCTATCGGCCATAATTAAAAAAGTTTCTCTTGATACACCTGTTTATGTTGGACCGATGAGGAACGTTTAAAGGGTTTTAGAGCTAGAAATAGCAAGC	Glu	Arg	AGT	Glu76Arg2
CCTCTTTAAACTCCTTTAAA	TGGTATTTGGATCAAACACTATCTTGTTTGCCTCTTTAAACTCCTTTAATCTCTCTCTATCGGCCATAATTAAAAAAGTTTCTCTTGATACACCTGTTTATGTTGGAC	76	81	CAGTGAAAGATAAATGATCGGTGGTATTTGGATCAAACACTATCTTGTTTGCCTCTTTAAACTCCTTTAATCTCTCTCTATCGGCCATAATTAAAAAAGTTTCTCTTGATACACCTGTTTATGTTGGACCCTCTTTAAACTCCTTTAAAGTTTTAGAGCTAGAAATAGCAAGTGCGGGGTTCTC	Glu	Arg	CGT	Glu76Arg3
TCCTTTAAACGTTCCTCATC	TTTGGATCAAACACTATCTTGTTTGCCTCTTTAAACTCCTTTAAACGTTCATTGTCAGCCATAATTAAAAAAGTTTCTCTTGATACACCTGTTTATGTTGGACTAGAAA	76	70	CAGTGAAAGATAAATGATCGGTTTGGATCAAACACTATCTTGTTTGCCTCTTTAAACTCCTTTAAACGTTCATTGTCAGCCATAATTAAAAAAGTTTCTCTTGATACACCTGTTTATGTTGGACTAGAAATCCTTTAAACGTTCCTCATCGTTTTAGAGCTAGAAATAGCAAGGACCTACTGAT	Glu	Asn	GGC	Glu76Asn0
CTCCTTTAAACGTTCCTCAT	TTTGGATCAAACACTATCTTGTTTGCCTCTTTAAACTCCTTTAAACGTTCATTATCAGCCATAATTAAAAAAGTTTCTCTTGATACACCTGTTTATGTTGGACTAGAA	76	71	CAGTGAAAGATAAATGATCGGTTTGGATCAAACACTATCTTGTTTGCCTCTTTAAACTCCTTTAAACGTTCATTATCAGCCATAATTAAAAAAGTTTCTCTTGATACACCTGTTTATGTTGGACTAGAACTCCTTTAAACGTTCCTCATGTTTTAGAGCTAGAAATAGCAAGACTCGACAATGG	Glu	Asn	CGG	Glu76Asn1
CGATGAGGAACGTTTAAAGG	CCATACTTGTCTGGTATTTGGATCAAACACTATCTTGTTTGCCTCTTTGAATTCCTTTAAACGTTCATTATCGGCCATAATTAAAAAAGTTTCTCTTGATACACCTGTTTATGTTGGAC	76	92	CAGTGAAAGATAAATGATCGGCCATACTTGTCTGGTATTTGGATCAAACACTATCTTGTTTGCCTCTTTGAATTCCTTTAAACGTTCATTATCGGCCATAATTAAAAAAGTTTCTCTTGATACACCTGTTTATGTTGGACCGATGAGGAACGTTTAAAGGGTTTTAGAGCTAGAAATAGCAAGA	Glu	Asn	AGT	Glu76Asn2
CCTCTTTAAACTCCTTTAAA	TGGTATTTGGATCAAACACTATCTTGTTTGCCTCTTTAAACTCCTTTAATCTCTCATTATCGGCCATAATTAAAAAAGTTTCTCTTGATACACCTGTTTATGTTGGAC	76	81	CAGTGAAAGATAAATGATCGGTGGTATTTGGATCAAACACTATCTTGTTTGCCTCTTTAAACTCCTTTAATCTCTCATTATCGGCCATAATTAAAAAAGTTTCTCTTGATACACCTGTTTATGTTGGACCCTCTTTAAACTCCTTTAAAGTTTTAGAGCTAGAAATAGCAAGTTCTAGAGGGGC	Glu	Asn	CGT	Glu76Asn3
TCCTTTAAACGTTCCTCATC	TTTGGATCAAACACTATCTTGTTTGCCTCTTTAAACTCCTTTAAACGTTCATCGTCAGCCATAATTAAAAAAGTTTCTCTTGATACACCTGTTTATGTTGGACTAGAAA	76	70	CAGTGAAAGATAAATGATCGGTTTGGATCAAACACTATCTTGTTTGCCTCTTTAAACTCCTTTAAACGTTCATCGTCAGCCATAATTAAAAAAGTTTCTCTTGATACACCTGTTTATGTTGGACTAGAAATCCTTTAAACGTTCCTCATCGTTTTAGAGCTAGAAATAGCAAGTGCACGCTTGT	Glu	Asp	GGC	Glu76Asp0
CTCCTTTAAACGTTCCTCAT	TTTGGATCAAACACTATCTTGTTTGCCTCTTTAAACTCCTTTAAACGTTCATCATCAGCCATAATTAAAAAAGTTTCTCTTGATACACCTGTTTATGTTGGACTAGAA	76	71	CAGTGAAAGATAAATGATCGGTTTGGATCAAACACTATCTTGTTTGCCTCTTTAAACTCCTTTAAACGTTCATCATCAGCCATAATTAAAAAAGTTTCTCTTGATACACCTGTTTATGTTGGACTAGAACTCCTTTAAACGTTCCTCATGTTTTAGAGCTAGAAATAGCAAGAATGATAGAAGG	Glu	Asp	CGG	Glu76Asp1
CGATGAGGAACGTTTAAAGG	CCATACTTGTCTGGTATTTGGATCAAACACTATCTTGTTTGCCTCTTTGAATTCCTTTAAACGTTCATCATCGGCCATAATTAAAAAAGTTTCTCTTGATACACCTGTTTATGTTGGAC	76	92	CAGTGAAAGATAAATGATCGGCCATACTTGTCTGGTATTTGGATCAAACACTATCTTGTTTGCCTCTTTGAATTCCTTTAAACGTTCATCATCGGCCATAATTAAAAAAGTTTCTCTTGATACACCTGTTTATGTTGGACCGATGAGGAACGTTTAAAGGGTTTTAGAGCTAGAAATAGCAAGC	Glu	Asp	AGT	Glu76Asp2
CCTCTTTAAACTCCTTTAAA	TGGTATTTGGATCAAACACTATCTTGTTTGCCTCTTTAAACTCCTTTAATCTCTCATCATCGGCCATAATTAAAAAAGTTTCTCTTGATACACCTGTTTATGTTGGAC	76	81	CAGTGAAAGATAAATGATCGGTGGTATTTGGATCAAACACTATCTTGTTTGCCTCTTTAAACTCCTTTAATCTCTCATCATCGGCCATAATTAAAAAAGTTTCTCTTGATACACCTGTTTATGTTGGACCCTCTTTAAACTCCTTTAAAGTTTTAGAGCTAGAAATAGCAAGCGCGCGTCTAAA	Glu	Asp	CGT	Glu76Asp3
TCCTTTAAACGTTCCTCATC	TTTGGATCAAACACTATCTTGTTTGCCTCTTTAAACTCCTTTAAACGTTCACAGTCAGCCATAATTAAAAAAGTTTCTCTTGATACACCTGTTTATGTTGGACTAGAAA	76	70	CAGTGAAAGATAAATGATCGGTTTGGATCAAACACTATCTTGTTTGCCTCTTTAAACTCCTTTAAACGTTCACAGTCAGCCATAATTAAAAAAGTTTCTCTTGATACACCTGTTTATGTTGGACTAGAAATCCTTTAAACGTTCCTCATCGTTTTAGAGCTAGAAATAGCAAGTTGACACTTCC	Glu	Cys	GGC	Glu76Cys0
CTCCTTTAAACGTTCCTCAT	TTTGGATCAAACACTATCTTGTTTGCCTCTTTAAACTCCTTTAAACGTTCACAATCAGCCATAATTAAAAAAGTTTCTCTTGATACACCTGTTTATGTTGGACTAGAA	76	71	CAGTGAAAGATAAATGATCGGTTTGGATCAAACACTATCTTGTTTGCCTCTTTAAACTCCTTTAAACGTTCACAATCAGCCATAATTAAAAAAGTTTCTCTTGATACACCTGTTTATGTTGGACTAGAACTCCTTTAAACGTTCCTCATGTTTTAGAGCTAGAAATAGCAAGCGAAAGACATTT	Glu	Cys	CGG	Glu76Cys1
CGATGAGGAACGTTTAAAGG	CCATACTTGTCTGGTATTTGGATCAAACACTATCTTGTTTGCCTCTTTGAATTCCTTTAAACGTTCACAATCGGCCATAATTAAAAAAGTTTCTCTTGATACACCTGTTTATGTTGGAC	76	92	CAGTGAAAGATAAATGATCGGCCATACTTGTCTGGTATTTGGATCAAACACTATCTTGTTTGCCTCTTTGAATTCCTTTAAACGTTCACAATCGGCCATAATTAAAAAAGTTTCTCTTGATACACCTGTTTATGTTGGACCGATGAGGAACGTTTAAAGGGTTTTAGAGCTAGAAATAGCAAGG	Glu	Cys	AGT	Glu76Cys2
CCTCTTTAAACTCCTTTAAA	TGGTATTTGGATCAAACACTATCTTGTTTGCCTCTTTAAACTCCTTTAATCTCTCACAATCGGCCATAATTAAAAAAGTTTCTCTTGATACACCTGTTTATGTTGGAC	76	81	CAGTGAAAGATAAATGATCGGTGGTATTTGGATCAAACACTATCTTGTTTGCCTCTTTAAACTCCTTTAATCTCTCACAATCGGCCATAATTAAAAAAGTTTCTCTTGATACACCTGTTTATGTTGGACCCTCTTTAAACTCCTTTAAAGTTTTAGAGCTAGAAATAGCAAGGGTTTGTAGTCC	Glu	Cys	CGT	Glu76Cys3
TCCTTTAAACGTTCCTCATC	TTTGGATCAAACACTATCTTGTTTGCCTCTTTAAACTCCTTTAAACGTTCTTAGTCAGCCATAATTAAAAAAGTTTCTCTTGATACACCTGTTTATGTTGGACTAGAAA	76	70	CAGTGAAAGATAAATGATCGGTTTGGATCAAACACTATCTTGTTTGCCTCTTTAAACTCCTTTAAACGTTCTTAGTCAGCCATAATTAAAAAAGTTTCTCTTGATACACCTGTTTATGTTGGACTAGAAATCCTTTAAACGTTCCTCATCGTTTTAGAGCTAGAAATAGCAAGGACTTGAGTTT	Glu	End	GGC	Glu76End0
CTCCTTTAAACGTTCCTCAT	TTTGGATCAAACACTATCTTGTTTGCCTCTTTAAACTCCTTTAAACGTTCTTAATCAGCCATAATTAAAAAAGTTTCTCTTGATACACCTGTTTATGTTGGACTAGAA	76	71	CAGTGAAAGATAAATGATCGGTTTGGATCAAACACTATCTTGTTTGCCTCTTTAAACTCCTTTAAACGTTCTTAATCAGCCATAATTAAAAAAGTTTCTCTTGATACACCTGTTTATGTTGGACTAGAACTCCTTTAAACGTTCCTCATGTTTTAGAGCTAGAAATAGCAAGAAAGGCGCGCTC	Glu	End	CGG	Glu76End1
CGATGAGGAACGTTTAAAGG	CCATACTTGTCTGGTATTTGGATCAAACACTATCTTGTTTGCCTCTTTGAATTCCTTTAAACGTTCTTAATCGGCCATAATTAAAAAAGTTTCTCTTGATACACCTGTTTATGTTGGAC	76	92	CAGTGAAAGATAAATGATCGGCCATACTTGTCTGGTATTTGGATCAAACACTATCTTGTTTGCCTCTTTGAATTCCTTTAAACGTTCTTAATCGGCCATAATTAAAAAAGTTTCTCTTGATACACCTGTTTATGTTGGACCGATGAGGAACGTTTAAAGGGTTTTAGAGCTAGAAATAGCAAGC	Glu	End	AGT	Glu76End2
CCTCTTTAAACTCCTTTAAA	TGGTATTTGGATCAAACACTATCTTGTTTGCCTCTTTAAACTCCTTTAATCTCTCTTAATCGGCCATAATTAAAAAAGTTTCTCTTGATACACCTGTTTATGTTGGAC	76	81	CAGTGAAAGATAAATGATCGGTGGTATTTGGATCAAACACTATCTTGTTTGCCTCTTTAAACTCCTTTAATCTCTCTTAATCGGCCATAATTAAAAAAGTTTCTCTTGATACACCTGTTTATGTTGGACCCTCTTTAAACTCCTTTAAAGTTTTAGAGCTAGAAATAGCAAGTGACGAGTTAGG	Glu	End	CGT	Glu76End3
TCCTTTAAACGTTCCTCATC	TTTGGATCAAACACTATCTTGTTTGCCTCTTTAAACTCCTTTAAACGTTCTTGGTCAGCCATAATTAAAAAAGTTTCTCTTGATACACCTGTTTATGTTGGACTAGAAA	76	70	CAGTGAAAGATAAATGATCGGTTTGGATCAAACACTATCTTGTTTGCCTCTTTAAACTCCTTTAAACGTTCTTGGTCAGCCATAATTAAAAAAGTTTCTCTTGATACACCTGTTTATGTTGGACTAGAAATCCTTTAAACGTTCCTCATCGTTTTAGAGCTAGAAATAGCAAGTCCGAGGTGTC	Glu	Gln	GGC	Glu76Gln0
CTCCTTTAAACGTTCCTCAT	TTTGGATCAAACACTATCTTGTTTGCCTCTTTAAACTCCTTTAAACGTTCTTGATCAGCCATAATTAAAAAAGTTTCTCTTGATACACCTGTTTATGTTGGACTAGAA	76	71	CAGTGAAAGATAAATGATCGGTTTGGATCAAACACTATCTTGTTTGCCTCTTTAAACTCCTTTAAACGTTCTTGATCAGCCATAATTAAAAAAGTTTCTCTTGATACACCTGTTTATGTTGGACTAGAACTCCTTTAAACGTTCCTCATGTTTTAGAGCTAGAAATAGCAAGCTTTCCTACGAA	Glu	Gln	CGG	Glu76Gln1
CGATGAGGAACGTTTAAAGG	CCATACTTGTCTGGTATTTGGATCAAACACTATCTTGTTTGCCTCTTTGAATTCCTTTAAACGTTCTTGATCGGCCATAATTAAAAAAGTTTCTCTTGATACACCTGTTTATGTTGGAC	76	92	CAGTGAAAGATAAATGATCGGCCATACTTGTCTGGTATTTGGATCAAACACTATCTTGTTTGCCTCTTTGAATTCCTTTAAACGTTCTTGATCGGCCATAATTAAAAAAGTTTCTCTTGATACACCTGTTTATGTTGGACCGATGAGGAACGTTTAAAGGGTTTTAGAGCTAGAAATAGCAAGC	Glu	Gln	AGT	Glu76Gln2
CCTCTTTAAACTCCTTTAAA	TGGTATTTGGATCAAACACTATCTTGTTTGCCTCTTTAAACTCCTTTAATCTCTCTTGATCGGCCATAATTAAAAAAGTTTCTCTTGATACACCTGTTTATGTTGGAC	76	81	CAGTGAAAGATAAATGATCGGTGGTATTTGGATCAAACACTATCTTGTTTGCCTCTTTAAACTCCTTTAATCTCTCTTGATCGGCCATAATTAAAAAAGTTTCTCTTGATACACCTGTTTATGTTGGACCCTCTTTAAACTCCTTTAAAGTTTTAGAGCTAGAAATAGCAAGAGCTTTTGCCGT	Glu	Gln	CGT	Glu76Gln3
TCCTTTAAACGTTCCTCATC	TTTGGATCAAACACTATCTTGTTTGCCTCTTTAAACTCCTTTAAACGTTCTTCGTCAGCCATAATTAAAAAAGTTTCTCTTGATACACCTGTTTATGTTGGACTAGAAA	76	70	CAGTGAAAGATAAATGATCGGTTTGGATCAAACACTATCTTGTTTGCCTCTTTAAACTCCTTTAAACGTTCTTCGTCAGCCATAATTAAAAAAGTTTCTCTTGATACACCTGTTTATGTTGGACTAGAAATCCTTTAAACGTTCCTCATCGTTTTAGAGCTAGAAATAGCAAGGGTATTAACCC	Glu	Glu	GGC	Glu76Glu0
CTCCTTTAAACGTTCCTCAT	TTTGGATCAAACACTATCTTGTTTGCCTCTTTAAACTCCTTTAAACGTTCTTCATCAGCCATAATTAAAAAAGTTTCTCTTGATACACCTGTTTATGTTGGACTAGAA	76	71	CAGTGAAAGATAAATGATCGGTTTGGATCAAACACTATCTTGTTTGCCTCTTTAAACTCCTTTAAACGTTCTTCATCAGCCATAATTAAAAAAGTTTCTCTTGATACACCTGTTTATGTTGGACTAGAACTCCTTTAAACGTTCCTCATGTTTTAGAGCTAGAAATAGCAAGTTGGTGATTCGC	Glu	Glu	CGG	Glu76Glu1
CGATGAGGAACGTTTAAAGG	CCATACTTGTCTGGTATTTGGATCAAACACTATCTTGTTTGCCTCTTTGAATTCCTTTAAACGTTCTTCATCGGCCATAATTAAAAAAGTTTCTCTTGATACACCTGTTTATGTTGGAC	76	92	CAGTGAAAGATAAATGATCGGCCATACTTGTCTGGTATTTGGATCAAACACTATCTTGTTTGCCTCTTTGAATTCCTTTAAACGTTCTTCATCGGCCATAATTAAAAAAGTTTCTCTTGATACACCTGTTTATGTTGGACCGATGAGGAACGTTTAAAGGGTTTTAGAGCTAGAAATAGCAAGC	Glu	Glu	AGT	Glu76Glu2
CCTCTTTAAACTCCTTTAAA	TGGTATTTGGATCAAACACTATCTTGTTTGCCTCTTTAAACTCCTTTAATCTCTCTTCATCGGCCATAATTAAAAAAGTTTCTCTTGATACACCTGTTTATGTTGGAC	76	81	CAGTGAAAGATAAATGATCGGTGGTATTTGGATCAAACACTATCTTGTTTGCCTCTTTAAACTCCTTTAATCTCTCTTCATCGGCCATAATTAAAAAAGTTTCTCTTGATACACCTGTTTATGTTGGACCCTCTTTAAACTCCTTTAAAGTTTTAGAGCTAGAAATAGCAAGCTGGGTCACTAT	Glu	Glu	CGT	Glu76Glu3
TCCTTTAAACGTTCCTCATC	TTTGGATCAAACACTATCTTGTTTGCCTCTTTAAACTCCTTTAAACGTTCACCGTCAGCCATAATTAAAAAAGTTTCTCTTGATACACCTGTTTATGTTGGACTAGAAA	76	70	CAGTGAAAGATAAATGATCGGTTTGGATCAAACACTATCTTGTTTGCCTCTTTAAACTCCTTTAAACGTTCACCGTCAGCCATAATTAAAAAAGTTTCTCTTGATACACCTGTTTATGTTGGACTAGAAATCCTTTAAACGTTCCTCATCGTTTTAGAGCTAGAAATAGCAAGTCCAATCCCAC	Glu	Gly	GGC	Glu76Gly0
CTCCTTTAAACGTTCCTCAT	TTTGGATCAAACACTATCTTGTTTGCCTCTTTAAACTCCTTTAAACGTTCACCATCAGCCATAATTAAAAAAGTTTCTCTTGATACACCTGTTTATGTTGGACTAGAA	76	71	CAGTGAAAGATAAATGATCGGTTTGGATCAAACACTATCTTGTTTGCCTCTTTAAACTCCTTTAAACGTTCACCATCAGCCATAATTAAAAAAGTTTCTCTTGATACACCTGTTTATGTTGGACTAGAACTCCTTTAAACGTTCCTCATGTTTTAGAGCTAGAAATAGCAAGGAGACTGGACCT	Glu	Gly	CGG	Glu76Gly1
CGATGAGGAACGTTTAAAGG	CCATACTTGTCTGGTATTTGGATCAAACACTATCTTGTTTGCCTCTTTGAATTCCTTTAAACGTTCACCATCGGCCATAATTAAAAAAGTTTCTCTTGATACACCTGTTTATGTTGGAC	76	92	CAGTGAAAGATAAATGATCGGCCATACTTGTCTGGTATTTGGATCAAACACTATCTTGTTTGCCTCTTTGAATTCCTTTAAACGTTCACCATCGGCCATAATTAAAAAAGTTTCTCTTGATACACCTGTTTATGTTGGACCGATGAGGAACGTTTAAAGGGTTTTAGAGCTAGAAATAGCAAGC	Glu	Gly	AGT	Glu76Gly2
CCTCTTTAAACTCCTTTAAA	TGGTATTTGGATCAAACACTATCTTGTTTGCCTCTTTAAACTCCTTTAATCTCTCACCATCGGCCATAATTAAAAAAGTTTCTCTTGATACACCTGTTTATGTTGGAC	76	81	CAGTGAAAGATAAATGATCGGTGGTATTTGGATCAAACACTATCTTGTTTGCCTCTTTAAACTCCTTTAATCTCTCACCATCGGCCATAATTAAAAAAGTTTCTCTTGATACACCTGTTTATGTTGGACCCTCTTTAAACTCCTTTAAAGTTTTAGAGCTAGAAATAGCAAGACCTATTAACCT	Glu	Gly	CGT	Glu76Gly3
TCCTTTAAACGTTCCTCATC	TTTGGATCAAACACTATCTTGTTTGCCTCTTTAAACTCCTTTAAACGTTCATGGTCAGCCATAATTAAAAAAGTTTCTCTTGATACACCTGTTTATGTTGGACTAGAAA	76	70	CAGTGAAAGATAAATGATCGGTTTGGATCAAACACTATCTTGTTTGCCTCTTTAAACTCCTTTAAACGTTCATGGTCAGCCATAATTAAAAAAGTTTCTCTTGATACACCTGTTTATGTTGGACTAGAAATCCTTTAAACGTTCCTCATCGTTTTAGAGCTAGAAATAGCAAGATGCTTATGCC	Glu	His	GGC	Glu76His0
CTCCTTTAAACGTTCCTCAT	TTTGGATCAAACACTATCTTGTTTGCCTCTTTAAACTCCTTTAAACGTTCATGATCAGCCATAATTAAAAAAGTTTCTCTTGATACACCTGTTTATGTTGGACTAGAA	76	71	CAGTGAAAGATAAATGATCGGTTTGGATCAAACACTATCTTGTTTGCCTCTTTAAACTCCTTTAAACGTTCATGATCAGCCATAATTAAAAAAGTTTCTCTTGATACACCTGTTTATGTTGGACTAGAACTCCTTTAAACGTTCCTCATGTTTTAGAGCTAGAAATAGCAAGCTCGCGCTTCAC	Glu	His	CGG	Glu76His1
CGATGAGGAACGTTTAAAGG	CCATACTTGTCTGGTATTTGGATCAAACACTATCTTGTTTGCCTCTTTGAATTCCTTTAAACGTTCATGATCGGCCATAATTAAAAAAGTTTCTCTTGATACACCTGTTTATGTTGGAC	76	92	CAGTGAAAGATAAATGATCGGCCATACTTGTCTGGTATTTGGATCAAACACTATCTTGTTTGCCTCTTTGAATTCCTTTAAACGTTCATGATCGGCCATAATTAAAAAAGTTTCTCTTGATACACCTGTTTATGTTGGACCGATGAGGAACGTTTAAAGGGTTTTAGAGCTAGAAATAGCAAGG	Glu	His	AGT	Glu76His2
CCTCTTTAAACTCCTTTAAA	TGGTATTTGGATCAAACACTATCTTGTTTGCCTCTTTAAACTCCTTTAATCTCTCATGATCGGCCATAATTAAAAAAGTTTCTCTTGATACACCTGTTTATGTTGGAC	76	81	CAGTGAAAGATAAATGATCGGTGGTATTTGGATCAAACACTATCTTGTTTGCCTCTTTAAACTCCTTTAATCTCTCATGATCGGCCATAATTAAAAAAGTTTCTCTTGATACACCTGTTTATGTTGGACCCTCTTTAAACTCCTTTAAAGTTTTAGAGCTAGAAATAGCAAGGATAGTGGTCGG	Glu	His	CGT	Glu76His3
TCCTTTAAACGTTCCTCATC	TTTGGATCAAACACTATCTTGTTTGCCTCTTTAAACTCCTTTAAACGTTCAATGTCAGCCATAATTAAAAAAGTTTCTCTTGATACACCTGTTTATGTTGGACTAGAAA	76	70	CAGTGAAAGATAAATGATCGGTTTGGATCAAACACTATCTTGTTTGCCTCTTTAAACTCCTTTAAACGTTCAATGTCAGCCATAATTAAAAAAGTTTCTCTTGATACACCTGTTTATGTTGGACTAGAAATCCTTTAAACGTTCCTCATCGTTTTAGAGCTAGAAATAGCAAGACTCTGTTAGT	Glu	Ile	GGC	Glu76Ile0
CTCCTTTAAACGTTCCTCAT	TTTGGATCAAACACTATCTTGTTTGCCTCTTTAAACTCCTTTAAACGTTCAATATCAGCCATAATTAAAAAAGTTTCTCTTGATACACCTGTTTATGTTGGACTAGAA	76	71	CAGTGAAAGATAAATGATCGGTTTGGATCAAACACTATCTTGTTTGCCTCTTTAAACTCCTTTAAACGTTCAATATCAGCCATAATTAAAAAAGTTTCTCTTGATACACCTGTTTATGTTGGACTAGAACTCCTTTAAACGTTCCTCATGTTTTAGAGCTAGAAATAGCAAGTCGACTCGTCAG	Glu	Ile	CGG	Glu76Ile1
CGATGAGGAACGTTTAAAGG	CCATACTTGTCTGGTATTTGGATCAAACACTATCTTGTTTGCCTCTTTGAATTCCTTTAAACGTTCAATATCGGCCATAATTAAAAAAGTTTCTCTTGATACACCTGTTTATGTTGGAC	76	92	CAGTGAAAGATAAATGATCGGCCATACTTGTCTGGTATTTGGATCAAACACTATCTTGTTTGCCTCTTTGAATTCCTTTAAACGTTCAATATCGGCCATAATTAAAAAAGTTTCTCTTGATACACCTGTTTATGTTGGACCGATGAGGAACGTTTAAAGGGTTTTAGAGCTAGAAATAGCAAGT	Glu	Ile	AGT	Glu76Ile2
CCTCTTTAAACTCCTTTAAA	TGGTATTTGGATCAAACACTATCTTGTTTGCCTCTTTAAACTCCTTTAATCTCTCAATATCGGCCATAATTAAAAAAGTTTCTCTTGATACACCTGTTTATGTTGGAC	76	81	CAGTGAAAGATAAATGATCGGTGGTATTTGGATCAAACACTATCTTGTTTGCCTCTTTAAACTCCTTTAATCTCTCAATATCGGCCATAATTAAAAAAGTTTCTCTTGATACACCTGTTTATGTTGGACCCTCTTTAAACTCCTTTAAAGTTTTAGAGCTAGAAATAGCAAGGTTGACAACGGT	Glu	Ile	CGT	Glu76Ile3
TCCTTTAAACGTTCCTCATC	TTTGGATCAAACACTATCTTGTTTGCCTCTTTAAACTCCTTTAAACGTTCCAAGTCAGCCATAATTAAAAAAGTTTCTCTTGATACACCTGTTTATGTTGGACTAGAAA	76	70	CAGTGAAAGATAAATGATCGGTTTGGATCAAACACTATCTTGTTTGCCTCTTTAAACTCCTTTAAACGTTCCAAGTCAGCCATAATTAAAAAAGTTTCTCTTGATACACCTGTTTATGTTGGACTAGAAATCCTTTAAACGTTCCTCATCGTTTTAGAGCTAGAAATAGCAAGGAAGACGAGGC	Glu	Leu	GGC	Glu76Leu0
CTCCTTTAAACGTTCCTCAT	TTTGGATCAAACACTATCTTGTTTGCCTCTTTAAACTCCTTTAAACGTTCCAAATCAGCCATAATTAAAAAAGTTTCTCTTGATACACCTGTTTATGTTGGACTAGAA	76	71	CAGTGAAAGATAAATGATCGGTTTGGATCAAACACTATCTTGTTTGCCTCTTTAAACTCCTTTAAACGTTCCAAATCAGCCATAATTAAAAAAGTTTCTCTTGATACACCTGTTTATGTTGGACTAGAACTCCTTTAAACGTTCCTCATGTTTTAGAGCTAGAAATAGCAAGCCTACAACCAAC	Glu	Leu	CGG	Glu76Leu1
CGATGAGGAACGTTTAAAGG	CCATACTTGTCTGGTATTTGGATCAAACACTATCTTGTTTGCCTCTTTGAATTCCTTTAAACGTTCCAAATCGGCCATAATTAAAAAAGTTTCTCTTGATACACCTGTTTATGTTGGAC	76	92	CAGTGAAAGATAAATGATCGGCCATACTTGTCTGGTATTTGGATCAAACACTATCTTGTTTGCCTCTTTGAATTCCTTTAAACGTTCCAAATCGGCCATAATTAAAAAAGTTTCTCTTGATACACCTGTTTATGTTGGACCGATGAGGAACGTTTAAAGGGTTTTAGAGCTAGAAATAGCAAGA	Glu	Leu	AGT	Glu76Leu2
CCTCTTTAAACTCCTTTAAA	TGGTATTTGGATCAAACACTATCTTGTTTGCCTCTTTAAACTCCTTTAATCTCTCCAAATCGGCCATAATTAAAAAAGTTTCTCTTGATACACCTGTTTATGTTGGAC	76	81	CAGTGAAAGATAAATGATCGGTGGTATTTGGATCAAACACTATCTTGTTTGCCTCTTTAAACTCCTTTAATCTCTCCAAATCGGCCATAATTAAAAAAGTTTCTCTTGATACACCTGTTTATGTTGGACCCTCTTTAAACTCCTTTAAAGTTTTAGAGCTAGAAATAGCAAGCGAGGATTGCAT	Glu	Leu	CGT	Glu76Leu3
TCCTTTAAACGTTCCTCATC	TTTGGATCAAACACTATCTTGTTTGCCTCTTTAAACTCCTTTAAACGTTCTTTGTCAGCCATAATTAAAAAAGTTTCTCTTGATACACCTGTTTATGTTGGACTAGAAA	76	70	CAGTGAAAGATAAATGATCGGTTTGGATCAAACACTATCTTGTTTGCCTCTTTAAACTCCTTTAAACGTTCTTTGTCAGCCATAATTAAAAAAGTTTCTCTTGATACACCTGTTTATGTTGGACTAGAAATCCTTTAAACGTTCCTCATCGTTTTAGAGCTAGAAATAGCAAGAGAAGGCTTTT	Glu	Lys	GGC	Glu76Lys0
CTCCTTTAAACGTTCCTCAT	TTTGGATCAAACACTATCTTGTTTGCCTCTTTAAACTCCTTTAAACGTTCTTTATCAGCCATAATTAAAAAAGTTTCTCTTGATACACCTGTTTATGTTGGACTAGAA	76	71	CAGTGAAAGATAAATGATCGGTTTGGATCAAACACTATCTTGTTTGCCTCTTTAAACTCCTTTAAACGTTCTTTATCAGCCATAATTAAAAAAGTTTCTCTTGATACACCTGTTTATGTTGGACTAGAACTCCTTTAAACGTTCCTCATGTTTTAGAGCTAGAAATAGCAAGGTTCTCCCTTCG	Glu	Lys	CGG	Glu76Lys1
CGATGAGGAACGTTTAAAGG	CCATACTTGTCTGGTATTTGGATCAAACACTATCTTGTTTGCCTCTTTGAATTCCTTTAAACGTTCTTTATCGGCCATAATTAAAAAAGTTTCTCTTGATACACCTGTTTATGTTGGAC	76	92	CAGTGAAAGATAAATGATCGGCCATACTTGTCTGGTATTTGGATCAAACACTATCTTGTTTGCCTCTTTGAATTCCTTTAAACGTTCTTTATCGGCCATAATTAAAAAAGTTTCTCTTGATACACCTGTTTATGTTGGACCGATGAGGAACGTTTAAAGGGTTTTAGAGCTAGAAATAGCAAGG	Glu	Lys	AGT	Glu76Lys2
CCTCTTTAAACTCCTTTAAA	TGGTATTTGGATCAAACACTATCTTGTTTGCCTCTTTAAACTCCTTTAATCTCTCTTTATCGGCCATAATTAAAAAAGTTTCTCTTGATACACCTGTTTATGTTGGAC	76	81	CAGTGAAAGATAAATGATCGGTGGTATTTGGATCAAACACTATCTTGTTTGCCTCTTTAAACTCCTTTAATCTCTCTTTATCGGCCATAATTAAAAAAGTTTCTCTTGATACACCTGTTTATGTTGGACCCTCTTTAAACTCCTTTAAAGTTTTAGAGCTAGAAATAGCAAGCCAGTTGAGGCG	Glu	Lys	CGT	Glu76Lys3
TCCTTTAAACGTTCCTCATC	TTTGGATCAAACACTATCTTGTTTGCCTCTTTAAACTCCTTTAAACGTTCCATGTCAGCCATAATTAAAAAAGTTTCTCTTGATACACCTGTTTATGTTGGACTAGAAA	76	70	CAGTGAAAGATAAATGATCGGTTTGGATCAAACACTATCTTGTTTGCCTCTTTAAACTCCTTTAAACGTTCCATGTCAGCCATAATTAAAAAAGTTTCTCTTGATACACCTGTTTATGTTGGACTAGAAATCCTTTAAACGTTCCTCATCGTTTTAGAGCTAGAAATAGCAAGGCCGGCTGATA	Glu	Met	GGC	Glu76Met0
CTCCTTTAAACGTTCCTCAT	TTTGGATCAAACACTATCTTGTTTGCCTCTTTAAACTCCTTTAAACGTTCCATATCAGCCATAATTAAAAAAGTTTCTCTTGATACACCTGTTTATGTTGGACTAGAA	76	71	CAGTGAAAGATAAATGATCGGTTTGGATCAAACACTATCTTGTTTGCCTCTTTAAACTCCTTTAAACGTTCCATATCAGCCATAATTAAAAAAGTTTCTCTTGATACACCTGTTTATGTTGGACTAGAACTCCTTTAAACGTTCCTCATGTTTTAGAGCTAGAAATAGCAAGGGCATTAGGCTG	Glu	Met	CGG	Glu76Met1
CGATGAGGAACGTTTAAAGG	CCATACTTGTCTGGTATTTGGATCAAACACTATCTTGTTTGCCTCTTTGAATTCCTTTAAACGTTCCATATCGGCCATAATTAAAAAAGTTTCTCTTGATACACCTGTTTATGTTGGAC	76	92	CAGTGAAAGATAAATGATCGGCCATACTTGTCTGGTATTTGGATCAAACACTATCTTGTTTGCCTCTTTGAATTCCTTTAAACGTTCCATATCGGCCATAATTAAAAAAGTTTCTCTTGATACACCTGTTTATGTTGGACCGATGAGGAACGTTTAAAGGGTTTTAGAGCTAGAAATAGCAAGC	Glu	Met	AGT	Glu76Met2
CCTCTTTAAACTCCTTTAAA	TGGTATTTGGATCAAACACTATCTTGTTTGCCTCTTTAAACTCCTTTAATCTCTCCATATCGGCCATAATTAAAAAAGTTTCTCTTGATACACCTGTTTATGTTGGAC	76	81	CAGTGAAAGATAAATGATCGGTGGTATTTGGATCAAACACTATCTTGTTTGCCTCTTTAAACTCCTTTAATCTCTCCATATCGGCCATAATTAAAAAAGTTTCTCTTGATACACCTGTTTATGTTGGACCCTCTTTAAACTCCTTTAAAGTTTTAGAGCTAGAAATAGCAAGAGTCTATTACTA	Glu	Met	CGT	Glu76Met3
TCCTTTAAACGTTCCTCATC	TTTGGATCAAACACTATCTTGTTTGCCTCTTTAAACTCCTTTAAACGTTCAAAGTCAGCCATAATTAAAAAAGTTTCTCTTGATACACCTGTTTATGTTGGACTAGAAA	76	70	CAGTGAAAGATAAATGATCGGTTTGGATCAAACACTATCTTGTTTGCCTCTTTAAACTCCTTTAAACGTTCAAAGTCAGCCATAATTAAAAAAGTTTCTCTTGATACACCTGTTTATGTTGGACTAGAAATCCTTTAAACGTTCCTCATCGTTTTAGAGCTAGAAATAGCAAGATAGGTAACGC	Glu	Phe	GGC	Glu76Phe0
CTCCTTTAAACGTTCCTCAT	TTTGGATCAAACACTATCTTGTTTGCCTCTTTAAACTCCTTTAAACGTTCAAAATCAGCCATAATTAAAAAAGTTTCTCTTGATACACCTGTTTATGTTGGACTAGAA	76	71	CAGTGAAAGATAAATGATCGGTTTGGATCAAACACTATCTTGTTTGCCTCTTTAAACTCCTTTAAACGTTCAAAATCAGCCATAATTAAAAAAGTTTCTCTTGATACACCTGTTTATGTTGGACTAGAACTCCTTTAAACGTTCCTCATGTTTTAGAGCTAGAAATAGCAAGCTAGAAAACGTT	Glu	Phe	CGG	Glu76Phe1
CGATGAGGAACGTTTAAAGG	CCATACTTGTCTGGTATTTGGATCAAACACTATCTTGTTTGCCTCTTTGAATTCCTTTAAACGTTCAAAATCGGCCATAATTAAAAAAGTTTCTCTTGATACACCTGTTTATGTTGGAC	76	92	CAGTGAAAGATAAATGATCGGCCATACTTGTCTGGTATTTGGATCAAACACTATCTTGTTTGCCTCTTTGAATTCCTTTAAACGTTCAAAATCGGCCATAATTAAAAAAGTTTCTCTTGATACACCTGTTTATGTTGGACCGATGAGGAACGTTTAAAGGGTTTTAGAGCTAGAAATAGCAAGT	Glu	Phe	AGT	Glu76Phe2
CCTCTTTAAACTCCTTTAAA	TGGTATTTGGATCAAACACTATCTTGTTTGCCTCTTTAAACTCCTTTAATCTCTCAAAATCGGCCATAATTAAAAAAGTTTCTCTTGATACACCTGTTTATGTTGGAC	76	81	CAGTGAAAGATAAATGATCGGTGGTATTTGGATCAAACACTATCTTGTTTGCCTCTTTAAACTCCTTTAATCTCTCAAAATCGGCCATAATTAAAAAAGTTTCTCTTGATACACCTGTTTATGTTGGACCCTCTTTAAACTCCTTTAAAGTTTTAGAGCTAGAAATAGCAAGAGAAGTCCGTTC	Glu	Phe	CGT	Glu76Phe3
TCCTTTAAACGTTCCTCATC	TTTGGATCAAACACTATCTTGTTTGCCTCTTTAAACTCCTTTAAACGTTCTGGGTCAGCCATAATTAAAAAAGTTTCTCTTGATACACCTGTTTATGTTGGACTAGAAA	76	70	CAGTGAAAGATAAATGATCGGTTTGGATCAAACACTATCTTGTTTGCCTCTTTAAACTCCTTTAAACGTTCTGGGTCAGCCATAATTAAAAAAGTTTCTCTTGATACACCTGTTTATGTTGGACTAGAAATCCTTTAAACGTTCCTCATCGTTTTAGAGCTAGAAATAGCAAGAATAGCCAAGC	Glu	Pro	GGC	Glu76Pro0
CTCCTTTAAACGTTCCTCAT	TTTGGATCAAACACTATCTTGTTTGCCTCTTTAAACTCCTTTAAACGTTCTGGATCAGCCATAATTAAAAAAGTTTCTCTTGATACACCTGTTTATGTTGGACTAGAA	76	71	CAGTGAAAGATAAATGATCGGTTTGGATCAAACACTATCTTGTTTGCCTCTTTAAACTCCTTTAAACGTTCTGGATCAGCCATAATTAAAAAAGTTTCTCTTGATACACCTGTTTATGTTGGACTAGAACTCCTTTAAACGTTCCTCATGTTTTAGAGCTAGAAATAGCAAGGGCCAATGTGTC	Glu	Pro	CGG	Glu76Pro1
CGATGAGGAACGTTTAAAGG	CCATACTTGTCTGGTATTTGGATCAAACACTATCTTGTTTGCCTCTTTGAATTCCTTTAAACGTTCTGGATCGGCCATAATTAAAAAAGTTTCTCTTGATACACCTGTTTATGTTGGAC	76	92	CAGTGAAAGATAAATGATCGGCCATACTTGTCTGGTATTTGGATCAAACACTATCTTGTTTGCCTCTTTGAATTCCTTTAAACGTTCTGGATCGGCCATAATTAAAAAAGTTTCTCTTGATACACCTGTTTATGTTGGACCGATGAGGAACGTTTAAAGGGTTTTAGAGCTAGAAATAGCAAGA	Glu	Pro	AGT	Glu76Pro2
CCTCTTTAAACTCCTTTAAA	TGGTATTTGGATCAAACACTATCTTGTTTGCCTCTTTAAACTCCTTTAATCTCTCTGGATCGGCCATAATTAAAAAAGTTTCTCTTGATACACCTGTTTATGTTGGAC	76	81	CAGTGAAAGATAAATGATCGGTGGTATTTGGATCAAACACTATCTTGTTTGCCTCTTTAAACTCCTTTAATCTCTCTGGATCGGCCATAATTAAAAAAGTTTCTCTTGATACACCTGTTTATGTTGGACCCTCTTTAAACTCCTTTAAAGTTTTAGAGCTAGAAATAGCAAGGTTATAAAAGGT	Glu	Pro	CGT	Glu76Pro3
TCCTTTAAACGTTCCTCATC	TTTGGATCAAACACTATCTTGTTTGCCTCTTTAAACTCCTTTAAACGTTCAGAGTCAGCCATAATTAAAAAAGTTTCTCTTGATACACCTGTTTATGTTGGACTAGAAA	76	70	CAGTGAAAGATAAATGATCGGTTTGGATCAAACACTATCTTGTTTGCCTCTTTAAACTCCTTTAAACGTTCAGAGTCAGCCATAATTAAAAAAGTTTCTCTTGATACACCTGTTTATGTTGGACTAGAAATCCTTTAAACGTTCCTCATCGTTTTAGAGCTAGAAATAGCAAGGTGAATACAGG	Glu	Ser	GGC	Glu76Ser0
CTCCTTTAAACGTTCCTCAT	TTTGGATCAAACACTATCTTGTTTGCCTCTTTAAACTCCTTTAAACGTTCAGAATCAGCCATAATTAAAAAAGTTTCTCTTGATACACCTGTTTATGTTGGACTAGAA	76	71	CAGTGAAAGATAAATGATCGGTTTGGATCAAACACTATCTTGTTTGCCTCTTTAAACTCCTTTAAACGTTCAGAATCAGCCATAATTAAAAAAGTTTCTCTTGATACACCTGTTTATGTTGGACTAGAACTCCTTTAAACGTTCCTCATGTTTTAGAGCTAGAAATAGCAAGCTCAATTCAATG	Glu	Ser	CGG	Glu76Ser1
CGATGAGGAACGTTTAAAGG	CCATACTTGTCTGGTATTTGGATCAAACACTATCTTGTTTGCCTCTTTGAATTCCTTTAAACGTTCAGAATCGGCCATAATTAAAAAAGTTTCTCTTGATACACCTGTTTATGTTGGAC	76	92	CAGTGAAAGATAAATGATCGGCCATACTTGTCTGGTATTTGGATCAAACACTATCTTGTTTGCCTCTTTGAATTCCTTTAAACGTTCAGAATCGGCCATAATTAAAAAAGTTTCTCTTGATACACCTGTTTATGTTGGACCGATGAGGAACGTTTAAAGGGTTTTAGAGCTAGAAATAGCAAGA	Glu	Ser	AGT	Glu76Ser2
CCTCTTTAAACTCCTTTAAA	TGGTATTTGGATCAAACACTATCTTGTTTGCCTCTTTAAACTCCTTTAATCTCTCAGAATCGGCCATAATTAAAAAAGTTTCTCTTGATACACCTGTTTATGTTGGAC	76	81	CAGTGAAAGATAAATGATCGGTGGTATTTGGATCAAACACTATCTTGTTTGCCTCTTTAAACTCCTTTAATCTCTCAGAATCGGCCATAATTAAAAAAGTTTCTCTTGATACACCTGTTTATGTTGGACCCTCTTTAAACTCCTTTAAAGTTTTAGAGCTAGAAATAGCAAGGTTCCGCCAGCT	Glu	Ser	CGT	Glu76Ser3
TCCTTTAAACGTTCCTCATC	TTTGGATCAAACACTATCTTGTTTGCCTCTTTAAACTCCTTTAAACGTTCAGTGTCAGCCATAATTAAAAAAGTTTCTCTTGATACACCTGTTTATGTTGGACTAGAAA	76	70	CAGTGAAAGATAAATGATCGGTTTGGATCAAACACTATCTTGTTTGCCTCTTTAAACTCCTTTAAACGTTCAGTGTCAGCCATAATTAAAAAAGTTTCTCTTGATACACCTGTTTATGTTGGACTAGAAATCCTTTAAACGTTCCTCATCGTTTTAGAGCTAGAAATAGCAAGGGTTGGAGCCA	Glu	Thr	GGC	Glu76Thr0
CTCCTTTAAACGTTCCTCAT	TTTGGATCAAACACTATCTTGTTTGCCTCTTTAAACTCCTTTAAACGTTCAGTATCAGCCATAATTAAAAAAGTTTCTCTTGATACACCTGTTTATGTTGGACTAGAA	76	71	CAGTGAAAGATAAATGATCGGTTTGGATCAAACACTATCTTGTTTGCCTCTTTAAACTCCTTTAAACGTTCAGTATCAGCCATAATTAAAAAAGTTTCTCTTGATACACCTGTTTATGTTGGACTAGAACTCCTTTAAACGTTCCTCATGTTTTAGAGCTAGAAATAGCAAGCGATTTGATGGC	Glu	Thr	CGG	Glu76Thr1
CGATGAGGAACGTTTAAAGG	CCATACTTGTCTGGTATTTGGATCAAACACTATCTTGTTTGCCTCTTTGAATTCCTTTAAACGTTCAGTATCGGCCATAATTAAAAAAGTTTCTCTTGATACACCTGTTTATGTTGGAC	76	92	CAGTGAAAGATAAATGATCGGCCATACTTGTCTGGTATTTGGATCAAACACTATCTTGTTTGCCTCTTTGAATTCCTTTAAACGTTCAGTATCGGCCATAATTAAAAAAGTTTCTCTTGATACACCTGTTTATGTTGGACCGATGAGGAACGTTTAAAGGGTTTTAGAGCTAGAAATAGCAAGA	Glu	Thr	AGT	Glu76Thr2
CCTCTTTAAACTCCTTTAAA	TGGTATTTGGATCAAACACTATCTTGTTTGCCTCTTTAAACTCCTTTAATCTCTCAGTATCGGCCATAATTAAAAAAGTTTCTCTTGATACACCTGTTTATGTTGGAC	76	81	CAGTGAAAGATAAATGATCGGTGGTATTTGGATCAAACACTATCTTGTTTGCCTCTTTAAACTCCTTTAATCTCTCAGTATCGGCCATAATTAAAAAAGTTTCTCTTGATACACCTGTTTATGTTGGACCCTCTTTAAACTCCTTTAAAGTTTTAGAGCTAGAAATAGCAAGCTGCTATGACTA	Glu	Thr	CGT	Glu76Thr3
TCCTTTAAACGTTCCTCATC	TTTGGATCAAACACTATCTTGTTTGCCTCTTTAAACTCCTTTAAACGTTCCCAGTCAGCCATAATTAAAAAAGTTTCTCTTGATACACCTGTTTATGTTGGACTAGAAA	76	70	CAGTGAAAGATAAATGATCGGTTTGGATCAAACACTATCTTGTTTGCCTCTTTAAACTCCTTTAAACGTTCCCAGTCAGCCATAATTAAAAAAGTTTCTCTTGATACACCTGTTTATGTTGGACTAGAAATCCTTTAAACGTTCCTCATCGTTTTAGAGCTAGAAATAGCAAGAAATTATCGTT	Glu	Trp	GGC	Glu76Trp0
CTCCTTTAAACGTTCCTCAT	TTTGGATCAAACACTATCTTGTTTGCCTCTTTAAACTCCTTTAAACGTTCCCAATCAGCCATAATTAAAAAAGTTTCTCTTGATACACCTGTTTATGTTGGACTAGAA	76	71	CAGTGAAAGATAAATGATCGGTTTGGATCAAACACTATCTTGTTTGCCTCTTTAAACTCCTTTAAACGTTCCCAATCAGCCATAATTAAAAAAGTTTCTCTTGATACACCTGTTTATGTTGGACTAGAACTCCTTTAAACGTTCCTCATGTTTTAGAGCTAGAAATAGCAAGGGAACTTATGCA	Glu	Trp	CGG	Glu76Trp1
CGATGAGGAACGTTTAAAGG	CCATACTTGTCTGGTATTTGGATCAAACACTATCTTGTTTGCCTCTTTGAATTCCTTTAAACGTTCCCAATCGGCCATAATTAAAAAAGTTTCTCTTGATACACCTGTTTATGTTGGAC	76	92	CAGTGAAAGATAAATGATCGGCCATACTTGTCTGGTATTTGGATCAAACACTATCTTGTTTGCCTCTTTGAATTCCTTTAAACGTTCCCAATCGGCCATAATTAAAAAAGTTTCTCTTGATACACCTGTTTATGTTGGACCGATGAGGAACGTTTAAAGGGTTTTAGAGCTAGAAATAGCAAGA	Glu	Trp	AGT	Glu76Trp2
CCTCTTTAAACTCCTTTAAA	TGGTATTTGGATCAAACACTATCTTGTTTGCCTCTTTAAACTCCTTTAATCTCTCCCAATCGGCCATAATTAAAAAAGTTTCTCTTGATACACCTGTTTATGTTGGAC	76	81	CAGTGAAAGATAAATGATCGGTGGTATTTGGATCAAACACTATCTTGTTTGCCTCTTTAAACTCCTTTAATCTCTCCCAATCGGCCATAATTAAAAAAGTTTCTCTTGATACACCTGTTTATGTTGGACCCTCTTTAAACTCCTTTAAAGTTTTAGAGCTAGAAATAGCAAGATCTCGCTGTCG	Glu	Trp	CGT	Glu76Trp3
TCCTTTAAACGTTCCTCATC	TTTGGATCAAACACTATCTTGTTTGCCTCTTTAAACTCCTTTAAACGTTCATAGTCAGCCATAATTAAAAAAGTTTCTCTTGATACACCTGTTTATGTTGGACTAGAAA	76	70	CAGTGAAAGATAAATGATCGGTTTGGATCAAACACTATCTTGTTTGCCTCTTTAAACTCCTTTAAACGTTCATAGTCAGCCATAATTAAAAAAGTTTCTCTTGATACACCTGTTTATGTTGGACTAGAAATCCTTTAAACGTTCCTCATCGTTTTAGAGCTAGAAATAGCAAGGTATTAGACTG	Glu	Tyr	GGC	Glu76Tyr0
CTCCTTTAAACGTTCCTCAT	TTTGGATCAAACACTATCTTGTTTGCCTCTTTAAACTCCTTTAAACGTTCATAATCAGCCATAATTAAAAAAGTTTCTCTTGATACACCTGTTTATGTTGGACTAGAA	76	71	CAGTGAAAGATAAATGATCGGTTTGGATCAAACACTATCTTGTTTGCCTCTTTAAACTCCTTTAAACGTTCATAATCAGCCATAATTAAAAAAGTTTCTCTTGATACACCTGTTTATGTTGGACTAGAACTCCTTTAAACGTTCCTCATGTTTTAGAGCTAGAAATAGCAAGATTGTGCGGCGA	Glu	Tyr	CGG	Glu76Tyr1
CGATGAGGAACGTTTAAAGG	CCATACTTGTCTGGTATTTGGATCAAACACTATCTTGTTTGCCTCTTTGAATTCCTTTAAACGTTCATAATCGGCCATAATTAAAAAAGTTTCTCTTGATACACCTGTTTATGTTGGAC	76	92	CAGTGAAAGATAAATGATCGGCCATACTTGTCTGGTATTTGGATCAAACACTATCTTGTTTGCCTCTTTGAATTCCTTTAAACGTTCATAATCGGCCATAATTAAAAAAGTTTCTCTTGATACACCTGTTTATGTTGGACCGATGAGGAACGTTTAAAGGGTTTTAGAGCTAGAAATAGCAAGA	Glu	Tyr	AGT	Glu76Tyr2
CCTCTTTAAACTCCTTTAAA	TGGTATTTGGATCAAACACTATCTTGTTTGCCTCTTTAAACTCCTTTAATCTCTCATAATCGGCCATAATTAAAAAAGTTTCTCTTGATACACCTGTTTATGTTGGAC	76	81	CAGTGAAAGATAAATGATCGGTGGTATTTGGATCAAACACTATCTTGTTTGCCTCTTTAAACTCCTTTAATCTCTCATAATCGGCCATAATTAAAAAAGTTTCTCTTGATACACCTGTTTATGTTGGACCCTCTTTAAACTCCTTTAAAGTTTTAGAGCTAGAAATAGCAAGATACCGGACGCC	Glu	Tyr	CGT	Glu76Tyr3
TCCTTTAAACGTTCCTCATC	TTTGGATCAAACACTATCTTGTTTGCCTCTTTAAACTCCTTTAAACGTTCAACGTCAGCCATAATTAAAAAAGTTTCTCTTGATACACCTGTTTATGTTGGACTAGAAA	76	70	CAGTGAAAGATAAATGATCGGTTTGGATCAAACACTATCTTGTTTGCCTCTTTAAACTCCTTTAAACGTTCAACGTCAGCCATAATTAAAAAAGTTTCTCTTGATACACCTGTTTATGTTGGACTAGAAATCCTTTAAACGTTCCTCATCGTTTTAGAGCTAGAAATAGCAAGCGTGCCACTTC	Glu	Val	GGC	Glu76Val0
CTCCTTTAAACGTTCCTCAT	TTTGGATCAAACACTATCTTGTTTGCCTCTTTAAACTCCTTTAAACGTTCAACATCAGCCATAATTAAAAAAGTTTCTCTTGATACACCTGTTTATGTTGGACTAGAA	76	71	CAGTGAAAGATAAATGATCGGTTTGGATCAAACACTATCTTGTTTGCCTCTTTAAACTCCTTTAAACGTTCAACATCAGCCATAATTAAAAAAGTTTCTCTTGATACACCTGTTTATGTTGGACTAGAACTCCTTTAAACGTTCCTCATGTTTTAGAGCTAGAAATAGCAAGTGTTTCATGTTA	Glu	Val	CGG	Glu76Val1
CGATGAGGAACGTTTAAAGG	CCATACTTGTCTGGTATTTGGATCAAACACTATCTTGTTTGCCTCTTTGAATTCCTTTAAACGTTCAACATCGGCCATAATTAAAAAAGTTTCTCTTGATACACCTGTTTATGTTGGAC	76	92	CAGTGAAAGATAAATGATCGGCCATACTTGTCTGGTATTTGGATCAAACACTATCTTGTTTGCCTCTTTGAATTCCTTTAAACGTTCAACATCGGCCATAATTAAAAAAGTTTCTCTTGATACACCTGTTTATGTTGGACCGATGAGGAACGTTTAAAGGGTTTTAGAGCTAGAAATAGCAAGC	Glu	Val	AGT	Glu76Val2
CCTCTTTAAACTCCTTTAAA	TGGTATTTGGATCAAACACTATCTTGTTTGCCTCTTTAAACTCCTTTAATCTCTCAACATCGGCCATAATTAAAAAAGTTTCTCTTGATACACCTGTTTATGTTGGAC	76	81	CAGTGAAAGATAAATGATCGGTGGTATTTGGATCAAACACTATCTTGTTTGCCTCTTTAAACTCCTTTAATCTCTCAACATCGGCCATAATTAAAAAAGTTTCTCTTGATACACCTGTTTATGTTGGACCCTCTTTAAACTCCTTTAAAGTTTTAGAGCTAGAAATAGCAAGGTACAGGTATTG	Glu	Val	CGT	Glu76Val3
CGATGAGGAACGTTTAAAGG	CCATACTTGTCTGGTATTTGGATCAAACACTATCTTGTTTGCCTCTTTGAATTCCTTTAAACGAGCCTCATCGGCCATAATTAAAAAAGTTTCTCTTGATACACCTGTTTATGTTG	79	92	CAGTGAAAGATAAATGATCGGCCATACTTGTCTGGTATTTGGATCAAACACTATCTTGTTTGCCTCTTTGAATTCCTTTAAACGAGCCTCATCGGCCATAATTAAAAAAGTTTCTCTTGATACACCTGTTTATGTTGCGATGAGGAACGTTTAAAGGGTTTTAGAGCTAGAAATAGCAAGACTG	Glu	Ala	AGT	Glu79Ala0
TCCTTTAAACGTTCCTCATC	GTATTTGGATCAAACACTATCTTGTTTGCCTCTTTAAACTCCTTTAAACGAGCCTCGTCAGCCATAATTAAAAAAGTTTCTCTTGATACACCTGTTTATGTTGGACTAGAAA	79	70	CAGTGAAAGATAAATGATCGGGTATTTGGATCAAACACTATCTTGTTTGCCTCTTTAAACTCCTTTAAACGAGCCTCGTCAGCCATAATTAAAAAAGTTTCTCTTGATACACCTGTTTATGTTGGACTAGAAATCCTTTAAACGTTCCTCATCGTTTTAGAGCTAGAAATAGCAAGTCTTCTTT	Glu	Ala	GGC	Glu79Ala1
CTCCTTTAAACGTTCCTCAT	GTATTTGGATCAAACACTATCTTGTTTGCCTCTTTAAACTCCTTTAAACGAGCCTCATCAGCCATAATTAAAAAAGTTTCTCTTGATACACCTGTTTATGTTGGACTAGAA	79	71	CAGTGAAAGATAAATGATCGGGTATTTGGATCAAACACTATCTTGTTTGCCTCTTTAAACTCCTTTAAACGAGCCTCATCAGCCATAATTAAAAAAGTTTCTCTTGATACACCTGTTTATGTTGGACTAGAACTCCTTTAAACGTTCCTCATGTTTTAGAGCTAGAAATAGCAAGGTGTCCCCG	Glu	Ala	CGG	Glu79Ala2
CCTCTTTAAACTCCTTTAAA	TGGTATTTGGATCAAACACTATCTTGTTTGCCTCTTTAAACTCCTTTAATCTTGCCTCATCGGCCATAATTAAAAAAGTTTCTCTTGATACACCTGTTTATGTTG	79	81	CAGTGAAAGATAAATGATCGGTGGTATTTGGATCAAACACTATCTTGTTTGCCTCTTTAAACTCCTTTAATCTTGCCTCATCGGCCATAATTAAAAAAGTTTCTCTTGATACACCTGTTTATGTTGCCTCTTTAAACTCCTTTAAAGTTTTAGAGCTAGAAATAGCAAGGCCTTTGGCTAGGCT	Glu	Ala	CGT	Glu79Ala3
CGATGAGGAACGTTTAAAGG	CCATACTTGTCTGGTATTTGGATCAAACACTATCTTGTTTGCCTCTTTGAATTCCTTTAAACGTCTCTCATCGGCCATAATTAAAAAAGTTTCTCTTGATACACCTGTTTATGTTG	79	92	CAGTGAAAGATAAATGATCGGCCATACTTGTCTGGTATTTGGATCAAACACTATCTTGTTTGCCTCTTTGAATTCCTTTAAACGTCTCTCATCGGCCATAATTAAAAAAGTTTCTCTTGATACACCTGTTTATGTTGCGATGAGGAACGTTTAAAGGGTTTTAGAGCTAGAAATAGCAAGCAAT	Glu	Arg	AGT	Glu79Arg0
TCCTTTAAACGTTCCTCATC	GTATTTGGATCAAACACTATCTTGTTTGCCTCTTTAAACTCCTTTAAACGTCTCTCGTCAGCCATAATTAAAAAAGTTTCTCTTGATACACCTGTTTATGTTGGACTAGAAA	79	70	CAGTGAAAGATAAATGATCGGGTATTTGGATCAAACACTATCTTGTTTGCCTCTTTAAACTCCTTTAAACGTCTCTCGTCAGCCATAATTAAAAAAGTTTCTCTTGATACACCTGTTTATGTTGGACTAGAAATCCTTTAAACGTTCCTCATCGTTTTAGAGCTAGAAATAGCAAGAACAGGCC	Glu	Arg	GGC	Glu79Arg1
CTCCTTTAAACGTTCCTCAT	GTATTTGGATCAAACACTATCTTGTTTGCCTCTTTAAACTCCTTTAAACGTCTCTCATCAGCCATAATTAAAAAAGTTTCTCTTGATACACCTGTTTATGTTGGACTAGAA	79	71	CAGTGAAAGATAAATGATCGGGTATTTGGATCAAACACTATCTTGTTTGCCTCTTTAAACTCCTTTAAACGTCTCTCATCAGCCATAATTAAAAAAGTTTCTCTTGATACACCTGTTTATGTTGGACTAGAACTCCTTTAAACGTTCCTCATGTTTTAGAGCTAGAAATAGCAAGGTCATAGCC	Glu	Arg	CGG	Glu79Arg2
CCTCTTTAAACTCCTTTAAA	TGGTATTTGGATCAAACACTATCTTGTTTGCCTCTTTAAACTCCTTTAATCTACGCTCATCGGCCATAATTAAAAAAGTTTCTCTTGATACACCTGTTTATGTTG	79	81	CAGTGAAAGATAAATGATCGGTGGTATTTGGATCAAACACTATCTTGTTTGCCTCTTTAAACTCCTTTAATCTACGCTCATCGGCCATAATTAAAAAAGTTTCTCTTGATACACCTGTTTATGTTGCCTCTTTAAACTCCTTTAAAGTTTTAGAGCTAGAAATAGCAAGTGTGCGTGTTATATC	Glu	Arg	CGT	Glu79Arg3
CGATGAGGAACGTTTAAAGG	CCATACTTGTCTGGTATTTGGATCAAACACTATCTTGTTTGCCTCTTTGAATTCCTTTAAACGATTCTCATCGGCCATAATTAAAAAAGTTTCTCTTGATACACCTGTTTATGTTG	79	92	CAGTGAAAGATAAATGATCGGCCATACTTGTCTGGTATTTGGATCAAACACTATCTTGTTTGCCTCTTTGAATTCCTTTAAACGATTCTCATCGGCCATAATTAAAAAAGTTTCTCTTGATACACCTGTTTATGTTGCGATGAGGAACGTTTAAAGGGTTTTAGAGCTAGAAATAGCAAGGTTG	Glu	Asn	AGT	Glu79Asn0
TCCTTTAAACGTTCCTCATC	GTATTTGGATCAAACACTATCTTGTTTGCCTCTTTAAACTCCTTTAAACGATTCTCGTCAGCCATAATTAAAAAAGTTTCTCTTGATACACCTGTTTATGTTGGACTAGAAA	79	70	CAGTGAAAGATAAATGATCGGGTATTTGGATCAAACACTATCTTGTTTGCCTCTTTAAACTCCTTTAAACGATTCTCGTCAGCCATAATTAAAAAAGTTTCTCTTGATACACCTGTTTATGTTGGACTAGAAATCCTTTAAACGTTCCTCATCGTTTTAGAGCTAGAAATAGCAAGCTTTGTGC	Glu	Asn	GGC	Glu79Asn1
CTCCTTTAAACGTTCCTCAT	GTATTTGGATCAAACACTATCTTGTTTGCCTCTTTAAACTCCTTTAAACGATTCTCATCAGCCATAATTAAAAAAGTTTCTCTTGATACACCTGTTTATGTTGGACTAGAA	79	71	CAGTGAAAGATAAATGATCGGGTATTTGGATCAAACACTATCTTGTTTGCCTCTTTAAACTCCTTTAAACGATTCTCATCAGCCATAATTAAAAAAGTTTCTCTTGATACACCTGTTTATGTTGGACTAGAACTCCTTTAAACGTTCCTCATGTTTTAGAGCTAGAAATAGCAAGAACATATTC	Glu	Asn	CGG	Glu79Asn2
CCTCTTTAAACTCCTTTAAA	TGGTATTTGGATCAAACACTATCTTGTTTGCCTCTTTAAACTCCTTTAATCTGTTCTCATCGGCCATAATTAAAAAAGTTTCTCTTGATACACCTGTTTATGTTG	79	81	CAGTGAAAGATAAATGATCGGTGGTATTTGGATCAAACACTATCTTGTTTGCCTCTTTAAACTCCTTTAATCTGTTCTCATCGGCCATAATTAAAAAAGTTTCTCTTGATACACCTGTTTATGTTGCCTCTTTAAACTCCTTTAAAGTTTTAGAGCTAGAAATAGCAAGAGCTGCCTAAACAAA	Glu	Asn	CGT	Glu79Asn3
CGATGAGGAACGTTTAAAGG	CCATACTTGTCTGGTATTTGGATCAAACACTATCTTGTTTGCCTCTTTGAATTCCTTTAAACGATCCTCATCGGCCATAATTAAAAAAGTTTCTCTTGATACACCTGTTTATGTTG	79	92	CAGTGAAAGATAAATGATCGGCCATACTTGTCTGGTATTTGGATCAAACACTATCTTGTTTGCCTCTTTGAATTCCTTTAAACGATCCTCATCGGCCATAATTAAAAAAGTTTCTCTTGATACACCTGTTTATGTTGCGATGAGGAACGTTTAAAGGGTTTTAGAGCTAGAAATAGCAAGTGCC	Glu	Asp	AGT	Glu79Asp0
TCCTTTAAACGTTCCTCATC	GTATTTGGATCAAACACTATCTTGTTTGCCTCTTTAAACTCCTTTAAACGATCCTCGTCAGCCATAATTAAAAAAGTTTCTCTTGATACACCTGTTTATGTTGGACTAGAAA	79	70	CAGTGAAAGATAAATGATCGGGTATTTGGATCAAACACTATCTTGTTTGCCTCTTTAAACTCCTTTAAACGATCCTCGTCAGCCATAATTAAAAAAGTTTCTCTTGATACACCTGTTTATGTTGGACTAGAAATCCTTTAAACGTTCCTCATCGTTTTAGAGCTAGAAATAGCAAGTCCCGACC	Glu	Asp	GGC	Glu79Asp1
CTCCTTTAAACGTTCCTCAT	GTATTTGGATCAAACACTATCTTGTTTGCCTCTTTAAACTCCTTTAAACGATCCTCATCAGCCATAATTAAAAAAGTTTCTCTTGATACACCTGTTTATGTTGGACTAGAA	79	71	CAGTGAAAGATAAATGATCGGGTATTTGGATCAAACACTATCTTGTTTGCCTCTTTAAACTCCTTTAAACGATCCTCATCAGCCATAATTAAAAAAGTTTCTCTTGATACACCTGTTTATGTTGGACTAGAACTCCTTTAAACGTTCCTCATGTTTTAGAGCTAGAAATAGCAAGGAGTTCAAC	Glu	Asp	CGG	Glu79Asp2
CCTCTTTAAACTCCTTTAAA	TGGTATTTGGATCAAACACTATCTTGTTTGCCTCTTTAAACTCCTTTAATCTGTCCTCATCGGCCATAATTAAAAAAGTTTCTCTTGATACACCTGTTTATGTTG	79	81	CAGTGAAAGATAAATGATCGGTGGTATTTGGATCAAACACTATCTTGTTTGCCTCTTTAAACTCCTTTAATCTGTCCTCATCGGCCATAATTAAAAAAGTTTCTCTTGATACACCTGTTTATGTTGCCTCTTTAAACTCCTTTAAAGTTTTAGAGCTAGAAATAGCAAGATAAATTGCCAGCAA	Glu	Asp	CGT	Glu79Asp3
CGATGAGGAACGTTTAAAGG	CCATACTTGTCTGGTATTTGGATCAAACACTATCTTGTTTGCCTCTTTGAATTCCTTTAAACGACACTCATCGGCCATAATTAAAAAAGTTTCTCTTGATACACCTGTTTATGTTG	79	92	CAGTGAAAGATAAATGATCGGCCATACTTGTCTGGTATTTGGATCAAACACTATCTTGTTTGCCTCTTTGAATTCCTTTAAACGACACTCATCGGCCATAATTAAAAAAGTTTCTCTTGATACACCTGTTTATGTTGCGATGAGGAACGTTTAAAGGGTTTTAGAGCTAGAAATAGCAAGTCAG	Glu	Cys	AGT	Glu79Cys0
TCCTTTAAACGTTCCTCATC	GTATTTGGATCAAACACTATCTTGTTTGCCTCTTTAAACTCCTTTAAACGACACTCGTCAGCCATAATTAAAAAAGTTTCTCTTGATACACCTGTTTATGTTGGACTAGAAA	79	70	CAGTGAAAGATAAATGATCGGGTATTTGGATCAAACACTATCTTGTTTGCCTCTTTAAACTCCTTTAAACGACACTCGTCAGCCATAATTAAAAAAGTTTCTCTTGATACACCTGTTTATGTTGGACTAGAAATCCTTTAAACGTTCCTCATCGTTTTAGAGCTAGAAATAGCAAGCTATCTTA	Glu	Cys	GGC	Glu79Cys1
CTCCTTTAAACGTTCCTCAT	GTATTTGGATCAAACACTATCTTGTTTGCCTCTTTAAACTCCTTTAAACGACACTCATCAGCCATAATTAAAAAAGTTTCTCTTGATACACCTGTTTATGTTGGACTAGAA	79	71	CAGTGAAAGATAAATGATCGGGTATTTGGATCAAACACTATCTTGTTTGCCTCTTTAAACTCCTTTAAACGACACTCATCAGCCATAATTAAAAAAGTTTCTCTTGATACACCTGTTTATGTTGGACTAGAACTCCTTTAAACGTTCCTCATGTTTTAGAGCTAGAAATAGCAAGCCGCAGCAC	Glu	Cys	CGG	Glu79Cys2
CCTCTTTAAACTCCTTTAAA	TGGTATTTGGATCAAACACTATCTTGTTTGCCTCTTTAAACTCCTTTAATCTGCACTCATCGGCCATAATTAAAAAAGTTTCTCTTGATACACCTGTTTATGTTG	79	81	CAGTGAAAGATAAATGATCGGTGGTATTTGGATCAAACACTATCTTGTTTGCCTCTTTAAACTCCTTTAATCTGCACTCATCGGCCATAATTAAAAAAGTTTCTCTTGATACACCTGTTTATGTTGCCTCTTTAAACTCCTTTAAAGTTTTAGAGCTAGAAATAGCAAGTGCACGAGGCTATAA	Glu	Cys	CGT	Glu79Cys3
CGATGAGGAACGTTTAAAGG	CCATACTTGTCTGGTATTTGGATCAAACACTATCTTGTTTGCCTCTTTGAATTCCTTTAAACGTTACTCATCGGCCATAATTAAAAAAGTTTCTCTTGATACACCTGTTTATGTTG	79	92	CAGTGAAAGATAAATGATCGGCCATACTTGTCTGGTATTTGGATCAAACACTATCTTGTTTGCCTCTTTGAATTCCTTTAAACGTTACTCATCGGCCATAATTAAAAAAGTTTCTCTTGATACACCTGTTTATGTTGCGATGAGGAACGTTTAAAGGGTTTTAGAGCTAGAAATAGCAAGTTGT	Glu	End	AGT	Glu79End0
TCCTTTAAACGTTCCTCATC	GTATTTGGATCAAACACTATCTTGTTTGCCTCTTTAAACTCCTTTAAACGTTACTCGTCAGCCATAATTAAAAAAGTTTCTCTTGATACACCTGTTTATGTTGGACTAGAAA	79	70	CAGTGAAAGATAAATGATCGGGTATTTGGATCAAACACTATCTTGTTTGCCTCTTTAAACTCCTTTAAACGTTACTCGTCAGCCATAATTAAAAAAGTTTCTCTTGATACACCTGTTTATGTTGGACTAGAAATCCTTTAAACGTTCCTCATCGTTTTAGAGCTAGAAATAGCAAGACTATATG	Glu	End	GGC	Glu79End1
CTCCTTTAAACGTTCCTCAT	GTATTTGGATCAAACACTATCTTGTTTGCCTCTTTAAACTCCTTTAAACGTTACTCATCAGCCATAATTAAAAAAGTTTCTCTTGATACACCTGTTTATGTTGGACTAGAA	79	71	CAGTGAAAGATAAATGATCGGGTATTTGGATCAAACACTATCTTGTTTGCCTCTTTAAACTCCTTTAAACGTTACTCATCAGCCATAATTAAAAAAGTTTCTCTTGATACACCTGTTTATGTTGGACTAGAACTCCTTTAAACGTTCCTCATGTTTTAGAGCTAGAAATAGCAAGGTTTATTAA	Glu	End	CGG	Glu79End2
CCTCTTTAAACTCCTTTAAA	TGGTATTTGGATCAAACACTATCTTGTTTGCCTCTTTAAACTCCTTTAATCTTCACTCATCGGCCATAATTAAAAAAGTTTCTCTTGATACACCTGTTTATGTTG	79	81	CAGTGAAAGATAAATGATCGGTGGTATTTGGATCAAACACTATCTTGTTTGCCTCTTTAAACTCCTTTAATCTTCACTCATCGGCCATAATTAAAAAAGTTTCTCTTGATACACCTGTTTATGTTGCCTCTTTAAACTCCTTTAAAGTTTTAGAGCTAGAAATAGCAAGCCTCTCGTGACCAAA	Glu	End	CGT	Glu79End3
CGATGAGGAACGTTTAAAGG	CCATACTTGTCTGGTATTTGGATCAAACACTATCTTGTTTGCCTCTTTGAATTCCTTTAAACGTTGCTCATCGGCCATAATTAAAAAAGTTTCTCTTGATACACCTGTTTATGTTG	79	92	CAGTGAAAGATAAATGATCGGCCATACTTGTCTGGTATTTGGATCAAACACTATCTTGTTTGCCTCTTTGAATTCCTTTAAACGTTGCTCATCGGCCATAATTAAAAAAGTTTCTCTTGATACACCTGTTTATGTTGCGATGAGGAACGTTTAAAGGGTTTTAGAGCTAGAAATAGCAAGACAT	Glu	Gln	AGT	Glu79Gln0
TCCTTTAAACGTTCCTCATC	GTATTTGGATCAAACACTATCTTGTTTGCCTCTTTAAACTCCTTTAAACGTTGCTCGTCAGCCATAATTAAAAAAGTTTCTCTTGATACACCTGTTTATGTTGGACTAGAAA	79	70	CAGTGAAAGATAAATGATCGGGTATTTGGATCAAACACTATCTTGTTTGCCTCTTTAAACTCCTTTAAACGTTGCTCGTCAGCCATAATTAAAAAAGTTTCTCTTGATACACCTGTTTATGTTGGACTAGAAATCCTTTAAACGTTCCTCATCGTTTTAGAGCTAGAAATAGCAAGCTCAAATG	Glu	Gln	GGC	Glu79Gln1
CTCCTTTAAACGTTCCTCAT	GTATTTGGATCAAACACTATCTTGTTTGCCTCTTTAAACTCCTTTAAACGTTGCTCATCAGCCATAATTAAAAAAGTTTCTCTTGATACACCTGTTTATGTTGGACTAGAA	79	71	CAGTGAAAGATAAATGATCGGGTATTTGGATCAAACACTATCTTGTTTGCCTCTTTAAACTCCTTTAAACGTTGCTCATCAGCCATAATTAAAAAAGTTTCTCTTGATACACCTGTTTATGTTGGACTAGAACTCCTTTAAACGTTCCTCATGTTTTAGAGCTAGAAATAGCAAGTGACCCCTG	Glu	Gln	CGG	Glu79Gln2
CCTCTTTAAACTCCTTTAAA	TGGTATTTGGATCAAACACTATCTTGTTTGCCTCTTTAAACTCCTTTAATCTCTGCTCATCGGCCATAATTAAAAAAGTTTCTCTTGATACACCTGTTTATGTTG	79	81	CAGTGAAAGATAAATGATCGGTGGTATTTGGATCAAACACTATCTTGTTTGCCTCTTTAAACTCCTTTAATCTCTGCTCATCGGCCATAATTAAAAAAGTTTCTCTTGATACACCTGTTTATGTTGCCTCTTTAAACTCCTTTAAAGTTTTAGAGCTAGAAATAGCAAGCGCTGACGACCCTTC	Glu	Gln	CGT	Glu79Gln3
CGATGAGGAACGTTTAAAGG	CCATACTTGTCTGGTATTTGGATCAAACACTATCTTGTTTGCCTCTTTGAATTCCTTTAAACGTTCCTCATCGGCCATAATTAAAAAAGTTTCTCTTGATACACCTGTTTATGTTG	79	92	CAGTGAAAGATAAATGATCGGCCATACTTGTCTGGTATTTGGATCAAACACTATCTTGTTTGCCTCTTTGAATTCCTTTAAACGTTCCTCATCGGCCATAATTAAAAAAGTTTCTCTTGATACACCTGTTTATGTTGCGATGAGGAACGTTTAAAGGGTTTTAGAGCTAGAAATAGCAAGGCAT	Glu	Glu	AGT	Glu79Glu0
TCCTTTAAACGTTCCTCATC	GTATTTGGATCAAACACTATCTTGTTTGCCTCTTTAAACTCCTTTAAACGTTCCTCGTCAGCCATAATTAAAAAAGTTTCTCTTGATACACCTGTTTATGTTGGACTAGAAA	79	70	CAGTGAAAGATAAATGATCGGGTATTTGGATCAAACACTATCTTGTTTGCCTCTTTAAACTCCTTTAAACGTTCCTCGTCAGCCATAATTAAAAAAGTTTCTCTTGATACACCTGTTTATGTTGGACTAGAAATCCTTTAAACGTTCCTCATCGTTTTAGAGCTAGAAATAGCAAGAGCTGCAT	Glu	Glu	GGC	Glu79Glu1
CTCCTTTAAACGTTCCTCAT	GTATTTGGATCAAACACTATCTTGTTTGCCTCTTTAAACTCCTTTAAACGTTCCTCATCAGCCATAATTAAAAAAGTTTCTCTTGATACACCTGTTTATGTTGGACTAGAA	79	71	CAGTGAAAGATAAATGATCGGGTATTTGGATCAAACACTATCTTGTTTGCCTCTTTAAACTCCTTTAAACGTTCCTCATCAGCCATAATTAAAAAAGTTTCTCTTGATACACCTGTTTATGTTGGACTAGAACTCCTTTAAACGTTCCTCATGTTTTAGAGCTAGAAATAGCAAGGGCGACCCC	Glu	Glu	CGG	Glu79Glu2
CCTCTTTAAACTCCTTTAAA	TGGTATTTGGATCAAACACTATCTTGTTTGCCTCTTTAAACTCCTTTAATCTCTCCTCATCGGCCATAATTAAAAAAGTTTCTCTTGATACACCTGTTTATGTTG	79	81	CAGTGAAAGATAAATGATCGGTGGTATTTGGATCAAACACTATCTTGTTTGCCTCTTTAAACTCCTTTAATCTCTCCTCATCGGCCATAATTAAAAAAGTTTCTCTTGATACACCTGTTTATGTTGCCTCTTTAAACTCCTTTAAAGTTTTAGAGCTAGAAATAGCAAGCGAATCTGCGCAAAA	Glu	Glu	CGT	Glu79Glu3
CGATGAGGAACGTTTAAAGG	CCATACTTGTCTGGTATTTGGATCAAACACTATCTTGTTTGCCTCTTTGAATTCCTTTAAACGACCCTCATCGGCCATAATTAAAAAAGTTTCTCTTGATACACCTGTTTATGTTG	79	92	CAGTGAAAGATAAATGATCGGCCATACTTGTCTGGTATTTGGATCAAACACTATCTTGTTTGCCTCTTTGAATTCCTTTAAACGACCCTCATCGGCCATAATTAAAAAAGTTTCTCTTGATACACCTGTTTATGTTGCGATGAGGAACGTTTAAAGGGTTTTAGAGCTAGAAATAGCAAGCCCA	Glu	Gly	AGT	Glu79Gly0
TCCTTTAAACGTTCCTCATC	GTATTTGGATCAAACACTATCTTGTTTGCCTCTTTAAACTCCTTTAAACGACCCTCGTCAGCCATAATTAAAAAAGTTTCTCTTGATACACCTGTTTATGTTGGACTAGAAA	79	70	CAGTGAAAGATAAATGATCGGGTATTTGGATCAAACACTATCTTGTTTGCCTCTTTAAACTCCTTTAAACGACCCTCGTCAGCCATAATTAAAAAAGTTTCTCTTGATACACCTGTTTATGTTGGACTAGAAATCCTTTAAACGTTCCTCATCGTTTTAGAGCTAGAAATAGCAAGGAGTTGGG	Glu	Gly	GGC	Glu79Gly1
CTCCTTTAAACGTTCCTCAT	GTATTTGGATCAAACACTATCTTGTTTGCCTCTTTAAACTCCTTTAAACGACCCTCATCAGCCATAATTAAAAAAGTTTCTCTTGATACACCTGTTTATGTTGGACTAGAA	79	71	CAGTGAAAGATAAATGATCGGGTATTTGGATCAAACACTATCTTGTTTGCCTCTTTAAACTCCTTTAAACGACCCTCATCAGCCATAATTAAAAAAGTTTCTCTTGATACACCTGTTTATGTTGGACTAGAACTCCTTTAAACGTTCCTCATGTTTTAGAGCTAGAAATAGCAAGTTACCATAT	Glu	Gly	CGG	Glu79Gly2
CCTCTTTAAACTCCTTTAAA	TGGTATTTGGATCAAACACTATCTTGTTTGCCTCTTTAAACTCCTTTAATCTTCCCTCATCGGCCATAATTAAAAAAGTTTCTCTTGATACACCTGTTTATGTTG	79	81	CAGTGAAAGATAAATGATCGGTGGTATTTGGATCAAACACTATCTTGTTTGCCTCTTTAAACTCCTTTAATCTTCCCTCATCGGCCATAATTAAAAAAGTTTCTCTTGATACACCTGTTTATGTTGCCTCTTTAAACTCCTTTAAAGTTTTAGAGCTAGAAATAGCAAGATGTGTCTATTTCCA	Glu	Gly	CGT	Glu79Gly3
CGATGAGGAACGTTTAAAGG	CCATACTTGTCTGGTATTTGGATCAAACACTATCTTGTTTGCCTCTTTGAATTCCTTTAAACGATGCTCATCGGCCATAATTAAAAAAGTTTCTCTTGATACACCTGTTTATGTTG	79	92	CAGTGAAAGATAAATGATCGGCCATACTTGTCTGGTATTTGGATCAAACACTATCTTGTTTGCCTCTTTGAATTCCTTTAAACGATGCTCATCGGCCATAATTAAAAAAGTTTCTCTTGATACACCTGTTTATGTTGCGATGAGGAACGTTTAAAGGGTTTTAGAGCTAGAAATAGCAAGATTA	Glu	His	AGT	Glu79His0
TCCTTTAAACGTTCCTCATC	GTATTTGGATCAAACACTATCTTGTTTGCCTCTTTAAACTCCTTTAAACGATGCTCGTCAGCCATAATTAAAAAAGTTTCTCTTGATACACCTGTTTATGTTGGACTAGAAA	79	70	CAGTGAAAGATAAATGATCGGGTATTTGGATCAAACACTATCTTGTTTGCCTCTTTAAACTCCTTTAAACGATGCTCGTCAGCCATAATTAAAAAAGTTTCTCTTGATACACCTGTTTATGTTGGACTAGAAATCCTTTAAACGTTCCTCATCGTTTTAGAGCTAGAAATAGCAAGATTTAATA	Glu	His	GGC	Glu79His1
CTCCTTTAAACGTTCCTCAT	GTATTTGGATCAAACACTATCTTGTTTGCCTCTTTAAACTCCTTTAAACGATGCTCATCAGCCATAATTAAAAAAGTTTCTCTTGATACACCTGTTTATGTTGGACTAGAA	79	71	CAGTGAAAGATAAATGATCGGGTATTTGGATCAAACACTATCTTGTTTGCCTCTTTAAACTCCTTTAAACGATGCTCATCAGCCATAATTAAAAAAGTTTCTCTTGATACACCTGTTTATGTTGGACTAGAACTCCTTTAAACGTTCCTCATGTTTTAGAGCTAGAAATAGCAAGTGATAACTT	Glu	His	CGG	Glu79His2
CCTCTTTAAACTCCTTTAAA	TGGTATTTGGATCAAACACTATCTTGTTTGCCTCTTTAAACTCCTTTAATCTGTGCTCATCGGCCATAATTAAAAAAGTTTCTCTTGATACACCTGTTTATGTTG	79	81	CAGTGAAAGATAAATGATCGGTGGTATTTGGATCAAACACTATCTTGTTTGCCTCTTTAAACTCCTTTAATCTGTGCTCATCGGCCATAATTAAAAAAGTTTCTCTTGATACACCTGTTTATGTTGCCTCTTTAAACTCCTTTAAAGTTTTAGAGCTAGAAATAGCAAGCGGCCTCTACCTTTC	Glu	His	CGT	Glu79His3
CGATGAGGAACGTTTAAAGG	CCATACTTGTCTGGTATTTGGATCAAACACTATCTTGTTTGCCTCTTTGAATTCCTTTAAACGAATCTCATCGGCCATAATTAAAAAAGTTTCTCTTGATACACCTGTTTATGTTG	79	92	CAGTGAAAGATAAATGATCGGCCATACTTGTCTGGTATTTGGATCAAACACTATCTTGTTTGCCTCTTTGAATTCCTTTAAACGAATCTCATCGGCCATAATTAAAAAAGTTTCTCTTGATACACCTGTTTATGTTGCGATGAGGAACGTTTAAAGGGTTTTAGAGCTAGAAATAGCAAGCTGA	Glu	Ile	AGT	Glu79Ile0
TCCTTTAAACGTTCCTCATC	GTATTTGGATCAAACACTATCTTGTTTGCCTCTTTAAACTCCTTTAAACGAATCTCGTCAGCCATAATTAAAAAAGTTTCTCTTGATACACCTGTTTATGTTGGACTAGAAA	79	70	CAGTGAAAGATAAATGATCGGGTATTTGGATCAAACACTATCTTGTTTGCCTCTTTAAACTCCTTTAAACGAATCTCGTCAGCCATAATTAAAAAAGTTTCTCTTGATACACCTGTTTATGTTGGACTAGAAATCCTTTAAACGTTCCTCATCGTTTTAGAGCTAGAAATAGCAAGTAAAAGTA	Glu	Ile	GGC	Glu79Ile1
CTCCTTTAAACGTTCCTCAT	GTATTTGGATCAAACACTATCTTGTTTGCCTCTTTAAACTCCTTTAAACGAATCTCATCAGCCATAATTAAAAAAGTTTCTCTTGATACACCTGTTTATGTTGGACTAGAA	79	71	CAGTGAAAGATAAATGATCGGGTATTTGGATCAAACACTATCTTGTTTGCCTCTTTAAACTCCTTTAAACGAATCTCATCAGCCATAATTAAAAAAGTTTCTCTTGATACACCTGTTTATGTTGGACTAGAACTCCTTTAAACGTTCCTCATGTTTTAGAGCTAGAAATAGCAAGTTGAAATTC	Glu	Ile	CGG	Glu79Ile2
CCTCTTTAAACTCCTTTAAA	TGGTATTTGGATCAAACACTATCTTGTTTGCCTCTTTAAACTCCTTTAATCTTATCTCATCGGCCATAATTAAAAAAGTTTCTCTTGATACACCTGTTTATGTTG	79	81	CAGTGAAAGATAAATGATCGGTGGTATTTGGATCAAACACTATCTTGTTTGCCTCTTTAAACTCCTTTAATCTTATCTCATCGGCCATAATTAAAAAAGTTTCTCTTGATACACCTGTTTATGTTGCCTCTTTAAACTCCTTTAAAGTTTTAGAGCTAGAAATAGCAAGCGGACCGACAGCATT	Glu	Ile	CGT	Glu79Ile3
CGATGAGGAACGTTTAAAGG	CCATACTTGTCTGGTATTTGGATCAAACACTATCTTGTTTGCCTCTTTGAATTCCTTTAAACGCAACTCATCGGCCATAATTAAAAAAGTTTCTCTTGATACACCTGTTTATGTTG	79	92	CAGTGAAAGATAAATGATCGGCCATACTTGTCTGGTATTTGGATCAAACACTATCTTGTTTGCCTCTTTGAATTCCTTTAAACGCAACTCATCGGCCATAATTAAAAAAGTTTCTCTTGATACACCTGTTTATGTTGCGATGAGGAACGTTTAAAGGGTTTTAGAGCTAGAAATAGCAAGACTG	Glu	Leu	AGT	Glu79Leu0
TCCTTTAAACGTTCCTCATC	GTATTTGGATCAAACACTATCTTGTTTGCCTCTTTAAACTCCTTTAAACGCAACTCGTCAGCCATAATTAAAAAAGTTTCTCTTGATACACCTGTTTATGTTGGACTAGAAA	79	70	CAGTGAAAGATAAATGATCGGGTATTTGGATCAAACACTATCTTGTTTGCCTCTTTAAACTCCTTTAAACGCAACTCGTCAGCCATAATTAAAAAAGTTTCTCTTGATACACCTGTTTATGTTGGACTAGAAATCCTTTAAACGTTCCTCATCGTTTTAGAGCTAGAAATAGCAAGATCTAAGC	Glu	Leu	GGC	Glu79Leu1
CTCCTTTAAACGTTCCTCAT	GTATTTGGATCAAACACTATCTTGTTTGCCTCTTTAAACTCCTTTAAACGCAACTCATCAGCCATAATTAAAAAAGTTTCTCTTGATACACCTGTTTATGTTGGACTAGAA	79	71	CAGTGAAAGATAAATGATCGGGTATTTGGATCAAACACTATCTTGTTTGCCTCTTTAAACTCCTTTAAACGCAACTCATCAGCCATAATTAAAAAAGTTTCTCTTGATACACCTGTTTATGTTGGACTAGAACTCCTTTAAACGTTCCTCATGTTTTAGAGCTAGAAATAGCAAGCTGGGTCCT	Glu	Leu	CGG	Glu79Leu2
CCTCTTTAAACTCCTTTAAA	TGGTATTTGGATCAAACACTATCTTGTTTGCCTCTTTAAACTCCTTTAATCTTAGCTCATCGGCCATAATTAAAAAAGTTTCTCTTGATACACCTGTTTATGTTG	79	81	CAGTGAAAGATAAATGATCGGTGGTATTTGGATCAAACACTATCTTGTTTGCCTCTTTAAACTCCTTTAATCTTAGCTCATCGGCCATAATTAAAAAAGTTTCTCTTGATACACCTGTTTATGTTGCCTCTTTAAACTCCTTTAAAGTTTTAGAGCTAGAAATAGCAAGCAAGAAAAATGATTA	Glu	Leu	CGT	Glu79Leu3
CGATGAGGAACGTTTAAAGG	CCATACTTGTCTGGTATTTGGATCAAACACTATCTTGTTTGCCTCTTTGAATTCCTTTAAACGTTTCTCATCGGCCATAATTAAAAAAGTTTCTCTTGATACACCTGTTTATGTTG	79	92	CAGTGAAAGATAAATGATCGGCCATACTTGTCTGGTATTTGGATCAAACACTATCTTGTTTGCCTCTTTGAATTCCTTTAAACGTTTCTCATCGGCCATAATTAAAAAAGTTTCTCTTGATACACCTGTTTATGTTGCGATGAGGAACGTTTAAAGGGTTTTAGAGCTAGAAATAGCAAGACAG	Glu	Lys	AGT	Glu79Lys0
TCCTTTAAACGTTCCTCATC	GTATTTGGATCAAACACTATCTTGTTTGCCTCTTTAAACTCCTTTAAACGTTTCTCGTCAGCCATAATTAAAAAAGTTTCTCTTGATACACCTGTTTATGTTGGACTAGAAA	79	70	CAGTGAAAGATAAATGATCGGGTATTTGGATCAAACACTATCTTGTTTGCCTCTTTAAACTCCTTTAAACGTTTCTCGTCAGCCATAATTAAAAAAGTTTCTCTTGATACACCTGTTTATGTTGGACTAGAAATCCTTTAAACGTTCCTCATCGTTTTAGAGCTAGAAATAGCAAGGTGTAGCC	Glu	Lys	GGC	Glu79Lys1
CTCCTTTAAACGTTCCTCAT	GTATTTGGATCAAACACTATCTTGTTTGCCTCTTTAAACTCCTTTAAACGTTTCTCATCAGCCATAATTAAAAAAGTTTCTCTTGATACACCTGTTTATGTTGGACTAGAA	79	71	CAGTGAAAGATAAATGATCGGGTATTTGGATCAAACACTATCTTGTTTGCCTCTTTAAACTCCTTTAAACGTTTCTCATCAGCCATAATTAAAAAAGTTTCTCTTGATACACCTGTTTATGTTGGACTAGAACTCCTTTAAACGTTCCTCATGTTTTAGAGCTAGAAATAGCAAGGGACTTATC	Glu	Lys	CGG	Glu79Lys2
CCTCTTTAAACTCCTTTAAA	TGGTATTTGGATCAAACACTATCTTGTTTGCCTCTTTAAACTCCTTTAATCTCTTCTCATCGGCCATAATTAAAAAAGTTTCTCTTGATACACCTGTTTATGTTG	79	81	CAGTGAAAGATAAATGATCGGTGGTATTTGGATCAAACACTATCTTGTTTGCCTCTTTAAACTCCTTTAATCTCTTCTCATCGGCCATAATTAAAAAAGTTTCTCTTGATACACCTGTTTATGTTGCCTCTTTAAACTCCTTTAAAGTTTTAGAGCTAGAAATAGCAAGCTCGCTTCAGTATTG	Glu	Lys	CGT	Glu79Lys3
CGATGAGGAACGTTTAAAGG	CCATACTTGTCTGGTATTTGGATCAAACACTATCTTGTTTGCCTCTTTGAATTCCTTTAAACGCATCTCATCGGCCATAATTAAAAAAGTTTCTCTTGATACACCTGTTTATGTTG	79	92	CAGTGAAAGATAAATGATCGGCCATACTTGTCTGGTATTTGGATCAAACACTATCTTGTTTGCCTCTTTGAATTCCTTTAAACGCATCTCATCGGCCATAATTAAAAAAGTTTCTCTTGATACACCTGTTTATGTTGCGATGAGGAACGTTTAAAGGGTTTTAGAGCTAGAAATAGCAAGGCTA	Glu	Met	AGT	Glu79Met0
TCCTTTAAACGTTCCTCATC	GTATTTGGATCAAACACTATCTTGTTTGCCTCTTTAAACTCCTTTAAACGCATCTCGTCAGCCATAATTAAAAAAGTTTCTCTTGATACACCTGTTTATGTTGGACTAGAAA	79	70	CAGTGAAAGATAAATGATCGGGTATTTGGATCAAACACTATCTTGTTTGCCTCTTTAAACTCCTTTAAACGCATCTCGTCAGCCATAATTAAAAAAGTTTCTCTTGATACACCTGTTTATGTTGGACTAGAAATCCTTTAAACGTTCCTCATCGTTTTAGAGCTAGAAATAGCAAGGAACCGAC	Glu	Met	GGC	Glu79Met1
CTCCTTTAAACGTTCCTCAT	GTATTTGGATCAAACACTATCTTGTTTGCCTCTTTAAACTCCTTTAAACGCATCTCATCAGCCATAATTAAAAAAGTTTCTCTTGATACACCTGTTTATGTTGGACTAGAA	79	71	CAGTGAAAGATAAATGATCGGGTATTTGGATCAAACACTATCTTGTTTGCCTCTTTAAACTCCTTTAAACGCATCTCATCAGCCATAATTAAAAAAGTTTCTCTTGATACACCTGTTTATGTTGGACTAGAACTCCTTTAAACGTTCCTCATGTTTTAGAGCTAGAAATAGCAAGACATGCTCC	Glu	Met	CGG	Glu79Met2
CCTCTTTAAACTCCTTTAAA	TGGTATTTGGATCAAACACTATCTTGTTTGCCTCTTTAAACTCCTTTAATCTCATCTCATCGGCCATAATTAAAAAAGTTTCTCTTGATACACCTGTTTATGTTG	79	81	CAGTGAAAGATAAATGATCGGTGGTATTTGGATCAAACACTATCTTGTTTGCCTCTTTAAACTCCTTTAATCTCATCTCATCGGCCATAATTAAAAAAGTTTCTCTTGATACACCTGTTTATGTTGCCTCTTTAAACTCCTTTAAAGTTTTAGAGCTAGAAATAGCAAGAGTTGCATAAGCCGC	Glu	Met	CGT	Glu79Met3
CGATGAGGAACGTTTAAAGG	CCATACTTGTCTGGTATTTGGATCAAACACTATCTTGTTTGCCTCTTTGAATTCCTTTAAACGAAACTCATCGGCCATAATTAAAAAAGTTTCTCTTGATACACCTGTTTATGTTG	79	92	CAGTGAAAGATAAATGATCGGCCATACTTGTCTGGTATTTGGATCAAACACTATCTTGTTTGCCTCTTTGAATTCCTTTAAACGAAACTCATCGGCCATAATTAAAAAAGTTTCTCTTGATACACCTGTTTATGTTGCGATGAGGAACGTTTAAAGGGTTTTAGAGCTAGAAATAGCAAGGAAA	Glu	Phe	AGT	Glu79Phe0
TCCTTTAAACGTTCCTCATC	GTATTTGGATCAAACACTATCTTGTTTGCCTCTTTAAACTCCTTTAAACGAAACTCGTCAGCCATAATTAAAAAAGTTTCTCTTGATACACCTGTTTATGTTGGACTAGAAA	79	70	CAGTGAAAGATAAATGATCGGGTATTTGGATCAAACACTATCTTGTTTGCCTCTTTAAACTCCTTTAAACGAAACTCGTCAGCCATAATTAAAAAAGTTTCTCTTGATACACCTGTTTATGTTGGACTAGAAATCCTTTAAACGTTCCTCATCGTTTTAGAGCTAGAAATAGCAAGTACTTTGT	Glu	Phe	GGC	Glu79Phe1
CTCCTTTAAACGTTCCTCAT	GTATTTGGATCAAACACTATCTTGTTTGCCTCTTTAAACTCCTTTAAACGAAACTCATCAGCCATAATTAAAAAAGTTTCTCTTGATACACCTGTTTATGTTGGACTAGAA	79	71	CAGTGAAAGATAAATGATCGGGTATTTGGATCAAACACTATCTTGTTTGCCTCTTTAAACTCCTTTAAACGAAACTCATCAGCCATAATTAAAAAAGTTTCTCTTGATACACCTGTTTATGTTGGACTAGAACTCCTTTAAACGTTCCTCATGTTTTAGAGCTAGAAATAGCAAGTCACGCTTT	Glu	Phe	CGG	Glu79Phe2
CCTCTTTAAACTCCTTTAAA	TGGTATTTGGATCAAACACTATCTTGTTTGCCTCTTTAAACTCCTTTAATCTGAACTCATCGGCCATAATTAAAAAAGTTTCTCTTGATACACCTGTTTATGTTG	79	81	CAGTGAAAGATAAATGATCGGTGGTATTTGGATCAAACACTATCTTGTTTGCCTCTTTAAACTCCTTTAATCTGAACTCATCGGCCATAATTAAAAAAGTTTCTCTTGATACACCTGTTTATGTTGCCTCTTTAAACTCCTTTAAAGTTTTAGAGCTAGAAATAGCAAGCGCTCTCTAGATGAA	Glu	Phe	CGT	Glu79Phe3
CGATGAGGAACGTTTAAAGG	CCATACTTGTCTGGTATTTGGATCAAACACTATCTTGTTTGCCTCTTTGAATTCCTTTAAACGTGGCTCATCGGCCATAATTAAAAAAGTTTCTCTTGATACACCTGTTTATGTTG	79	92	CAGTGAAAGATAAATGATCGGCCATACTTGTCTGGTATTTGGATCAAACACTATCTTGTTTGCCTCTTTGAATTCCTTTAAACGTGGCTCATCGGCCATAATTAAAAAAGTTTCTCTTGATACACCTGTTTATGTTGCGATGAGGAACGTTTAAAGGGTTTTAGAGCTAGAAATAGCAAGGAGG	Glu	Pro	AGT	Glu79Pro0
TCCTTTAAACGTTCCTCATC	GTATTTGGATCAAACACTATCTTGTTTGCCTCTTTAAACTCCTTTAAACGTGGCTCGTCAGCCATAATTAAAAAAGTTTCTCTTGATACACCTGTTTATGTTGGACTAGAAA	79	70	CAGTGAAAGATAAATGATCGGGTATTTGGATCAAACACTATCTTGTTTGCCTCTTTAAACTCCTTTAAACGTGGCTCGTCAGCCATAATTAAAAAAGTTTCTCTTGATACACCTGTTTATGTTGGACTAGAAATCCTTTAAACGTTCCTCATCGTTTTAGAGCTAGAAATAGCAAGAGTAGTCA	Glu	Pro	GGC	Glu79Pro1
CTCCTTTAAACGTTCCTCAT	GTATTTGGATCAAACACTATCTTGTTTGCCTCTTTAAACTCCTTTAAACGTGGCTCATCAGCCATAATTAAAAAAGTTTCTCTTGATACACCTGTTTATGTTGGACTAGAA	79	71	CAGTGAAAGATAAATGATCGGGTATTTGGATCAAACACTATCTTGTTTGCCTCTTTAAACTCCTTTAAACGTGGCTCATCAGCCATAATTAAAAAAGTTTCTCTTGATACACCTGTTTATGTTGGACTAGAACTCCTTTAAACGTTCCTCATGTTTTAGAGCTAGAAATAGCAAGCTGCCCATT	Glu	Pro	CGG	Glu79Pro2
CCTCTTTAAACTCCTTTAAA	TGGTATTTGGATCAAACACTATCTTGTTTGCCTCTTTAAACTCCTTTAATCTAGGCTCATCGGCCATAATTAAAAAAGTTTCTCTTGATACACCTGTTTATGTTG	79	81	CAGTGAAAGATAAATGATCGGTGGTATTTGGATCAAACACTATCTTGTTTGCCTCTTTAAACTCCTTTAATCTAGGCTCATCGGCCATAATTAAAAAAGTTTCTCTTGATACACCTGTTTATGTTGCCTCTTTAAACTCCTTTAAAGTTTTAGAGCTAGAAATAGCAAGTCTATGTTCTCGCAT	Glu	Pro	CGT	Glu79Pro3
CGATGAGGAACGTTTAAAGG	CCATACTTGTCTGGTATTTGGATCAAACACTATCTTGTTTGCCTCTTTGAATTCCTTTAAACGAGACTCATCGGCCATAATTAAAAAAGTTTCTCTTGATACACCTGTTTATGTTG	79	92	CAGTGAAAGATAAATGATCGGCCATACTTGTCTGGTATTTGGATCAAACACTATCTTGTTTGCCTCTTTGAATTCCTTTAAACGAGACTCATCGGCCATAATTAAAAAAGTTTCTCTTGATACACCTGTTTATGTTGCGATGAGGAACGTTTAAAGGGTTTTAGAGCTAGAAATAGCAAGCGGG	Glu	Ser	AGT	Glu79Ser0
TCCTTTAAACGTTCCTCATC	GTATTTGGATCAAACACTATCTTGTTTGCCTCTTTAAACTCCTTTAAACGAGACTCGTCAGCCATAATTAAAAAAGTTTCTCTTGATACACCTGTTTATGTTGGACTAGAAA	79	70	CAGTGAAAGATAAATGATCGGGTATTTGGATCAAACACTATCTTGTTTGCCTCTTTAAACTCCTTTAAACGAGACTCGTCAGCCATAATTAAAAAAGTTTCTCTTGATACACCTGTTTATGTTGGACTAGAAATCCTTTAAACGTTCCTCATCGTTTTAGAGCTAGAAATAGCAAGTACGTTGT	Glu	Ser	GGC	Glu79Ser1
CTCCTTTAAACGTTCCTCAT	GTATTTGGATCAAACACTATCTTGTTTGCCTCTTTAAACTCCTTTAAACGAGACTCATCAGCCATAATTAAAAAAGTTTCTCTTGATACACCTGTTTATGTTGGACTAGAA	79	71	CAGTGAAAGATAAATGATCGGGTATTTGGATCAAACACTATCTTGTTTGCCTCTTTAAACTCCTTTAAACGAGACTCATCAGCCATAATTAAAAAAGTTTCTCTTGATACACCTGTTTATGTTGGACTAGAACTCCTTTAAACGTTCCTCATGTTTTAGAGCTAGAAATAGCAAGCTGACCCTC	Glu	Ser	CGG	Glu79Ser2
CCTCTTTAAACTCCTTTAAA	TGGTATTTGGATCAAACACTATCTTGTTTGCCTCTTTAAACTCCTTTAATCTGCTCTCATCGGCCATAATTAAAAAAGTTTCTCTTGATACACCTGTTTATGTTG	79	81	CAGTGAAAGATAAATGATCGGTGGTATTTGGATCAAACACTATCTTGTTTGCCTCTTTAAACTCCTTTAATCTGCTCTCATCGGCCATAATTAAAAAAGTTTCTCTTGATACACCTGTTTATGTTGCCTCTTTAAACTCCTTTAAAGTTTTAGAGCTAGAAATAGCAAGTAGAATCAAAACACA	Glu	Ser	CGT	Glu79Ser3
CGATGAGGAACGTTTAAAGG	CCATACTTGTCTGGTATTTGGATCAAACACTATCTTGTTTGCCTCTTTGAATTCCTTTAAACGAGTCTCATCGGCCATAATTAAAAAAGTTTCTCTTGATACACCTGTTTATGTTG	79	92	CAGTGAAAGATAAATGATCGGCCATACTTGTCTGGTATTTGGATCAAACACTATCTTGTTTGCCTCTTTGAATTCCTTTAAACGAGTCTCATCGGCCATAATTAAAAAAGTTTCTCTTGATACACCTGTTTATGTTGCGATGAGGAACGTTTAAAGGGTTTTAGAGCTAGAAATAGCAAGCTTA	Glu	Thr	AGT	Glu79Thr0
TCCTTTAAACGTTCCTCATC	GTATTTGGATCAAACACTATCTTGTTTGCCTCTTTAAACTCCTTTAAACGAGTCTCGTCAGCCATAATTAAAAAAGTTTCTCTTGATACACCTGTTTATGTTGGACTAGAAA	79	70	CAGTGAAAGATAAATGATCGGGTATTTGGATCAAACACTATCTTGTTTGCCTCTTTAAACTCCTTTAAACGAGTCTCGTCAGCCATAATTAAAAAAGTTTCTCTTGATACACCTGTTTATGTTGGACTAGAAATCCTTTAAACGTTCCTCATCGTTTTAGAGCTAGAAATAGCAAGACGTGTCC	Glu	Thr	GGC	Glu79Thr1
CTCCTTTAAACGTTCCTCAT	GTATTTGGATCAAACACTATCTTGTTTGCCTCTTTAAACTCCTTTAAACGAGTCTCATCAGCCATAATTAAAAAAGTTTCTCTTGATACACCTGTTTATGTTGGACTAGAA	79	71	CAGTGAAAGATAAATGATCGGGTATTTGGATCAAACACTATCTTGTTTGCCTCTTTAAACTCCTTTAAACGAGTCTCATCAGCCATAATTAAAAAAGTTTCTCTTGATACACCTGTTTATGTTGGACTAGAACTCCTTTAAACGTTCCTCATGTTTTAGAGCTAGAAATAGCAAGGCATATCAG	Glu	Thr	CGG	Glu79Thr2
CCTCTTTAAACTCCTTTAAA	TGGTATTTGGATCAAACACTATCTTGTTTGCCTCTTTAAACTCCTTTAATCTTGTCTCATCGGCCATAATTAAAAAAGTTTCTCTTGATACACCTGTTTATGTTG	79	81	CAGTGAAAGATAAATGATCGGTGGTATTTGGATCAAACACTATCTTGTTTGCCTCTTTAAACTCCTTTAATCTTGTCTCATCGGCCATAATTAAAAAAGTTTCTCTTGATACACCTGTTTATGTTGCCTCTTTAAACTCCTTTAAAGTTTTAGAGCTAGAAATAGCAAGTGGCAAACGGAACAA	Glu	Thr	CGT	Glu79Thr3
CGATGAGGAACGTTTAAAGG	CCATACTTGTCTGGTATTTGGATCAAACACTATCTTGTTTGCCTCTTTGAATTCCTTTAAACGCCACTCATCGGCCATAATTAAAAAAGTTTCTCTTGATACACCTGTTTATGTTG	79	92	CAGTGAAAGATAAATGATCGGCCATACTTGTCTGGTATTTGGATCAAACACTATCTTGTTTGCCTCTTTGAATTCCTTTAAACGCCACTCATCGGCCATAATTAAAAAAGTTTCTCTTGATACACCTGTTTATGTTGCGATGAGGAACGTTTAAAGGGTTTTAGAGCTAGAAATAGCAAGTAAG	Glu	Trp	AGT	Glu79Trp0
TCCTTTAAACGTTCCTCATC	GTATTTGGATCAAACACTATCTTGTTTGCCTCTTTAAACTCCTTTAAACGCCACTCGTCAGCCATAATTAAAAAAGTTTCTCTTGATACACCTGTTTATGTTGGACTAGAAA	79	70	CAGTGAAAGATAAATGATCGGGTATTTGGATCAAACACTATCTTGTTTGCCTCTTTAAACTCCTTTAAACGCCACTCGTCAGCCATAATTAAAAAAGTTTCTCTTGATACACCTGTTTATGTTGGACTAGAAATCCTTTAAACGTTCCTCATCGTTTTAGAGCTAGAAATAGCAAGTGGAAAAC	Glu	Trp	GGC	Glu79Trp1
CTCCTTTAAACGTTCCTCAT	GTATTTGGATCAAACACTATCTTGTTTGCCTCTTTAAACTCCTTTAAACGCCACTCATCAGCCATAATTAAAAAAGTTTCTCTTGATACACCTGTTTATGTTGGACTAGAA	79	71	CAGTGAAAGATAAATGATCGGGTATTTGGATCAAACACTATCTTGTTTGCCTCTTTAAACTCCTTTAAACGCCACTCATCAGCCATAATTAAAAAAGTTTCTCTTGATACACCTGTTTATGTTGGACTAGAACTCCTTTAAACGTTCCTCATGTTTTAGAGCTAGAAATAGCAAGATTATCCTT	Glu	Trp	CGG	Glu79Trp2
CCTCTTTAAACTCCTTTAAA	TGGTATTTGGATCAAACACTATCTTGTTTGCCTCTTTAAACTCCTTTAATCTCCACTCATCGGCCATAATTAAAAAAGTTTCTCTTGATACACCTGTTTATGTTG	79	81	CAGTGAAAGATAAATGATCGGTGGTATTTGGATCAAACACTATCTTGTTTGCCTCTTTAAACTCCTTTAATCTCCACTCATCGGCCATAATTAAAAAAGTTTCTCTTGATACACCTGTTTATGTTGCCTCTTTAAACTCCTTTAAAGTTTTAGAGCTAGAAATAGCAAGGACTCAACACTCTCT	Glu	Trp	CGT	Glu79Trp3
CGATGAGGAACGTTTAAAGG	CCATACTTGTCTGGTATTTGGATCAAACACTATCTTGTTTGCCTCTTTGAATTCCTTTAAACGATACTCATCGGCCATAATTAAAAAAGTTTCTCTTGATACACCTGTTTATGTTG	79	92	CAGTGAAAGATAAATGATCGGCCATACTTGTCTGGTATTTGGATCAAACACTATCTTGTTTGCCTCTTTGAATTCCTTTAAACGATACTCATCGGCCATAATTAAAAAAGTTTCTCTTGATACACCTGTTTATGTTGCGATGAGGAACGTTTAAAGGGTTTTAGAGCTAGAAATAGCAAGTATG	Glu	Tyr	AGT	Glu79Tyr0
TCCTTTAAACGTTCCTCATC	GTATTTGGATCAAACACTATCTTGTTTGCCTCTTTAAACTCCTTTAAACGATACTCGTCAGCCATAATTAAAAAAGTTTCTCTTGATACACCTGTTTATGTTGGACTAGAAA	79	70	CAGTGAAAGATAAATGATCGGGTATTTGGATCAAACACTATCTTGTTTGCCTCTTTAAACTCCTTTAAACGATACTCGTCAGCCATAATTAAAAAAGTTTCTCTTGATACACCTGTTTATGTTGGACTAGAAATCCTTTAAACGTTCCTCATCGTTTTAGAGCTAGAAATAGCAAGTCCGGGTT	Glu	Tyr	GGC	Glu79Tyr1
CTCCTTTAAACGTTCCTCAT	GTATTTGGATCAAACACTATCTTGTTTGCCTCTTTAAACTCCTTTAAACGATACTCATCAGCCATAATTAAAAAAGTTTCTCTTGATACACCTGTTTATGTTGGACTAGAA	79	71	CAGTGAAAGATAAATGATCGGGTATTTGGATCAAACACTATCTTGTTTGCCTCTTTAAACTCCTTTAAACGATACTCATCAGCCATAATTAAAAAAGTTTCTCTTGATACACCTGTTTATGTTGGACTAGAACTCCTTTAAACGTTCCTCATGTTTTAGAGCTAGAAATAGCAAGTCGTCATCT	Glu	Tyr	CGG	Glu79Tyr2
CCTCTTTAAACTCCTTTAAA	TGGTATTTGGATCAAACACTATCTTGTTTGCCTCTTTAAACTCCTTTAATCTGTACTCATCGGCCATAATTAAAAAAGTTTCTCTTGATACACCTGTTTATGTTG	79	81	CAGTGAAAGATAAATGATCGGTGGTATTTGGATCAAACACTATCTTGTTTGCCTCTTTAAACTCCTTTAATCTGTACTCATCGGCCATAATTAAAAAAGTTTCTCTTGATACACCTGTTTATGTTGCCTCTTTAAACTCCTTTAAAGTTTTAGAGCTAGAAATAGCAAGAATCTAAGTATAAAC	Glu	Tyr	CGT	Glu79Tyr3
CGATGAGGAACGTTTAAAGG	CCATACTTGTCTGGTATTTGGATCAAACACTATCTTGTTTGCCTCTTTGAATTCCTTTAAACGAACCTCATCGGCCATAATTAAAAAAGTTTCTCTTGATACACCTGTTTATGTTG	79	92	CAGTGAAAGATAAATGATCGGCCATACTTGTCTGGTATTTGGATCAAACACTATCTTGTTTGCCTCTTTGAATTCCTTTAAACGAACCTCATCGGCCATAATTAAAAAAGTTTCTCTTGATACACCTGTTTATGTTGCGATGAGGAACGTTTAAAGGGTTTTAGAGCTAGAAATAGCAAGCCAC	Glu	Val	AGT	Glu79Val0
TCCTTTAAACGTTCCTCATC	GTATTTGGATCAAACACTATCTTGTTTGCCTCTTTAAACTCCTTTAAACGAACCTCGTCAGCCATAATTAAAAAAGTTTCTCTTGATACACCTGTTTATGTTGGACTAGAAA	79	70	CAGTGAAAGATAAATGATCGGGTATTTGGATCAAACACTATCTTGTTTGCCTCTTTAAACTCCTTTAAACGAACCTCGTCAGCCATAATTAAAAAAGTTTCTCTTGATACACCTGTTTATGTTGGACTAGAAATCCTTTAAACGTTCCTCATCGTTTTAGAGCTAGAAATAGCAAGCCGGGTCA	Glu	Val	GGC	Glu79Val1
CTCCTTTAAACGTTCCTCAT	GTATTTGGATCAAACACTATCTTGTTTGCCTCTTTAAACTCCTTTAAACGAACCTCATCAGCCATAATTAAAAAAGTTTCTCTTGATACACCTGTTTATGTTGGACTAGAA	79	71	CAGTGAAAGATAAATGATCGGGTATTTGGATCAAACACTATCTTGTTTGCCTCTTTAAACTCCTTTAAACGAACCTCATCAGCCATAATTAAAAAAGTTTCTCTTGATACACCTGTTTATGTTGGACTAGAACTCCTTTAAACGTTCCTCATGTTTTAGAGCTAGAAATAGCAAGCCGACCTCC	Glu	Val	CGG	Glu79Val2
CCTCTTTAAACTCCTTTAAA	TGGTATTTGGATCAAACACTATCTTGTTTGCCTCTTTAAACTCCTTTAATCTTACCTCATCGGCCATAATTAAAAAAGTTTCTCTTGATACACCTGTTTATGTTG	79	81	CAGTGAAAGATAAATGATCGGTGGTATTTGGATCAAACACTATCTTGTTTGCCTCTTTAAACTCCTTTAATCTTACCTCATCGGCCATAATTAAAAAAGTTTCTCTTGATACACCTGTTTATGTTGCCTCTTTAAACTCCTTTAAAGTTTTAGAGCTAGAAATAGCAAGCCGCACCACCGGTCC	Glu	Val	CGT	Glu79Val3
CGATGAGGAACGTTTAAAGG	CCATACTTGTCTGGTATTTGGATCAAACACTATCTTGTTTGCCTCTTTGAATTCCTTTAAAGCTTCCTCATCGGCCATAATTAAAAAAGTTTCTCTTGATACACCTGTTTATG	82	92	CAGTGAAAGATAAATGATCGGCCATACTTGTCTGGTATTTGGATCAAACACTATCTTGTTTGCCTCTTTGAATTCCTTTAAAGCTTCCTCATCGGCCATAATTAAAAAAGTTTCTCTTGATACACCTGTTTATGCGATGAGGAACGTTTAAAGGGTTTTAGAGCTAGAAATAGCAAGAGGCGAC	Arg	Ala	AGT	Arg82Ala0
TCCTTTAAACGTTCCTCATC	CTGGTATTTGGATCAAACACTATCTTGTTTGCCTCTTTAAACTCCTTTAAAGCTTCCTCGTCAGCCATAATTAAAAAAGTTTCTCTTGATACACCTGTTTATGTTGGACTAGAAA	82	70	CAGTGAAAGATAAATGATCGGCTGGTATTTGGATCAAACACTATCTTGTTTGCCTCTTTAAACTCCTTTAAAGCTTCCTCGTCAGCCATAATTAAAAAAGTTTCTCTTGATACACCTGTTTATGTTGGACTAGAAATCCTTTAAACGTTCCTCATCGTTTTAGAGCTAGAAATAGCAAGATTGG	Arg	Ala	GGC	Arg82Ala1
CTCCTTTAAACGTTCCTCAT	CTGGTATTTGGATCAAACACTATCTTGTTTGCCTCTTTAAACTCCTTTAAAGCTTCCTCATCAGCCATAATTAAAAAAGTTTCTCTTGATACACCTGTTTATGTTGGACTAGAA	82	71	CAGTGAAAGATAAATGATCGGCTGGTATTTGGATCAAACACTATCTTGTTTGCCTCTTTAAACTCCTTTAAAGCTTCCTCATCAGCCATAATTAAAAAAGTTTCTCTTGATACACCTGTTTATGTTGGACTAGAACTCCTTTAAACGTTCCTCATGTTTTAGAGCTAGAAATAGCAAGAGGTTT	Arg	Ala	CGG	Arg82Ala2
CCTCTTTAAACTCCTTTAAA	CTGGTATTTGGATCAAACACTATCTTGTTTGCCTCTTTAAACTCCTTTAAAGCTTCCTCATCGGCCATAATTAAAAAAGTTTCTCTTGATACACCTGTTTATGT	82	81	CAGTGAAAGATAAATGATCGGCTGGTATTTGGATCAAACACTATCTTGTTTGCCTCTTTAAACTCCTTTAAAGCTTCCTCATCGGCCATAATTAAAAAAGTTTCTCTTGATACACCTGTTTATGTCCTCTTTAAACTCCTTTAAAGTTTTAGAGCTAGAAATAGCAAGTTACGTATGTCTAATG	Arg	Ala	CGT	Arg82Ala3
CGATGAGGAACGTTTAAAGG	CCATACTTGTCTGGTATTTGGATCAAACACTATCTTGTTTGCCTCTTTGAATTCCTTTAATCTTTCCTCATCGGCCATAATTAAAAAAGTTTCTCTTGATACACCTGTTTATG	82	92	CAGTGAAAGATAAATGATCGGCCATACTTGTCTGGTATTTGGATCAAACACTATCTTGTTTGCCTCTTTGAATTCCTTTAATCTTTCCTCATCGGCCATAATTAAAAAAGTTTCTCTTGATACACCTGTTTATGCGATGAGGAACGTTTAAAGGGTTTTAGAGCTAGAAATAGCAAGTACATAG	Arg	Arg	AGT	Arg82Arg0
TCCTTTAAACGTTCCTCATC	CTGGTATTTGGATCAAACACTATCTTGTTTGCCTCTTTAAACTCCTTTAATCTTTCCTCGTCAGCCATAATTAAAAAAGTTTCTCTTGATACACCTGTTTATGTTGGACTAGAAA	82	70	CAGTGAAAGATAAATGATCGGCTGGTATTTGGATCAAACACTATCTTGTTTGCCTCTTTAAACTCCTTTAATCTTTCCTCGTCAGCCATAATTAAAAAAGTTTCTCTTGATACACCTGTTTATGTTGGACTAGAAATCCTTTAAACGTTCCTCATCGTTTTAGAGCTAGAAATAGCAAGTCGAC	Arg	Arg	GGC	Arg82Arg1
CTCCTTTAAACGTTCCTCAT	CTGGTATTTGGATCAAACACTATCTTGTTTGCCTCTTTAAACTCCTTTAATCTTTCCTCATCAGCCATAATTAAAAAAGTTTCTCTTGATACACCTGTTTATGTTGGACTAGAA	82	71	CAGTGAAAGATAAATGATCGGCTGGTATTTGGATCAAACACTATCTTGTTTGCCTCTTTAAACTCCTTTAATCTTTCCTCATCAGCCATAATTAAAAAAGTTTCTCTTGATACACCTGTTTATGTTGGACTAGAACTCCTTTAAACGTTCCTCATGTTTTAGAGCTAGAAATAGCAAGCCTCAA	Arg	Arg	CGG	Arg82Arg2
CCTCTTTAAACTCCTTTAAA	CTGGTATTTGGATCAAACACTATCTTGTTTGCCTCTTTAAACTCCTTTAATCTTTCCTCATCGGCCATAATTAAAAAAGTTTCTCTTGATACACCTGTTTATGT	82	81	CAGTGAAAGATAAATGATCGGCTGGTATTTGGATCAAACACTATCTTGTTTGCCTCTTTAAACTCCTTTAATCTTTCCTCATCGGCCATAATTAAAAAAGTTTCTCTTGATACACCTGTTTATGTCCTCTTTAAACTCCTTTAAAGTTTTAGAGCTAGAAATAGCAAGTCAGATATGGACGTTG	Arg	Arg	CGT	Arg82Arg3
CGATGAGGAACGTTTAAAGG	CCATACTTGTCTGGTATTTGGATCAAACACTATCTTGTTTGCCTCTTTGAATTCCTTTAAATTTTCCTCATCGGCCATAATTAAAAAAGTTTCTCTTGATACACCTGTTTATG	82	92	CAGTGAAAGATAAATGATCGGCCATACTTGTCTGGTATTTGGATCAAACACTATCTTGTTTGCCTCTTTGAATTCCTTTAAATTTTCCTCATCGGCCATAATTAAAAAAGTTTCTCTTGATACACCTGTTTATGCGATGAGGAACGTTTAAAGGGTTTTAGAGCTAGAAATAGCAAGAGAGAAA	Arg	Asn	AGT	Arg82Asn0
TCCTTTAAACGTTCCTCATC	CTGGTATTTGGATCAAACACTATCTTGTTTGCCTCTTTAAACTCCTTTAAATTTTCCTCGTCAGCCATAATTAAAAAAGTTTCTCTTGATACACCTGTTTATGTTGGACTAGAAA	82	70	CAGTGAAAGATAAATGATCGGCTGGTATTTGGATCAAACACTATCTTGTTTGCCTCTTTAAACTCCTTTAAATTTTCCTCGTCAGCCATAATTAAAAAAGTTTCTCTTGATACACCTGTTTATGTTGGACTAGAAATCCTTTAAACGTTCCTCATCGTTTTAGAGCTAGAAATAGCAAGCAAGA	Arg	Asn	GGC	Arg82Asn1
CTCCTTTAAACGTTCCTCAT	CTGGTATTTGGATCAAACACTATCTTGTTTGCCTCTTTAAACTCCTTTAAATTTTCCTCATCAGCCATAATTAAAAAAGTTTCTCTTGATACACCTGTTTATGTTGGACTAGAA	82	71	CAGTGAAAGATAAATGATCGGCTGGTATTTGGATCAAACACTATCTTGTTTGCCTCTTTAAACTCCTTTAAATTTTCCTCATCAGCCATAATTAAAAAAGTTTCTCTTGATACACCTGTTTATGTTGGACTAGAACTCCTTTAAACGTTCCTCATGTTTTAGAGCTAGAAATAGCAAGGCTTCA	Arg	Asn	CGG	Arg82Asn2
CCTCTTTAAACTCCTTTAAA	CTGGTATTTGGATCAAACACTATCTTGTTTGCCTCTTTAAACTCCTTTAAATTTTCCTCATCGGCCATAATTAAAAAAGTTTCTCTTGATACACCTGTTTATGT	82	81	CAGTGAAAGATAAATGATCGGCTGGTATTTGGATCAAACACTATCTTGTTTGCCTCTTTAAACTCCTTTAAATTTTCCTCATCGGCCATAATTAAAAAAGTTTCTCTTGATACACCTGTTTATGTCCTCTTTAAACTCCTTTAAAGTTTTAGAGCTAGAAATAGCAAGAAGCTTGACCCGTACA	Arg	Asn	CGT	Arg82Asn3
CGATGAGGAACGTTTAAAGG	CCATACTTGTCTGGTATTTGGATCAAACACTATCTTGTTTGCCTCTTTGAATTCCTTTAAATCTTCCTCATCGGCCATAATTAAAAAAGTTTCTCTTGATACACCTGTTTATG	82	92	CAGTGAAAGATAAATGATCGGCCATACTTGTCTGGTATTTGGATCAAACACTATCTTGTTTGCCTCTTTGAATTCCTTTAAATCTTCCTCATCGGCCATAATTAAAAAAGTTTCTCTTGATACACCTGTTTATGCGATGAGGAACGTTTAAAGGGTTTTAGAGCTAGAAATAGCAAGAGTTGTC	Arg	Asp	AGT	Arg82Asp0
TCCTTTAAACGTTCCTCATC	CTGGTATTTGGATCAAACACTATCTTGTTTGCCTCTTTAAACTCCTTTAAATCTTCCTCGTCAGCCATAATTAAAAAAGTTTCTCTTGATACACCTGTTTATGTTGGACTAGAAA	82	70	CAGTGAAAGATAAATGATCGGCTGGTATTTGGATCAAACACTATCTTGTTTGCCTCTTTAAACTCCTTTAAATCTTCCTCGTCAGCCATAATTAAAAAAGTTTCTCTTGATACACCTGTTTATGTTGGACTAGAAATCCTTTAAACGTTCCTCATCGTTTTAGAGCTAGAAATAGCAAGCACTT	Arg	Asp	GGC	Arg82Asp1
CTCCTTTAAACGTTCCTCAT	CTGGTATTTGGATCAAACACTATCTTGTTTGCCTCTTTAAACTCCTTTAAATCTTCCTCATCAGCCATAATTAAAAAAGTTTCTCTTGATACACCTGTTTATGTTGGACTAGAA	82	71	CAGTGAAAGATAAATGATCGGCTGGTATTTGGATCAAACACTATCTTGTTTGCCTCTTTAAACTCCTTTAAATCTTCCTCATCAGCCATAATTAAAAAAGTTTCTCTTGATACACCTGTTTATGTTGGACTAGAACTCCTTTAAACGTTCCTCATGTTTTAGAGCTAGAAATAGCAAGGGTGGA	Arg	Asp	CGG	Arg82Asp2
CCTCTTTAAACTCCTTTAAA	CTGGTATTTGGATCAAACACTATCTTGTTTGCCTCTTTAAACTCCTTTAAATCTTCCTCATCGGCCATAATTAAAAAAGTTTCTCTTGATACACCTGTTTATGT	82	81	CAGTGAAAGATAAATGATCGGCTGGTATTTGGATCAAACACTATCTTGTTTGCCTCTTTAAACTCCTTTAAATCTTCCTCATCGGCCATAATTAAAAAAGTTTCTCTTGATACACCTGTTTATGTCCTCTTTAAACTCCTTTAAAGTTTTAGAGCTAGAAATAGCAAGGGGTGGATAAGGCGCG	Arg	Asp	CGT	Arg82Asp3
CGATGAGGAACGTTTAAAGG	CCATACTTGTCTGGTATTTGGATCAAACACTATCTTGTTTGCCTCTTTGAATTCCTTTAAACATTCCTCATCGGCCATAATTAAAAAAGTTTCTCTTGATACACCTGTTTATG	82	92	CAGTGAAAGATAAATGATCGGCCATACTTGTCTGGTATTTGGATCAAACACTATCTTGTTTGCCTCTTTGAATTCCTTTAAACATTCCTCATCGGCCATAATTAAAAAAGTTTCTCTTGATACACCTGTTTATGCGATGAGGAACGTTTAAAGGGTTTTAGAGCTAGAAATAGCAAGTTCCCAA	Arg	Cys	AGT	Arg82Cys0
TCCTTTAAACGTTCCTCATC	CTGGTATTTGGATCAAACACTATCTTGTTTGCCTCTTTAAACTCCTTTAAACATTCCTCGTCAGCCATAATTAAAAAAGTTTCTCTTGATACACCTGTTTATGTTGGACTAGAAA	82	70	CAGTGAAAGATAAATGATCGGCTGGTATTTGGATCAAACACTATCTTGTTTGCCTCTTTAAACTCCTTTAAACATTCCTCGTCAGCCATAATTAAAAAAGTTTCTCTTGATACACCTGTTTATGTTGGACTAGAAATCCTTTAAACGTTCCTCATCGTTTTAGAGCTAGAAATAGCAAGCCATC	Arg	Cys	GGC	Arg82Cys1
CTCCTTTAAACGTTCCTCAT	CTGGTATTTGGATCAAACACTATCTTGTTTGCCTCTTTAAACTCCTTTAAACATTCCTCATCAGCCATAATTAAAAAAGTTTCTCTTGATACACCTGTTTATGTTGGACTAGAA	82	71	CAGTGAAAGATAAATGATCGGCTGGTATTTGGATCAAACACTATCTTGTTTGCCTCTTTAAACTCCTTTAAACATTCCTCATCAGCCATAATTAAAAAAGTTTCTCTTGATACACCTGTTTATGTTGGACTAGAACTCCTTTAAACGTTCCTCATGTTTTAGAGCTAGAAATAGCAAGGAGTTT	Arg	Cys	CGG	Arg82Cys2
CCTCTTTAAACTCCTTTAAA	CTGGTATTTGGATCAAACACTATCTTGTTTGCCTCTTTAAACTCCTTTAAACATTCCTCATCGGCCATAATTAAAAAAGTTTCTCTTGATACACCTGTTTATGT	82	81	CAGTGAAAGATAAATGATCGGCTGGTATTTGGATCAAACACTATCTTGTTTGCCTCTTTAAACTCCTTTAAACATTCCTCATCGGCCATAATTAAAAAAGTTTCTCTTGATACACCTGTTTATGTCCTCTTTAAACTCCTTTAAAGTTTTAGAGCTAGAAATAGCAAGAGCCAGTATCAAGTAA	Arg	Cys	CGT	Arg82Cys3
CGATGAGGAACGTTTAAAGG	CCATACTTGTCTGGTATTTGGATCAAACACTATCTTGTTTGCCTCTTTGAATTCCTTTAATTATTCCTCATCGGCCATAATTAAAAAAGTTTCTCTTGATACACCTGTTTATG	82	92	CAGTGAAAGATAAATGATCGGCCATACTTGTCTGGTATTTGGATCAAACACTATCTTGTTTGCCTCTTTGAATTCCTTTAATTATTCCTCATCGGCCATAATTAAAAAAGTTTCTCTTGATACACCTGTTTATGCGATGAGGAACGTTTAAAGGGTTTTAGAGCTAGAAATAGCAAGCCTTTAA	Arg	End	AGT	Arg82End0
TCCTTTAAACGTTCCTCATC	CTGGTATTTGGATCAAACACTATCTTGTTTGCCTCTTTAAACTCCTTTAATTATTCCTCGTCAGCCATAATTAAAAAAGTTTCTCTTGATACACCTGTTTATGTTGGACTAGAAA	82	70	CAGTGAAAGATAAATGATCGGCTGGTATTTGGATCAAACACTATCTTGTTTGCCTCTTTAAACTCCTTTAATTATTCCTCGTCAGCCATAATTAAAAAAGTTTCTCTTGATACACCTGTTTATGTTGGACTAGAAATCCTTTAAACGTTCCTCATCGTTTTAGAGCTAGAAATAGCAAGCTGTG	Arg	End	GGC	Arg82End1
CTCCTTTAAACGTTCCTCAT	CTGGTATTTGGATCAAACACTATCTTGTTTGCCTCTTTAAACTCCTTTAATTATTCCTCATCAGCCATAATTAAAAAAGTTTCTCTTGATACACCTGTTTATGTTGGACTAGAA	82	71	CAGTGAAAGATAAATGATCGGCTGGTATTTGGATCAAACACTATCTTGTTTGCCTCTTTAAACTCCTTTAATTATTCCTCATCAGCCATAATTAAAAAAGTTTCTCTTGATACACCTGTTTATGTTGGACTAGAACTCCTTTAAACGTTCCTCATGTTTTAGAGCTAGAAATAGCAAGGGATCT	Arg	End	CGG	Arg82End2
CCTCTTTAAACTCCTTTAAA	CTGGTATTTGGATCAAACACTATCTTGTTTGCCTCTTTAAACTCCTTTAATTATTCCTCATCGGCCATAATTAAAAAAGTTTCTCTTGATACACCTGTTTATGT	82	81	CAGTGAAAGATAAATGATCGGCTGGTATTTGGATCAAACACTATCTTGTTTGCCTCTTTAAACTCCTTTAATTATTCCTCATCGGCCATAATTAAAAAAGTTTCTCTTGATACACCTGTTTATGTCCTCTTTAAACTCCTTTAAAGTTTTAGAGCTAGAAATAGCAAGCGCTATGTCTCCCGCA	Arg	End	CGT	Arg82End3
CGATGAGGAACGTTTAAAGG	CCATACTTGTCTGGTATTTGGATCAAACACTATCTTGTTTGCCTCTTTGAATTCCTTTAATTGTTCCTCATCGGCCATAATTAAAAAAGTTTCTCTTGATACACCTGTTTATG	82	92	CAGTGAAAGATAAATGATCGGCCATACTTGTCTGGTATTTGGATCAAACACTATCTTGTTTGCCTCTTTGAATTCCTTTAATTGTTCCTCATCGGCCATAATTAAAAAAGTTTCTCTTGATACACCTGTTTATGCGATGAGGAACGTTTAAAGGGTTTTAGAGCTAGAAATAGCAAGTCATCTT	Arg	Gln	AGT	Arg82Gln0
TCCTTTAAACGTTCCTCATC	CTGGTATTTGGATCAAACACTATCTTGTTTGCCTCTTTAAACTCCTTTAATTGTTCCTCGTCAGCCATAATTAAAAAAGTTTCTCTTGATACACCTGTTTATGTTGGACTAGAAA	82	70	CAGTGAAAGATAAATGATCGGCTGGTATTTGGATCAAACACTATCTTGTTTGCCTCTTTAAACTCCTTTAATTGTTCCTCGTCAGCCATAATTAAAAAAGTTTCTCTTGATACACCTGTTTATGTTGGACTAGAAATCCTTTAAACGTTCCTCATCGTTTTAGAGCTAGAAATAGCAAGATATA	Arg	Gln	GGC	Arg82Gln1
CTCCTTTAAACGTTCCTCAT	CTGGTATTTGGATCAAACACTATCTTGTTTGCCTCTTTAAACTCCTTTAATTGTTCCTCATCAGCCATAATTAAAAAAGTTTCTCTTGATACACCTGTTTATGTTGGACTAGAA	82	71	CAGTGAAAGATAAATGATCGGCTGGTATTTGGATCAAACACTATCTTGTTTGCCTCTTTAAACTCCTTTAATTGTTCCTCATCAGCCATAATTAAAAAAGTTTCTCTTGATACACCTGTTTATGTTGGACTAGAACTCCTTTAAACGTTCCTCATGTTTTAGAGCTAGAAATAGCAAGGATCCG	Arg	Gln	CGG	Arg82Gln2
CCTCTTTAAACTCCTTTAAA	CTGGTATTTGGATCAAACACTATCTTGTTTGCCTCTTTAAACTCCTTAAGCTGTTCCTCATCGGCCATAATTAAAAAAGTTTCTCTTGATACACCTGTTTATGT	82	81	CAGTGAAAGATAAATGATCGGCTGGTATTTGGATCAAACACTATCTTGTTTGCCTCTTTAAACTCCTTAAGCTGTTCCTCATCGGCCATAATTAAAAAAGTTTCTCTTGATACACCTGTTTATGTCCTCTTTAAACTCCTTTAAAGTTTTAGAGCTAGAAATAGCAAGGCAATGGTCTGACACC	Arg	Gln	CGT	Arg82Gln3
CGATGAGGAACGTTTAAAGG	CCATACTTGTCTGGTATTTGGATCAAACACTATCTTGTTTGCCTCTTTGAATTCCTTTAATTCTTCCTCATCGGCCATAATTAAAAAAGTTTCTCTTGATACACCTGTTTATG	82	92	CAGTGAAAGATAAATGATCGGCCATACTTGTCTGGTATTTGGATCAAACACTATCTTGTTTGCCTCTTTGAATTCCTTTAATTCTTCCTCATCGGCCATAATTAAAAAAGTTTCTCTTGATACACCTGTTTATGCGATGAGGAACGTTTAAAGGGTTTTAGAGCTAGAAATAGCAAGTTCCAGA	Arg	Glu	AGT	Arg82Glu0
TCCTTTAAACGTTCCTCATC	CTGGTATTTGGATCAAACACTATCTTGTTTGCCTCTTTAAACTCCTTTAATTCTTCCTCGTCAGCCATAATTAAAAAAGTTTCTCTTGATACACCTGTTTATGTTGGACTAGAAA	82	70	CAGTGAAAGATAAATGATCGGCTGGTATTTGGATCAAACACTATCTTGTTTGCCTCTTTAAACTCCTTTAATTCTTCCTCGTCAGCCATAATTAAAAAAGTTTCTCTTGATACACCTGTTTATGTTGGACTAGAAATCCTTTAAACGTTCCTCATCGTTTTAGAGCTAGAAATAGCAAGTAGGA	Arg	Glu	GGC	Arg82Glu1
CTCCTTTAAACGTTCCTCAT	CTGGTATTTGGATCAAACACTATCTTGTTTGCCTCTTTAAACTCCTTTAATTCTTCCTCATCAGCCATAATTAAAAAAGTTTCTCTTGATACACCTGTTTATGTTGGACTAGAA	82	71	CAGTGAAAGATAAATGATCGGCTGGTATTTGGATCAAACACTATCTTGTTTGCCTCTTTAAACTCCTTTAATTCTTCCTCATCAGCCATAATTAAAAAAGTTTCTCTTGATACACCTGTTTATGTTGGACTAGAACTCCTTTAAACGTTCCTCATGTTTTAGAGCTAGAAATAGCAAGTGGATG	Arg	Glu	CGG	Arg82Glu2
CCTCTTTAAACTCCTTTAAA	CTGGTATTTGGATCAAACACTATCTTGTTTGCCTCTTTAAACTCCTTTAATTCTTCCTCATCGGCCATAATTAAAAAAGTTTCTCTTGATACACCTGTTTATGT	82	81	CAGTGAAAGATAAATGATCGGCTGGTATTTGGATCAAACACTATCTTGTTTGCCTCTTTAAACTCCTTTAATTCTTCCTCATCGGCCATAATTAAAAAAGTTTCTCTTGATACACCTGTTTATGTCCTCTTTAAACTCCTTTAAAGTTTTAGAGCTAGAAATAGCAAGAGGATATGTGCCGCAG	Arg	Glu	CGT	Arg82Glu3
CGATGAGGAACGTTTAAAGG	CCATACTTGTCTGGTATTTGGATCAAACACTATCTTGTTTGCCTCTTTGAATTCCTTTAAACCTTCCTCATCGGCCATAATTAAAAAAGTTTCTCTTGATACACCTGTTTATG	82	92	CAGTGAAAGATAAATGATCGGCCATACTTGTCTGGTATTTGGATCAAACACTATCTTGTTTGCCTCTTTGAATTCCTTTAAACCTTCCTCATCGGCCATAATTAAAAAAGTTTCTCTTGATACACCTGTTTATGCGATGAGGAACGTTTAAAGGGTTTTAGAGCTAGAAATAGCAAGGAGGCAC	Arg	Gly	AGT	Arg82Gly0
TCCTTTAAACGTTCCTCATC	CTGGTATTTGGATCAAACACTATCTTGTTTGCCTCTTTAAACTCCTTTAAACCTTCCTCGTCAGCCATAATTAAAAAAGTTTCTCTTGATACACCTGTTTATGTTGGACTAGAAA	82	70	CAGTGAAAGATAAATGATCGGCTGGTATTTGGATCAAACACTATCTTGTTTGCCTCTTTAAACTCCTTTAAACCTTCCTCGTCAGCCATAATTAAAAAAGTTTCTCTTGATACACCTGTTTATGTTGGACTAGAAATCCTTTAAACGTTCCTCATCGTTTTAGAGCTAGAAATAGCAAGTTCCT	Arg	Gly	GGC	Arg82Gly1
CTCCTTTAAACGTTCCTCAT	CTGGTATTTGGATCAAACACTATCTTGTTTGCCTCTTTAAACTCCTTTAAACCTTCCTCATCAGCCATAATTAAAAAAGTTTCTCTTGATACACCTGTTTATGTTGGACTAGAA	82	71	CAGTGAAAGATAAATGATCGGCTGGTATTTGGATCAAACACTATCTTGTTTGCCTCTTTAAACTCCTTTAAACCTTCCTCATCAGCCATAATTAAAAAAGTTTCTCTTGATACACCTGTTTATGTTGGACTAGAACTCCTTTAAACGTTCCTCATGTTTTAGAGCTAGAAATAGCAAGCTGTGC	Arg	Gly	CGG	Arg82Gly2
CCTCTTTAAACTCCTTTAAA	CTGGTATTTGGATCAAACACTATCTTGTTTGCCTCTTTAAACTCCTTTAAACCTTCCTCATCGGCCATAATTAAAAAAGTTTCTCTTGATACACCTGTTTATGT	82	81	CAGTGAAAGATAAATGATCGGCTGGTATTTGGATCAAACACTATCTTGTTTGCCTCTTTAAACTCCTTTAAACCTTCCTCATCGGCCATAATTAAAAAAGTTTCTCTTGATACACCTGTTTATGTCCTCTTTAAACTCCTTTAAAGTTTTAGAGCTAGAAATAGCAAGGGCGGGGAAAGTGTCG	Arg	Gly	CGT	Arg82Gly3
CGATGAGGAACGTTTAAAGG	CCATACTTGTCTGGTATTTGGATCAAACACTATCTTGTTTGCCTCTTTGAATTCCTTTAAATGTTCCTCATCGGCCATAATTAAAAAAGTTTCTCTTGATACACCTGTTTATG	82	92	CAGTGAAAGATAAATGATCGGCCATACTTGTCTGGTATTTGGATCAAACACTATCTTGTTTGCCTCTTTGAATTCCTTTAAATGTTCCTCATCGGCCATAATTAAAAAAGTTTCTCTTGATACACCTGTTTATGCGATGAGGAACGTTTAAAGGGTTTTAGAGCTAGAAATAGCAAGTTTCACA	Arg	His	AGT	Arg82His0
TCCTTTAAACGTTCCTCATC	CTGGTATTTGGATCAAACACTATCTTGTTTGCCTCTTTAAACTCCTTTAAATGTTCCTCGTCAGCCATAATTAAAAAAGTTTCTCTTGATACACCTGTTTATGTTGGACTAGAAA	82	70	CAGTGAAAGATAAATGATCGGCTGGTATTTGGATCAAACACTATCTTGTTTGCCTCTTTAAACTCCTTTAAATGTTCCTCGTCAGCCATAATTAAAAAAGTTTCTCTTGATACACCTGTTTATGTTGGACTAGAAATCCTTTAAACGTTCCTCATCGTTTTAGAGCTAGAAATAGCAAGTTAGA	Arg	His	GGC	Arg82His1
CTCCTTTAAACGTTCCTCAT	CTGGTATTTGGATCAAACACTATCTTGTTTGCCTCTTTAAACTCCTTTAAATGTTCCTCATCAGCCATAATTAAAAAAGTTTCTCTTGATACACCTGTTTATGTTGGACTAGAA	82	71	CAGTGAAAGATAAATGATCGGCTGGTATTTGGATCAAACACTATCTTGTTTGCCTCTTTAAACTCCTTTAAATGTTCCTCATCAGCCATAATTAAAAAAGTTTCTCTTGATACACCTGTTTATGTTGGACTAGAACTCCTTTAAACGTTCCTCATGTTTTAGAGCTAGAAATAGCAAGCATCGT	Arg	His	CGG	Arg82His2
CCTCTTTAAACTCCTTTAAA	CTGGTATTTGGATCAAACACTATCTTGTTTGCCTCTTTAAACTCCTTAAGGTGTTCCTCATCGGCCATAATTAAAAAAGTTTCTCTTGATACACCTGTTTATGT	82	81	CAGTGAAAGATAAATGATCGGCTGGTATTTGGATCAAACACTATCTTGTTTGCCTCTTTAAACTCCTTAAGGTGTTCCTCATCGGCCATAATTAAAAAAGTTTCTCTTGATACACCTGTTTATGTCCTCTTTAAACTCCTTTAAAGTTTTAGAGCTAGAAATAGCAAGATGCACCTATTACATT	Arg	His	CGT	Arg82His3
CGATGAGGAACGTTTAAAGG	CCATACTTGTCTGGTATTTGGATCAAACACTATCTTGTTTGCCTCTTTGAATTCCTTTAAAATTTCCTCATCGGCCATAATTAAAAAAGTTTCTCTTGATACACCTGTTTATG	82	92	CAGTGAAAGATAAATGATCGGCCATACTTGTCTGGTATTTGGATCAAACACTATCTTGTTTGCCTCTTTGAATTCCTTTAAAATTTCCTCATCGGCCATAATTAAAAAAGTTTCTCTTGATACACCTGTTTATGCGATGAGGAACGTTTAAAGGGTTTTAGAGCTAGAAATAGCAAGGCGAGCG	Arg	Ile	AGT	Arg82Ile0
TCCTTTAAACGTTCCTCATC	CTGGTATTTGGATCAAACACTATCTTGTTTGCCTCTTTAAACTCCTTTAAAATTTCCTCGTCAGCCATAATTAAAAAAGTTTCTCTTGATACACCTGTTTATGTTGGACTAGAAA	82	70	CAGTGAAAGATAAATGATCGGCTGGTATTTGGATCAAACACTATCTTGTTTGCCTCTTTAAACTCCTTTAAAATTTCCTCGTCAGCCATAATTAAAAAAGTTTCTCTTGATACACCTGTTTATGTTGGACTAGAAATCCTTTAAACGTTCCTCATCGTTTTAGAGCTAGAAATAGCAAGAGTTG	Arg	Ile	GGC	Arg82Ile1
CTCCTTTAAACGTTCCTCAT	CTGGTATTTGGATCAAACACTATCTTGTTTGCCTCTTTAAACTCCTTTAAAATTTCCTCATCAGCCATAATTAAAAAAGTTTCTCTTGATACACCTGTTTATGTTGGACTAGAA	82	71	CAGTGAAAGATAAATGATCGGCTGGTATTTGGATCAAACACTATCTTGTTTGCCTCTTTAAACTCCTTTAAAATTTCCTCATCAGCCATAATTAAAAAAGTTTCTCTTGATACACCTGTTTATGTTGGACTAGAACTCCTTTAAACGTTCCTCATGTTTTAGAGCTAGAAATAGCAAGTGAATA	Arg	Ile	CGG	Arg82Ile2
CCTCTTTAAACTCCTTTAAA	CTGGTATTTGGATCAAACACTATCTTGTTTGCCTCTTTAAACTCCTTTAAAATTTCCTCATCGGCCATAATTAAAAAAGTTTCTCTTGATACACCTGTTTATGT	82	81	CAGTGAAAGATAAATGATCGGCTGGTATTTGGATCAAACACTATCTTGTTTGCCTCTTTAAACTCCTTTAAAATTTCCTCATCGGCCATAATTAAAAAAGTTTCTCTTGATACACCTGTTTATGTCCTCTTTAAACTCCTTTAAAGTTTTAGAGCTAGAAATAGCAAGGAAACACAACCAGAAT	Arg	Ile	CGT	Arg82Ile3
CGATGAGGAACGTTTAAAGG	CCATACTTGTCTGGTATTTGGATCAAACACTATCTTGTTTGCCTCTTTGAATTCCTTTAACAATTCCTCATCGGCCATAATTAAAAAAGTTTCTCTTGATACACCTGTTTATG	82	92	CAGTGAAAGATAAATGATCGGCCATACTTGTCTGGTATTTGGATCAAACACTATCTTGTTTGCCTCTTTGAATTCCTTTAACAATTCCTCATCGGCCATAATTAAAAAAGTTTCTCTTGATACACCTGTTTATGCGATGAGGAACGTTTAAAGGGTTTTAGAGCTAGAAATAGCAAGCCCGATG	Arg	Leu	AGT	Arg82Leu0
TCCTTTAAACGTTCCTCATC	CTGGTATTTGGATCAAACACTATCTTGTTTGCCTCTTTAAACTCCTTTAACAATTCCTCGTCAGCCATAATTAAAAAAGTTTCTCTTGATACACCTGTTTATGTTGGACTAGAAA	82	70	CAGTGAAAGATAAATGATCGGCTGGTATTTGGATCAAACACTATCTTGTTTGCCTCTTTAAACTCCTTTAACAATTCCTCGTCAGCCATAATTAAAAAAGTTTCTCTTGATACACCTGTTTATGTTGGACTAGAAATCCTTTAAACGTTCCTCATCGTTTTAGAGCTAGAAATAGCAAGCAGAG	Arg	Leu	GGC	Arg82Leu1
CTCCTTTAAACGTTCCTCAT	CTGGTATTTGGATCAAACACTATCTTGTTTGCCTCTTTAAACTCCTTTAACAATTCCTCATCAGCCATAATTAAAAAAGTTTCTCTTGATACACCTGTTTATGTTGGACTAGAA	82	71	CAGTGAAAGATAAATGATCGGCTGGTATTTGGATCAAACACTATCTTGTTTGCCTCTTTAAACTCCTTTAACAATTCCTCATCAGCCATAATTAAAAAAGTTTCTCTTGATACACCTGTTTATGTTGGACTAGAACTCCTTTAAACGTTCCTCATGTTTTAGAGCTAGAAATAGCAAGGTGTAC	Arg	Leu	CGG	Arg82Leu2
CCTCTTTAAACTCCTTTAAA	CTGGTATTTGGATCAAACACTATCTTGTTTGCCTCTTTAAACTCCTTTAACAATTCCTCATCGGCCATAATTAAAAAAGTTTCTCTTGATACACCTGTTTATGT	82	81	CAGTGAAAGATAAATGATCGGCTGGTATTTGGATCAAACACTATCTTGTTTGCCTCTTTAAACTCCTTTAACAATTCCTCATCGGCCATAATTAAAAAAGTTTCTCTTGATACACCTGTTTATGTCCTCTTTAAACTCCTTTAAAGTTTTAGAGCTAGAAATAGCAAGCCTGGCCAGAGTGGCA	Arg	Leu	CGT	Arg82Leu3
CGATGAGGAACGTTTAAAGG	CCATACTTGTCTGGTATTTGGATCAAACACTATCTTGTTTGCCTCTTTGAATTCCTTTAACTTTTCCTCATCGGCCATAATTAAAAAAGTTTCTCTTGATACACCTGTTTATG	82	92	CAGTGAAAGATAAATGATCGGCCATACTTGTCTGGTATTTGGATCAAACACTATCTTGTTTGCCTCTTTGAATTCCTTTAACTTTTCCTCATCGGCCATAATTAAAAAAGTTTCTCTTGATACACCTGTTTATGCGATGAGGAACGTTTAAAGGGTTTTAGAGCTAGAAATAGCAAGAGAGTTA	Arg	Lys	AGT	Arg82Lys0
TCCTTTAAACGTTCCTCATC	CTGGTATTTGGATCAAACACTATCTTGTTTGCCTCTTTAAACTCCTTTAACTTTTCCTCGTCAGCCATAATTAAAAAAGTTTCTCTTGATACACCTGTTTATGTTGGACTAGAAA	82	70	CAGTGAAAGATAAATGATCGGCTGGTATTTGGATCAAACACTATCTTGTTTGCCTCTTTAAACTCCTTTAACTTTTCCTCGTCAGCCATAATTAAAAAAGTTTCTCTTGATACACCTGTTTATGTTGGACTAGAAATCCTTTAAACGTTCCTCATCGTTTTAGAGCTAGAAATAGCAAGCATAT	Arg	Lys	GGC	Arg82Lys1
CTCCTTTAAACGTTCCTCAT	CTGGTATTTGGATCAAACACTATCTTGTTTGCCTCTTTAAACTCCTTTAACTTTTCCTCATCAGCCATAATTAAAAAAGTTTCTCTTGATACACCTGTTTATGTTGGACTAGAA	82	71	CAGTGAAAGATAAATGATCGGCTGGTATTTGGATCAAACACTATCTTGTTTGCCTCTTTAAACTCCTTTAACTTTTCCTCATCAGCCATAATTAAAAAAGTTTCTCTTGATACACCTGTTTATGTTGGACTAGAACTCCTTTAAACGTTCCTCATGTTTTAGAGCTAGAAATAGCAAGCTCCAC	Arg	Lys	CGG	Arg82Lys2
CCTCTTTAAACTCCTTTAAA	CTGGTATTTGGATCAAACACTATCTTGTTTGCCTCTTTAAACTCCTTTAACTTTTCCTCATCGGCCATAATTAAAAAAGTTTCTCTTGATACACCTGTTTATGT	82	81	CAGTGAAAGATAAATGATCGGCTGGTATTTGGATCAAACACTATCTTGTTTGCCTCTTTAAACTCCTTTAACTTTTCCTCATCGGCCATAATTAAAAAAGTTTCTCTTGATACACCTGTTTATGTCCTCTTTAAACTCCTTTAAAGTTTTAGAGCTAGAAATAGCAAGCGCGGGAGCTAACGAC	Arg	Lys	CGT	Arg82Lys3
CGATGAGGAACGTTTAAAGG	CCATACTTGTCTGGTATTTGGATCAAACACTATCTTGTTTGCCTCTTTGAATTCCTTTAACATTTCCTCATCGGCCATAATTAAAAAAGTTTCTCTTGATACACCTGTTTATG	82	92	CAGTGAAAGATAAATGATCGGCCATACTTGTCTGGTATTTGGATCAAACACTATCTTGTTTGCCTCTTTGAATTCCTTTAACATTTCCTCATCGGCCATAATTAAAAAAGTTTCTCTTGATACACCTGTTTATGCGATGAGGAACGTTTAAAGGGTTTTAGAGCTAGAAATAGCAAGAGGTCTT	Arg	Met	AGT	Arg82Met0
TCCTTTAAACGTTCCTCATC	CTGGTATTTGGATCAAACACTATCTTGTTTGCCTCTTTAAACTCCTTTAACATTTCCTCGTCAGCCATAATTAAAAAAGTTTCTCTTGATACACCTGTTTATGTTGGACTAGAAA	82	70	CAGTGAAAGATAAATGATCGGCTGGTATTTGGATCAAACACTATCTTGTTTGCCTCTTTAAACTCCTTTAACATTTCCTCGTCAGCCATAATTAAAAAAGTTTCTCTTGATACACCTGTTTATGTTGGACTAGAAATCCTTTAAACGTTCCTCATCGTTTTAGAGCTAGAAATAGCAAGAATCC	Arg	Met	GGC	Arg82Met1
CTCCTTTAAACGTTCCTCAT	CTGGTATTTGGATCAAACACTATCTTGTTTGCCTCTTTAAACTCCTTTAACATTTCCTCATCAGCCATAATTAAAAAAGTTTCTCTTGATACACCTGTTTATGTTGGACTAGAA	82	71	CAGTGAAAGATAAATGATCGGCTGGTATTTGGATCAAACACTATCTTGTTTGCCTCTTTAAACTCCTTTAACATTTCCTCATCAGCCATAATTAAAAAAGTTTCTCTTGATACACCTGTTTATGTTGGACTAGAACTCCTTTAAACGTTCCTCATGTTTTAGAGCTAGAAATAGCAAGACTGCC	Arg	Met	CGG	Arg82Met2
CCTCTTTAAACTCCTTTAAA	CTGGTATTTGGATCAAACACTATCTTGTTTGCCTCTTTAAACTCCTTTAACATTTCCTCATCGGCCATAATTAAAAAAGTTTCTCTTGATACACCTGTTTATGT	82	81	CAGTGAAAGATAAATGATCGGCTGGTATTTGGATCAAACACTATCTTGTTTGCCTCTTTAAACTCCTTTAACATTTCCTCATCGGCCATAATTAAAAAAGTTTCTCTTGATACACCTGTTTATGTCCTCTTTAAACTCCTTTAAAGTTTTAGAGCTAGAAATAGCAAGAATAGGTAATCTGTGC	Arg	Met	CGT	Arg82Met3
CGATGAGGAACGTTTAAAGG	CCATACTTGTCTGGTATTTGGATCAAACACTATCTTGTTTGCCTCTTTGAATTCCTTTAAAAATTCCTCATCGGCCATAATTAAAAAAGTTTCTCTTGATACACCTGTTTATG	82	92	CAGTGAAAGATAAATGATCGGCCATACTTGTCTGGTATTTGGATCAAACACTATCTTGTTTGCCTCTTTGAATTCCTTTAAAAATTCCTCATCGGCCATAATTAAAAAAGTTTCTCTTGATACACCTGTTTATGCGATGAGGAACGTTTAAAGGGTTTTAGAGCTAGAAATAGCAAGAGTCTAT	Arg	Phe	AGT	Arg82Phe0
TCCTTTAAACGTTCCTCATC	CTGGTATTTGGATCAAACACTATCTTGTTTGCCTCTTTAAACTCCTTTAAAAATTCCTCGTCAGCCATAATTAAAAAAGTTTCTCTTGATACACCTGTTTATGTTGGACTAGAAA	82	70	CAGTGAAAGATAAATGATCGGCTGGTATTTGGATCAAACACTATCTTGTTTGCCTCTTTAAACTCCTTTAAAAATTCCTCGTCAGCCATAATTAAAAAAGTTTCTCTTGATACACCTGTTTATGTTGGACTAGAAATCCTTTAAACGTTCCTCATCGTTTTAGAGCTAGAAATAGCAAGATCAT	Arg	Phe	GGC	Arg82Phe1
CTCCTTTAAACGTTCCTCAT	CTGGTATTTGGATCAAACACTATCTTGTTTGCCTCTTTAAACTCCTTTAAAAATTCCTCATCAGCCATAATTAAAAAAGTTTCTCTTGATACACCTGTTTATGTTGGACTAGAA	82	71	CAGTGAAAGATAAATGATCGGCTGGTATTTGGATCAAACACTATCTTGTTTGCCTCTTTAAACTCCTTTAAAAATTCCTCATCAGCCATAATTAAAAAAGTTTCTCTTGATACACCTGTTTATGTTGGACTAGAACTCCTTTAAACGTTCCTCATGTTTTAGAGCTAGAAATAGCAAGTTCTTG	Arg	Phe	CGG	Arg82Phe2
CCTCTTTAAACTCCTTTAAA	CTGGTATTTGGATCAAACACTATCTTGTTTGCCTCTTTAAACTCCTTTAAAAATTCCTCATCGGCCATAATTAAAAAAGTTTCTCTTGATACACCTGTTTATGT	82	81	CAGTGAAAGATAAATGATCGGCTGGTATTTGGATCAAACACTATCTTGTTTGCCTCTTTAAACTCCTTTAAAAATTCCTCATCGGCCATAATTAAAAAAGTTTCTCTTGATACACCTGTTTATGTCCTCTTTAAACTCCTTTAAAGTTTTAGAGCTAGAAATAGCAAGCTCCCTCACTCCCTAT	Arg	Phe	CGT	Arg82Phe3
CGATGAGGAACGTTTAAAGG	CCATACTTGTCTGGTATTTGGATCAAACACTATCTTGTTTGCCTCTTTGAATTCCTTTAATGGTTCCTCATCGGCCATAATTAAAAAAGTTTCTCTTGATACACCTGTTTATG	82	92	CAGTGAAAGATAAATGATCGGCCATACTTGTCTGGTATTTGGATCAAACACTATCTTGTTTGCCTCTTTGAATTCCTTTAATGGTTCCTCATCGGCCATAATTAAAAAAGTTTCTCTTGATACACCTGTTTATGCGATGAGGAACGTTTAAAGGGTTTTAGAGCTAGAAATAGCAAGAGTTATT	Arg	Pro	AGT	Arg82Pro0
TCCTTTAAACGTTCCTCATC	CTGGTATTTGGATCAAACACTATCTTGTTTGCCTCTTTAAACTCCTTTAATGGTTCCTCGTCAGCCATAATTAAAAAAGTTTCTCTTGATACACCTGTTTATGTTGGACTAGAAA	82	70	CAGTGAAAGATAAATGATCGGCTGGTATTTGGATCAAACACTATCTTGTTTGCCTCTTTAAACTCCTTTAATGGTTCCTCGTCAGCCATAATTAAAAAAGTTTCTCTTGATACACCTGTTTATGTTGGACTAGAAATCCTTTAAACGTTCCTCATCGTTTTAGAGCTAGAAATAGCAAGTAACA	Arg	Pro	GGC	Arg82Pro1
CTCCTTTAAACGTTCCTCAT	CTGGTATTTGGATCAAACACTATCTTGTTTGCCTCTTTAAACTCCTTTAATGGTTCCTCATCAGCCATAATTAAAAAAGTTTCTCTTGATACACCTGTTTATGTTGGACTAGAA	82	71	CAGTGAAAGATAAATGATCGGCTGGTATTTGGATCAAACACTATCTTGTTTGCCTCTTTAAACTCCTTTAATGGTTCCTCATCAGCCATAATTAAAAAAGTTTCTCTTGATACACCTGTTTATGTTGGACTAGAACTCCTTTAAACGTTCCTCATGTTTTAGAGCTAGAAATAGCAAGCGTACC	Arg	Pro	CGG	Arg82Pro2
CCTCTTTAAACTCCTTTAAA	CTGGTATTTGGATCAAACACTATCTTGTTTGCCTCTTTAAACTCCTTAAGAGGTTCCTCATCGGCCATAATTAAAAAAGTTTCTCTTGATACACCTGTTTATGT	82	81	CAGTGAAAGATAAATGATCGGCTGGTATTTGGATCAAACACTATCTTGTTTGCCTCTTTAAACTCCTTAAGAGGTTCCTCATCGGCCATAATTAAAAAAGTTTCTCTTGATACACCTGTTTATGTCCTCTTTAAACTCCTTTAAAGTTTTAGAGCTAGAAATAGCAAGACACACGGGCCCCTAG	Arg	Pro	CGT	Arg82Pro3
CGATGAGGAACGTTTAAAGG	CCATACTTGTCTGGTATTTGGATCAAACACTATCTTGTTTGCCTCTTTGAATTCCTTTAAAGATTCCTCATCGGCCATAATTAAAAAAGTTTCTCTTGATACACCTGTTTATG	82	92	CAGTGAAAGATAAATGATCGGCCATACTTGTCTGGTATTTGGATCAAACACTATCTTGTTTGCCTCTTTGAATTCCTTTAAAGATTCCTCATCGGCCATAATTAAAAAAGTTTCTCTTGATACACCTGTTTATGCGATGAGGAACGTTTAAAGGGTTTTAGAGCTAGAAATAGCAAGCTCCCTT	Arg	Ser	AGT	Arg82Ser0
TCCTTTAAACGTTCCTCATC	CTGGTATTTGGATCAAACACTATCTTGTTTGCCTCTTTAAACTCCTTTAAAGATTCCTCGTCAGCCATAATTAAAAAAGTTTCTCTTGATACACCTGTTTATGTTGGACTAGAAA	82	70	CAGTGAAAGATAAATGATCGGCTGGTATTTGGATCAAACACTATCTTGTTTGCCTCTTTAAACTCCTTTAAAGATTCCTCGTCAGCCATAATTAAAAAAGTTTCTCTTGATACACCTGTTTATGTTGGACTAGAAATCCTTTAAACGTTCCTCATCGTTTTAGAGCTAGAAATAGCAAGCGAGA	Arg	Ser	GGC	Arg82Ser1
CTCCTTTAAACGTTCCTCAT	CTGGTATTTGGATCAAACACTATCTTGTTTGCCTCTTTAAACTCCTTTAAAGATTCCTCATCAGCCATAATTAAAAAAGTTTCTCTTGATACACCTGTTTATGTTGGACTAGAA	82	71	CAGTGAAAGATAAATGATCGGCTGGTATTTGGATCAAACACTATCTTGTTTGCCTCTTTAAACTCCTTTAAAGATTCCTCATCAGCCATAATTAAAAAAGTTTCTCTTGATACACCTGTTTATGTTGGACTAGAACTCCTTTAAACGTTCCTCATGTTTTAGAGCTAGAAATAGCAAGTTCAAC	Arg	Ser	CGG	Arg82Ser2
CCTCTTTAAACTCCTTTAAA	CTGGTATTTGGATCAAACACTATCTTGTTTGCCTCTTTAAACTCCTTTAAAGATTCCTCATCGGCCATAATTAAAAAAGTTTCTCTTGATACACCTGTTTATGT	82	81	CAGTGAAAGATAAATGATCGGCTGGTATTTGGATCAAACACTATCTTGTTTGCCTCTTTAAACTCCTTTAAAGATTCCTCATCGGCCATAATTAAAAAAGTTTCTCTTGATACACCTGTTTATGTCCTCTTTAAACTCCTTTAAAGTTTTAGAGCTAGAAATAGCAAGATATGACTCCAACGTC	Arg	Ser	CGT	Arg82Ser3
CGATGAGGAACGTTTAAAGG	CCATACTTGTCTGGTATTTGGATCAAACACTATCTTGTTTGCCTCTTTGAATTCCTTTAAAGTTTCCTCATCGGCCATAATTAAAAAAGTTTCTCTTGATACACCTGTTTATG	82	92	CAGTGAAAGATAAATGATCGGCCATACTTGTCTGGTATTTGGATCAAACACTATCTTGTTTGCCTCTTTGAATTCCTTTAAAGTTTCCTCATCGGCCATAATTAAAAAAGTTTCTCTTGATACACCTGTTTATGCGATGAGGAACGTTTAAAGGGTTTTAGAGCTAGAAATAGCAAGACGTACT	Arg	Thr	AGT	Arg82Thr0
TCCTTTAAACGTTCCTCATC	CTGGTATTTGGATCAAACACTATCTTGTTTGCCTCTTTAAACTCCTTTAAAGTTTCCTCGTCAGCCATAATTAAAAAAGTTTCTCTTGATACACCTGTTTATGTTGGACTAGAAA	82	70	CAGTGAAAGATAAATGATCGGCTGGTATTTGGATCAAACACTATCTTGTTTGCCTCTTTAAACTCCTTTAAAGTTTCCTCGTCAGCCATAATTAAAAAAGTTTCTCTTGATACACCTGTTTATGTTGGACTAGAAATCCTTTAAACGTTCCTCATCGTTTTAGAGCTAGAAATAGCAAGACTAT	Arg	Thr	GGC	Arg82Thr1
CTCCTTTAAACGTTCCTCAT	CTGGTATTTGGATCAAACACTATCTTGTTTGCCTCTTTAAACTCCTTTAAAGTTTCCTCATCAGCCATAATTAAAAAAGTTTCTCTTGATACACCTGTTTATGTTGGACTAGAA	82	71	CAGTGAAAGATAAATGATCGGCTGGTATTTGGATCAAACACTATCTTGTTTGCCTCTTTAAACTCCTTTAAAGTTTCCTCATCAGCCATAATTAAAAAAGTTTCTCTTGATACACCTGTTTATGTTGGACTAGAACTCCTTTAAACGTTCCTCATGTTTTAGAGCTAGAAATAGCAAGCGGGGG	Arg	Thr	CGG	Arg82Thr2
CCTCTTTAAACTCCTTTAAA	CTGGTATTTGGATCAAACACTATCTTGTTTGCCTCTTTAAACTCCTTTAAAGTTTCCTCATCGGCCATAATTAAAAAAGTTTCTCTTGATACACCTGTTTATGT	82	81	CAGTGAAAGATAAATGATCGGCTGGTATTTGGATCAAACACTATCTTGTTTGCCTCTTTAAACTCCTTTAAAGTTTCCTCATCGGCCATAATTAAAAAAGTTTCTCTTGATACACCTGTTTATGTCCTCTTTAAACTCCTTTAAAGTTTTAGAGCTAGAAATAGCAAGCCATTTGGATGAAGAT	Arg	Thr	CGT	Arg82Thr3
CGATGAGGAACGTTTAAAGG	CCATACTTGTCTGGTATTTGGATCAAACACTATCTTGTTTGCCTCTTTGAATTCCTTTAACCATTCCTCATCGGCCATAATTAAAAAAGTTTCTCTTGATACACCTGTTTATG	82	92	CAGTGAAAGATAAATGATCGGCCATACTTGTCTGGTATTTGGATCAAACACTATCTTGTTTGCCTCTTTGAATTCCTTTAACCATTCCTCATCGGCCATAATTAAAAAAGTTTCTCTTGATACACCTGTTTATGCGATGAGGAACGTTTAAAGGGTTTTAGAGCTAGAAATAGCAAGTAGGTTA	Arg	Trp	AGT	Arg82Trp0
TCCTTTAAACGTTCCTCATC	CTGGTATTTGGATCAAACACTATCTTGTTTGCCTCTTTAAACTCCTTTAACCATTCCTCGTCAGCCATAATTAAAAAAGTTTCTCTTGATACACCTGTTTATGTTGGACTAGAAA	82	70	CAGTGAAAGATAAATGATCGGCTGGTATTTGGATCAAACACTATCTTGTTTGCCTCTTTAAACTCCTTTAACCATTCCTCGTCAGCCATAATTAAAAAAGTTTCTCTTGATACACCTGTTTATGTTGGACTAGAAATCCTTTAAACGTTCCTCATCGTTTTAGAGCTAGAAATAGCAAGATCAA	Arg	Trp	GGC	Arg82Trp1
CTCCTTTAAACGTTCCTCAT	CTGGTATTTGGATCAAACACTATCTTGTTTGCCTCTTTAAACTCCTTTAACCATTCCTCATCAGCCATAATTAAAAAAGTTTCTCTTGATACACCTGTTTATGTTGGACTAGAA	82	71	CAGTGAAAGATAAATGATCGGCTGGTATTTGGATCAAACACTATCTTGTTTGCCTCTTTAAACTCCTTTAACCATTCCTCATCAGCCATAATTAAAAAAGTTTCTCTTGATACACCTGTTTATGTTGGACTAGAACTCCTTTAAACGTTCCTCATGTTTTAGAGCTAGAAATAGCAAGTCAGTC	Arg	Trp	CGG	Arg82Trp2
CCTCTTTAAACTCCTTTAAA	CTGGTATTTGGATCAAACACTATCTTGTTTGCCTCTTTAAACTCCTTTAACCATTCCTCATCGGCCATAATTAAAAAAGTTTCTCTTGATACACCTGTTTATGT	82	81	CAGTGAAAGATAAATGATCGGCTGGTATTTGGATCAAACACTATCTTGTTTGCCTCTTTAAACTCCTTTAACCATTCCTCATCGGCCATAATTAAAAAAGTTTCTCTTGATACACCTGTTTATGTCCTCTTTAAACTCCTTTAAAGTTTTAGAGCTAGAAATAGCAAGGGCAACTTAAAAAGCT	Arg	Trp	CGT	Arg82Trp3
CGATGAGGAACGTTTAAAGG	CCATACTTGTCTGGTATTTGGATCAAACACTATCTTGTTTGCCTCTTTGAATTCCTTTAAATATTCCTCATCGGCCATAATTAAAAAAGTTTCTCTTGATACACCTGTTTATG	82	92	CAGTGAAAGATAAATGATCGGCCATACTTGTCTGGTATTTGGATCAAACACTATCTTGTTTGCCTCTTTGAATTCCTTTAAATATTCCTCATCGGCCATAATTAAAAAAGTTTCTCTTGATACACCTGTTTATGCGATGAGGAACGTTTAAAGGGTTTTAGAGCTAGAAATAGCAAGCTCCGTC	Arg	Tyr	AGT	Arg82Tyr0
TCCTTTAAACGTTCCTCATC	CTGGTATTTGGATCAAACACTATCTTGTTTGCCTCTTTAAACTCCTTTAAATATTCCTCGTCAGCCATAATTAAAAAAGTTTCTCTTGATACACCTGTTTATGTTGGACTAGAAA	82	70	CAGTGAAAGATAAATGATCGGCTGGTATTTGGATCAAACACTATCTTGTTTGCCTCTTTAAACTCCTTTAAATATTCCTCGTCAGCCATAATTAAAAAAGTTTCTCTTGATACACCTGTTTATGTTGGACTAGAAATCCTTTAAACGTTCCTCATCGTTTTAGAGCTAGAAATAGCAAGCCGCT	Arg	Tyr	GGC	Arg82Tyr1
CTCCTTTAAACGTTCCTCAT	CTGGTATTTGGATCAAACACTATCTTGTTTGCCTCTTTAAACTCCTTTAAATATTCCTCATCAGCCATAATTAAAAAAGTTTCTCTTGATACACCTGTTTATGTTGGACTAGAA	82	71	CAGTGAAAGATAAATGATCGGCTGGTATTTGGATCAAACACTATCTTGTTTGCCTCTTTAAACTCCTTTAAATATTCCTCATCAGCCATAATTAAAAAAGTTTCTCTTGATACACCTGTTTATGTTGGACTAGAACTCCTTTAAACGTTCCTCATGTTTTAGAGCTAGAAATAGCAAGAGCCGT	Arg	Tyr	CGG	Arg82Tyr2
CCTCTTTAAACTCCTTTAAA	CTGGTATTTGGATCAAACACTATCTTGTTTGCCTCTTTAAACTCCTTTAAATATTCCTCATCGGCCATAATTAAAAAAGTTTCTCTTGATACACCTGTTTATGT	82	81	CAGTGAAAGATAAATGATCGGCTGGTATTTGGATCAAACACTATCTTGTTTGCCTCTTTAAACTCCTTTAAATATTCCTCATCGGCCATAATTAAAAAAGTTTCTCTTGATACACCTGTTTATGTCCTCTTTAAACTCCTTTAAAGTTTTAGAGCTAGAAATAGCAAGGGATCTATAGCCCCTG	Arg	Tyr	CGT	Arg82Tyr3
CGATGAGGAACGTTTAAAGG	CCATACTTGTCTGGTATTTGGATCAAACACTATCTTGTTTGCCTCTTTGAATTCCTTTAAAACTTCCTCATCGGCCATAATTAAAAAAGTTTCTCTTGATACACCTGTTTATG	82	92	CAGTGAAAGATAAATGATCGGCCATACTTGTCTGGTATTTGGATCAAACACTATCTTGTTTGCCTCTTTGAATTCCTTTAAAACTTCCTCATCGGCCATAATTAAAAAAGTTTCTCTTGATACACCTGTTTATGCGATGAGGAACGTTTAAAGGGTTTTAGAGCTAGAAATAGCAAGCCCACGA	Arg	Val	AGT	Arg82Val0
TCCTTTAAACGTTCCTCATC	CTGGTATTTGGATCAAACACTATCTTGTTTGCCTCTTTAAACTCCTTTAAAACTTCCTCGTCAGCCATAATTAAAAAAGTTTCTCTTGATACACCTGTTTATGTTGGACTAGAAA	82	70	CAGTGAAAGATAAATGATCGGCTGGTATTTGGATCAAACACTATCTTGTTTGCCTCTTTAAACTCCTTTAAAACTTCCTCGTCAGCCATAATTAAAAAAGTTTCTCTTGATACACCTGTTTATGTTGGACTAGAAATCCTTTAAACGTTCCTCATCGTTTTAGAGCTAGAAATAGCAAGCGGCC	Arg	Val	GGC	Arg82Val1
CTCCTTTAAACGTTCCTCAT	CTGGTATTTGGATCAAACACTATCTTGTTTGCCTCTTTAAACTCCTTTAAAACTTCCTCATCAGCCATAATTAAAAAAGTTTCTCTTGATACACCTGTTTATGTTGGACTAGAA	82	71	CAGTGAAAGATAAATGATCGGCTGGTATTTGGATCAAACACTATCTTGTTTGCCTCTTTAAACTCCTTTAAAACTTCCTCATCAGCCATAATTAAAAAAGTTTCTCTTGATACACCTGTTTATGTTGGACTAGAACTCCTTTAAACGTTCCTCATGTTTTAGAGCTAGAAATAGCAAGGGATGT	Arg	Val	CGG	Arg82Val2
CCTCTTTAAACTCCTTTAAA	CTGGTATTTGGATCAAACACTATCTTGTTTGCCTCTTTAAACTCCTTTAAAACTTCCTCATCGGCCATAATTAAAAAAGTTTCTCTTGATACACCTGTTTATGT	82	81	CAGTGAAAGATAAATGATCGGCTGGTATTTGGATCAAACACTATCTTGTTTGCCTCTTTAAACTCCTTTAAAACTTCCTCATCGGCCATAATTAAAAAAGTTTCTCTTGATACACCTGTTTATGTCCTCTTTAAACTCCTTTAAAGTTTTAGAGCTAGAAATAGCAAGCCAATGTGTCCTAGGA	Arg	Val	CGT	Arg82Val3
CGATGAGGAACGTTTAAAGG	CCATACTTGTCTGGTATTTGGATCAAACACTATCTTGTTTGCCTCTTTGAATTCCTTAGCACGTTCCTCATCGGCCATAATTAAAAAAGTTTCTCTTGATACACCTGTTT	85	92	CAGTGAAAGATAAATGATCGGCCATACTTGTCTGGTATTTGGATCAAACACTATCTTGTTTGCCTCTTTGAATTCCTTAGCACGTTCCTCATCGGCCATAATTAAAAAAGTTTCTCTTGATACACCTGTTTCGATGAGGAACGTTTAAAGGGTTTTAGAGCTAGAAATAGCAAGCTATAAATCC	Leu	Ala	AGT	Leu85Ala0
TCCTTTAAACGTTCCTCATC	TGTCTGGTATTTGGATCAAACACTATCTTGTTTGCCTCTTTAAACTCCTTAGCACGTTCCTCGTCAGCCATAATTAAAAAAGTTTCTCTTGATACACCTGTTTATGTTGGACTAGAAA	85	70	CAGTGAAAGATAAATGATCGGTGTCTGGTATTTGGATCAAACACTATCTTGTTTGCCTCTTTAAACTCCTTAGCACGTTCCTCGTCAGCCATAATTAAAAAAGTTTCTCTTGATACACCTGTTTATGTTGGACTAGAAATCCTTTAAACGTTCCTCATCGTTTTAGAGCTAGAAATAGCAAGCC	Leu	Ala	GGC	Leu85Ala1
CTCCTTTAAACGTTCCTCAT	TGTCTGGTATTTGGATCAAACACTATCTTGTTTGCCTCTTTAAACTCCTTAGCACGTTCCTCATCAGCCATAATTAAAAAAGTTTCTCTTGATACACCTGTTTATGTTGGACTAGAA	85	71	CAGTGAAAGATAAATGATCGGTGTCTGGTATTTGGATCAAACACTATCTTGTTTGCCTCTTTAAACTCCTTAGCACGTTCCTCATCAGCCATAATTAAAAAAGTTTCTCTTGATACACCTGTTTATGTTGGACTAGAACTCCTTTAAACGTTCCTCATGTTTTAGAGCTAGAAATAGCAAGGTT	Leu	Ala	CGG	Leu85Ala2
CCTCTTTAAACTCCTTTAAA	TGTCTGGTATTTGGATCAAACACTATCTTGTTTGCCTCTTTAAACTCCTTAGCTCTTTCCTCATCGGCCATAATTAAAAAAGTTTCTCTTGATACACCTGTTTATGT	85	81	CAGTGAAAGATAAATGATCGGTGTCTGGTATTTGGATCAAACACTATCTTGTTTGCCTCTTTAAACTCCTTAGCTCTTTCCTCATCGGCCATAATTAAAAAAGTTTCTCTTGATACACCTGTTTATGTCCTCTTTAAACTCCTTTAAAGTTTTAGAGCTAGAAATAGCAAGTCTAGAGACTTTT	Leu	Ala	CGT	Leu85Ala3
CGATGAGGAACGTTTAAAGG	CCATACTTGTCTGGTATTTGGATCAAACACTATCTTGTTTGCCTCTTTGAATTCCTTTCTACGTTCCTCATCGGCCATAATTAAAAAAGTTTCTCTTGATACACCTGTTT	85	92	CAGTGAAAGATAAATGATCGGCCATACTTGTCTGGTATTTGGATCAAACACTATCTTGTTTGCCTCTTTGAATTCCTTTCTACGTTCCTCATCGGCCATAATTAAAAAAGTTTCTCTTGATACACCTGTTTCGATGAGGAACGTTTAAAGGGTTTTAGAGCTAGAAATAGCAAGCTGCTTCATT	Leu	Arg	AGT	Leu85Arg0
TCCTTTAAACGTTCCTCATC	TGTCTGGTATTTGGATCAAACACTATCTTGTTTGCCTCTTTAAACTCCTTTCTACGTTCCTCGTCAGCCATAATTAAAAAAGTTTCTCTTGATACACCTGTTTATGTTGGACTAGAAA	85	70	CAGTGAAAGATAAATGATCGGTGTCTGGTATTTGGATCAAACACTATCTTGTTTGCCTCTTTAAACTCCTTTCTACGTTCCTCGTCAGCCATAATTAAAAAAGTTTCTCTTGATACACCTGTTTATGTTGGACTAGAAATCCTTTAAACGTTCCTCATCGTTTTAGAGCTAGAAATAGCAAGCC	Leu	Arg	GGC	Leu85Arg1
CTCCTTTAAACGTTCCTCAT	TGTCTGGTATTTGGATCAAACACTATCTTGTTTGCCTCTTTAAACTCCTTTCTACGTTCCTCATCAGCCATAATTAAAAAAGTTTCTCTTGATACACCTGTTTATGTTGGACTAGAA	85	71	CAGTGAAAGATAAATGATCGGTGTCTGGTATTTGGATCAAACACTATCTTGTTTGCCTCTTTAAACTCCTTTCTACGTTCCTCATCAGCCATAATTAAAAAAGTTTCTCTTGATACACCTGTTTATGTTGGACTAGAACTCCTTTAAACGTTCCTCATGTTTTAGAGCTAGAAATAGCAAGTCT	Leu	Arg	CGG	Leu85Arg2
CCTCTTTAAACTCCTTTAAA	TGTCTGGTATTTGGATCAAACACTATCTTGTTTGCCTCTTTAAACTCCTTTCTTCTTTCCTCATCGGCCATAATTAAAAAAGTTTCTCTTGATACACCTGTTTATGT	85	81	CAGTGAAAGATAAATGATCGGTGTCTGGTATTTGGATCAAACACTATCTTGTTTGCCTCTTTAAACTCCTTTCTTCTTTCCTCATCGGCCATAATTAAAAAAGTTTCTCTTGATACACCTGTTTATGTCCTCTTTAAACTCCTTTAAAGTTTTAGAGCTAGAAATAGCAAGGCTCCAAGCTGTG	Leu	Arg	CGT	Leu85Arg3
CGATGAGGAACGTTTAAAGG	CCATACTTGTCTGGTATTTGGATCAAACACTATCTTGTTTGCCTCTTTGAATTCCTTATTACGTTCCTCATCGGCCATAATTAAAAAAGTTTCTCTTGATACACCTGTTT	85	92	CAGTGAAAGATAAATGATCGGCCATACTTGTCTGGTATTTGGATCAAACACTATCTTGTTTGCCTCTTTGAATTCCTTATTACGTTCCTCATCGGCCATAATTAAAAAAGTTTCTCTTGATACACCTGTTTCGATGAGGAACGTTTAAAGGGTTTTAGAGCTAGAAATAGCAAGGCTTTACCCT	Leu	Asn	AGT	Leu85Asn0
TCCTTTAAACGTTCCTCATC	TGTCTGGTATTTGGATCAAACACTATCTTGTTTGCCTCTTTAAACTCCTTATTACGTTCCTCGTCAGCCATAATTAAAAAAGTTTCTCTTGATACACCTGTTTATGTTGGACTAGAAA	85	70	CAGTGAAAGATAAATGATCGGTGTCTGGTATTTGGATCAAACACTATCTTGTTTGCCTCTTTAAACTCCTTATTACGTTCCTCGTCAGCCATAATTAAAAAAGTTTCTCTTGATACACCTGTTTATGTTGGACTAGAAATCCTTTAAACGTTCCTCATCGTTTTAGAGCTAGAAATAGCAAGCC	Leu	Asn	GGC	Leu85Asn1
CTCCTTTAAACGTTCCTCAT	TGTCTGGTATTTGGATCAAACACTATCTTGTTTGCCTCTTTAAACTCCTTATTACGTTCCTCATCAGCCATAATTAAAAAAGTTTCTCTTGATACACCTGTTTATGTTGGACTAGAA	85	71	CAGTGAAAGATAAATGATCGGTGTCTGGTATTTGGATCAAACACTATCTTGTTTGCCTCTTTAAACTCCTTATTACGTTCCTCATCAGCCATAATTAAAAAAGTTTCTCTTGATACACCTGTTTATGTTGGACTAGAACTCCTTTAAACGTTCCTCATGTTTTAGAGCTAGAAATAGCAAGTAC	Leu	Asn	CGG	Leu85Asn2
CCTCTTTAAACTCCTTTAAA	TGTCTGGTATTTGGATCAAACACTATCTTGTTTGCCTCTTTAAACTCCTTATTTCTTTCCTCATCGGCCATAATTAAAAAAGTTTCTCTTGATACACCTGTTTATGT	85	81	CAGTGAAAGATAAATGATCGGTGTCTGGTATTTGGATCAAACACTATCTTGTTTGCCTCTTTAAACTCCTTATTTCTTTCCTCATCGGCCATAATTAAAAAAGTTTCTCTTGATACACCTGTTTATGTCCTCTTTAAACTCCTTTAAAGTTTTAGAGCTAGAAATAGCAAGCACTACTTGCCGA	Leu	Asn	CGT	Leu85Asn3
CGATGAGGAACGTTTAAAGG	CCATACTTGTCTGGTATTTGGATCAAACACTATCTTGTTTGCCTCTTTGAATTCCTTATCACGTTCCTCATCGGCCATAATTAAAAAAGTTTCTCTTGATACACCTGTTT	85	92	CAGTGAAAGATAAATGATCGGCCATACTTGTCTGGTATTTGGATCAAACACTATCTTGTTTGCCTCTTTGAATTCCTTATCACGTTCCTCATCGGCCATAATTAAAAAAGTTTCTCTTGATACACCTGTTTCGATGAGGAACGTTTAAAGGGTTTTAGAGCTAGAAATAGCAAGAACCATGGCG	Leu	Asp	AGT	Leu85Asp0
TCCTTTAAACGTTCCTCATC	TGTCTGGTATTTGGATCAAACACTATCTTGTTTGCCTCTTTAAACTCCTTATCACGTTCCTCGTCAGCCATAATTAAAAAAGTTTCTCTTGATACACCTGTTTATGTTGGACTAGAAA	85	70	CAGTGAAAGATAAATGATCGGTGTCTGGTATTTGGATCAAACACTATCTTGTTTGCCTCTTTAAACTCCTTATCACGTTCCTCGTCAGCCATAATTAAAAAAGTTTCTCTTGATACACCTGTTTATGTTGGACTAGAAATCCTTTAAACGTTCCTCATCGTTTTAGAGCTAGAAATAGCAAGCC	Leu	Asp	GGC	Leu85Asp1
CTCCTTTAAACGTTCCTCAT	TGTCTGGTATTTGGATCAAACACTATCTTGTTTGCCTCTTTAAACTCCTTATCACGTTCCTCATCAGCCATAATTAAAAAAGTTTCTCTTGATACACCTGTTTATGTTGGACTAGAA	85	71	CAGTGAAAGATAAATGATCGGTGTCTGGTATTTGGATCAAACACTATCTTGTTTGCCTCTTTAAACTCCTTATCACGTTCCTCATCAGCCATAATTAAAAAAGTTTCTCTTGATACACCTGTTTATGTTGGACTAGAACTCCTTTAAACGTTCCTCATGTTTTAGAGCTAGAAATAGCAAGAGA	Leu	Asp	CGG	Leu85Asp2
CCTCTTTAAACTCCTTTAAA	TGTCTGGTATTTGGATCAAACACTATCTTGTTTGCCTCTTTAAACTCCTTATCTCTTTCCTCATCGGCCATAATTAAAAAAGTTTCTCTTGATACACCTGTTTATGT	85	81	CAGTGAAAGATAAATGATCGGTGTCTGGTATTTGGATCAAACACTATCTTGTTTGCCTCTTTAAACTCCTTATCTCTTTCCTCATCGGCCATAATTAAAAAAGTTTCTCTTGATACACCTGTTTATGTCCTCTTTAAACTCCTTTAAAGTTTTAGAGCTAGAAATAGCAAGTATCTCTTGCCGG	Leu	Asp	CGT	Leu85Asp3
CGATGAGGAACGTTTAAAGG	CCATACTTGTCTGGTATTTGGATCAAACACTATCTTGTTTGCCTCTTTGAATTCCTTACAACGTTCCTCATCGGCCATAATTAAAAAAGTTTCTCTTGATACACCTGTTT	85	92	CAGTGAAAGATAAATGATCGGCCATACTTGTCTGGTATTTGGATCAAACACTATCTTGTTTGCCTCTTTGAATTCCTTACAACGTTCCTCATCGGCCATAATTAAAAAAGTTTCTCTTGATACACCTGTTTCGATGAGGAACGTTTAAAGGGTTTTAGAGCTAGAAATAGCAAGCATCGGAAAA	Leu	Cys	AGT	Leu85Cys0
TCCTTTAAACGTTCCTCATC	TGTCTGGTATTTGGATCAAACACTATCTTGTTTGCCTCTTTAAACTCCTTACAACGTTCCTCGTCAGCCATAATTAAAAAAGTTTCTCTTGATACACCTGTTTATGTTGGACTAGAAA	85	70	CAGTGAAAGATAAATGATCGGTGTCTGGTATTTGGATCAAACACTATCTTGTTTGCCTCTTTAAACTCCTTACAACGTTCCTCGTCAGCCATAATTAAAAAAGTTTCTCTTGATACACCTGTTTATGTTGGACTAGAAATCCTTTAAACGTTCCTCATCGTTTTAGAGCTAGAAATAGCAAGTA	Leu	Cys	GGC	Leu85Cys1
CTCCTTTAAACGTTCCTCAT	TGTCTGGTATTTGGATCAAACACTATCTTGTTTGCCTCTTTAAACTCCTTACAACGTTCCTCATCAGCCATAATTAAAAAAGTTTCTCTTGATACACCTGTTTATGTTGGACTAGAA	85	71	CAGTGAAAGATAAATGATCGGTGTCTGGTATTTGGATCAAACACTATCTTGTTTGCCTCTTTAAACTCCTTACAACGTTCCTCATCAGCCATAATTAAAAAAGTTTCTCTTGATACACCTGTTTATGTTGGACTAGAACTCCTTTAAACGTTCCTCATGTTTTAGAGCTAGAAATAGCAAGCCC	Leu	Cys	CGG	Leu85Cys2
CCTCTTTAAACTCCTTTAAA	TGTCTGGTATTTGGATCAAACACTATCTTGTTTGCCTCTTTAAACTCCTTACATCTTTCCTCATCGGCCATAATTAAAAAAGTTTCTCTTGATACACCTGTTTATGT	85	81	CAGTGAAAGATAAATGATCGGTGTCTGGTATTTGGATCAAACACTATCTTGTTTGCCTCTTTAAACTCCTTACATCTTTCCTCATCGGCCATAATTAAAAAAGTTTCTCTTGATACACCTGTTTATGTCCTCTTTAAACTCCTTTAAAGTTTTAGAGCTAGAAATAGCAAGGTGAAATTTTTAC	Leu	Cys	CGT	Leu85Cys3
CGATGAGGAACGTTTAAAGG	CCATACTTGTCTGGTATTTGGATCAAACACTATCTTGTTTGCCTCTTTGAATTCCTTTTAACGTTCCTCATCGGCCATAATTAAAAAAGTTTCTCTTGATACACCTGTTT	85	92	CAGTGAAAGATAAATGATCGGCCATACTTGTCTGGTATTTGGATCAAACACTATCTTGTTTGCCTCTTTGAATTCCTTTTAACGTTCCTCATCGGCCATAATTAAAAAAGTTTCTCTTGATACACCTGTTTCGATGAGGAACGTTTAAAGGGTTTTAGAGCTAGAAATAGCAAGAACGCGTCTG	Leu	End	AGT	Leu85End0
TCCTTTAAACGTTCCTCATC	TGTCTGGTATTTGGATCAAACACTATCTTGTTTGCCTCTTTAAACTCCTTTTAACGTTCCTCGTCAGCCATAATTAAAAAAGTTTCTCTTGATACACCTGTTTATGTTGGACTAGAAA	85	70	CAGTGAAAGATAAATGATCGGTGTCTGGTATTTGGATCAAACACTATCTTGTTTGCCTCTTTAAACTCCTTTTAACGTTCCTCGTCAGCCATAATTAAAAAAGTTTCTCTTGATACACCTGTTTATGTTGGACTAGAAATCCTTTAAACGTTCCTCATCGTTTTAGAGCTAGAAATAGCAAGGC	Leu	End	GGC	Leu85End1
CTCCTTTAAACGTTCCTCAT	TGTCTGGTATTTGGATCAAACACTATCTTGTTTGCCTCTTTAAACTCCTTTTAACGTTCCTCATCAGCCATAATTAAAAAAGTTTCTCTTGATACACCTGTTTATGTTGGACTAGAA	85	71	CAGTGAAAGATAAATGATCGGTGTCTGGTATTTGGATCAAACACTATCTTGTTTGCCTCTTTAAACTCCTTTTAACGTTCCTCATCAGCCATAATTAAAAAAGTTTCTCTTGATACACCTGTTTATGTTGGACTAGAACTCCTTTAAACGTTCCTCATGTTTTAGAGCTAGAAATAGCAAGTTG	Leu	End	CGG	Leu85End2
CCTCTTTAAACTCCTTTAAA	TGTCTGGTATTTGGATCAAACACTATCTTGTTTGCCTCTTTAAACTCCTTTTATCTTTCCTCATCGGCCATAATTAAAAAAGTTTCTCTTGATACACCTGTTTATGT	85	81	CAGTGAAAGATAAATGATCGGTGTCTGGTATTTGGATCAAACACTATCTTGTTTGCCTCTTTAAACTCCTTTTATCTTTCCTCATCGGCCATAATTAAAAAAGTTTCTCTTGATACACCTGTTTATGTCCTCTTTAAACTCCTTTAAAGTTTTAGAGCTAGAAATAGCAAGGGGCTACACCCGA	Leu	End	CGT	Leu85End3
CGATGAGGAACGTTTAAAGG	CCATACTTGTCTGGTATTTGGATCAAACACTATCTTGTTTGCCTCTTTGAATTCCTTTTGACGTTCCTCATCGGCCATAATTAAAAAAGTTTCTCTTGATACACCTGTTT	85	92	CAGTGAAAGATAAATGATCGGCCATACTTGTCTGGTATTTGGATCAAACACTATCTTGTTTGCCTCTTTGAATTCCTTTTGACGTTCCTCATCGGCCATAATTAAAAAAGTTTCTCTTGATACACCTGTTTCGATGAGGAACGTTTAAAGGGTTTTAGAGCTAGAAATAGCAAGGCTACTACCG	Leu	Gln	AGT	Leu85Gln0
TCCTTTAAACGTTCCTCATC	TGTCTGGTATTTGGATCAAACACTATCTTGTTTGCCTCTTTAAACTCCTTTTGACGTTCCTCGTCAGCCATAATTAAAAAAGTTTCTCTTGATACACCTGTTTATGTTGGACTAGAAA	85	70	CAGTGAAAGATAAATGATCGGTGTCTGGTATTTGGATCAAACACTATCTTGTTTGCCTCTTTAAACTCCTTTTGACGTTCCTCGTCAGCCATAATTAAAAAAGTTTCTCTTGATACACCTGTTTATGTTGGACTAGAAATCCTTTAAACGTTCCTCATCGTTTTAGAGCTAGAAATAGCAAGAA	Leu	Gln	GGC	Leu85Gln1
CTCCTTTAAACGTTCCTCAT	TGTCTGGTATTTGGATCAAACACTATCTTGTTTGCCTCTTTAAACTCCTTTTGACGTTCCTCATCAGCCATAATTAAAAAAGTTTCTCTTGATACACCTGTTTATGTTGGACTAGAA	85	71	CAGTGAAAGATAAATGATCGGTGTCTGGTATTTGGATCAAACACTATCTTGTTTGCCTCTTTAAACTCCTTTTGACGTTCCTCATCAGCCATAATTAAAAAAGTTTCTCTTGATACACCTGTTTATGTTGGACTAGAACTCCTTTAAACGTTCCTCATGTTTTAGAGCTAGAAATAGCAAGACG	Leu	Gln	CGG	Leu85Gln2
CCTCTTTAAACTCCTTTAAA	TGTCTGGTATTTGGATCAAACACTATCTTGTTTGCCTCTTTAAACTCCTTTTGTCTTTCCTCATCGGCCATAATTAAAAAAGTTTCTCTTGATACACCTGTTTATGT	85	81	CAGTGAAAGATAAATGATCGGTGTCTGGTATTTGGATCAAACACTATCTTGTTTGCCTCTTTAAACTCCTTTTGTCTTTCCTCATCGGCCATAATTAAAAAAGTTTCTCTTGATACACCTGTTTATGTCCTCTTTAAACTCCTTTAAAGTTTTAGAGCTAGAAATAGCAAGGCAAGCAGACGTC	Leu	Gln	CGT	Leu85Gln3
CGATGAGGAACGTTTAAAGG	CCATACTTGTCTGGTATTTGGATCAAACACTATCTTGTTTGCCTCTTTGAATTCCTTTTCACGTTCCTCATCGGCCATAATTAAAAAAGTTTCTCTTGATACACCTGTTT	85	92	CAGTGAAAGATAAATGATCGGCCATACTTGTCTGGTATTTGGATCAAACACTATCTTGTTTGCCTCTTTGAATTCCTTTTCACGTTCCTCATCGGCCATAATTAAAAAAGTTTCTCTTGATACACCTGTTTCGATGAGGAACGTTTAAAGGGTTTTAGAGCTAGAAATAGCAAGTACTTTCCTT	Leu	Glu	AGT	Leu85Glu0
TCCTTTAAACGTTCCTCATC	TGTCTGGTATTTGGATCAAACACTATCTTGTTTGCCTCTTTAAACTCCTTTTCACGTTCCTCGTCAGCCATAATTAAAAAAGTTTCTCTTGATACACCTGTTTATGTTGGACTAGAAA	85	70	CAGTGAAAGATAAATGATCGGTGTCTGGTATTTGGATCAAACACTATCTTGTTTGCCTCTTTAAACTCCTTTTCACGTTCCTCGTCAGCCATAATTAAAAAAGTTTCTCTTGATACACCTGTTTATGTTGGACTAGAAATCCTTTAAACGTTCCTCATCGTTTTAGAGCTAGAAATAGCAAGAT	Leu	Glu	GGC	Leu85Glu1
CTCCTTTAAACGTTCCTCAT	TGTCTGGTATTTGGATCAAACACTATCTTGTTTGCCTCTTTAAACTCCTTTTCACGTTCCTCATCAGCCATAATTAAAAAAGTTTCTCTTGATACACCTGTTTATGTTGGACTAGAA	85	71	CAGTGAAAGATAAATGATCGGTGTCTGGTATTTGGATCAAACACTATCTTGTTTGCCTCTTTAAACTCCTTTTCACGTTCCTCATCAGCCATAATTAAAAAAGTTTCTCTTGATACACCTGTTTATGTTGGACTAGAACTCCTTTAAACGTTCCTCATGTTTTAGAGCTAGAAATAGCAAGAAG	Leu	Glu	CGG	Leu85Glu2
CCTCTTTAAACTCCTTTAAA	TGTCTGGTATTTGGATCAAACACTATCTTGTTTGCCTCTTTAAACTCCTTTTCTCTTTCCTCATCGGCCATAATTAAAAAAGTTTCTCTTGATACACCTGTTTATGT	85	81	CAGTGAAAGATAAATGATCGGTGTCTGGTATTTGGATCAAACACTATCTTGTTTGCCTCTTTAAACTCCTTTTCTCTTTCCTCATCGGCCATAATTAAAAAAGTTTCTCTTGATACACCTGTTTATGTCCTCTTTAAACTCCTTTAAAGTTTTAGAGCTAGAAATAGCAAGCATTACGACGCGA	Leu	Glu	CGT	Leu85Glu3
CGATGAGGAACGTTTAAAGG	CCATACTTGTCTGGTATTTGGATCAAACACTATCTTGTTTGCCTCTTTGAATTCCTTACCACGTTCCTCATCGGCCATAATTAAAAAAGTTTCTCTTGATACACCTGTTT	85	92	CAGTGAAAGATAAATGATCGGCCATACTTGTCTGGTATTTGGATCAAACACTATCTTGTTTGCCTCTTTGAATTCCTTACCACGTTCCTCATCGGCCATAATTAAAAAAGTTTCTCTTGATACACCTGTTTCGATGAGGAACGTTTAAAGGGTTTTAGAGCTAGAAATAGCAAGCGTTAAATAT	Leu	Gly	AGT	Leu85Gly0
TCCTTTAAACGTTCCTCATC	TGTCTGGTATTTGGATCAAACACTATCTTGTTTGCCTCTTTAAACTCCTTACCACGTTCCTCGTCAGCCATAATTAAAAAAGTTTCTCTTGATACACCTGTTTATGTTGGACTAGAAA	85	70	CAGTGAAAGATAAATGATCGGTGTCTGGTATTTGGATCAAACACTATCTTGTTTGCCTCTTTAAACTCCTTACCACGTTCCTCGTCAGCCATAATTAAAAAAGTTTCTCTTGATACACCTGTTTATGTTGGACTAGAAATCCTTTAAACGTTCCTCATCGTTTTAGAGCTAGAAATAGCAAGTG	Leu	Gly	GGC	Leu85Gly1
CTCCTTTAAACGTTCCTCAT	TGTCTGGTATTTGGATCAAACACTATCTTGTTTGCCTCTTTAAACTCCTTACCACGTTCCTCATCAGCCATAATTAAAAAAGTTTCTCTTGATACACCTGTTTATGTTGGACTAGAA	85	71	CAGTGAAAGATAAATGATCGGTGTCTGGTATTTGGATCAAACACTATCTTGTTTGCCTCTTTAAACTCCTTACCACGTTCCTCATCAGCCATAATTAAAAAAGTTTCTCTTGATACACCTGTTTATGTTGGACTAGAACTCCTTTAAACGTTCCTCATGTTTTAGAGCTAGAAATAGCAAGTTG	Leu	Gly	CGG	Leu85Gly2
CCTCTTTAAACTCCTTTAAA	TGTCTGGTATTTGGATCAAACACTATCTTGTTTGCCTCTTTAAACTCCTTACCTCTTTCCTCATCGGCCATAATTAAAAAAGTTTCTCTTGATACACCTGTTTATGT	85	81	CAGTGAAAGATAAATGATCGGTGTCTGGTATTTGGATCAAACACTATCTTGTTTGCCTCTTTAAACTCCTTACCTCTTTCCTCATCGGCCATAATTAAAAAAGTTTCTCTTGATACACCTGTTTATGTCCTCTTTAAACTCCTTTAAAGTTTTAGAGCTAGAAATAGCAAGACCGGCAGGAAAA	Leu	Gly	CGT	Leu85Gly3
CGATGAGGAACGTTTAAAGG	CCATACTTGTCTGGTATTTGGATCAAACACTATCTTGTTTGCCTCTTTGAATTCCTTATGACGTTCCTCATCGGCCATAATTAAAAAAGTTTCTCTTGATACACCTGTTT	85	92	CAGTGAAAGATAAATGATCGGCCATACTTGTCTGGTATTTGGATCAAACACTATCTTGTTTGCCTCTTTGAATTCCTTATGACGTTCCTCATCGGCCATAATTAAAAAAGTTTCTCTTGATACACCTGTTTCGATGAGGAACGTTTAAAGGGTTTTAGAGCTAGAAATAGCAAGATTGGGCATG	Leu	His	AGT	Leu85His0
TCCTTTAAACGTTCCTCATC	TGTCTGGTATTTGGATCAAACACTATCTTGTTTGCCTCTTTAAACTCCTTATGACGTTCCTCGTCAGCCATAATTAAAAAAGTTTCTCTTGATACACCTGTTTATGTTGGACTAGAAA	85	70	CAGTGAAAGATAAATGATCGGTGTCTGGTATTTGGATCAAACACTATCTTGTTTGCCTCTTTAAACTCCTTATGACGTTCCTCGTCAGCCATAATTAAAAAAGTTTCTCTTGATACACCTGTTTATGTTGGACTAGAAATCCTTTAAACGTTCCTCATCGTTTTAGAGCTAGAAATAGCAAGCC	Leu	His	GGC	Leu85His1
CTCCTTTAAACGTTCCTCAT	TGTCTGGTATTTGGATCAAACACTATCTTGTTTGCCTCTTTAAACTCCTTATGACGTTCCTCATCAGCCATAATTAAAAAAGTTTCTCTTGATACACCTGTTTATGTTGGACTAGAA	85	71	CAGTGAAAGATAAATGATCGGTGTCTGGTATTTGGATCAAACACTATCTTGTTTGCCTCTTTAAACTCCTTATGACGTTCCTCATCAGCCATAATTAAAAAAGTTTCTCTTGATACACCTGTTTATGTTGGACTAGAACTCCTTTAAACGTTCCTCATGTTTTAGAGCTAGAAATAGCAAGTGG	Leu	His	CGG	Leu85His2
CCTCTTTAAACTCCTTTAAA	TGTCTGGTATTTGGATCAAACACTATCTTGTTTGCCTCTTTAAACTCCTTATGTCTTTCCTCATCGGCCATAATTAAAAAAGTTTCTCTTGATACACCTGTTTATGT	85	81	CAGTGAAAGATAAATGATCGGTGTCTGGTATTTGGATCAAACACTATCTTGTTTGCCTCTTTAAACTCCTTATGTCTTTCCTCATCGGCCATAATTAAAAAAGTTTCTCTTGATACACCTGTTTATGTCCTCTTTAAACTCCTTTAAAGTTTTAGAGCTAGAAATAGCAAGGACGGATTCAGGT	Leu	His	CGT	Leu85His3
CGATGAGGAACGTTTAAAGG	CCATACTTGTCTGGTATTTGGATCAAACACTATCTTGTTTGCCTCTTTGAATTCCTTAATACGTTCCTCATCGGCCATAATTAAAAAAGTTTCTCTTGATACACCTGTTT	85	92	CAGTGAAAGATAAATGATCGGCCATACTTGTCTGGTATTTGGATCAAACACTATCTTGTTTGCCTCTTTGAATTCCTTAATACGTTCCTCATCGGCCATAATTAAAAAAGTTTCTCTTGATACACCTGTTTCGATGAGGAACGTTTAAAGGGTTTTAGAGCTAGAAATAGCAAGTTAAAGACAA	Leu	Ile	AGT	Leu85Ile0
TCCTTTAAACGTTCCTCATC	TGTCTGGTATTTGGATCAAACACTATCTTGTTTGCCTCTTTAAACTCCTTAATACGTTCCTCGTCAGCCATAATTAAAAAAGTTTCTCTTGATACACCTGTTTATGTTGGACTAGAAA	85	70	CAGTGAAAGATAAATGATCGGTGTCTGGTATTTGGATCAAACACTATCTTGTTTGCCTCTTTAAACTCCTTAATACGTTCCTCGTCAGCCATAATTAAAAAAGTTTCTCTTGATACACCTGTTTATGTTGGACTAGAAATCCTTTAAACGTTCCTCATCGTTTTAGAGCTAGAAATAGCAAGTT	Leu	Ile	GGC	Leu85Ile1
CTCCTTTAAACGTTCCTCAT	TGTCTGGTATTTGGATCAAACACTATCTTGTTTGCCTCTTTAAACTCCTTAATACGTTCCTCATCAGCCATAATTAAAAAAGTTTCTCTTGATACACCTGTTTATGTTGGACTAGAA	85	71	CAGTGAAAGATAAATGATCGGTGTCTGGTATTTGGATCAAACACTATCTTGTTTGCCTCTTTAAACTCCTTAATACGTTCCTCATCAGCCATAATTAAAAAAGTTTCTCTTGATACACCTGTTTATGTTGGACTAGAACTCCTTTAAACGTTCCTCATGTTTTAGAGCTAGAAATAGCAAGGGC	Leu	Ile	CGG	Leu85Ile2
CCTCTTTAAACTCCTTTAAA	TGTCTGGTATTTGGATCAAACACTATCTTGTTTGCCTCTTTAAACTCCTTAATTCTTTCCTCATCGGCCATAATTAAAAAAGTTTCTCTTGATACACCTGTTTATGT	85	81	CAGTGAAAGATAAATGATCGGTGTCTGGTATTTGGATCAAACACTATCTTGTTTGCCTCTTTAAACTCCTTAATTCTTTCCTCATCGGCCATAATTAAAAAAGTTTCTCTTGATACACCTGTTTATGTCCTCTTTAAACTCCTTTAAAGTTTTAGAGCTAGAAATAGCAAGGACCCTCTATACT	Leu	Ile	CGT	Leu85Ile3
CGATGAGGAACGTTTAAAGG	CCATACTTGTCTGGTATTTGGATCAAACACTATCTTGTTTGCCTCTTTGAATTCCTTCAAACGTTCCTCATCGGCCATAATTAAAAAAGTTTCTCTTGATACACCTGTTT	85	92	CAGTGAAAGATAAATGATCGGCCATACTTGTCTGGTATTTGGATCAAACACTATCTTGTTTGCCTCTTTGAATTCCTTCAAACGTTCCTCATCGGCCATAATTAAAAAAGTTTCTCTTGATACACCTGTTTCGATGAGGAACGTTTAAAGGGTTTTAGAGCTAGAAATAGCAAGACGTGCCCGG	Leu	Leu	AGT	Leu85Leu0
TCCTTTAAACGTTCCTCATC	TGTCTGGTATTTGGATCAAACACTATCTTGTTTGCCTCTTTAAACTCCTTCAAACGTTCCTCGTCAGCCATAATTAAAAAAGTTTCTCTTGATACACCTGTTTATGTTGGACTAGAAA	85	70	CAGTGAAAGATAAATGATCGGTGTCTGGTATTTGGATCAAACACTATCTTGTTTGCCTCTTTAAACTCCTTCAAACGTTCCTCGTCAGCCATAATTAAAAAAGTTTCTCTTGATACACCTGTTTATGTTGGACTAGAAATCCTTTAAACGTTCCTCATCGTTTTAGAGCTAGAAATAGCAAGAC	Leu	Leu	GGC	Leu85Leu1
CTCCTTTAAACGTTCCTCAT	TGTCTGGTATTTGGATCAAACACTATCTTGTTTGCCTCTTTAAACTCCTTCAAACGTTCCTCATCAGCCATAATTAAAAAAGTTTCTCTTGATACACCTGTTTATGTTGGACTAGAA	85	71	CAGTGAAAGATAAATGATCGGTGTCTGGTATTTGGATCAAACACTATCTTGTTTGCCTCTTTAAACTCCTTCAAACGTTCCTCATCAGCCATAATTAAAAAAGTTTCTCTTGATACACCTGTTTATGTTGGACTAGAACTCCTTTAAACGTTCCTCATGTTTTAGAGCTAGAAATAGCAAGCGC	Leu	Leu	CGG	Leu85Leu2
CCTCTTTAAACTCCTTTAAA	TGTCTGGTATTTGGATCAAACACTATCTTGTTTGCCTCTTTAAACTCCTTCAATCTTTCCTCATCGGCCATAATTAAAAAAGTTTCTCTTGATACACCTGTTTATGT	85	81	CAGTGAAAGATAAATGATCGGTGTCTGGTATTTGGATCAAACACTATCTTGTTTGCCTCTTTAAACTCCTTCAATCTTTCCTCATCGGCCATAATTAAAAAAGTTTCTCTTGATACACCTGTTTATGTCCTCTTTAAACTCCTTTAAAGTTTTAGAGCTAGAAATAGCAAGGAGATCCGCCTCT	Leu	Leu	CGT	Leu85Leu3
CGATGAGGAACGTTTAAAGG	CCATACTTGTCTGGTATTTGGATCAAACACTATCTTGTTTGCCTCTTTGAATTCCTTCTTACGTTCCTCATCGGCCATAATTAAAAAAGTTTCTCTTGATACACCTGTTT	85	92	CAGTGAAAGATAAATGATCGGCCATACTTGTCTGGTATTTGGATCAAACACTATCTTGTTTGCCTCTTTGAATTCCTTCTTACGTTCCTCATCGGCCATAATTAAAAAAGTTTCTCTTGATACACCTGTTTCGATGAGGAACGTTTAAAGGGTTTTAGAGCTAGAAATAGCAAGCTCGACCAAG	Leu	Lys	AGT	Leu85Lys0
TCCTTTAAACGTTCCTCATC	TGTCTGGTATTTGGATCAAACACTATCTTGTTTGCCTCTTTAAACTCCTTCTTACGTTCCTCGTCAGCCATAATTAAAAAAGTTTCTCTTGATACACCTGTTTATGTTGGACTAGAAA	85	70	CAGTGAAAGATAAATGATCGGTGTCTGGTATTTGGATCAAACACTATCTTGTTTGCCTCTTTAAACTCCTTCTTACGTTCCTCGTCAGCCATAATTAAAAAAGTTTCTCTTGATACACCTGTTTATGTTGGACTAGAAATCCTTTAAACGTTCCTCATCGTTTTAGAGCTAGAAATAGCAAGGT	Leu	Lys	GGC	Leu85Lys1
CTCCTTTAAACGTTCCTCAT	TGTCTGGTATTTGGATCAAACACTATCTTGTTTGCCTCTTTAAACTCCTTCTTACGTTCCTCATCAGCCATAATTAAAAAAGTTTCTCTTGATACACCTGTTTATGTTGGACTAGAA	85	71	CAGTGAAAGATAAATGATCGGTGTCTGGTATTTGGATCAAACACTATCTTGTTTGCCTCTTTAAACTCCTTCTTACGTTCCTCATCAGCCATAATTAAAAAAGTTTCTCTTGATACACCTGTTTATGTTGGACTAGAACTCCTTTAAACGTTCCTCATGTTTTAGAGCTAGAAATAGCAAGGAC	Leu	Lys	CGG	Leu85Lys2
CCTCTTTAAACTCCTTTAAA	TGTCTGGTATTTGGATCAAACACTATCTTGTTTGCCTCTTTAAACTCCTTCTTTCTTTCCTCATCGGCCATAATTAAAAAAGTTTCTCTTGATACACCTGTTTATGT	85	81	CAGTGAAAGATAAATGATCGGTGTCTGGTATTTGGATCAAACACTATCTTGTTTGCCTCTTTAAACTCCTTCTTTCTTTCCTCATCGGCCATAATTAAAAAAGTTTCTCTTGATACACCTGTTTATGTCCTCTTTAAACTCCTTTAAAGTTTTAGAGCTAGAAATAGCAAGAGTGTCTCATCAA	Leu	Lys	CGT	Leu85Lys3
CGATGAGGAACGTTTAAAGG	CCATACTTGTCTGGTATTTGGATCAAACACTATCTTGTTTGCCTCTTTGAATTCCTTCATACGTTCCTCATCGGCCATAATTAAAAAAGTTTCTCTTGATACACCTGTTT	85	92	CAGTGAAAGATAAATGATCGGCCATACTTGTCTGGTATTTGGATCAAACACTATCTTGTTTGCCTCTTTGAATTCCTTCATACGTTCCTCATCGGCCATAATTAAAAAAGTTTCTCTTGATACACCTGTTTCGATGAGGAACGTTTAAAGGGTTTTAGAGCTAGAAATAGCAAGACACATCGCC	Leu	Met	AGT	Leu85Met0
TCCTTTAAACGTTCCTCATC	TGTCTGGTATTTGGATCAAACACTATCTTGTTTGCCTCTTTAAACTCCTTCATACGTTCCTCGTCAGCCATAATTAAAAAAGTTTCTCTTGATACACCTGTTTATGTTGGACTAGAAA	85	70	CAGTGAAAGATAAATGATCGGTGTCTGGTATTTGGATCAAACACTATCTTGTTTGCCTCTTTAAACTCCTTCATACGTTCCTCGTCAGCCATAATTAAAAAAGTTTCTCTTGATACACCTGTTTATGTTGGACTAGAAATCCTTTAAACGTTCCTCATCGTTTTAGAGCTAGAAATAGCAAGCG	Leu	Met	GGC	Leu85Met1
CTCCTTTAAACGTTCCTCAT	TGTCTGGTATTTGGATCAAACACTATCTTGTTTGCCTCTTTAAACTCCTTCATACGTTCCTCATCAGCCATAATTAAAAAAGTTTCTCTTGATACACCTGTTTATGTTGGACTAGAA	85	71	CAGTGAAAGATAAATGATCGGTGTCTGGTATTTGGATCAAACACTATCTTGTTTGCCTCTTTAAACTCCTTCATACGTTCCTCATCAGCCATAATTAAAAAAGTTTCTCTTGATACACCTGTTTATGTTGGACTAGAACTCCTTTAAACGTTCCTCATGTTTTAGAGCTAGAAATAGCAAGGAA	Leu	Met	CGG	Leu85Met2
CCTCTTTAAACTCCTTTAAA	TGTCTGGTATTTGGATCAAACACTATCTTGTTTGCCTCTTTAAACTCCTTCATTCTTTCCTCATCGGCCATAATTAAAAAAGTTTCTCTTGATACACCTGTTTATGT	85	81	CAGTGAAAGATAAATGATCGGTGTCTGGTATTTGGATCAAACACTATCTTGTTTGCCTCTTTAAACTCCTTCATTCTTTCCTCATCGGCCATAATTAAAAAAGTTTCTCTTGATACACCTGTTTATGTCCTCTTTAAACTCCTTTAAAGTTTTAGAGCTAGAAATAGCAAGTGCTAGAATCGCA	Leu	Met	CGT	Leu85Met3
CGATGAGGAACGTTTAAAGG	CCATACTTGTCTGGTATTTGGATCAAACACTATCTTGTTTGCCTCTTTGAATTCCTTAAAACGTTCCTCATCGGCCATAATTAAAAAAGTTTCTCTTGATACACCTGTTT	85	92	CAGTGAAAGATAAATGATCGGCCATACTTGTCTGGTATTTGGATCAAACACTATCTTGTTTGCCTCTTTGAATTCCTTAAAACGTTCCTCATCGGCCATAATTAAAAAAGTTTCTCTTGATACACCTGTTTCGATGAGGAACGTTTAAAGGGTTTTAGAGCTAGAAATAGCAAGGTTCCGCGTG	Leu	Phe	AGT	Leu85Phe0
TCCTTTAAACGTTCCTCATC	TGTCTGGTATTTGGATCAAACACTATCTTGTTTGCCTCTTTAAACTCCTTAAAACGTTCCTCGTCAGCCATAATTAAAAAAGTTTCTCTTGATACACCTGTTTATGTTGGACTAGAAA	85	70	CAGTGAAAGATAAATGATCGGTGTCTGGTATTTGGATCAAACACTATCTTGTTTGCCTCTTTAAACTCCTTAAAACGTTCCTCGTCAGCCATAATTAAAAAAGTTTCTCTTGATACACCTGTTTATGTTGGACTAGAAATCCTTTAAACGTTCCTCATCGTTTTAGAGCTAGAAATAGCAAGTA	Leu	Phe	GGC	Leu85Phe1
CTCCTTTAAACGTTCCTCAT	TGTCTGGTATTTGGATCAAACACTATCTTGTTTGCCTCTTTAAACTCCTTAAAACGTTCCTCATCAGCCATAATTAAAAAAGTTTCTCTTGATACACCTGTTTATGTTGGACTAGAA	85	71	CAGTGAAAGATAAATGATCGGTGTCTGGTATTTGGATCAAACACTATCTTGTTTGCCTCTTTAAACTCCTTAAAACGTTCCTCATCAGCCATAATTAAAAAAGTTTCTCTTGATACACCTGTTTATGTTGGACTAGAACTCCTTTAAACGTTCCTCATGTTTTAGAGCTAGAAATAGCAAGACG	Leu	Phe	CGG	Leu85Phe2
CCTCTTTAAACTCCTTTAAA	TGTCTGGTATTTGGATCAAACACTATCTTGTTTGCCTCTTTAAACTCCTTAAATCTTTCCTCATCGGCCATAATTAAAAAAGTTTCTCTTGATACACCTGTTTATGT	85	81	CAGTGAAAGATAAATGATCGGTGTCTGGTATTTGGATCAAACACTATCTTGTTTGCCTCTTTAAACTCCTTAAATCTTTCCTCATCGGCCATAATTAAAAAAGTTTCTCTTGATACACCTGTTTATGTCCTCTTTAAACTCCTTTAAAGTTTTAGAGCTAGAAATAGCAAGTGACTAAATGCGT	Leu	Phe	CGT	Leu85Phe3
CGATGAGGAACGTTTAAAGG	CCATACTTGTCTGGTATTTGGATCAAACACTATCTTGTTTGCCTCTTTGAATTCCTTTGGACGTTCCTCATCGGCCATAATTAAAAAAGTTTCTCTTGATACACCTGTTT	85	92	CAGTGAAAGATAAATGATCGGCCATACTTGTCTGGTATTTGGATCAAACACTATCTTGTTTGCCTCTTTGAATTCCTTTGGACGTTCCTCATCGGCCATAATTAAAAAAGTTTCTCTTGATACACCTGTTTCGATGAGGAACGTTTAAAGGGTTTTAGAGCTAGAAATAGCAAGGAGACATTAG	Leu	Pro	AGT	Leu85Pro0
TCCTTTAAACGTTCCTCATC	TGTCTGGTATTTGGATCAAACACTATCTTGTTTGCCTCTTTAAACTCCTTTGGACGTTCCTCGTCAGCCATAATTAAAAAAGTTTCTCTTGATACACCTGTTTATGTTGGACTAGAAA	85	70	CAGTGAAAGATAAATGATCGGTGTCTGGTATTTGGATCAAACACTATCTTGTTTGCCTCTTTAAACTCCTTTGGACGTTCCTCGTCAGCCATAATTAAAAAAGTTTCTCTTGATACACCTGTTTATGTTGGACTAGAAATCCTTTAAACGTTCCTCATCGTTTTAGAGCTAGAAATAGCAAGGT	Leu	Pro	GGC	Leu85Pro1
CTCCTTTAAACGTTCCTCAT	TGTCTGGTATTTGGATCAAACACTATCTTGTTTGCCTCTTTAAACTCCTTTGGACGTTCCTCATCAGCCATAATTAAAAAAGTTTCTCTTGATACACCTGTTTATGTTGGACTAGAA	85	71	CAGTGAAAGATAAATGATCGGTGTCTGGTATTTGGATCAAACACTATCTTGTTTGCCTCTTTAAACTCCTTTGGACGTTCCTCATCAGCCATAATTAAAAAAGTTTCTCTTGATACACCTGTTTATGTTGGACTAGAACTCCTTTAAACGTTCCTCATGTTTTAGAGCTAGAAATAGCAAGCAG	Leu	Pro	CGG	Leu85Pro2
CCTCTTTAAACTCCTTTAAA	TGTCTGGTATTTGGATCAAACACTATCTTGTTTGCCTCTTTAAACTCCTTTGGTCTTTCCTCATCGGCCATAATTAAAAAAGTTTCTCTTGATACACCTGTTTATGT	85	81	CAGTGAAAGATAAATGATCGGTGTCTGGTATTTGGATCAAACACTATCTTGTTTGCCTCTTTAAACTCCTTTGGTCTTTCCTCATCGGCCATAATTAAAAAAGTTTCTCTTGATACACCTGTTTATGTCCTCTTTAAACTCCTTTAAAGTTTTAGAGCTAGAAATAGCAAGGAGGGAACGACTT	Leu	Pro	CGT	Leu85Pro3
CGATGAGGAACGTTTAAAGG	CCATACTTGTCTGGTATTTGGATCAAACACTATCTTGTTTGCCTCTTTGAATTCCTTAGAACGTTCCTCATCGGCCATAATTAAAAAAGTTTCTCTTGATACACCTGTTT	85	92	CAGTGAAAGATAAATGATCGGCCATACTTGTCTGGTATTTGGATCAAACACTATCTTGTTTGCCTCTTTGAATTCCTTAGAACGTTCCTCATCGGCCATAATTAAAAAAGTTTCTCTTGATACACCTGTTTCGATGAGGAACGTTTAAAGGGTTTTAGAGCTAGAAATAGCAAGTGTATATATT	Leu	Ser	AGT	Leu85Ser0
TCCTTTAAACGTTCCTCATC	TGTCTGGTATTTGGATCAAACACTATCTTGTTTGCCTCTTTAAACTCCTTAGAACGTTCCTCGTCAGCCATAATTAAAAAAGTTTCTCTTGATACACCTGTTTATGTTGGACTAGAAA	85	70	CAGTGAAAGATAAATGATCGGTGTCTGGTATTTGGATCAAACACTATCTTGTTTGCCTCTTTAAACTCCTTAGAACGTTCCTCGTCAGCCATAATTAAAAAAGTTTCTCTTGATACACCTGTTTATGTTGGACTAGAAATCCTTTAAACGTTCCTCATCGTTTTAGAGCTAGAAATAGCAAGTT	Leu	Ser	GGC	Leu85Ser1
CTCCTTTAAACGTTCCTCAT	TGTCTGGTATTTGGATCAAACACTATCTTGTTTGCCTCTTTAAACTCCTTAGAACGTTCCTCATCAGCCATAATTAAAAAAGTTTCTCTTGATACACCTGTTTATGTTGGACTAGAA	85	71	CAGTGAAAGATAAATGATCGGTGTCTGGTATTTGGATCAAACACTATCTTGTTTGCCTCTTTAAACTCCTTAGAACGTTCCTCATCAGCCATAATTAAAAAAGTTTCTCTTGATACACCTGTTTATGTTGGACTAGAACTCCTTTAAACGTTCCTCATGTTTTAGAGCTAGAAATAGCAAGTGT	Leu	Ser	CGG	Leu85Ser2
CCTCTTTAAACTCCTTTAAA	TGTCTGGTATTTGGATCAAACACTATCTTGTTTGCCTCTTTAAACTCCTTAGATCTTTCCTCATCGGCCATAATTAAAAAAGTTTCTCTTGATACACCTGTTTATGT	85	81	CAGTGAAAGATAAATGATCGGTGTCTGGTATTTGGATCAAACACTATCTTGTTTGCCTCTTTAAACTCCTTAGATCTTTCCTCATCGGCCATAATTAAAAAAGTTTCTCTTGATACACCTGTTTATGTCCTCTTTAAACTCCTTTAAAGTTTTAGAGCTAGAAATAGCAAGGCTCCGAGCGGGT	Leu	Ser	CGT	Leu85Ser3
CGATGAGGAACGTTTAAAGG	CCATACTTGTCTGGTATTTGGATCAAACACTATCTTGTTTGCCTCTTTGAATTCCTTAGTACGTTCCTCATCGGCCATAATTAAAAAAGTTTCTCTTGATACACCTGTTT	85	92	CAGTGAAAGATAAATGATCGGCCATACTTGTCTGGTATTTGGATCAAACACTATCTTGTTTGCCTCTTTGAATTCCTTAGTACGTTCCTCATCGGCCATAATTAAAAAAGTTTCTCTTGATACACCTGTTTCGATGAGGAACGTTTAAAGGGTTTTAGAGCTAGAAATAGCAAGGGAAGTAGAT	Leu	Thr	AGT	Leu85Thr0
TCCTTTAAACGTTCCTCATC	TGTCTGGTATTTGGATCAAACACTATCTTGTTTGCCTCTTTAAACTCCTTAGTACGTTCCTCGTCAGCCATAATTAAAAAAGTTTCTCTTGATACACCTGTTTATGTTGGACTAGAAA	85	70	CAGTGAAAGATAAATGATCGGTGTCTGGTATTTGGATCAAACACTATCTTGTTTGCCTCTTTAAACTCCTTAGTACGTTCCTCGTCAGCCATAATTAAAAAAGTTTCTCTTGATACACCTGTTTATGTTGGACTAGAAATCCTTTAAACGTTCCTCATCGTTTTAGAGCTAGAAATAGCAAGTC	Leu	Thr	GGC	Leu85Thr1
CTCCTTTAAACGTTCCTCAT	TGTCTGGTATTTGGATCAAACACTATCTTGTTTGCCTCTTTAAACTCCTTAGTACGTTCCTCATCAGCCATAATTAAAAAAGTTTCTCTTGATACACCTGTTTATGTTGGACTAGAA	85	71	CAGTGAAAGATAAATGATCGGTGTCTGGTATTTGGATCAAACACTATCTTGTTTGCCTCTTTAAACTCCTTAGTACGTTCCTCATCAGCCATAATTAAAAAAGTTTCTCTTGATACACCTGTTTATGTTGGACTAGAACTCCTTTAAACGTTCCTCATGTTTTAGAGCTAGAAATAGCAAGATG	Leu	Thr	CGG	Leu85Thr2
CCTCTTTAAACTCCTTTAAA	TGTCTGGTATTTGGATCAAACACTATCTTGTTTGCCTCTTTAAACTCCTTAGTTCTTTCCTCATCGGCCATAATTAAAAAAGTTTCTCTTGATACACCTGTTTATGT	85	81	CAGTGAAAGATAAATGATCGGTGTCTGGTATTTGGATCAAACACTATCTTGTTTGCCTCTTTAAACTCCTTAGTTCTTTCCTCATCGGCCATAATTAAAAAAGTTTCTCTTGATACACCTGTTTATGTCCTCTTTAAACTCCTTTAAAGTTTTAGAGCTAGAAATAGCAAGCATATCAGAGTGG	Leu	Thr	CGT	Leu85Thr3
CGATGAGGAACGTTTAAAGG	CCATACTTGTCTGGTATTTGGATCAAACACTATCTTGTTTGCCTCTTTGAATTCCTTCCAACGTTCCTCATCGGCCATAATTAAAAAAGTTTCTCTTGATACACCTGTTT	85	92	CAGTGAAAGATAAATGATCGGCCATACTTGTCTGGTATTTGGATCAAACACTATCTTGTTTGCCTCTTTGAATTCCTTCCAACGTTCCTCATCGGCCATAATTAAAAAAGTTTCTCTTGATACACCTGTTTCGATGAGGAACGTTTAAAGGGTTTTAGAGCTAGAAATAGCAAGGTGACCGGTT	Leu	Trp	AGT	Leu85Trp0
TCCTTTAAACGTTCCTCATC	TGTCTGGTATTTGGATCAAACACTATCTTGTTTGCCTCTTTAAACTCCTTCCAACGTTCCTCGTCAGCCATAATTAAAAAAGTTTCTCTTGATACACCTGTTTATGTTGGACTAGAAA	85	70	CAGTGAAAGATAAATGATCGGTGTCTGGTATTTGGATCAAACACTATCTTGTTTGCCTCTTTAAACTCCTTCCAACGTTCCTCGTCAGCCATAATTAAAAAAGTTTCTCTTGATACACCTGTTTATGTTGGACTAGAAATCCTTTAAACGTTCCTCATCGTTTTAGAGCTAGAAATAGCAAGCC	Leu	Trp	GGC	Leu85Trp1
CTCCTTTAAACGTTCCTCAT	TGTCTGGTATTTGGATCAAACACTATCTTGTTTGCCTCTTTAAACTCCTTCCAACGTTCCTCATCAGCCATAATTAAAAAAGTTTCTCTTGATACACCTGTTTATGTTGGACTAGAA	85	71	CAGTGAAAGATAAATGATCGGTGTCTGGTATTTGGATCAAACACTATCTTGTTTGCCTCTTTAAACTCCTTCCAACGTTCCTCATCAGCCATAATTAAAAAAGTTTCTCTTGATACACCTGTTTATGTTGGACTAGAACTCCTTTAAACGTTCCTCATGTTTTAGAGCTAGAAATAGCAAGCGT	Leu	Trp	CGG	Leu85Trp2
CCTCTTTAAACTCCTTTAAA	TGTCTGGTATTTGGATCAAACACTATCTTGTTTGCCTCTTTAAACTCCTTCCATCTTTCCTCATCGGCCATAATTAAAAAAGTTTCTCTTGATACACCTGTTTATGT	85	81	CAGTGAAAGATAAATGATCGGTGTCTGGTATTTGGATCAAACACTATCTTGTTTGCCTCTTTAAACTCCTTCCATCTTTCCTCATCGGCCATAATTAAAAAAGTTTCTCTTGATACACCTGTTTATGTCCTCTTTAAACTCCTTTAAAGTTTTAGAGCTAGAAATAGCAAGTGAGAGTTCGTAG	Leu	Trp	CGT	Leu85Trp3
CGATGAGGAACGTTTAAAGG	CCATACTTGTCTGGTATTTGGATCAAACACTATCTTGTTTGCCTCTTTGAATTCCTTATAACGTTCCTCATCGGCCATAATTAAAAAAGTTTCTCTTGATACACCTGTTT	85	92	CAGTGAAAGATAAATGATCGGCCATACTTGTCTGGTATTTGGATCAAACACTATCTTGTTTGCCTCTTTGAATTCCTTATAACGTTCCTCATCGGCCATAATTAAAAAAGTTTCTCTTGATACACCTGTTTCGATGAGGAACGTTTAAAGGGTTTTAGAGCTAGAAATAGCAAGAGCGTCGAGC	Leu	Tyr	AGT	Leu85Tyr0
TCCTTTAAACGTTCCTCATC	TGTCTGGTATTTGGATCAAACACTATCTTGTTTGCCTCTTTAAACTCCTTATAACGTTCCTCGTCAGCCATAATTAAAAAAGTTTCTCTTGATACACCTGTTTATGTTGGACTAGAAA	85	70	CAGTGAAAGATAAATGATCGGTGTCTGGTATTTGGATCAAACACTATCTTGTTTGCCTCTTTAAACTCCTTATAACGTTCCTCGTCAGCCATAATTAAAAAAGTTTCTCTTGATACACCTGTTTATGTTGGACTAGAAATCCTTTAAACGTTCCTCATCGTTTTAGAGCTAGAAATAGCAAGCC	Leu	Tyr	GGC	Leu85Tyr1
CTCCTTTAAACGTTCCTCAT	TGTCTGGTATTTGGATCAAACACTATCTTGTTTGCCTCTTTAAACTCCTTATAACGTTCCTCATCAGCCATAATTAAAAAAGTTTCTCTTGATACACCTGTTTATGTTGGACTAGAA	85	71	CAGTGAAAGATAAATGATCGGTGTCTGGTATTTGGATCAAACACTATCTTGTTTGCCTCTTTAAACTCCTTATAACGTTCCTCATCAGCCATAATTAAAAAAGTTTCTCTTGATACACCTGTTTATGTTGGACTAGAACTCCTTTAAACGTTCCTCATGTTTTAGAGCTAGAAATAGCAAGCAG	Leu	Tyr	CGG	Leu85Tyr2
CCTCTTTAAACTCCTTTAAA	TGTCTGGTATTTGGATCAAACACTATCTTGTTTGCCTCTTTAAACTCCTTATATCTTTCCTCATCGGCCATAATTAAAAAAGTTTCTCTTGATACACCTGTTTATGT	85	81	CAGTGAAAGATAAATGATCGGTGTCTGGTATTTGGATCAAACACTATCTTGTTTGCCTCTTTAAACTCCTTATATCTTTCCTCATCGGCCATAATTAAAAAAGTTTCTCTTGATACACCTGTTTATGTCCTCTTTAAACTCCTTTAAAGTTTTAGAGCTAGAAATAGCAAGCCCTCAAGAGCTT	Leu	Tyr	CGT	Leu85Tyr3
CGATGAGGAACGTTTAAAGG	CCATACTTGTCTGGTATTTGGATCAAACACTATCTTGTTTGCCTCTTTGAATTCCTTAACACGTTCCTCATCGGCCATAATTAAAAAAGTTTCTCTTGATACACCTGTTT	85	92	CAGTGAAAGATAAATGATCGGCCATACTTGTCTGGTATTTGGATCAAACACTATCTTGTTTGCCTCTTTGAATTCCTTAACACGTTCCTCATCGGCCATAATTAAAAAAGTTTCTCTTGATACACCTGTTTCGATGAGGAACGTTTAAAGGGTTTTAGAGCTAGAAATAGCAAGGGGTGCTTAA	Leu	Val	AGT	Leu85Val0
TCCTTTAAACGTTCCTCATC	TGTCTGGTATTTGGATCAAACACTATCTTGTTTGCCTCTTTAAACTCCTTAACACGTTCCTCGTCAGCCATAATTAAAAAAGTTTCTCTTGATACACCTGTTTATGTTGGACTAGAAA	85	70	CAGTGAAAGATAAATGATCGGTGTCTGGTATTTGGATCAAACACTATCTTGTTTGCCTCTTTAAACTCCTTAACACGTTCCTCGTCAGCCATAATTAAAAAAGTTTCTCTTGATACACCTGTTTATGTTGGACTAGAAATCCTTTAAACGTTCCTCATCGTTTTAGAGCTAGAAATAGCAAGCG	Leu	Val	GGC	Leu85Val1
CTCCTTTAAACGTTCCTCAT	TGTCTGGTATTTGGATCAAACACTATCTTGTTTGCCTCTTTAAACTCCTTAACACGTTCCTCATCAGCCATAATTAAAAAAGTTTCTCTTGATACACCTGTTTATGTTGGACTAGAA	85	71	CAGTGAAAGATAAATGATCGGTGTCTGGTATTTGGATCAAACACTATCTTGTTTGCCTCTTTAAACTCCTTAACACGTTCCTCATCAGCCATAATTAAAAAAGTTTCTCTTGATACACCTGTTTATGTTGGACTAGAACTCCTTTAAACGTTCCTCATGTTTTAGAGCTAGAAATAGCAAGCAC	Leu	Val	CGG	Leu85Val2
CCTCTTTAAACTCCTTTAAA	TGTCTGGTATTTGGATCAAACACTATCTTGTTTGCCTCTTTAAACTCCTTAACTCTTTCCTCATCGGCCATAATTAAAAAAGTTTCTCTTGATACACCTGTTTATGT	85	81	CAGTGAAAGATAAATGATCGGTGTCTGGTATTTGGATCAAACACTATCTTGTTTGCCTCTTTAAACTCCTTAACTCTTTCCTCATCGGCCATAATTAAAAAAGTTTCTCTTGATACACCTGTTTATGTCCTCTTTAAACTCCTTTAAAGTTTTAGAGCTAGAAATAGCAAGGGATTCGCGGGTC	Leu	Val	CGT	Leu85Val3
CGATGAGGAACGTTTAAAGG	CCATACTTGTCTGGTATTTGGATCAAACACTATCTTGTTTGCCTCTTTGAATTCAGCTAAACGTTCCTCATCGGCCATAATTAAAAAAGTTTCTCTTGATACACCTG	88	92	CAGTGAAAGATAAATGATCGGCCATACTTGTCTGGTATTTGGATCAAACACTATCTTGTTTGCCTCTTTGAATTCAGCTAAACGTTCCTCATCGGCCATAATTAAAAAAGTTTCTCTTGATACACCTGCGATGAGGAACGTTTAAAGGGTTTTAGAGCTAGAAATAGCAAGAATTTTTCGTCAA	Lys	Ala	AGT	Lys88Ala0
GGATCAAACACTATCTTGTT	TTCTGGTTTTCCCATACTTGTCTGGTATTTGGATCAAACACTATCTTATTAGCCTCTTTAAACTCAGCTAAACGTTCCTCATCGGCCATAATTAAAAAAGTTTCTCTTGATACACCTG	88	103	CAGTGAAAGATAAATGATCGGTTCTGGTTTTCCCATACTTGTCTGGTATTTGGATCAAACACTATCTTATTAGCCTCTTTAAACTCAGCTAAACGTTCCTCATCGGCCATAATTAAAAAAGTTTCTCTTGATACACCTGGGATCAAACACTATCTTGTTGTTTTAGAGCTAGAAATAGCAAGAG	Lys	Ala	TGC	Lys88Ala1
CTCCTTTAAACGTTCCTCAT	ACTTGTCTGGTATTTGGATCAAACACTATCTTGTTTGCCTCTTTAAACTCAGCTAAACGTTCCTCATCAGCCATAATTAAAAAAGTTTCTCTTGATACACCTGTTTATGTTGGACTAGAA	88	71	CAGTGAAAGATAAATGATCGGACTTGTCTGGTATTTGGATCAAACACTATCTTGTTTGCCTCTTTAAACTCAGCTAAACGTTCCTCATCAGCCATAATTAAAAAAGTTTCTCTTGATACACCTGTTTATGTTGGACTAGAACTCCTTTAAACGTTCCTCATGTTTTAGAGCTAGAAATAGCAAG	Lys	Ala	CGG	Lys88Ala2
CCTCTTTAAACTCCTTTAAA	ACTTGTCTGGTATTTGGATCAAACACTATCTTGTTTGCCTCTTTAAACTCAGCTAATCTTTCCTCATCGGCCATAATTAAAAAAGTTTCTCTTGATACACCTGTTTATGT	88	81	CAGTGAAAGATAAATGATCGGACTTGTCTGGTATTTGGATCAAACACTATCTTGTTTGCCTCTTTAAACTCAGCTAATCTTTCCTCATCGGCCATAATTAAAAAAGTTTCTCTTGATACACCTGTTTATGTCCTCTTTAAACTCCTTTAAAGTTTTAGAGCTAGAAATAGCAAGCAGTCCTTAT	Lys	Ala	CGT	Lys88Ala3
CGATGAGGAACGTTTAAAGG	CCATACTTGTCTGGTATTTGGATCAAACACTATCTTGTTTGCCTCTTTGAATTCTCTTAAACGTTCCTCATCGGCCATAATTAAAAAAGTTTCTCTTGATACACCTG	88	92	CAGTGAAAGATAAATGATCGGCCATACTTGTCTGGTATTTGGATCAAACACTATCTTGTTTGCCTCTTTGAATTCTCTTAAACGTTCCTCATCGGCCATAATTAAAAAAGTTTCTCTTGATACACCTGCGATGAGGAACGTTTAAAGGGTTTTAGAGCTAGAAATAGCAAGATACCACGCATCG	Lys	Arg	AGT	Lys88Arg0
GGATCAAACACTATCTTGTT	TTCTGGTTTTCCCATACTTGTCTGGTATTTGGATCAAACACTATCTTATTAGCCTCTTTAAACTCTCTTAAACGTTCCTCATCGGCCATAATTAAAAAAGTTTCTCTTGATACACCTG	88	103	CAGTGAAAGATAAATGATCGGTTCTGGTTTTCCCATACTTGTCTGGTATTTGGATCAAACACTATCTTATTAGCCTCTTTAAACTCTCTTAAACGTTCCTCATCGGCCATAATTAAAAAAGTTTCTCTTGATACACCTGGGATCAAACACTATCTTGTTGTTTTAGAGCTAGAAATAGCAAGTT	Lys	Arg	TGC	Lys88Arg1
CTCCTTTAAACGTTCCTCAT	ACTTGTCTGGTATTTGGATCAAACACTATCTTGTTTGCCTCTTTAAACTCTCTTAAACGTTCCTCATCAGCCATAATTAAAAAAGTTTCTCTTGATACACCTGTTTATGTTGGACTAGAA	88	71	CAGTGAAAGATAAATGATCGGACTTGTCTGGTATTTGGATCAAACACTATCTTGTTTGCCTCTTTAAACTCTCTTAAACGTTCCTCATCAGCCATAATTAAAAAAGTTTCTCTTGATACACCTGTTTATGTTGGACTAGAACTCCTTTAAACGTTCCTCATGTTTTAGAGCTAGAAATAGCAAG	Lys	Arg	CGG	Lys88Arg2
CCTCTTTAAACTCCTTTAAA	ACTTGTCTGGTATTTGGATCAAACACTATCTTGTTTGCCTCTTTAAACTCTCTTAATCTTTCCTCATCGGCCATAATTAAAAAAGTTTCTCTTGATACACCTGTTTATGT	88	81	CAGTGAAAGATAAATGATCGGACTTGTCTGGTATTTGGATCAAACACTATCTTGTTTGCCTCTTTAAACTCTCTTAATCTTTCCTCATCGGCCATAATTAAAAAAGTTTCTCTTGATACACCTGTTTATGTCCTCTTTAAACTCCTTTAAAGTTTTAGAGCTAGAAATAGCAAGGGTCACGGGC	Lys	Arg	CGT	Lys88Arg3
CGATGAGGAACGTTTAAAGG	CCATACTTGTCTGGTATTTGGATCAAACACTATCTTGTTTGCCTCTTTGAATTCATTTAAACGTTCCTCATCGGCCATAATTAAAAAAGTTTCTCTTGATACACCTG	88	92	CAGTGAAAGATAAATGATCGGCCATACTTGTCTGGTATTTGGATCAAACACTATCTTGTTTGCCTCTTTGAATTCATTTAAACGTTCCTCATCGGCCATAATTAAAAAAGTTTCTCTTGATACACCTGCGATGAGGAACGTTTAAAGGGTTTTAGAGCTAGAAATAGCAAGGATGTGTTCGAAA	Lys	Asn	AGT	Lys88Asn0
GGATCAAACACTATCTTGTT	TTCTGGTTTTCCCATACTTGTCTGGTATTTGGATCAAACACTATCTTATTAGCCTCTTTAAACTCATTTAAACGTTCCTCATCGGCCATAATTAAAAAAGTTTCTCTTGATACACCTG	88	103	CAGTGAAAGATAAATGATCGGTTCTGGTTTTCCCATACTTGTCTGGTATTTGGATCAAACACTATCTTATTAGCCTCTTTAAACTCATTTAAACGTTCCTCATCGGCCATAATTAAAAAAGTTTCTCTTGATACACCTGGGATCAAACACTATCTTGTTGTTTTAGAGCTAGAAATAGCAAGGC	Lys	Asn	TGC	Lys88Asn1
CTCCTTTAAACGTTCCTCAT	ACTTGTCTGGTATTTGGATCAAACACTATCTTGTTTGCCTCTTTAAACTCATTTAAACGTTCCTCATCAGCCATAATTAAAAAAGTTTCTCTTGATACACCTGTTTATGTTGGACTAGAA	88	71	CAGTGAAAGATAAATGATCGGACTTGTCTGGTATTTGGATCAAACACTATCTTGTTTGCCTCTTTAAACTCATTTAAACGTTCCTCATCAGCCATAATTAAAAAAGTTTCTCTTGATACACCTGTTTATGTTGGACTAGAACTCCTTTAAACGTTCCTCATGTTTTAGAGCTAGAAATAGCAAG	Lys	Asn	CGG	Lys88Asn2
CCTCTTTAAACTCCTTTAAA	ACTTGTCTGGTATTTGGATCAAACACTATCTTGTTTGCCTCTTTAAACTCATTTAATCTTTCCTCATCGGCCATAATTAAAAAAGTTTCTCTTGATACACCTGTTTATGT	88	81	CAGTGAAAGATAAATGATCGGACTTGTCTGGTATTTGGATCAAACACTATCTTGTTTGCCTCTTTAAACTCATTTAATCTTTCCTCATCGGCCATAATTAAAAAAGTTTCTCTTGATACACCTGTTTATGTCCTCTTTAAACTCCTTTAAAGTTTTAGAGCTAGAAATAGCAAGTGCCCCGTGG	Lys	Asn	CGT	Lys88Asn3
CGATGAGGAACGTTTAAAGG	CCATACTTGTCTGGTATTTGGATCAAACACTATCTTGTTTGCCTCTTTGAATTCATCTAAACGTTCCTCATCGGCCATAATTAAAAAAGTTTCTCTTGATACACCTG	88	92	CAGTGAAAGATAAATGATCGGCCATACTTGTCTGGTATTTGGATCAAACACTATCTTGTTTGCCTCTTTGAATTCATCTAAACGTTCCTCATCGGCCATAATTAAAAAAGTTTCTCTTGATACACCTGCGATGAGGAACGTTTAAAGGGTTTTAGAGCTAGAAATAGCAAGACGCCAACTTGAC	Lys	Asp	AGT	Lys88Asp0
GGATCAAACACTATCTTGTT	TTCTGGTTTTCCCATACTTGTCTGGTATTTGGATCAAACACTATCTTATTAGCCTCTTTAAACTCATCTAAACGTTCCTCATCGGCCATAATTAAAAAAGTTTCTCTTGATACACCTG	88	103	CAGTGAAAGATAAATGATCGGTTCTGGTTTTCCCATACTTGTCTGGTATTTGGATCAAACACTATCTTATTAGCCTCTTTAAACTCATCTAAACGTTCCTCATCGGCCATAATTAAAAAAGTTTCTCTTGATACACCTGGGATCAAACACTATCTTGTTGTTTTAGAGCTAGAAATAGCAAGAT	Lys	Asp	TGC	Lys88Asp1
CTCCTTTAAACGTTCCTCAT	ACTTGTCTGGTATTTGGATCAAACACTATCTTGTTTGCCTCTTTAAACTCATCTAAACGTTCCTCATCAGCCATAATTAAAAAAGTTTCTCTTGATACACCTGTTTATGTTGGACTAGAA	88	71	CAGTGAAAGATAAATGATCGGACTTGTCTGGTATTTGGATCAAACACTATCTTGTTTGCCTCTTTAAACTCATCTAAACGTTCCTCATCAGCCATAATTAAAAAAGTTTCTCTTGATACACCTGTTTATGTTGGACTAGAACTCCTTTAAACGTTCCTCATGTTTTAGAGCTAGAAATAGCAAG	Lys	Asp	CGG	Lys88Asp2
CCTCTTTAAACTCCTTTAAA	ACTTGTCTGGTATTTGGATCAAACACTATCTTGTTTGCCTCTTTAAACTCATCTAATCTTTCCTCATCGGCCATAATTAAAAAAGTTTCTCTTGATACACCTGTTTATGT	88	81	CAGTGAAAGATAAATGATCGGACTTGTCTGGTATTTGGATCAAACACTATCTTGTTTGCCTCTTTAAACTCATCTAATCTTTCCTCATCGGCCATAATTAAAAAAGTTTCTCTTGATACACCTGTTTATGTCCTCTTTAAACTCCTTTAAAGTTTTAGAGCTAGAAATAGCAAGAGTTTATAGG	Lys	Asp	CGT	Lys88Asp3
CGATGAGGAACGTTTAAAGG	CCATACTTGTCTGGTATTTGGATCAAACACTATCTTGTTTGCCTCTTTGAATTCACATAAACGTTCCTCATCGGCCATAATTAAAAAAGTTTCTCTTGATACACCTG	88	92	CAGTGAAAGATAAATGATCGGCCATACTTGTCTGGTATTTGGATCAAACACTATCTTGTTTGCCTCTTTGAATTCACATAAACGTTCCTCATCGGCCATAATTAAAAAAGTTTCTCTTGATACACCTGCGATGAGGAACGTTTAAAGGGTTTTAGAGCTAGAAATAGCAAGAAACCACGGTGCT	Lys	Cys	AGT	Lys88Cys0
GGATCAAACACTATCTTGTT	TTCTGGTTTTCCCATACTTGTCTGGTATTTGGATCAAACACTATCTTATTAGCCTCTTTAAACTCACATAAACGTTCCTCATCGGCCATAATTAAAAAAGTTTCTCTTGATACACCTG	88	103	CAGTGAAAGATAAATGATCGGTTCTGGTTTTCCCATACTTGTCTGGTATTTGGATCAAACACTATCTTATTAGCCTCTTTAAACTCACATAAACGTTCCTCATCGGCCATAATTAAAAAAGTTTCTCTTGATACACCTGGGATCAAACACTATCTTGTTGTTTTAGAGCTAGAAATAGCAAGCT	Lys	Cys	TGC	Lys88Cys1
CTCCTTTAAACGTTCCTCAT	ACTTGTCTGGTATTTGGATCAAACACTATCTTGTTTGCCTCTTTAAACTCACATAAACGTTCCTCATCAGCCATAATTAAAAAAGTTTCTCTTGATACACCTGTTTATGTTGGACTAGAA	88	71	CAGTGAAAGATAAATGATCGGACTTGTCTGGTATTTGGATCAAACACTATCTTGTTTGCCTCTTTAAACTCACATAAACGTTCCTCATCAGCCATAATTAAAAAAGTTTCTCTTGATACACCTGTTTATGTTGGACTAGAACTCCTTTAAACGTTCCTCATGTTTTAGAGCTAGAAATAGCAAG	Lys	Cys	CGG	Lys88Cys2
CCTCTTTAAACTCCTTTAAA	ACTTGTCTGGTATTTGGATCAAACACTATCTTGTTTGCCTCTTTAAACTCACATAATCTTTCCTCATCGGCCATAATTAAAAAAGTTTCTCTTGATACACCTGTTTATGT	88	81	CAGTGAAAGATAAATGATCGGACTTGTCTGGTATTTGGATCAAACACTATCTTGTTTGCCTCTTTAAACTCACATAATCTTTCCTCATCGGCCATAATTAAAAAAGTTTCTCTTGATACACCTGTTTATGTCCTCTTTAAACTCCTTTAAAGTTTTAGAGCTAGAAATAGCAAGCGTCGCAGCG	Lys	Cys	CGT	Lys88Cys3
CGATGAGGAACGTTTAAAGG	CCATACTTGTCTGGTATTTGGATCAAACACTATCTTGTTTGCCTCTTTGAATTCTTATAAACGTTCCTCATCGGCCATAATTAAAAAAGTTTCTCTTGATACACCTG	88	92	CAGTGAAAGATAAATGATCGGCCATACTTGTCTGGTATTTGGATCAAACACTATCTTGTTTGCCTCTTTGAATTCTTATAAACGTTCCTCATCGGCCATAATTAAAAAAGTTTCTCTTGATACACCTGCGATGAGGAACGTTTAAAGGGTTTTAGAGCTAGAAATAGCAAGATCGCCGGTATCA	Lys	End	AGT	Lys88End0
GGATCAAACACTATCTTGTT	TTCTGGTTTTCCCATACTTGTCTGGTATTTGGATCAAACACTATCTTATTAGCCTCTTTAAACTCTTATAAACGTTCCTCATCGGCCATAATTAAAAAAGTTTCTCTTGATACACCTG	88	103	CAGTGAAAGATAAATGATCGGTTCTGGTTTTCCCATACTTGTCTGGTATTTGGATCAAACACTATCTTATTAGCCTCTTTAAACTCTTATAAACGTTCCTCATCGGCCATAATTAAAAAAGTTTCTCTTGATACACCTGGGATCAAACACTATCTTGTTGTTTTAGAGCTAGAAATAGCAAGGT	Lys	End	TGC	Lys88End1
CTCCTTTAAACGTTCCTCAT	ACTTGTCTGGTATTTGGATCAAACACTATCTTGTTTGCCTCTTTAAACTCTTATAAACGTTCCTCATCAGCCATAATTAAAAAAGTTTCTCTTGATACACCTGTTTATGTTGGACTAGAA	88	71	CAGTGAAAGATAAATGATCGGACTTGTCTGGTATTTGGATCAAACACTATCTTGTTTGCCTCTTTAAACTCTTATAAACGTTCCTCATCAGCCATAATTAAAAAAGTTTCTCTTGATACACCTGTTTATGTTGGACTAGAACTCCTTTAAACGTTCCTCATGTTTTAGAGCTAGAAATAGCAAG	Lys	End	CGG	Lys88End2
CCTCTTTAAACTCCTTTAAA	ACTTGTCTGGTATTTGGATCAAACACTATCTTGTTTGCCTCTTTAAACTCTTATAATCTTTCCTCATCGGCCATAATTAAAAAAGTTTCTCTTGATACACCTGTTTATGT	88	81	CAGTGAAAGATAAATGATCGGACTTGTCTGGTATTTGGATCAAACACTATCTTGTTTGCCTCTTTAAACTCTTATAATCTTTCCTCATCGGCCATAATTAAAAAAGTTTCTCTTGATACACCTGTTTATGTCCTCTTTAAACTCCTTTAAAGTTTTAGAGCTAGAAATAGCAAGAAGTCAAGAC	Lys	End	CGT	Lys88End3
CGATGAGGAACGTTTAAAGG	CCATACTTGTCTGGTATTTGGATCAAACACTATCTTGTTTGCCTCTTTGAATTCTTGTAAACGTTCCTCATCGGCCATAATTAAAAAAGTTTCTCTTGATACACCTG	88	92	CAGTGAAAGATAAATGATCGGCCATACTTGTCTGGTATTTGGATCAAACACTATCTTGTTTGCCTCTTTGAATTCTTGTAAACGTTCCTCATCGGCCATAATTAAAAAAGTTTCTCTTGATACACCTGCGATGAGGAACGTTTAAAGGGTTTTAGAGCTAGAAATAGCAAGAAAGCACTCAGAT	Lys	Gln	AGT	Lys88Gln0
GGATCAAACACTATCTTGTT	TTCTGGTTTTCCCATACTTGTCTGGTATTTGGATCAAACACTATCTTATTAGCCTCTTTAAACTCTTGTAAACGTTCCTCATCGGCCATAATTAAAAAAGTTTCTCTTGATACACCTG	88	103	CAGTGAAAGATAAATGATCGGTTCTGGTTTTCCCATACTTGTCTGGTATTTGGATCAAACACTATCTTATTAGCCTCTTTAAACTCTTGTAAACGTTCCTCATCGGCCATAATTAAAAAAGTTTCTCTTGATACACCTGGGATCAAACACTATCTTGTTGTTTTAGAGCTAGAAATAGCAAGTC	Lys	Gln	TGC	Lys88Gln1
CTCCTTTAAACGTTCCTCAT	ACTTGTCTGGTATTTGGATCAAACACTATCTTGTTTGCCTCTTTAAACTCTTGTAAACGTTCCTCATCAGCCATAATTAAAAAAGTTTCTCTTGATACACCTGTTTATGTTGGACTAGAA	88	71	CAGTGAAAGATAAATGATCGGACTTGTCTGGTATTTGGATCAAACACTATCTTGTTTGCCTCTTTAAACTCTTGTAAACGTTCCTCATCAGCCATAATTAAAAAAGTTTCTCTTGATACACCTGTTTATGTTGGACTAGAACTCCTTTAAACGTTCCTCATGTTTTAGAGCTAGAAATAGCAAG	Lys	Gln	CGG	Lys88Gln2
CCTCTTTAAACTCCTTTAAA	ACTTGTCTGGTATTTGGATCAAACACTATCTTGTTTGCCTCTTTAAACTCTTGTAATCTTTCCTCATCGGCCATAATTAAAAAAGTTTCTCTTGATACACCTGTTTATGT	88	81	CAGTGAAAGATAAATGATCGGACTTGTCTGGTATTTGGATCAAACACTATCTTGTTTGCCTCTTTAAACTCTTGTAATCTTTCCTCATCGGCCATAATTAAAAAAGTTTCTCTTGATACACCTGTTTATGTCCTCTTTAAACTCCTTTAAAGTTTTAGAGCTAGAAATAGCAAGATAAGGGGGT	Lys	Gln	CGT	Lys88Gln3
CGATGAGGAACGTTTAAAGG	CCATACTTGTCTGGTATTTGGATCAAACACTATCTTGTTTGCCTCTTTGAATTCTTCTAAACGTTCCTCATCGGCCATAATTAAAAAAGTTTCTCTTGATACACCTG	88	92	CAGTGAAAGATAAATGATCGGCCATACTTGTCTGGTATTTGGATCAAACACTATCTTGTTTGCCTCTTTGAATTCTTCTAAACGTTCCTCATCGGCCATAATTAAAAAAGTTTCTCTTGATACACCTGCGATGAGGAACGTTTAAAGGGTTTTAGAGCTAGAAATAGCAAGTATGAACGTATAC	Lys	Glu	AGT	Lys88Glu0
GGATCAAACACTATCTTGTT	TTCTGGTTTTCCCATACTTGTCTGGTATTTGGATCAAACACTATCTTATTAGCCTCTTTAAACTCTTCTAAACGTTCCTCATCGGCCATAATTAAAAAAGTTTCTCTTGATACACCTG	88	103	CAGTGAAAGATAAATGATCGGTTCTGGTTTTCCCATACTTGTCTGGTATTTGGATCAAACACTATCTTATTAGCCTCTTTAAACTCTTCTAAACGTTCCTCATCGGCCATAATTAAAAAAGTTTCTCTTGATACACCTGGGATCAAACACTATCTTGTTGTTTTAGAGCTAGAAATAGCAAGCA	Lys	Glu	TGC	Lys88Glu1
CTCCTTTAAACGTTCCTCAT	ACTTGTCTGGTATTTGGATCAAACACTATCTTGTTTGCCTCTTTAAACTCTTCTAAACGTTCCTCATCAGCCATAATTAAAAAAGTTTCTCTTGATACACCTGTTTATGTTGGACTAGAA	88	71	CAGTGAAAGATAAATGATCGGACTTGTCTGGTATTTGGATCAAACACTATCTTGTTTGCCTCTTTAAACTCTTCTAAACGTTCCTCATCAGCCATAATTAAAAAAGTTTCTCTTGATACACCTGTTTATGTTGGACTAGAACTCCTTTAAACGTTCCTCATGTTTTAGAGCTAGAAATAGCAAG	Lys	Glu	CGG	Lys88Glu2
CCTCTTTAAACTCCTTTAAA	ACTTGTCTGGTATTTGGATCAAACACTATCTTGTTTGCCTCTTTAAACTCTTCTAATCTTTCCTCATCGGCCATAATTAAAAAAGTTTCTCTTGATACACCTGTTTATGT	88	81	CAGTGAAAGATAAATGATCGGACTTGTCTGGTATTTGGATCAAACACTATCTTGTTTGCCTCTTTAAACTCTTCTAATCTTTCCTCATCGGCCATAATTAAAAAAGTTTCTCTTGATACACCTGTTTATGTCCTCTTTAAACTCCTTTAAAGTTTTAGAGCTAGAAATAGCAAGAGTGATTCCG	Lys	Glu	CGT	Lys88Glu3
CGATGAGGAACGTTTAAAGG	CCATACTTGTCTGGTATTTGGATCAAACACTATCTTGTTTGCCTCTTTGAATTCACCTAAACGTTCCTCATCGGCCATAATTAAAAAAGTTTCTCTTGATACACCTG	88	92	CAGTGAAAGATAAATGATCGGCCATACTTGTCTGGTATTTGGATCAAACACTATCTTGTTTGCCTCTTTGAATTCACCTAAACGTTCCTCATCGGCCATAATTAAAAAAGTTTCTCTTGATACACCTGCGATGAGGAACGTTTAAAGGGTTTTAGAGCTAGAAATAGCAAGCTGCCCTGAGCAC	Lys	Gly	AGT	Lys88Gly0
GGATCAAACACTATCTTGTT	TTCTGGTTTTCCCATACTTGTCTGGTATTTGGATCAAACACTATCTTATTAGCCTCTTTAAACTCACCTAAACGTTCCTCATCGGCCATAATTAAAAAAGTTTCTCTTGATACACCTG	88	103	CAGTGAAAGATAAATGATCGGTTCTGGTTTTCCCATACTTGTCTGGTATTTGGATCAAACACTATCTTATTAGCCTCTTTAAACTCACCTAAACGTTCCTCATCGGCCATAATTAAAAAAGTTTCTCTTGATACACCTGGGATCAAACACTATCTTGTTGTTTTAGAGCTAGAAATAGCAAGGT	Lys	Gly	TGC	Lys88Gly1
CTCCTTTAAACGTTCCTCAT	ACTTGTCTGGTATTTGGATCAAACACTATCTTGTTTGCCTCTTTAAACTCACCTAAACGTTCCTCATCAGCCATAATTAAAAAAGTTTCTCTTGATACACCTGTTTATGTTGGACTAGAA	88	71	CAGTGAAAGATAAATGATCGGACTTGTCTGGTATTTGGATCAAACACTATCTTGTTTGCCTCTTTAAACTCACCTAAACGTTCCTCATCAGCCATAATTAAAAAAGTTTCTCTTGATACACCTGTTTATGTTGGACTAGAACTCCTTTAAACGTTCCTCATGTTTTAGAGCTAGAAATAGCAAG	Lys	Gly	CGG	Lys88Gly2
CCTCTTTAAACTCCTTTAAA	ACTTGTCTGGTATTTGGATCAAACACTATCTTGTTTGCCTCTTTAAACTCACCTAATCTTTCCTCATCGGCCATAATTAAAAAAGTTTCTCTTGATACACCTGTTTATGT	88	81	CAGTGAAAGATAAATGATCGGACTTGTCTGGTATTTGGATCAAACACTATCTTGTTTGCCTCTTTAAACTCACCTAATCTTTCCTCATCGGCCATAATTAAAAAAGTTTCTCTTGATACACCTGTTTATGTCCTCTTTAAACTCCTTTAAAGTTTTAGAGCTAGAAATAGCAAGCTTAGTGCAT	Lys	Gly	CGT	Lys88Gly3
CGATGAGGAACGTTTAAAGG	CCATACTTGTCTGGTATTTGGATCAAACACTATCTTGTTTGCCTCTTTGAATTCATGTAAACGTTCCTCATCGGCCATAATTAAAAAAGTTTCTCTTGATACACCTG	88	92	CAGTGAAAGATAAATGATCGGCCATACTTGTCTGGTATTTGGATCAAACACTATCTTGTTTGCCTCTTTGAATTCATGTAAACGTTCCTCATCGGCCATAATTAAAAAAGTTTCTCTTGATACACCTGCGATGAGGAACGTTTAAAGGGTTTTAGAGCTAGAAATAGCAAGGCAGCCTGACTCT	Lys	His	AGT	Lys88His0
GGATCAAACACTATCTTGTT	TTCTGGTTTTCCCATACTTGTCTGGTATTTGGATCAAACACTATCTTATTAGCCTCTTTAAACTCATGTAAACGTTCCTCATCGGCCATAATTAAAAAAGTTTCTCTTGATACACCTG	88	103	CAGTGAAAGATAAATGATCGGTTCTGGTTTTCCCATACTTGTCTGGTATTTGGATCAAACACTATCTTATTAGCCTCTTTAAACTCATGTAAACGTTCCTCATCGGCCATAATTAAAAAAGTTTCTCTTGATACACCTGGGATCAAACACTATCTTGTTGTTTTAGAGCTAGAAATAGCAAGCA	Lys	His	TGC	Lys88His1
CTCCTTTAAACGTTCCTCAT	ACTTGTCTGGTATTTGGATCAAACACTATCTTGTTTGCCTCTTTAAACTCATGTAAACGTTCCTCATCAGCCATAATTAAAAAAGTTTCTCTTGATACACCTGTTTATGTTGGACTAGAA	88	71	CAGTGAAAGATAAATGATCGGACTTGTCTGGTATTTGGATCAAACACTATCTTGTTTGCCTCTTTAAACTCATGTAAACGTTCCTCATCAGCCATAATTAAAAAAGTTTCTCTTGATACACCTGTTTATGTTGGACTAGAACTCCTTTAAACGTTCCTCATGTTTTAGAGCTAGAAATAGCAAG	Lys	His	CGG	Lys88His2
CCTCTTTAAACTCCTTTAAA	ACTTGTCTGGTATTTGGATCAAACACTATCTTGTTTGCCTCTTTAAACTCATGTAATCTTTCCTCATCGGCCATAATTAAAAAAGTTTCTCTTGATACACCTGTTTATGT	88	81	CAGTGAAAGATAAATGATCGGACTTGTCTGGTATTTGGATCAAACACTATCTTGTTTGCCTCTTTAAACTCATGTAATCTTTCCTCATCGGCCATAATTAAAAAAGTTTCTCTTGATACACCTGTTTATGTCCTCTTTAAACTCCTTTAAAGTTTTAGAGCTAGAAATAGCAAGCCACCGTTTG	Lys	His	CGT	Lys88His3
CGATGAGGAACGTTTAAAGG	CCATACTTGTCTGGTATTTGGATCAAACACTATCTTGTTTGCCTCTTTGAATTCAATTAAACGTTCCTCATCGGCCATAATTAAAAAAGTTTCTCTTGATACACCTG	88	92	CAGTGAAAGATAAATGATCGGCCATACTTGTCTGGTATTTGGATCAAACACTATCTTGTTTGCCTCTTTGAATTCAATTAAACGTTCCTCATCGGCCATAATTAAAAAAGTTTCTCTTGATACACCTGCGATGAGGAACGTTTAAAGGGTTTTAGAGCTAGAAATAGCAAGACCATCCACATGT	Lys	Ile	AGT	Lys88Ile0
GGATCAAACACTATCTTGTT	TTCTGGTTTTCCCATACTTGTCTGGTATTTGGATCAAACACTATCTTATTAGCCTCTTTAAACTCAATTAAACGTTCCTCATCGGCCATAATTAAAAAAGTTTCTCTTGATACACCTG	88	103	CAGTGAAAGATAAATGATCGGTTCTGGTTTTCCCATACTTGTCTGGTATTTGGATCAAACACTATCTTATTAGCCTCTTTAAACTCAATTAAACGTTCCTCATCGGCCATAATTAAAAAAGTTTCTCTTGATACACCTGGGATCAAACACTATCTTGTTGTTTTAGAGCTAGAAATAGCAAGTT	Lys	Ile	TGC	Lys88Ile1
CTCCTTTAAACGTTCCTCAT	ACTTGTCTGGTATTTGGATCAAACACTATCTTGTTTGCCTCTTTAAACTCAATTAAACGTTCCTCATCAGCCATAATTAAAAAAGTTTCTCTTGATACACCTGTTTATGTTGGACTAGAA	88	71	CAGTGAAAGATAAATGATCGGACTTGTCTGGTATTTGGATCAAACACTATCTTGTTTGCCTCTTTAAACTCAATTAAACGTTCCTCATCAGCCATAATTAAAAAAGTTTCTCTTGATACACCTGTTTATGTTGGACTAGAACTCCTTTAAACGTTCCTCATGTTTTAGAGCTAGAAATAGCAAG	Lys	Ile	CGG	Lys88Ile2
CCTCTTTAAACTCCTTTAAA	ACTTGTCTGGTATTTGGATCAAACACTATCTTGTTTGCCTCTTTAAACTCAATTAATCTTTCCTCATCGGCCATAATTAAAAAAGTTTCTCTTGATACACCTGTTTATGT	88	81	CAGTGAAAGATAAATGATCGGACTTGTCTGGTATTTGGATCAAACACTATCTTGTTTGCCTCTTTAAACTCAATTAATCTTTCCTCATCGGCCATAATTAAAAAAGTTTCTCTTGATACACCTGTTTATGTCCTCTTTAAACTCCTTTAAAGTTTTAGAGCTAGAAATAGCAAGTACTATTGGA	Lys	Ile	CGT	Lys88Ile3
CGATGAGGAACGTTTAAAGG	CCATACTTGTCTGGTATTTGGATCAAACACTATCTTGTTTGCCTCTTTGAATTCCAATAAACGTTCCTCATCGGCCATAATTAAAAAAGTTTCTCTTGATACACCTG	88	92	CAGTGAAAGATAAATGATCGGCCATACTTGTCTGGTATTTGGATCAAACACTATCTTGTTTGCCTCTTTGAATTCCAATAAACGTTCCTCATCGGCCATAATTAAAAAAGTTTCTCTTGATACACCTGCGATGAGGAACGTTTAAAGGGTTTTAGAGCTAGAAATAGCAAGGATAAGAGGCTCC	Lys	Leu	AGT	Lys88Leu0
GGATCAAACACTATCTTGTT	TTCTGGTTTTCCCATACTTGTCTGGTATTTGGATCAAACACTATCTTATTAGCCTCTTTAAACTCCAATAAACGTTCCTCATCGGCCATAATTAAAAAAGTTTCTCTTGATACACCTG	88	103	CAGTGAAAGATAAATGATCGGTTCTGGTTTTCCCATACTTGTCTGGTATTTGGATCAAACACTATCTTATTAGCCTCTTTAAACTCCAATAAACGTTCCTCATCGGCCATAATTAAAAAAGTTTCTCTTGATACACCTGGGATCAAACACTATCTTGTTGTTTTAGAGCTAGAAATAGCAAGCA	Lys	Leu	TGC	Lys88Leu1
CTCCTTTAAACGTTCCTCAT	ACTTGTCTGGTATTTGGATCAAACACTATCTTGTTTGCCTCTTTAAACTCCAATAAACGTTCCTCATCAGCCATAATTAAAAAAGTTTCTCTTGATACACCTGTTTATGTTGGACTAGAA	88	71	CAGTGAAAGATAAATGATCGGACTTGTCTGGTATTTGGATCAAACACTATCTTGTTTGCCTCTTTAAACTCCAATAAACGTTCCTCATCAGCCATAATTAAAAAAGTTTCTCTTGATACACCTGTTTATGTTGGACTAGAACTCCTTTAAACGTTCCTCATGTTTTAGAGCTAGAAATAGCAAG	Lys	Leu	CGG	Lys88Leu2
CCTCTTTAAACTCCTTTAAA	ACTTGTCTGGTATTTGGATCAAACACTATCTTGTTTGCCTCTTTAAACTCCAATAATCTTTCCTCATCGGCCATAATTAAAAAAGTTTCTCTTGATACACCTGTTTATGT	88	81	CAGTGAAAGATAAATGATCGGACTTGTCTGGTATTTGGATCAAACACTATCTTGTTTGCCTCTTTAAACTCCAATAATCTTTCCTCATCGGCCATAATTAAAAAAGTTTCTCTTGATACACCTGTTTATGTCCTCTTTAAACTCCTTTAAAGTTTTAGAGCTAGAAATAGCAAGCTGTACCTGC	Lys	Leu	CGT	Lys88Leu3
CGATGAGGAACGTTTAAAGG	CCATACTTGTCTGGTATTTGGATCAAACACTATCTTGTTTGCCTCTTTGAATTCTTTTAAACGTTCCTCATCGGCCATAATTAAAAAAGTTTCTCTTGATACACCTG	88	92	CAGTGAAAGATAAATGATCGGCCATACTTGTCTGGTATTTGGATCAAACACTATCTTGTTTGCCTCTTTGAATTCTTTTAAACGTTCCTCATCGGCCATAATTAAAAAAGTTTCTCTTGATACACCTGCGATGAGGAACGTTTAAAGGGTTTTAGAGCTAGAAATAGCAAGTTCAGATACCTCG	Lys	Lys	AGT	Lys88Lys0
GGATCAAACACTATCTTGTT	TTCTGGTTTTCCCATACTTGTCTGGTATTTGGATCAAACACTATCTTATTAGCCTCTTTAAACTCTTTTAAACGTTCCTCATCGGCCATAATTAAAAAAGTTTCTCTTGATACACCTG	88	103	CAGTGAAAGATAAATGATCGGTTCTGGTTTTCCCATACTTGTCTGGTATTTGGATCAAACACTATCTTATTAGCCTCTTTAAACTCTTTTAAACGTTCCTCATCGGCCATAATTAAAAAAGTTTCTCTTGATACACCTGGGATCAAACACTATCTTGTTGTTTTAGAGCTAGAAATAGCAAGTG	Lys	Lys	TGC	Lys88Lys1
CTCCTTTAAACGTTCCTCAT	ACTTGTCTGGTATTTGGATCAAACACTATCTTGTTTGCCTCTTTAAACTCTTTTAAACGTTCCTCATCAGCCATAATTAAAAAAGTTTCTCTTGATACACCTGTTTATGTTGGACTAGAA	88	71	CAGTGAAAGATAAATGATCGGACTTGTCTGGTATTTGGATCAAACACTATCTTGTTTGCCTCTTTAAACTCTTTTAAACGTTCCTCATCAGCCATAATTAAAAAAGTTTCTCTTGATACACCTGTTTATGTTGGACTAGAACTCCTTTAAACGTTCCTCATGTTTTAGAGCTAGAAATAGCAAG	Lys	Lys	CGG	Lys88Lys2
CCTCTTTAAACTCCTTTAAA	ACTTGTCTGGTATTTGGATCAAACACTATCTTGTTTGCCTCTTTAAACTCTTTTAATCTTTCCTCATCGGCCATAATTAAAAAAGTTTCTCTTGATACACCTGTTTATGT	88	81	CAGTGAAAGATAAATGATCGGACTTGTCTGGTATTTGGATCAAACACTATCTTGTTTGCCTCTTTAAACTCTTTTAATCTTTCCTCATCGGCCATAATTAAAAAAGTTTCTCTTGATACACCTGTTTATGTCCTCTTTAAACTCCTTTAAAGTTTTAGAGCTAGAAATAGCAAGAGACAGCCAG	Lys	Lys	CGT	Lys88Lys3
CGATGAGGAACGTTTAAAGG	CCATACTTGTCTGGTATTTGGATCAAACACTATCTTGTTTGCCTCTTTGAATTCCATTAAACGTTCCTCATCGGCCATAATTAAAAAAGTTTCTCTTGATACACCTG	88	92	CAGTGAAAGATAAATGATCGGCCATACTTGTCTGGTATTTGGATCAAACACTATCTTGTTTGCCTCTTTGAATTCCATTAAACGTTCCTCATCGGCCATAATTAAAAAAGTTTCTCTTGATACACCTGCGATGAGGAACGTTTAAAGGGTTTTAGAGCTAGAAATAGCAAGCCCTCATTGGAAA	Lys	Met	AGT	Lys88Met0
GGATCAAACACTATCTTGTT	TTCTGGTTTTCCCATACTTGTCTGGTATTTGGATCAAACACTATCTTATTAGCCTCTTTAAACTCCATTAAACGTTCCTCATCGGCCATAATTAAAAAAGTTTCTCTTGATACACCTG	88	103	CAGTGAAAGATAAATGATCGGTTCTGGTTTTCCCATACTTGTCTGGTATTTGGATCAAACACTATCTTATTAGCCTCTTTAAACTCCATTAAACGTTCCTCATCGGCCATAATTAAAAAAGTTTCTCTTGATACACCTGGGATCAAACACTATCTTGTTGTTTTAGAGCTAGAAATAGCAAGAT	Lys	Met	TGC	Lys88Met1
CTCCTTTAAACGTTCCTCAT	ACTTGTCTGGTATTTGGATCAAACACTATCTTGTTTGCCTCTTTAAACTCCATTAAACGTTCCTCATCAGCCATAATTAAAAAAGTTTCTCTTGATACACCTGTTTATGTTGGACTAGAA	88	71	CAGTGAAAGATAAATGATCGGACTTGTCTGGTATTTGGATCAAACACTATCTTGTTTGCCTCTTTAAACTCCATTAAACGTTCCTCATCAGCCATAATTAAAAAAGTTTCTCTTGATACACCTGTTTATGTTGGACTAGAACTCCTTTAAACGTTCCTCATGTTTTAGAGCTAGAAATAGCAAG	Lys	Met	CGG	Lys88Met2
CCTCTTTAAACTCCTTTAAA	ACTTGTCTGGTATTTGGATCAAACACTATCTTGTTTGCCTCTTTAAACTCCATTAATCTTTCCTCATCGGCCATAATTAAAAAAGTTTCTCTTGATACACCTGTTTATGT	88	81	CAGTGAAAGATAAATGATCGGACTTGTCTGGTATTTGGATCAAACACTATCTTGTTTGCCTCTTTAAACTCCATTAATCTTTCCTCATCGGCCATAATTAAAAAAGTTTCTCTTGATACACCTGTTTATGTCCTCTTTAAACTCCTTTAAAGTTTTAGAGCTAGAAATAGCAAGAGGTCTTACC	Lys	Met	CGT	Lys88Met3
CGATGAGGAACGTTTAAAGG	CCATACTTGTCTGGTATTTGGATCAAACACTATCTTGTTTGCCTCTTTGAATTCAAATAAACGTTCCTCATCGGCCATAATTAAAAAAGTTTCTCTTGATACACCTG	88	92	CAGTGAAAGATAAATGATCGGCCATACTTGTCTGGTATTTGGATCAAACACTATCTTGTTTGCCTCTTTGAATTCAAATAAACGTTCCTCATCGGCCATAATTAAAAAAGTTTCTCTTGATACACCTGCGATGAGGAACGTTTAAAGGGTTTTAGAGCTAGAAATAGCAAGCCTCGGCTTCAAA	Lys	Phe	AGT	Lys88Phe0
GGATCAAACACTATCTTGTT	TTCTGGTTTTCCCATACTTGTCTGGTATTTGGATCAAACACTATCTTATTAGCCTCTTTAAACTCAAATAAACGTTCCTCATCGGCCATAATTAAAAAAGTTTCTCTTGATACACCTG	88	103	CAGTGAAAGATAAATGATCGGTTCTGGTTTTCCCATACTTGTCTGGTATTTGGATCAAACACTATCTTATTAGCCTCTTTAAACTCAAATAAACGTTCCTCATCGGCCATAATTAAAAAAGTTTCTCTTGATACACCTGGGATCAAACACTATCTTGTTGTTTTAGAGCTAGAAATAGCAAGTC	Lys	Phe	TGC	Lys88Phe1
CTCCTTTAAACGTTCCTCAT	ACTTGTCTGGTATTTGGATCAAACACTATCTTGTTTGCCTCTTTAAACTCAAATAAACGTTCCTCATCAGCCATAATTAAAAAAGTTTCTCTTGATACACCTGTTTATGTTGGACTAGAA	88	71	CAGTGAAAGATAAATGATCGGACTTGTCTGGTATTTGGATCAAACACTATCTTGTTTGCCTCTTTAAACTCAAATAAACGTTCCTCATCAGCCATAATTAAAAAAGTTTCTCTTGATACACCTGTTTATGTTGGACTAGAACTCCTTTAAACGTTCCTCATGTTTTAGAGCTAGAAATAGCAAG	Lys	Phe	CGG	Lys88Phe2
CCTCTTTAAACTCCTTTAAA	ACTTGTCTGGTATTTGGATCAAACACTATCTTGTTTGCCTCTTTAAACTCAAATAATCTTTCCTCATCGGCCATAATTAAAAAAGTTTCTCTTGATACACCTGTTTATGT	88	81	CAGTGAAAGATAAATGATCGGACTTGTCTGGTATTTGGATCAAACACTATCTTGTTTGCCTCTTTAAACTCAAATAATCTTTCCTCATCGGCCATAATTAAAAAAGTTTCTCTTGATACACCTGTTTATGTCCTCTTTAAACTCCTTTAAAGTTTTAGAGCTAGAAATAGCAAGCCAAGAGAGA	Lys	Phe	CGT	Lys88Phe3
CGATGAGGAACGTTTAAAGG	CCATACTTGTCTGGTATTTGGATCAAACACTATCTTGTTTGCCTCTTTGAATTCTGGTAAACGTTCCTCATCGGCCATAATTAAAAAAGTTTCTCTTGATACACCTG	88	92	CAGTGAAAGATAAATGATCGGCCATACTTGTCTGGTATTTGGATCAAACACTATCTTGTTTGCCTCTTTGAATTCTGGTAAACGTTCCTCATCGGCCATAATTAAAAAAGTTTCTCTTGATACACCTGCGATGAGGAACGTTTAAAGGGTTTTAGAGCTAGAAATAGCAAGCTCGTCCCAAACA	Lys	Pro	AGT	Lys88Pro0
GGATCAAACACTATCTTGTT	TTCTGGTTTTCCCATACTTGTCTGGTATTTGGATCAAACACTATCTTATTAGCCTCTTTAAACTCTGGTAAACGTTCCTCATCGGCCATAATTAAAAAAGTTTCTCTTGATACACCTG	88	103	CAGTGAAAGATAAATGATCGGTTCTGGTTTTCCCATACTTGTCTGGTATTTGGATCAAACACTATCTTATTAGCCTCTTTAAACTCTGGTAAACGTTCCTCATCGGCCATAATTAAAAAAGTTTCTCTTGATACACCTGGGATCAAACACTATCTTGTTGTTTTAGAGCTAGAAATAGCAAGAA	Lys	Pro	TGC	Lys88Pro1
CTCCTTTAAACGTTCCTCAT	ACTTGTCTGGTATTTGGATCAAACACTATCTTGTTTGCCTCTTTAAACTCTGGTAAACGTTCCTCATCAGCCATAATTAAAAAAGTTTCTCTTGATACACCTGTTTATGTTGGACTAGAA	88	71	CAGTGAAAGATAAATGATCGGACTTGTCTGGTATTTGGATCAAACACTATCTTGTTTGCCTCTTTAAACTCTGGTAAACGTTCCTCATCAGCCATAATTAAAAAAGTTTCTCTTGATACACCTGTTTATGTTGGACTAGAACTCCTTTAAACGTTCCTCATGTTTTAGAGCTAGAAATAGCAAG	Lys	Pro	CGG	Lys88Pro2
CCTCTTTAAACTCCTTTAAA	ACTTGTCTGGTATTTGGATCAAACACTATCTTGTTTGCCTCTTTAAACTCTGGTAATCTTTCCTCATCGGCCATAATTAAAAAAGTTTCTCTTGATACACCTGTTTATGT	88	81	CAGTGAAAGATAAATGATCGGACTTGTCTGGTATTTGGATCAAACACTATCTTGTTTGCCTCTTTAAACTCTGGTAATCTTTCCTCATCGGCCATAATTAAAAAAGTTTCTCTTGATACACCTGTTTATGTCCTCTTTAAACTCCTTTAAAGTTTTAGAGCTAGAAATAGCAAGTATGCTGAGC	Lys	Pro	CGT	Lys88Pro3
CGATGAGGAACGTTTAAAGG	CCATACTTGTCTGGTATTTGGATCAAACACTATCTTGTTTGCCTCTTTGAATTCAGATAAACGTTCCTCATCGGCCATAATTAAAAAAGTTTCTCTTGATACACCTG	88	92	CAGTGAAAGATAAATGATCGGCCATACTTGTCTGGTATTTGGATCAAACACTATCTTGTTTGCCTCTTTGAATTCAGATAAACGTTCCTCATCGGCCATAATTAAAAAAGTTTCTCTTGATACACCTGCGATGAGGAACGTTTAAAGGGTTTTAGAGCTAGAAATAGCAAGCCTGCCTATCTTG	Lys	Ser	AGT	Lys88Ser0
GGATCAAACACTATCTTGTT	TTCTGGTTTTCCCATACTTGTCTGGTATTTGGATCAAACACTATCTTATTAGCCTCTTTAAACTCAGATAAACGTTCCTCATCGGCCATAATTAAAAAAGTTTCTCTTGATACACCTG	88	103	CAGTGAAAGATAAATGATCGGTTCTGGTTTTCCCATACTTGTCTGGTATTTGGATCAAACACTATCTTATTAGCCTCTTTAAACTCAGATAAACGTTCCTCATCGGCCATAATTAAAAAAGTTTCTCTTGATACACCTGGGATCAAACACTATCTTGTTGTTTTAGAGCTAGAAATAGCAAGGT	Lys	Ser	TGC	Lys88Ser1
CTCCTTTAAACGTTCCTCAT	ACTTGTCTGGTATTTGGATCAAACACTATCTTGTTTGCCTCTTTAAACTCAGATAAACGTTCCTCATCAGCCATAATTAAAAAAGTTTCTCTTGATACACCTGTTTATGTTGGACTAGAA	88	71	CAGTGAAAGATAAATGATCGGACTTGTCTGGTATTTGGATCAAACACTATCTTGTTTGCCTCTTTAAACTCAGATAAACGTTCCTCATCAGCCATAATTAAAAAAGTTTCTCTTGATACACCTGTTTATGTTGGACTAGAACTCCTTTAAACGTTCCTCATGTTTTAGAGCTAGAAATAGCAAG	Lys	Ser	CGG	Lys88Ser2
CCTCTTTAAACTCCTTTAAA	ACTTGTCTGGTATTTGGATCAAACACTATCTTGTTTGCCTCTTTAAACTCAGATAATCTTTCCTCATCGGCCATAATTAAAAAAGTTTCTCTTGATACACCTGTTTATGT	88	81	CAGTGAAAGATAAATGATCGGACTTGTCTGGTATTTGGATCAAACACTATCTTGTTTGCCTCTTTAAACTCAGATAATCTTTCCTCATCGGCCATAATTAAAAAAGTTTCTCTTGATACACCTGTTTATGTCCTCTTTAAACTCCTTTAAAGTTTTAGAGCTAGAAATAGCAAGTCTTGCAAGA	Lys	Ser	CGT	Lys88Ser3
CGATGAGGAACGTTTAAAGG	CCATACTTGTCTGGTATTTGGATCAAACACTATCTTGTTTGCCTCTTTGAATTCAGTTAAACGTTCCTCATCGGCCATAATTAAAAAAGTTTCTCTTGATACACCTG	88	92	CAGTGAAAGATAAATGATCGGCCATACTTGTCTGGTATTTGGATCAAACACTATCTTGTTTGCCTCTTTGAATTCAGTTAAACGTTCCTCATCGGCCATAATTAAAAAAGTTTCTCTTGATACACCTGCGATGAGGAACGTTTAAAGGGTTTTAGAGCTAGAAATAGCAAGCTAGATTAAATTT	Lys	Thr	AGT	Lys88Thr0
GGATCAAACACTATCTTGTT	TTCTGGTTTTCCCATACTTGTCTGGTATTTGGATCAAACACTATCTTATTAGCCTCTTTAAACTCAGTTAAACGTTCCTCATCGGCCATAATTAAAAAAGTTTCTCTTGATACACCTG	88	103	CAGTGAAAGATAAATGATCGGTTCTGGTTTTCCCATACTTGTCTGGTATTTGGATCAAACACTATCTTATTAGCCTCTTTAAACTCAGTTAAACGTTCCTCATCGGCCATAATTAAAAAAGTTTCTCTTGATACACCTGGGATCAAACACTATCTTGTTGTTTTAGAGCTAGAAATAGCAAGTT	Lys	Thr	TGC	Lys88Thr1
CTCCTTTAAACGTTCCTCAT	ACTTGTCTGGTATTTGGATCAAACACTATCTTGTTTGCCTCTTTAAACTCAGTTAAACGTTCCTCATCAGCCATAATTAAAAAAGTTTCTCTTGATACACCTGTTTATGTTGGACTAGAA	88	71	CAGTGAAAGATAAATGATCGGACTTGTCTGGTATTTGGATCAAACACTATCTTGTTTGCCTCTTTAAACTCAGTTAAACGTTCCTCATCAGCCATAATTAAAAAAGTTTCTCTTGATACACCTGTTTATGTTGGACTAGAACTCCTTTAAACGTTCCTCATGTTTTAGAGCTAGAAATAGCAAG	Lys	Thr	CGG	Lys88Thr2
CCTCTTTAAACTCCTTTAAA	ACTTGTCTGGTATTTGGATCAAACACTATCTTGTTTGCCTCTTTAAACTCAGTTAATCTTTCCTCATCGGCCATAATTAAAAAAGTTTCTCTTGATACACCTGTTTATGT	88	81	CAGTGAAAGATAAATGATCGGACTTGTCTGGTATTTGGATCAAACACTATCTTGTTTGCCTCTTTAAACTCAGTTAATCTTTCCTCATCGGCCATAATTAAAAAAGTTTCTCTTGATACACCTGTTTATGTCCTCTTTAAACTCCTTTAAAGTTTTAGAGCTAGAAATAGCAAGAGGTCGACTT	Lys	Thr	CGT	Lys88Thr3
CGATGAGGAACGTTTAAAGG	CCATACTTGTCTGGTATTTGGATCAAACACTATCTTGTTTGCCTCTTTGAATTCCCATAAACGTTCCTCATCGGCCATAATTAAAAAAGTTTCTCTTGATACACCTG	88	92	CAGTGAAAGATAAATGATCGGCCATACTTGTCTGGTATTTGGATCAAACACTATCTTGTTTGCCTCTTTGAATTCCCATAAACGTTCCTCATCGGCCATAATTAAAAAAGTTTCTCTTGATACACCTGCGATGAGGAACGTTTAAAGGGTTTTAGAGCTAGAAATAGCAAGAGCGGACACCCAA	Lys	Trp	AGT	Lys88Trp0
GGATCAAACACTATCTTGTT	TTCTGGTTTTCCCATACTTGTCTGGTATTTGGATCAAACACTATCTTATTAGCCTCTTTAAACTCCCATAAACGTTCCTCATCGGCCATAATTAAAAAAGTTTCTCTTGATACACCTG	88	103	CAGTGAAAGATAAATGATCGGTTCTGGTTTTCCCATACTTGTCTGGTATTTGGATCAAACACTATCTTATTAGCCTCTTTAAACTCCCATAAACGTTCCTCATCGGCCATAATTAAAAAAGTTTCTCTTGATACACCTGGGATCAAACACTATCTTGTTGTTTTAGAGCTAGAAATAGCAAGTC	Lys	Trp	TGC	Lys88Trp1
CTCCTTTAAACGTTCCTCAT	ACTTGTCTGGTATTTGGATCAAACACTATCTTGTTTGCCTCTTTAAACTCCCATAAACGTTCCTCATCAGCCATAATTAAAAAAGTTTCTCTTGATACACCTGTTTATGTTGGACTAGAA	88	71	CAGTGAAAGATAAATGATCGGACTTGTCTGGTATTTGGATCAAACACTATCTTGTTTGCCTCTTTAAACTCCCATAAACGTTCCTCATCAGCCATAATTAAAAAAGTTTCTCTTGATACACCTGTTTATGTTGGACTAGAACTCCTTTAAACGTTCCTCATGTTTTAGAGCTAGAAATAGCAAG	Lys	Trp	CGG	Lys88Trp2
CCTCTTTAAACTCCTTTAAA	ACTTGTCTGGTATTTGGATCAAACACTATCTTGTTTGCCTCTTTAAACTCCCATAATCTTTCCTCATCGGCCATAATTAAAAAAGTTTCTCTTGATACACCTGTTTATGT	88	81	CAGTGAAAGATAAATGATCGGACTTGTCTGGTATTTGGATCAAACACTATCTTGTTTGCCTCTTTAAACTCCCATAATCTTTCCTCATCGGCCATAATTAAAAAAGTTTCTCTTGATACACCTGTTTATGTCCTCTTTAAACTCCTTTAAAGTTTTAGAGCTAGAAATAGCAAGCTGATCGCGT	Lys	Trp	CGT	Lys88Trp3
CGATGAGGAACGTTTAAAGG	CCATACTTGTCTGGTATTTGGATCAAACACTATCTTGTTTGCCTCTTTGAATTCATATAAACGTTCCTCATCGGCCATAATTAAAAAAGTTTCTCTTGATACACCTG	88	92	CAGTGAAAGATAAATGATCGGCCATACTTGTCTGGTATTTGGATCAAACACTATCTTGTTTGCCTCTTTGAATTCATATAAACGTTCCTCATCGGCCATAATTAAAAAAGTTTCTCTTGATACACCTGCGATGAGGAACGTTTAAAGGGTTTTAGAGCTAGAAATAGCAAGCATCGTGGAGGCT	Lys	Tyr	AGT	Lys88Tyr0
GGATCAAACACTATCTTGTT	TTCTGGTTTTCCCATACTTGTCTGGTATTTGGATCAAACACTATCTTATTAGCCTCTTTAAACTCATATAAACGTTCCTCATCGGCCATAATTAAAAAAGTTTCTCTTGATACACCTG	88	103	CAGTGAAAGATAAATGATCGGTTCTGGTTTTCCCATACTTGTCTGGTATTTGGATCAAACACTATCTTATTAGCCTCTTTAAACTCATATAAACGTTCCTCATCGGCCATAATTAAAAAAGTTTCTCTTGATACACCTGGGATCAAACACTATCTTGTTGTTTTAGAGCTAGAAATAGCAAGGG	Lys	Tyr	TGC	Lys88Tyr1
CTCCTTTAAACGTTCCTCAT	ACTTGTCTGGTATTTGGATCAAACACTATCTTGTTTGCCTCTTTAAACTCATATAAACGTTCCTCATCAGCCATAATTAAAAAAGTTTCTCTTGATACACCTGTTTATGTTGGACTAGAA	88	71	CAGTGAAAGATAAATGATCGGACTTGTCTGGTATTTGGATCAAACACTATCTTGTTTGCCTCTTTAAACTCATATAAACGTTCCTCATCAGCCATAATTAAAAAAGTTTCTCTTGATACACCTGTTTATGTTGGACTAGAACTCCTTTAAACGTTCCTCATGTTTTAGAGCTAGAAATAGCAAG	Lys	Tyr	CGG	Lys88Tyr2
CCTCTTTAAACTCCTTTAAA	ACTTGTCTGGTATTTGGATCAAACACTATCTTGTTTGCCTCTTTAAACTCATATAATCTTTCCTCATCGGCCATAATTAAAAAAGTTTCTCTTGATACACCTGTTTATGT	88	81	CAGTGAAAGATAAATGATCGGACTTGTCTGGTATTTGGATCAAACACTATCTTGTTTGCCTCTTTAAACTCATATAATCTTTCCTCATCGGCCATAATTAAAAAAGTTTCTCTTGATACACCTGTTTATGTCCTCTTTAAACTCCTTTAAAGTTTTAGAGCTAGAAATAGCAAGCGATACAGTA	Lys	Tyr	CGT	Lys88Tyr3
CGATGAGGAACGTTTAAAGG	CCATACTTGTCTGGTATTTGGATCAAACACTATCTTGTTTGCCTCTTTGAATTCAACTAAACGTTCCTCATCGGCCATAATTAAAAAAGTTTCTCTTGATACACCTG	88	92	CAGTGAAAGATAAATGATCGGCCATACTTGTCTGGTATTTGGATCAAACACTATCTTGTTTGCCTCTTTGAATTCAACTAAACGTTCCTCATCGGCCATAATTAAAAAAGTTTCTCTTGATACACCTGCGATGAGGAACGTTTAAAGGGTTTTAGAGCTAGAAATAGCAAGGACGCTCCGACTA	Lys	Val	AGT	Lys88Val0
GGATCAAACACTATCTTGTT	TTCTGGTTTTCCCATACTTGTCTGGTATTTGGATCAAACACTATCTTATTAGCCTCTTTAAACTCAACTAAACGTTCCTCATCGGCCATAATTAAAAAAGTTTCTCTTGATACACCTG	88	103	CAGTGAAAGATAAATGATCGGTTCTGGTTTTCCCATACTTGTCTGGTATTTGGATCAAACACTATCTTATTAGCCTCTTTAAACTCAACTAAACGTTCCTCATCGGCCATAATTAAAAAAGTTTCTCTTGATACACCTGGGATCAAACACTATCTTGTTGTTTTAGAGCTAGAAATAGCAAGTA	Lys	Val	TGC	Lys88Val1
CTCCTTTAAACGTTCCTCAT	ACTTGTCTGGTATTTGGATCAAACACTATCTTGTTTGCCTCTTTAAACTCAACTAAACGTTCCTCATCAGCCATAATTAAAAAAGTTTCTCTTGATACACCTGTTTATGTTGGACTAGAA	88	71	CAGTGAAAGATAAATGATCGGACTTGTCTGGTATTTGGATCAAACACTATCTTGTTTGCCTCTTTAAACTCAACTAAACGTTCCTCATCAGCCATAATTAAAAAAGTTTCTCTTGATACACCTGTTTATGTTGGACTAGAACTCCTTTAAACGTTCCTCATGTTTTAGAGCTAGAAATAGCAAG	Lys	Val	CGG	Lys88Val2
CCTCTTTAAACTCCTTTAAA	ACTTGTCTGGTATTTGGATCAAACACTATCTTGTTTGCCTCTTTAAACTCAACTAATCTTTCCTCATCGGCCATAATTAAAAAAGTTTCTCTTGATACACCTGTTTATGT	88	81	CAGTGAAAGATAAATGATCGGACTTGTCTGGTATTTGGATCAAACACTATCTTGTTTGCCTCTTTAAACTCAACTAATCTTTCCTCATCGGCCATAATTAAAAAAGTTTCTCTTGATACACCTGTTTATGTCCTCTTTAAACTCCTTTAAAGTTTTAGAGCTAGAAATAGCAAGGTCATTGCGT	Lys	Val	CGT	Lys88Val3
CGATGAGGAACGTTTAAAGG	CCATACTTGTCTGGTATTTGGATCAAACACTATCTTGTTTGCCTCTTTAAAAGCCTTTAAACGTTCCTCATCGGCCATAATTAAAAAAGTTTCTCTTGATACAC	91	92	CAGTGAAAGATAAATGATCGGCCATACTTGTCTGGTATTTGGATCAAACACTATCTTGTTTGCCTCTTTAAAAGCCTTTAAACGTTCCTCATCGGCCATAATTAAAAAAGTTTCTCTTGATACACCGATGAGGAACGTTTAAAGGGTTTTAGAGCTAGAAATAGCAAGTGACACTTTATAGAAG	Glu	Ala	AGT	Glu91Ala0
GGATCAAACACTATCTTGTT	TTCTGGTTTTCCCATACTTGTCTGGTATTTGGATCAAACACTATCTTATTAGCCTCTTTAAAAGCCTTTAAACGTTCCTCATCGGCCATAATTAAAAAAGTTTCTCTTGATACAC	91	103	CAGTGAAAGATAAATGATCGGTTCTGGTTTTCCCATACTTGTCTGGTATTTGGATCAAACACTATCTTATTAGCCTCTTTAAAAGCCTTTAAACGTTCCTCATCGGCCATAATTAAAAAAGTTTCTCTTGATACACGGATCAAACACTATCTTGTTGTTTTAGAGCTAGAAATAGCAAGCAGAG	Glu	Ala	TGC	Glu91Ala1
CCTCTTTAAACTCCTTTAAA	CATACTTGTCTGGTATTTGGATCAAACACTATCTTGTTTGCCTCTTTAAAAGCCTTTAATCTTTCCTCATCGGCCATAATTAAAAAAGTTTCTCTTGATACACCTGTTTATGT	91	81	CAGTGAAAGATAAATGATCGGCATACTTGTCTGGTATTTGGATCAAACACTATCTTGTTTGCCTCTTTAAAAGCCTTTAATCTTTCCTCATCGGCCATAATTAAAAAAGTTTCTCTTGATACACCTGTTTATGTCCTCTTTAAACTCCTTTAAAGTTTTAGAGCTAGAAATAGCAAGAAGGTGG	Glu	Ala	CGT	Glu91Ala2
GCCGATGAGGAACGTTTAAA	CATACTTGTCTGGTATTTGGATCAAACACTATCTTGTTTGCCTCTTTAAATGCCTTAAGACGTTCCTCATCGGCCATAATTAAAAAAGTTTCTCTTGATACACC	91	90	CAGTGAAAGATAAATGATCGGCATACTTGTCTGGTATTTGGATCAAACACTATCTTGTTTGCCTCTTTAAATGCCTTAAGACGTTCCTCATCGGCCATAATTAAAAAAGTTTCTCTTGATACACCGCCGATGAGGAACGTTTAAAGTTTTAGAGCTAGAAATAGCAAGCGAATGTTCTATGTTG	Glu	Ala	GGA	Glu91Ala3
CGATGAGGAACGTTTAAAGG	CCATACTTGTCTGGTATTTGGATCAAACACTATCTTGTTTGCCTCTTTAAATCTCTTTAAACGTTCCTCATCGGCCATAATTAAAAAAGTTTCTCTTGATACAC	91	92	CAGTGAAAGATAAATGATCGGCCATACTTGTCTGGTATTTGGATCAAACACTATCTTGTTTGCCTCTTTAAATCTCTTTAAACGTTCCTCATCGGCCATAATTAAAAAAGTTTCTCTTGATACACCGATGAGGAACGTTTAAAGGGTTTTAGAGCTAGAAATAGCAAGATCAGATAAACGAGAG	Glu	Arg	AGT	Glu91Arg0
GGATCAAACACTATCTTGTT	TTCTGGTTTTCCCATACTTGTCTGGTATTTGGATCAAACACTATCTTATTAGCCTCTTTAAATCTCTTTAAACGTTCCTCATCGGCCATAATTAAAAAAGTTTCTCTTGATACAC	91	103	CAGTGAAAGATAAATGATCGGTTCTGGTTTTCCCATACTTGTCTGGTATTTGGATCAAACACTATCTTATTAGCCTCTTTAAATCTCTTTAAACGTTCCTCATCGGCCATAATTAAAAAAGTTTCTCTTGATACACGGATCAAACACTATCTTGTTGTTTTAGAGCTAGAAATAGCAAGAGAGC	Glu	Arg	TGC	Glu91Arg1
CCTCTTTAAACTCCTTTAAA	CATACTTGTCTGGTATTTGGATCAAACACTATCTTGTTTGCCTCTTTAAATCTCTTTAATCTTTCCTCATCGGCCATAATTAAAAAAGTTTCTCTTGATACACCTGTTTATGT	91	81	CAGTGAAAGATAAATGATCGGCATACTTGTCTGGTATTTGGATCAAACACTATCTTGTTTGCCTCTTTAAATCTCTTTAATCTTTCCTCATCGGCCATAATTAAAAAAGTTTCTCTTGATACACCTGTTTATGTCCTCTTTAAACTCCTTTAAAGTTTTAGAGCTAGAAATAGCAAGGATTACT	Glu	Arg	CGT	Glu91Arg2
GCCGATGAGGAACGTTTAAA	CATACTTGTCTGGTATTTGGATCAAACACTATCTTGTTTGCCTCTTTAAATCTCTTTAAACGTTCCTCATCGGCCATAATTAAAAAAGTTTCTCTTGATACACC	91	90	CAGTGAAAGATAAATGATCGGCATACTTGTCTGGTATTTGGATCAAACACTATCTTGTTTGCCTCTTTAAATCTCTTTAAACGTTCCTCATCGGCCATAATTAAAAAAGTTTCTCTTGATACACCGCCGATGAGGAACGTTTAAAGTTTTAGAGCTAGAAATAGCAAGACTCCGCTGCGTAGAT	Glu	Arg	GGA	Glu91Arg3
CGATGAGGAACGTTTAAAGG	CCATACTTGTCTGGTATTTGGATCAAACACTATCTTGTTTGCCTCTTTAAAATTCTTTAAACGTTCCTCATCGGCCATAATTAAAAAAGTTTCTCTTGATACAC	91	92	CAGTGAAAGATAAATGATCGGCCATACTTGTCTGGTATTTGGATCAAACACTATCTTGTTTGCCTCTTTAAAATTCTTTAAACGTTCCTCATCGGCCATAATTAAAAAAGTTTCTCTTGATACACCGATGAGGAACGTTTAAAGGGTTTTAGAGCTAGAAATAGCAAGACTCTCAGTGTGTATA	Glu	Asn	AGT	Glu91Asn0
GGATCAAACACTATCTTGTT	TTCTGGTTTTCCCATACTTGTCTGGTATTTGGATCAAACACTATCTTATTAGCCTCTTTAAAATTCTTTAAACGTTCCTCATCGGCCATAATTAAAAAAGTTTCTCTTGATACAC	91	103	CAGTGAAAGATAAATGATCGGTTCTGGTTTTCCCATACTTGTCTGGTATTTGGATCAAACACTATCTTATTAGCCTCTTTAAAATTCTTTAAACGTTCCTCATCGGCCATAATTAAAAAAGTTTCTCTTGATACACGGATCAAACACTATCTTGTTGTTTTAGAGCTAGAAATAGCAAGCATTT	Glu	Asn	TGC	Glu91Asn1
CCTCTTTAAACTCCTTTAAA	CATACTTGTCTGGTATTTGGATCAAACACTATCTTGTTTGCCTCTTTAAAATTCTTTAATCTTTCCTCATCGGCCATAATTAAAAAAGTTTCTCTTGATACACCTGTTTATGT	91	81	CAGTGAAAGATAAATGATCGGCATACTTGTCTGGTATTTGGATCAAACACTATCTTGTTTGCCTCTTTAAAATTCTTTAATCTTTCCTCATCGGCCATAATTAAAAAAGTTTCTCTTGATACACCTGTTTATGTCCTCTTTAAACTCCTTTAAAGTTTTAGAGCTAGAAATAGCAAGTTTTTGC	Glu	Asn	CGT	Glu91Asn2
GCCGATGAGGAACGTTTAAA	CATACTTGTCTGGTATTTGGATCAAACACTATCTTGTTTGCCTCTTTAAAATTCTTTAAACGTTCCTCATCGGCCATAATTAAAAAAGTTTCTCTTGATACACC	91	90	CAGTGAAAGATAAATGATCGGCATACTTGTCTGGTATTTGGATCAAACACTATCTTGTTTGCCTCTTTAAAATTCTTTAAACGTTCCTCATCGGCCATAATTAAAAAAGTTTCTCTTGATACACCGCCGATGAGGAACGTTTAAAGTTTTAGAGCTAGAAATAGCAAGCTTGCAGTCTCACACG	Glu	Asn	GGA	Glu91Asn3
CGATGAGGAACGTTTAAAGG	CCATACTTGTCTGGTATTTGGATCAAACACTATCTTGTTTGCCTCTTTAAAATCCTTTAAACGTTCCTCATCGGCCATAATTAAAAAAGTTTCTCTTGATACAC	91	92	CAGTGAAAGATAAATGATCGGCCATACTTGTCTGGTATTTGGATCAAACACTATCTTGTTTGCCTCTTTAAAATCCTTTAAACGTTCCTCATCGGCCATAATTAAAAAAGTTTCTCTTGATACACCGATGAGGAACGTTTAAAGGGTTTTAGAGCTAGAAATAGCAAGCTCTAATGAAGCTTAT	Glu	Asp	AGT	Glu91Asp0
GGATCAAACACTATCTTGTT	TTCTGGTTTTCCCATACTTGTCTGGTATTTGGATCAAACACTATCTTATTAGCCTCTTTAAAATCCTTTAAACGTTCCTCATCGGCCATAATTAAAAAAGTTTCTCTTGATACAC	91	103	CAGTGAAAGATAAATGATCGGTTCTGGTTTTCCCATACTTGTCTGGTATTTGGATCAAACACTATCTTATTAGCCTCTTTAAAATCCTTTAAACGTTCCTCATCGGCCATAATTAAAAAAGTTTCTCTTGATACACGGATCAAACACTATCTTGTTGTTTTAGAGCTAGAAATAGCAAGGGTAA	Glu	Asp	TGC	Glu91Asp1
CCTCTTTAAACTCCTTTAAA	CATACTTGTCTGGTATTTGGATCAAACACTATCTTGTTTGCCTCTTTAAAATCCTTTAATCTTTCCTCATCGGCCATAATTAAAAAAGTTTCTCTTGATACACCTGTTTATGT	91	81	CAGTGAAAGATAAATGATCGGCATACTTGTCTGGTATTTGGATCAAACACTATCTTGTTTGCCTCTTTAAAATCCTTTAATCTTTCCTCATCGGCCATAATTAAAAAAGTTTCTCTTGATACACCTGTTTATGTCCTCTTTAAACTCCTTTAAAGTTTTAGAGCTAGAAATAGCAAGTCTCACT	Glu	Asp	CGT	Glu91Asp2
GCCGATGAGGAACGTTTAAA	CATACTTGTCTGGTATTTGGATCAAACACTATCTTGTTTGCCTCTTTAAAGTCCTTAAGACGTTCCTCATCGGCCATAATTAAAAAAGTTTCTCTTGATACACC	91	90	CAGTGAAAGATAAATGATCGGCATACTTGTCTGGTATTTGGATCAAACACTATCTTGTTTGCCTCTTTAAAGTCCTTAAGACGTTCCTCATCGGCCATAATTAAAAAAGTTTCTCTTGATACACCGCCGATGAGGAACGTTTAAAGTTTTAGAGCTAGAAATAGCAAGTTCAGACCGCAGTGAC	Glu	Asp	GGA	Glu91Asp3
CGATGAGGAACGTTTAAAGG	CCATACTTGTCTGGTATTTGGATCAAACACTATCTTGTTTGCCTCTTTAAAACACTTTAAACGTTCCTCATCGGCCATAATTAAAAAAGTTTCTCTTGATACAC	91	92	CAGTGAAAGATAAATGATCGGCCATACTTGTCTGGTATTTGGATCAAACACTATCTTGTTTGCCTCTTTAAAACACTTTAAACGTTCCTCATCGGCCATAATTAAAAAAGTTTCTCTTGATACACCGATGAGGAACGTTTAAAGGGTTTTAGAGCTAGAAATAGCAAGTACCTTATAAATACGC	Glu	Cys	AGT	Glu91Cys0
GGATCAAACACTATCTTGTT	TTCTGGTTTTCCCATACTTGTCTGGTATTTGGATCAAACACTATCTTATTAGCCTCTTTAAAACACTTTAAACGTTCCTCATCGGCCATAATTAAAAAAGTTTCTCTTGATACAC	91	103	CAGTGAAAGATAAATGATCGGTTCTGGTTTTCCCATACTTGTCTGGTATTTGGATCAAACACTATCTTATTAGCCTCTTTAAAACACTTTAAACGTTCCTCATCGGCCATAATTAAAAAAGTTTCTCTTGATACACGGATCAAACACTATCTTGTTGTTTTAGAGCTAGAAATAGCAAGCACTT	Glu	Cys	TGC	Glu91Cys1
CCTCTTTAAACTCCTTTAAA	CATACTTGTCTGGTATTTGGATCAAACACTATCTTGTTTGCCTCTTTAAAACACTTTAATCTTTCCTCATCGGCCATAATTAAAAAAGTTTCTCTTGATACACCTGTTTATGT	91	81	CAGTGAAAGATAAATGATCGGCATACTTGTCTGGTATTTGGATCAAACACTATCTTGTTTGCCTCTTTAAAACACTTTAATCTTTCCTCATCGGCCATAATTAAAAAAGTTTCTCTTGATACACCTGTTTATGTCCTCTTTAAACTCCTTTAAAGTTTTAGAGCTAGAAATAGCAAGTAAAAGA	Glu	Cys	CGT	Glu91Cys2
GCCGATGAGGAACGTTTAAA	CATACTTGTCTGGTATTTGGATCAAACACTATCTTGTTTGCCTCTTTAAAACACTTTAAACGTTCCTCATCGGCCATAATTAAAAAAGTTTCTCTTGATACACC	91	90	CAGTGAAAGATAAATGATCGGCATACTTGTCTGGTATTTGGATCAAACACTATCTTGTTTGCCTCTTTAAAACACTTTAAACGTTCCTCATCGGCCATAATTAAAAAAGTTTCTCTTGATACACCGCCGATGAGGAACGTTTAAAGTTTTAGAGCTAGAAATAGCAAGCATTGTTGCTAAGAGC	Glu	Cys	GGA	Glu91Cys3
CGATGAGGAACGTTTAAAGG	CCATACTTGTCTGGTATTTGGATCAAACACTATCTTGTTTGCCTCTTTAAATTACTTTAAACGTTCCTCATCGGCCATAATTAAAAAAGTTTCTCTTGATACAC	91	92	CAGTGAAAGATAAATGATCGGCCATACTTGTCTGGTATTTGGATCAAACACTATCTTGTTTGCCTCTTTAAATTACTTTAAACGTTCCTCATCGGCCATAATTAAAAAAGTTTCTCTTGATACACCGATGAGGAACGTTTAAAGGGTTTTAGAGCTAGAAATAGCAAGAGAGTTTAGTTAAAGC	Glu	End	AGT	Glu91End0
GGATCAAACACTATCTTGTT	TTCTGGTTTTCCCATACTTGTCTGGTATTTGGATCAAACACTATCTTATTAGCCTCTTTAAATTACTTTAAACGTTCCTCATCGGCCATAATTAAAAAAGTTTCTCTTGATACAC	91	103	CAGTGAAAGATAAATGATCGGTTCTGGTTTTCCCATACTTGTCTGGTATTTGGATCAAACACTATCTTATTAGCCTCTTTAAATTACTTTAAACGTTCCTCATCGGCCATAATTAAAAAAGTTTCTCTTGATACACGGATCAAACACTATCTTGTTGTTTTAGAGCTAGAAATAGCAAGTACGA	Glu	End	TGC	Glu91End1
CCTCTTTAAACTCCTTTAAA	CATACTTGTCTGGTATTTGGATCAAACACTATCTTGTTTGCCTCTTTAAATTACTTTAATCTTTCCTCATCGGCCATAATTAAAAAAGTTTCTCTTGATACACCTGTTTATGT	91	81	CAGTGAAAGATAAATGATCGGCATACTTGTCTGGTATTTGGATCAAACACTATCTTGTTTGCCTCTTTAAATTACTTTAATCTTTCCTCATCGGCCATAATTAAAAAAGTTTCTCTTGATACACCTGTTTATGTCCTCTTTAAACTCCTTTAAAGTTTTAGAGCTAGAAATAGCAAGGACCACG	Glu	End	CGT	Glu91End2
GCCGATGAGGAACGTTTAAA	CATACTTGTCTGGTATTTGGATCAAACACTATCTTGTTTGCCTCTTTAAATTACTTTAAACGTTCCTCATCGGCCATAATTAAAAAAGTTTCTCTTGATACACC	91	90	CAGTGAAAGATAAATGATCGGCATACTTGTCTGGTATTTGGATCAAACACTATCTTGTTTGCCTCTTTAAATTACTTTAAACGTTCCTCATCGGCCATAATTAAAAAAGTTTCTCTTGATACACCGCCGATGAGGAACGTTTAAAGTTTTAGAGCTAGAAATAGCAAGCCAGGTGCCAATGAAG	Glu	End	GGA	Glu91End3
CGATGAGGAACGTTTAAAGG	CCATACTTGTCTGGTATTTGGATCAAACACTATCTTGTTTGCCTCTTTAAATTGCTTTAAACGTTCCTCATCGGCCATAATTAAAAAAGTTTCTCTTGATACAC	91	92	CAGTGAAAGATAAATGATCGGCCATACTTGTCTGGTATTTGGATCAAACACTATCTTGTTTGCCTCTTTAAATTGCTTTAAACGTTCCTCATCGGCCATAATTAAAAAAGTTTCTCTTGATACACCGATGAGGAACGTTTAAAGGGTTTTAGAGCTAGAAATAGCAAGTGGGATCTCCGTGACC	Glu	Gln	AGT	Glu91Gln0
GGATCAAACACTATCTTGTT	TTCTGGTTTTCCCATACTTGTCTGGTATTTGGATCAAACACTATCTTATTAGCCTCTTTAAATTGCTTTAAACGTTCCTCATCGGCCATAATTAAAAAAGTTTCTCTTGATACAC	91	103	CAGTGAAAGATAAATGATCGGTTCTGGTTTTCCCATACTTGTCTGGTATTTGGATCAAACACTATCTTATTAGCCTCTTTAAATTGCTTTAAACGTTCCTCATCGGCCATAATTAAAAAAGTTTCTCTTGATACACGGATCAAACACTATCTTGTTGTTTTAGAGCTAGAAATAGCAAGCATAC	Glu	Gln	TGC	Glu91Gln1
CCTCTTTAAACTCCTTTAAA	CATACTTGTCTGGTATTTGGATCAAACACTATCTTGTTTGCCTCTTTAAATTGCTTTAATCTTTCCTCATCGGCCATAATTAAAAAAGTTTCTCTTGATACACCTGTTTATGT	91	81	CAGTGAAAGATAAATGATCGGCATACTTGTCTGGTATTTGGATCAAACACTATCTTGTTTGCCTCTTTAAATTGCTTTAATCTTTCCTCATCGGCCATAATTAAAAAAGTTTCTCTTGATACACCTGTTTATGTCCTCTTTAAACTCCTTTAAAGTTTTAGAGCTAGAAATAGCAAGACAATTT	Glu	Gln	CGT	Glu91Gln2
GCCGATGAGGAACGTTTAAA	CATACTTGTCTGGTATTTGGATCAAACACTATCTTGTTTGCCTCTTTAAATTGCTTTAAACGTTCCTCATCGGCCATAATTAAAAAAGTTTCTCTTGATACACC	91	90	CAGTGAAAGATAAATGATCGGCATACTTGTCTGGTATTTGGATCAAACACTATCTTGTTTGCCTCTTTAAATTGCTTTAAACGTTCCTCATCGGCCATAATTAAAAAAGTTTCTCTTGATACACCGCCGATGAGGAACGTTTAAAGTTTTAGAGCTAGAAATAGCAAGGATTGCTTAATTGACG	Glu	Gln	GGA	Glu91Gln3
CGATGAGGAACGTTTAAAGG	CCATACTTGTCTGGTATTTGGATCAAACACTATCTTGTTTGCCTCTTTAAATTCCTTTAAACGTTCCTCATCGGCCATAATTAAAAAAGTTTCTCTTGATACAC	91	92	CAGTGAAAGATAAATGATCGGCCATACTTGTCTGGTATTTGGATCAAACACTATCTTGTTTGCCTCTTTAAATTCCTTTAAACGTTCCTCATCGGCCATAATTAAAAAAGTTTCTCTTGATACACCGATGAGGAACGTTTAAAGGGTTTTAGAGCTAGAAATAGCAAGCTGTTCGGGTTTCTAC	Glu	Glu	AGT	Glu91Glu0
GGATCAAACACTATCTTGTT	TTCTGGTTTTCCCATACTTGTCTGGTATTTGGATCAAACACTATCTTATTAGCCTCTTTAAATTCCTTTAAACGTTCCTCATCGGCCATAATTAAAAAAGTTTCTCTTGATACAC	91	103	CAGTGAAAGATAAATGATCGGTTCTGGTTTTCCCATACTTGTCTGGTATTTGGATCAAACACTATCTTATTAGCCTCTTTAAATTCCTTTAAACGTTCCTCATCGGCCATAATTAAAAAAGTTTCTCTTGATACACGGATCAAACACTATCTTGTTGTTTTAGAGCTAGAAATAGCAAGTGTAC	Glu	Glu	TGC	Glu91Glu1
CCTCTTTAAACTCCTTTAAA	CATACTTGTCTGGTATTTGGATCAAACACTATCTTGTTTGCCTCTTTAAATTCCTTTAATCTTTCCTCATCGGCCATAATTAAAAAAGTTTCTCTTGATACACCTGTTTATGT	91	81	CAGTGAAAGATAAATGATCGGCATACTTGTCTGGTATTTGGATCAAACACTATCTTGTTTGCCTCTTTAAATTCCTTTAATCTTTCCTCATCGGCCATAATTAAAAAAGTTTCTCTTGATACACCTGTTTATGTCCTCTTTAAACTCCTTTAAAGTTTTAGAGCTAGAAATAGCAAGACCGCCT	Glu	Glu	CGT	Glu91Glu2
GCCGATGAGGAACGTTTAAA	CATACTTGTCTGGTATTTGGATCAAACACTATCTTGTTTGCCTCTTTAAACTCCTTAAGACGTTCCTCATCGGCCATAATTAAAAAAGTTTCTCTTGATACACC	91	90	CAGTGAAAGATAAATGATCGGCATACTTGTCTGGTATTTGGATCAAACACTATCTTGTTTGCCTCTTTAAACTCCTTAAGACGTTCCTCATCGGCCATAATTAAAAAAGTTTCTCTTGATACACCGCCGATGAGGAACGTTTAAAGTTTTAGAGCTAGAAATAGCAAGGTGTTAGCAGGTCCAG	Glu	Glu	GGA	Glu91Glu3
CGATGAGGAACGTTTAAAGG	CCATACTTGTCTGGTATTTGGATCAAACACTATCTTGTTTGCCTCTTTAAAACCCTTTAAACGTTCCTCATCGGCCATAATTAAAAAAGTTTCTCTTGATACAC	91	92	CAGTGAAAGATAAATGATCGGCCATACTTGTCTGGTATTTGGATCAAACACTATCTTGTTTGCCTCTTTAAAACCCTTTAAACGTTCCTCATCGGCCATAATTAAAAAAGTTTCTCTTGATACACCGATGAGGAACGTTTAAAGGGTTTTAGAGCTAGAAATAGCAAGGGTTAACATCGGGCCC	Glu	Gly	AGT	Glu91Gly0
GGATCAAACACTATCTTGTT	TTCTGGTTTTCCCATACTTGTCTGGTATTTGGATCAAACACTATCTTATTAGCCTCTTTAAAACCCTTTAAACGTTCCTCATCGGCCATAATTAAAAAAGTTTCTCTTGATACAC	91	103	CAGTGAAAGATAAATGATCGGTTCTGGTTTTCCCATACTTGTCTGGTATTTGGATCAAACACTATCTTATTAGCCTCTTTAAAACCCTTTAAACGTTCCTCATCGGCCATAATTAAAAAAGTTTCTCTTGATACACGGATCAAACACTATCTTGTTGTTTTAGAGCTAGAAATAGCAAGAAACT	Glu	Gly	TGC	Glu91Gly1
CCTCTTTAAACTCCTTTAAA	CATACTTGTCTGGTATTTGGATCAAACACTATCTTGTTTGCCTCTTTAAAACCCTTTAATCTTTCCTCATCGGCCATAATTAAAAAAGTTTCTCTTGATACACCTGTTTATGT	91	81	CAGTGAAAGATAAATGATCGGCATACTTGTCTGGTATTTGGATCAAACACTATCTTGTTTGCCTCTTTAAAACCCTTTAATCTTTCCTCATCGGCCATAATTAAAAAAGTTTCTCTTGATACACCTGTTTATGTCCTCTTTAAACTCCTTTAAAGTTTTAGAGCTAGAAATAGCAAGAAGATAA	Glu	Gly	CGT	Glu91Gly2
GCCGATGAGGAACGTTTAAA	CATACTTGTCTGGTATTTGGATCAAACACTATCTTGTTTGCCTCTTTAAATCCCTTAAGACGTTCCTCATCGGCCATAATTAAAAAAGTTTCTCTTGATACACC	91	90	CAGTGAAAGATAAATGATCGGCATACTTGTCTGGTATTTGGATCAAACACTATCTTGTTTGCCTCTTTAAATCCCTTAAGACGTTCCTCATCGGCCATAATTAAAAAAGTTTCTCTTGATACACCGCCGATGAGGAACGTTTAAAGTTTTAGAGCTAGAAATAGCAAGACGTCAGGTATCCTTG	Glu	Gly	GGA	Glu91Gly3
CGATGAGGAACGTTTAAAGG	CCATACTTGTCTGGTATTTGGATCAAACACTATCTTGTTTGCCTCTTTAAAATGCTTTAAACGTTCCTCATCGGCCATAATTAAAAAAGTTTCTCTTGATACAC	91	92	CAGTGAAAGATAAATGATCGGCCATACTTGTCTGGTATTTGGATCAAACACTATCTTGTTTGCCTCTTTAAAATGCTTTAAACGTTCCTCATCGGCCATAATTAAAAAAGTTTCTCTTGATACACCGATGAGGAACGTTTAAAGGGTTTTAGAGCTAGAAATAGCAAGTAAGGTGGGTTTGAAT	Glu	His	AGT	Glu91His0
GGATCAAACACTATCTTGTT	TTCTGGTTTTCCCATACTTGTCTGGTATTTGGATCAAACACTATCTTATTAGCCTCTTTAAAATGCTTTAAACGTTCCTCATCGGCCATAATTAAAAAAGTTTCTCTTGATACAC	91	103	CAGTGAAAGATAAATGATCGGTTCTGGTTTTCCCATACTTGTCTGGTATTTGGATCAAACACTATCTTATTAGCCTCTTTAAAATGCTTTAAACGTTCCTCATCGGCCATAATTAAAAAAGTTTCTCTTGATACACGGATCAAACACTATCTTGTTGTTTTAGAGCTAGAAATAGCAAGTGGAG	Glu	His	TGC	Glu91His1
CCTCTTTAAACTCCTTTAAA	CATACTTGTCTGGTATTTGGATCAAACACTATCTTGTTTGCCTCTTTAAAATGCTTTAATCTTTCCTCATCGGCCATAATTAAAAAAGTTTCTCTTGATACACCTGTTTATGT	91	81	CAGTGAAAGATAAATGATCGGCATACTTGTCTGGTATTTGGATCAAACACTATCTTGTTTGCCTCTTTAAAATGCTTTAATCTTTCCTCATCGGCCATAATTAAAAAAGTTTCTCTTGATACACCTGTTTATGTCCTCTTTAAACTCCTTTAAAGTTTTAGAGCTAGAAATAGCAAGTTCCCGT	Glu	His	CGT	Glu91His2
GCCGATGAGGAACGTTTAAA	CATACTTGTCTGGTATTTGGATCAAACACTATCTTGTTTGCCTCTTTAAAATGCTTTAAACGTTCCTCATCGGCCATAATTAAAAAAGTTTCTCTTGATACACC	91	90	CAGTGAAAGATAAATGATCGGCATACTTGTCTGGTATTTGGATCAAACACTATCTTGTTTGCCTCTTTAAAATGCTTTAAACGTTCCTCATCGGCCATAATTAAAAAAGTTTCTCTTGATACACCGCCGATGAGGAACGTTTAAAGTTTTAGAGCTAGAAATAGCAAGACGCTCCGCACTCTGG	Glu	His	GGA	Glu91His3
CGATGAGGAACGTTTAAAGG	CCATACTTGTCTGGTATTTGGATCAAACACTATCTTGTTTGCCTCTTTAAAAATCTTTAAACGTTCCTCATCGGCCATAATTAAAAAAGTTTCTCTTGATACAC	91	92	CAGTGAAAGATAAATGATCGGCCATACTTGTCTGGTATTTGGATCAAACACTATCTTGTTTGCCTCTTTAAAAATCTTTAAACGTTCCTCATCGGCCATAATTAAAAAAGTTTCTCTTGATACACCGATGAGGAACGTTTAAAGGGTTTTAGAGCTAGAAATAGCAAGGACGCCTAGTCACCTG	Glu	Ile	AGT	Glu91Ile0
GGATCAAACACTATCTTGTT	TTCTGGTTTTCCCATACTTGTCTGGTATTTGGATCAAACACTATCTTATTAGCCTCTTTAAAAATCTTTAAACGTTCCTCATCGGCCATAATTAAAAAAGTTTCTCTTGATACAC	91	103	CAGTGAAAGATAAATGATCGGTTCTGGTTTTCCCATACTTGTCTGGTATTTGGATCAAACACTATCTTATTAGCCTCTTTAAAAATCTTTAAACGTTCCTCATCGGCCATAATTAAAAAAGTTTCTCTTGATACACGGATCAAACACTATCTTGTTGTTTTAGAGCTAGAAATAGCAAGGGGCC	Glu	Ile	TGC	Glu91Ile1
CCTCTTTAAACTCCTTTAAA	CATACTTGTCTGGTATTTGGATCAAACACTATCTTGTTTGCCTCTTTAAAAATCTTTAATCTTTCCTCATCGGCCATAATTAAAAAAGTTTCTCTTGATACACCTGTTTATGT	91	81	CAGTGAAAGATAAATGATCGGCATACTTGTCTGGTATTTGGATCAAACACTATCTTGTTTGCCTCTTTAAAAATCTTTAATCTTTCCTCATCGGCCATAATTAAAAAAGTTTCTCTTGATACACCTGTTTATGTCCTCTTTAAACTCCTTTAAAGTTTTAGAGCTAGAAATAGCAAGCCAGGGG	Glu	Ile	CGT	Glu91Ile2
GCCGATGAGGAACGTTTAAA	CATACTTGTCTGGTATTTGGATCAAACACTATCTTGTTTGCCTCTTTAAAAATCTTTAAACGTTCCTCATCGGCCATAATTAAAAAAGTTTCTCTTGATACACC	91	90	CAGTGAAAGATAAATGATCGGCATACTTGTCTGGTATTTGGATCAAACACTATCTTGTTTGCCTCTTTAAAAATCTTTAAACGTTCCTCATCGGCCATAATTAAAAAAGTTTCTCTTGATACACCGCCGATGAGGAACGTTTAAAGTTTTAGAGCTAGAAATAGCAAGTCATTCTATGACTGTT	Glu	Ile	GGA	Glu91Ile3
CGATGAGGAACGTTTAAAGG	CCATACTTGTCTGGTATTTGGATCAAACACTATCTTGTTTGCCTCTTTGAATAGCTTTAAACGTTCCTCATCGGCCATAATTAAAAAAGTTTCTCTTGATACAC	91	92	CAGTGAAAGATAAATGATCGGCCATACTTGTCTGGTATTTGGATCAAACACTATCTTGTTTGCCTCTTTGAATAGCTTTAAACGTTCCTCATCGGCCATAATTAAAAAAGTTTCTCTTGATACACCGATGAGGAACGTTTAAAGGGTTTTAGAGCTAGAAATAGCAAGGAAGGCATTAAGCAAG	Glu	Leu	AGT	Glu91Leu0
GGATCAAACACTATCTTGTT	TTCTGGTTTTCCCATACTTGTCTGGTATTTGGATCAAACACTATCTTATTAGCCTCTTTAAACAACTTTAAACGTTCCTCATCGGCCATAATTAAAAAAGTTTCTCTTGATACAC	91	103	CAGTGAAAGATAAATGATCGGTTCTGGTTTTCCCATACTTGTCTGGTATTTGGATCAAACACTATCTTATTAGCCTCTTTAAACAACTTTAAACGTTCCTCATCGGCCATAATTAAAAAAGTTTCTCTTGATACACGGATCAAACACTATCTTGTTGTTTTAGAGCTAGAAATAGCAAGGAAAG	Glu	Leu	TGC	Glu91Leu1
CCTCTTTAAACTCCTTTAAA	CATACTTGTCTGGTATTTGGATCAAACACTATCTTGTTTGCCTCTTTAAACAACTTTAATCTTTCCTCATCGGCCATAATTAAAAAAGTTTCTCTTGATACACCTGTTTATGT	91	81	CAGTGAAAGATAAATGATCGGCATACTTGTCTGGTATTTGGATCAAACACTATCTTGTTTGCCTCTTTAAACAACTTTAATCTTTCCTCATCGGCCATAATTAAAAAAGTTTCTCTTGATACACCTGTTTATGTCCTCTTTAAACTCCTTTAAAGTTTTAGAGCTAGAAATAGCAAGACTACAG	Glu	Leu	CGT	Glu91Leu2
GCCGATGAGGAACGTTTAAA	CATACTTGTCTGGTATTTGGATCAAACACTATCTTGTTTGCCTCTTTAAACAACTTTAAACGTTCCTCATCGGCCATAATTAAAAAAGTTTCTCTTGATACACC	91	90	CAGTGAAAGATAAATGATCGGCATACTTGTCTGGTATTTGGATCAAACACTATCTTGTTTGCCTCTTTAAACAACTTTAAACGTTCCTCATCGGCCATAATTAAAAAAGTTTCTCTTGATACACCGCCGATGAGGAACGTTTAAAGTTTTAGAGCTAGAAATAGCAAGTTTGCTGTCGCATACT	Glu	Leu	GGA	Glu91Leu3
CGATGAGGAACGTTTAAAGG	CCATACTTGTCTGGTATTTGGATCAAACACTATCTTGTTTGCCTCTTTAAATTTCTTTAAACGTTCCTCATCGGCCATAATTAAAAAAGTTTCTCTTGATACAC	91	92	CAGTGAAAGATAAATGATCGGCCATACTTGTCTGGTATTTGGATCAAACACTATCTTGTTTGCCTCTTTAAATTTCTTTAAACGTTCCTCATCGGCCATAATTAAAAAAGTTTCTCTTGATACACCGATGAGGAACGTTTAAAGGGTTTTAGAGCTAGAAATAGCAAGAGTTCTGCGCTACACA	Glu	Lys	AGT	Glu91Lys0
GGATCAAACACTATCTTGTT	TTCTGGTTTTCCCATACTTGTCTGGTATTTGGATCAAACACTATCTTATTAGCCTCTTTAAATTTCTTTAAACGTTCCTCATCGGCCATAATTAAAAAAGTTTCTCTTGATACAC	91	103	CAGTGAAAGATAAATGATCGGTTCTGGTTTTCCCATACTTGTCTGGTATTTGGATCAAACACTATCTTATTAGCCTCTTTAAATTTCTTTAAACGTTCCTCATCGGCCATAATTAAAAAAGTTTCTCTTGATACACGGATCAAACACTATCTTGTTGTTTTAGAGCTAGAAATAGCAAGTATTA	Glu	Lys	TGC	Glu91Lys1
CCTCTTTAAACTCCTTTAAA	CATACTTGTCTGGTATTTGGATCAAACACTATCTTGTTTGCCTCTTTAAATTTCTTTAATCTTTCCTCATCGGCCATAATTAAAAAAGTTTCTCTTGATACACCTGTTTATGT	91	81	CAGTGAAAGATAAATGATCGGCATACTTGTCTGGTATTTGGATCAAACACTATCTTGTTTGCCTCTTTAAATTTCTTTAATCTTTCCTCATCGGCCATAATTAAAAAAGTTTCTCTTGATACACCTGTTTATGTCCTCTTTAAACTCCTTTAAAGTTTTAGAGCTAGAAATAGCAAGCTGAAAC	Glu	Lys	CGT	Glu91Lys2
GCCGATGAGGAACGTTTAAA	CATACTTGTCTGGTATTTGGATCAAACACTATCTTGTTTGCCTCTTTAAATTTCTTTAAACGTTCCTCATCGGCCATAATTAAAAAAGTTTCTCTTGATACACC	91	90	CAGTGAAAGATAAATGATCGGCATACTTGTCTGGTATTTGGATCAAACACTATCTTGTTTGCCTCTTTAAATTTCTTTAAACGTTCCTCATCGGCCATAATTAAAAAAGTTTCTCTTGATACACCGCCGATGAGGAACGTTTAAAGTTTTAGAGCTAGAAATAGCAAGAGGAGGGCACTTCTCT	Glu	Lys	GGA	Glu91Lys3
GGATCAAACACTATCTTGTT	TTCTGGTTTTCCCATACTTGTCTGGTATTTGGATCAAACACTATCTTATTAGCCTCTTTAAACATCTTTAAACGTTCCTCATCGGCCATAATTAAAAAAGTTTCTCTTGATACAC	91	103	CAGTGAAAGATAAATGATCGGTTCTGGTTTTCCCATACTTGTCTGGTATTTGGATCAAACACTATCTTATTAGCCTCTTTAAACATCTTTAAACGTTCCTCATCGGCCATAATTAAAAAAGTTTCTCTTGATACACGGATCAAACACTATCTTGTTGTTTTAGAGCTAGAAATAGCAAGTTTAT	Glu	Met	TGC	Glu91Met0
CCTCTTTAAACTCCTTTAAA	CATACTTGTCTGGTATTTGGATCAAACACTATCTTGTTTGCCTCTTTAAACATCTTTAATCTTTCCTCATCGGCCATAATTAAAAAAGTTTCTCTTGATACACCTGTTTATGT	91	81	CAGTGAAAGATAAATGATCGGCATACTTGTCTGGTATTTGGATCAAACACTATCTTGTTTGCCTCTTTAAACATCTTTAATCTTTCCTCATCGGCCATAATTAAAAAAGTTTCTCTTGATACACCTGTTTATGTCCTCTTTAAACTCCTTTAAAGTTTTAGAGCTAGAAATAGCAAGGGCACAG	Glu	Met	CGT	Glu91Met1
GCCGATGAGGAACGTTTAAA	CATACTTGTCTGGTATTTGGATCAAACACTATCTTGTTTGCCTCTTTAAACATCTTTAAACGTTCCTCATCGGCCATAATTAAAAAAGTTTCTCTTGATACACC	91	90	CAGTGAAAGATAAATGATCGGCATACTTGTCTGGTATTTGGATCAAACACTATCTTGTTTGCCTCTTTAAACATCTTTAAACGTTCCTCATCGGCCATAATTAAAAAAGTTTCTCTTGATACACCGCCGATGAGGAACGTTTAAAGTTTTAGAGCTAGAAATAGCAAGTTCTTCCTTTTACGTG	Glu	Met	GGA	Glu91Met2
TAATTATGGCCGATGAGGAA	CATACTTGTCTGGTATTTGGATCAAACACTATCTTGTTTGCCTCTTTAAACATCTTTAATCTCTCCTCATCGGCCATAATTAAAAAAGTTTCTCTTGATACACCTGTTTATG	91	82	CAGTGAAAGATAAATGATCGGCATACTTGTCTGGTATTTGGATCAAACACTATCTTGTTTGCCTCTTTAAACATCTTTAATCTCTCCTCATCGGCCATAATTAAAAAAGTTTCTCTTGATACACCTGTTTATGTAATTATGGCCGATGAGGAAGTTTTAGAGCTAGAAATAGCAAGCCTGTTAT	Glu	Met	CGT	Glu91Met3
CGATGAGGAACGTTTAAAGG	CCATACTTGTCTGGTATTTGGATCAAACACTATCTTGTTTGCCTCTTTAAAAAACTTTAAACGTTCCTCATCGGCCATAATTAAAAAAGTTTCTCTTGATACAC	91	92	CAGTGAAAGATAAATGATCGGCCATACTTGTCTGGTATTTGGATCAAACACTATCTTGTTTGCCTCTTTAAAAAACTTTAAACGTTCCTCATCGGCCATAATTAAAAAAGTTTCTCTTGATACACCGATGAGGAACGTTTAAAGGGTTTTAGAGCTAGAAATAGCAAGTGATCACCGGTACTAG	Glu	Phe	AGT	Glu91Phe0
GGATCAAACACTATCTTGTT	TTCTGGTTTTCCCATACTTGTCTGGTATTTGGATCAAACACTATCTTATTAGCCTCTTTAAAAAACTTTAAACGTTCCTCATCGGCCATAATTAAAAAAGTTTCTCTTGATACAC	91	103	CAGTGAAAGATAAATGATCGGTTCTGGTTTTCCCATACTTGTCTGGTATTTGGATCAAACACTATCTTATTAGCCTCTTTAAAAAACTTTAAACGTTCCTCATCGGCCATAATTAAAAAAGTTTCTCTTGATACACGGATCAAACACTATCTTGTTGTTTTAGAGCTAGAAATAGCAAGAGAGG	Glu	Phe	TGC	Glu91Phe1
CCTCTTTAAACTCCTTTAAA	CATACTTGTCTGGTATTTGGATCAAACACTATCTTGTTTGCCTCTTTAAAAAACTTTAATCTTTCCTCATCGGCCATAATTAAAAAAGTTTCTCTTGATACACCTGTTTATGT	91	81	CAGTGAAAGATAAATGATCGGCATACTTGTCTGGTATTTGGATCAAACACTATCTTGTTTGCCTCTTTAAAAAACTTTAATCTTTCCTCATCGGCCATAATTAAAAAAGTTTCTCTTGATACACCTGTTTATGTCCTCTTTAAACTCCTTTAAAGTTTTAGAGCTAGAAATAGCAAGTTGCTAG	Glu	Phe	CGT	Glu91Phe2
GCCGATGAGGAACGTTTAAA	CATACTTGTCTGGTATTTGGATCAAACACTATCTTGTTTGCCTCTTTAAAAAACTTTAAACGTTCCTCATCGGCCATAATTAAAAAAGTTTCTCTTGATACACC	91	90	CAGTGAAAGATAAATGATCGGCATACTTGTCTGGTATTTGGATCAAACACTATCTTGTTTGCCTCTTTAAAAAACTTTAAACGTTCCTCATCGGCCATAATTAAAAAAGTTTCTCTTGATACACCGCCGATGAGGAACGTTTAAAGTTTTAGAGCTAGAAATAGCAAGCAGCGGACCAACGCTA	Glu	Phe	GGA	Glu91Phe3
CGATGAGGAACGTTTAAAGG	CCATACTTGTCTGGTATTTGGATCAAACACTATCTTGTTTGCCTCTTTAAATGGCTTTAAACGTTCCTCATCGGCCATAATTAAAAAAGTTTCTCTTGATACAC	91	92	CAGTGAAAGATAAATGATCGGCCATACTTGTCTGGTATTTGGATCAAACACTATCTTGTTTGCCTCTTTAAATGGCTTTAAACGTTCCTCATCGGCCATAATTAAAAAAGTTTCTCTTGATACACCGATGAGGAACGTTTAAAGGGTTTTAGAGCTAGAAATAGCAAGCTTCGTCTCCTCTCGC	Glu	Pro	AGT	Glu91Pro0
GGATCAAACACTATCTTGTT	TTCTGGTTTTCCCATACTTGTCTGGTATTTGGATCAAACACTATCTTATTAGCCTCTTTAAATGGCTTTAAACGTTCCTCATCGGCCATAATTAAAAAAGTTTCTCTTGATACAC	91	103	CAGTGAAAGATAAATGATCGGTTCTGGTTTTCCCATACTTGTCTGGTATTTGGATCAAACACTATCTTATTAGCCTCTTTAAATGGCTTTAAACGTTCCTCATCGGCCATAATTAAAAAAGTTTCTCTTGATACACGGATCAAACACTATCTTGTTGTTTTAGAGCTAGAAATAGCAAGAAATG	Glu	Pro	TGC	Glu91Pro1
CCTCTTTAAACTCCTTTAAA	CATACTTGTCTGGTATTTGGATCAAACACTATCTTGTTTGCCTCTTTAAATGGCTTTAATCTTTCCTCATCGGCCATAATTAAAAAAGTTTCTCTTGATACACCTGTTTATGT	91	81	CAGTGAAAGATAAATGATCGGCATACTTGTCTGGTATTTGGATCAAACACTATCTTGTTTGCCTCTTTAAATGGCTTTAATCTTTCCTCATCGGCCATAATTAAAAAAGTTTCTCTTGATACACCTGTTTATGTCCTCTTTAAACTCCTTTAAAGTTTTAGAGCTAGAAATAGCAAGGAATTTG	Glu	Pro	CGT	Glu91Pro2
GCCGATGAGGAACGTTTAAA	CATACTTGTCTGGTATTTGGATCAAACACTATCTTGTTTGCCTCTTTAAATGGCTTTAAACGTTCCTCATCGGCCATAATTAAAAAAGTTTCTCTTGATACACC	91	90	CAGTGAAAGATAAATGATCGGCATACTTGTCTGGTATTTGGATCAAACACTATCTTGTTTGCCTCTTTAAATGGCTTTAAACGTTCCTCATCGGCCATAATTAAAAAAGTTTCTCTTGATACACCGCCGATGAGGAACGTTTAAAGTTTTAGAGCTAGAAATAGCAAGCTACACGGAATGTTTA	Glu	Pro	GGA	Glu91Pro3
CGATGAGGAACGTTTAAAGG	CCATACTTGTCTGGTATTTGGATCAAACACTATCTTGTTTGCCTCTTTAAAAGACTTTAAACGTTCCTCATCGGCCATAATTAAAAAAGTTTCTCTTGATACAC	91	92	CAGTGAAAGATAAATGATCGGCCATACTTGTCTGGTATTTGGATCAAACACTATCTTGTTTGCCTCTTTAAAAGACTTTAAACGTTCCTCATCGGCCATAATTAAAAAAGTTTCTCTTGATACACCGATGAGGAACGTTTAAAGGGTTTTAGAGCTAGAAATAGCAAGCAACTGCTGTAACTCT	Glu	Ser	AGT	Glu91Ser0
GGATCAAACACTATCTTGTT	TTCTGGTTTTCCCATACTTGTCTGGTATTTGGATCAAACACTATCTTATTAGCCTCTTTAAAAGACTTTAAACGTTCCTCATCGGCCATAATTAAAAAAGTTTCTCTTGATACAC	91	103	CAGTGAAAGATAAATGATCGGTTCTGGTTTTCCCATACTTGTCTGGTATTTGGATCAAACACTATCTTATTAGCCTCTTTAAAAGACTTTAAACGTTCCTCATCGGCCATAATTAAAAAAGTTTCTCTTGATACACGGATCAAACACTATCTTGTTGTTTTAGAGCTAGAAATAGCAAGGCTGA	Glu	Ser	TGC	Glu91Ser1
CCTCTTTAAACTCCTTTAAA	CATACTTGTCTGGTATTTGGATCAAACACTATCTTGTTTGCCTCTTTAAAAGACTTTAATCTTTCCTCATCGGCCATAATTAAAAAAGTTTCTCTTGATACACCTGTTTATGT	91	81	CAGTGAAAGATAAATGATCGGCATACTTGTCTGGTATTTGGATCAAACACTATCTTGTTTGCCTCTTTAAAAGACTTTAATCTTTCCTCATCGGCCATAATTAAAAAAGTTTCTCTTGATACACCTGTTTATGTCCTCTTTAAACTCCTTTAAAGTTTTAGAGCTAGAAATAGCAAGCGGCTTT	Glu	Ser	CGT	Glu91Ser2
GCCGATGAGGAACGTTTAAA	CATACTTGTCTGGTATTTGGATCAAACACTATCTTGTTTGCCTCTTTAAAAGACTTTAAACGTTCCTCATCGGCCATAATTAAAAAAGTTTCTCTTGATACACC	91	90	CAGTGAAAGATAAATGATCGGCATACTTGTCTGGTATTTGGATCAAACACTATCTTGTTTGCCTCTTTAAAAGACTTTAAACGTTCCTCATCGGCCATAATTAAAAAAGTTTCTCTTGATACACCGCCGATGAGGAACGTTTAAAGTTTTAGAGCTAGAAATAGCAAGCTATTCACAGTTAGCG	Glu	Ser	GGA	Glu91Ser3
CGATGAGGAACGTTTAAAGG	CCATACTTGTCTGGTATTTGGATCAAACACTATCTTGTTTGCCTCTTTAAAAGTCTTTAAACGTTCCTCATCGGCCATAATTAAAAAAGTTTCTCTTGATACAC	91	92	CAGTGAAAGATAAATGATCGGCCATACTTGTCTGGTATTTGGATCAAACACTATCTTGTTTGCCTCTTTAAAAGTCTTTAAACGTTCCTCATCGGCCATAATTAAAAAAGTTTCTCTTGATACACCGATGAGGAACGTTTAAAGGGTTTTAGAGCTAGAAATAGCAAGATAGAGCCCCCTGTTT	Glu	Thr	AGT	Glu91Thr0
GGATCAAACACTATCTTGTT	TTCTGGTTTTCCCATACTTGTCTGGTATTTGGATCAAACACTATCTTATTAGCCTCTTTAAAAGTCTTTAAACGTTCCTCATCGGCCATAATTAAAAAAGTTTCTCTTGATACAC	91	103	CAGTGAAAGATAAATGATCGGTTCTGGTTTTCCCATACTTGTCTGGTATTTGGATCAAACACTATCTTATTAGCCTCTTTAAAAGTCTTTAAACGTTCCTCATCGGCCATAATTAAAAAAGTTTCTCTTGATACACGGATCAAACACTATCTTGTTGTTTTAGAGCTAGAAATAGCAAGTATGC	Glu	Thr	TGC	Glu91Thr1
CCTCTTTAAACTCCTTTAAA	CATACTTGTCTGGTATTTGGATCAAACACTATCTTGTTTGCCTCTTTAAAAGTCTTTAATCTTTCCTCATCGGCCATAATTAAAAAAGTTTCTCTTGATACACCTGTTTATGT	91	81	CAGTGAAAGATAAATGATCGGCATACTTGTCTGGTATTTGGATCAAACACTATCTTGTTTGCCTCTTTAAAAGTCTTTAATCTTTCCTCATCGGCCATAATTAAAAAAGTTTCTCTTGATACACCTGTTTATGTCCTCTTTAAACTCCTTTAAAGTTTTAGAGCTAGAAATAGCAAGTTGGCAT	Glu	Thr	CGT	Glu91Thr2
GCCGATGAGGAACGTTTAAA	CATACTTGTCTGGTATTTGGATCAAACACTATCTTGTTTGCCTCTTTAAAAGTCTTTAAACGTTCCTCATCGGCCATAATTAAAAAAGTTTCTCTTGATACACC	91	90	CAGTGAAAGATAAATGATCGGCATACTTGTCTGGTATTTGGATCAAACACTATCTTGTTTGCCTCTTTAAAAGTCTTTAAACGTTCCTCATCGGCCATAATTAAAAAAGTTTCTCTTGATACACCGCCGATGAGGAACGTTTAAAGTTTTAGAGCTAGAAATAGCAAGCTCTGGACGTTATAGG	Glu	Thr	GGA	Glu91Thr3
CGATGAGGAACGTTTAAAGG	CCATACTTGTCTGGTATTTGGATCAAACACTATCTTGTTTGCCTCTTTGAACCATTTTAAACGTTCCTCATCGGCCATAATTAAAAAAGTTTCTCTTGATACAC	91	92	CAGTGAAAGATAAATGATCGGCCATACTTGTCTGGTATTTGGATCAAACACTATCTTGTTTGCCTCTTTGAACCATTTTAAACGTTCCTCATCGGCCATAATTAAAAAAGTTTCTCTTGATACACCGATGAGGAACGTTTAAAGGGTTTTAGAGCTAGAAATAGCAAGTATCCCTCGTTCTTTA	Glu	Trp	AGT	Glu91Trp0
GGATCAAACACTATCTTGTT	TTCTGGTTTTCCCATACTTGTCTGGTATTTGGATCAAACACTATCTTATTAGCCTCTTTAAACCACTTTAAACGTTCCTCATCGGCCATAATTAAAAAAGTTTCTCTTGATACAC	91	103	CAGTGAAAGATAAATGATCGGTTCTGGTTTTCCCATACTTGTCTGGTATTTGGATCAAACACTATCTTATTAGCCTCTTTAAACCACTTTAAACGTTCCTCATCGGCCATAATTAAAAAAGTTTCTCTTGATACACGGATCAAACACTATCTTGTTGTTTTAGAGCTAGAAATAGCAAGATCTC	Glu	Trp	TGC	Glu91Trp1
CCTCTTTAAACTCCTTTAAA	CATACTTGTCTGGTATTTGGATCAAACACTATCTTGTTTGCCTCTTTAAACCACTTTAATCTTTCCTCATCGGCCATAATTAAAAAAGTTTCTCTTGATACACCTGTTTATGT	91	81	CAGTGAAAGATAAATGATCGGCATACTTGTCTGGTATTTGGATCAAACACTATCTTGTTTGCCTCTTTAAACCACTTTAATCTTTCCTCATCGGCCATAATTAAAAAAGTTTCTCTTGATACACCTGTTTATGTCCTCTTTAAACTCCTTTAAAGTTTTAGAGCTAGAAATAGCAAGGTTGCAC	Glu	Trp	CGT	Glu91Trp2
GCCGATGAGGAACGTTTAAA	CATACTTGTCTGGTATTTGGATCAAACACTATCTTGTTTGCCTCTTTAAACCACTTTAAACGTTCCTCATCGGCCATAATTAAAAAAGTTTCTCTTGATACACC	91	90	CAGTGAAAGATAAATGATCGGCATACTTGTCTGGTATTTGGATCAAACACTATCTTGTTTGCCTCTTTAAACCACTTTAAACGTTCCTCATCGGCCATAATTAAAAAAGTTTCTCTTGATACACCGCCGATGAGGAACGTTTAAAGTTTTAGAGCTAGAAATAGCAAGCAGGTGACTAGCACCG	Glu	Trp	GGA	Glu91Trp3
CGATGAGGAACGTTTAAAGG	CCATACTTGTCTGGTATTTGGATCAAACACTATCTTGTTTGCCTCTTTAAAATACTTTAAACGTTCCTCATCGGCCATAATTAAAAAAGTTTCTCTTGATACAC	91	92	CAGTGAAAGATAAATGATCGGCCATACTTGTCTGGTATTTGGATCAAACACTATCTTGTTTGCCTCTTTAAAATACTTTAAACGTTCCTCATCGGCCATAATTAAAAAAGTTTCTCTTGATACACCGATGAGGAACGTTTAAAGGGTTTTAGAGCTAGAAATAGCAAGAACCACGCACCCGATT	Glu	Tyr	AGT	Glu91Tyr0
GGATCAAACACTATCTTGTT	TTCTGGTTTTCCCATACTTGTCTGGTATTTGGATCAAACACTATCTTATTAGCCTCTTTAAAATACTTTAAACGTTCCTCATCGGCCATAATTAAAAAAGTTTCTCTTGATACAC	91	103	CAGTGAAAGATAAATGATCGGTTCTGGTTTTCCCATACTTGTCTGGTATTTGGATCAAACACTATCTTATTAGCCTCTTTAAAATACTTTAAACGTTCCTCATCGGCCATAATTAAAAAAGTTTCTCTTGATACACGGATCAAACACTATCTTGTTGTTTTAGAGCTAGAAATAGCAAGCTACA	Glu	Tyr	TGC	Glu91Tyr1
CCTCTTTAAACTCCTTTAAA	CATACTTGTCTGGTATTTGGATCAAACACTATCTTGTTTGCCTCTTTAAAATACTTTAATCTTTCCTCATCGGCCATAATTAAAAAAGTTTCTCTTGATACACCTGTTTATGT	91	81	CAGTGAAAGATAAATGATCGGCATACTTGTCTGGTATTTGGATCAAACACTATCTTGTTTGCCTCTTTAAAATACTTTAATCTTTCCTCATCGGCCATAATTAAAAAAGTTTCTCTTGATACACCTGTTTATGTCCTCTTTAAACTCCTTTAAAGTTTTAGAGCTAGAAATAGCAAGTCACCCG	Glu	Tyr	CGT	Glu91Tyr2
GCCGATGAGGAACGTTTAAA	CATACTTGTCTGGTATTTGGATCAAACACTATCTTGTTTGCCTCTTTAAAATACTTTAAACGTTCCTCATCGGCCATAATTAAAAAAGTTTCTCTTGATACACC	91	90	CAGTGAAAGATAAATGATCGGCATACTTGTCTGGTATTTGGATCAAACACTATCTTGTTTGCCTCTTTAAAATACTTTAAACGTTCCTCATCGGCCATAATTAAAAAAGTTTCTCTTGATACACCGCCGATGAGGAACGTTTAAAGTTTTAGAGCTAGAAATAGCAAGCTATCTTCCCCCGCGA	Glu	Tyr	GGA	Glu91Tyr3
CGATGAGGAACGTTTAAAGG	CCATACTTGTCTGGTATTTGGATCAAACACTATCTTGTTTGCCTCTTTAAAAACCTTTAAACGTTCCTCATCGGCCATAATTAAAAAAGTTTCTCTTGATACAC	91	92	CAGTGAAAGATAAATGATCGGCCATACTTGTCTGGTATTTGGATCAAACACTATCTTGTTTGCCTCTTTAAAAACCTTTAAACGTTCCTCATCGGCCATAATTAAAAAAGTTTCTCTTGATACACCGATGAGGAACGTTTAAAGGGTTTTAGAGCTAGAAATAGCAAGGGACATAGTTATCCAC	Glu	Val	AGT	Glu91Val0
GGATCAAACACTATCTTGTT	TTCTGGTTTTCCCATACTTGTCTGGTATTTGGATCAAACACTATCTTATTAGCCTCTTTAAAAACCTTTAAACGTTCCTCATCGGCCATAATTAAAAAAGTTTCTCTTGATACAC	91	103	CAGTGAAAGATAAATGATCGGTTCTGGTTTTCCCATACTTGTCTGGTATTTGGATCAAACACTATCTTATTAGCCTCTTTAAAAACCTTTAAACGTTCCTCATCGGCCATAATTAAAAAAGTTTCTCTTGATACACGGATCAAACACTATCTTGTTGTTTTAGAGCTAGAAATAGCAAGAGCCC	Glu	Val	TGC	Glu91Val1
CCTCTTTAAACTCCTTTAAA	CATACTTGTCTGGTATTTGGATCAAACACTATCTTGTTTGCCTCTTTAAAAACCTTTAATCTTTCCTCATCGGCCATAATTAAAAAAGTTTCTCTTGATACACCTGTTTATGT	91	81	CAGTGAAAGATAAATGATCGGCATACTTGTCTGGTATTTGGATCAAACACTATCTTGTTTGCCTCTTTAAAAACCTTTAATCTTTCCTCATCGGCCATAATTAAAAAAGTTTCTCTTGATACACCTGTTTATGTCCTCTTTAAACTCCTTTAAAGTTTTAGAGCTAGAAATAGCAAGCTGTCCA	Glu	Val	CGT	Glu91Val2
GCCGATGAGGAACGTTTAAA	CATACTTGTCTGGTATTTGGATCAAACACTATCTTGTTTGCCTCTTTAAATACCTTAAGACGTTCCTCATCGGCCATAATTAAAAAAGTTTCTCTTGATACACC	91	90	CAGTGAAAGATAAATGATCGGCATACTTGTCTGGTATTTGGATCAAACACTATCTTGTTTGCCTCTTTAAATACCTTAAGACGTTCCTCATCGGCCATAATTAAAAAAGTTTCTCTTGATACACCGCCGATGAGGAACGTTTAAAGTTTTAGAGCTAGAAATAGCAAGACGTCGCGCTATCTTC	Glu	Val	GGA	Glu91Val3
CGATGAGGAACGTTTAAAGG	TCCCATACTTGTCTGGTATTTGGATCAAACACTATCTTGTTTGCCTCTTTAGCTTCCTTTAAACGTTCCTCATCGGCCATAATTAAAAAAGTTTCTCTTGATACA	94	92	CAGTGAAAGATAAATGATCGGTCCCATACTTGTCTGGTATTTGGATCAAACACTATCTTGTTTGCCTCTTTAGCTTCCTTTAAACGTTCCTCATCGGCCATAATTAAAAAAGTTTCTCTTGATACACGATGAGGAACGTTTAAAGGGTTTTAGAGCTAGAAATAGCAAGGGTACGAGTCGTGGT	Phe	Ala	AGT	Phe94Ala0
GGATCAAACACTATCTTGTT	TTCTGGTTTTCCCATACTTGTCTGGTATTTGGATCAAACACTATCTTATTAGCCTCTTTAGCCTCCTTTAAACGTTCCTCATCGGCCATAATTAAAAAAGTTTCTCTTGATA	94	103	CAGTGAAAGATAAATGATCGGTTCTGGTTTTCCCATACTTGTCTGGTATTTGGATCAAACACTATCTTATTAGCCTCTTTAGCCTCCTTTAAACGTTCCTCATCGGCCATAATTAAAAAAGTTTCTCTTGATAGGATCAAACACTATCTTGTTGTTTTAGAGCTAGAAATAGCAAGAGCATTGT	Phe	Ala	TGC	Phe94Ala1
CCTCTTTAAACTCCTTTAAA	TCCCATACTTGTCTGGTATTTGGATCAAACACTATCTTGTTTGCCTCTTTAGCCTCCTTTAATCTTTCCTCATCGGCCATAATTAAAAAAGTTTCTCTTGATACACCTGTTTATGT	94	81	CAGTGAAAGATAAATGATCGGTCCCATACTTGTCTGGTATTTGGATCAAACACTATCTTGTTTGCCTCTTTAGCCTCCTTTAATCTTTCCTCATCGGCCATAATTAAAAAAGTTTCTCTTGATACACCTGTTTATGTCCTCTTTAAACTCCTTTAAAGTTTTAGAGCTAGAAATAGCAAGTGGA	Phe	Ala	CGT	Phe94Ala2
GCCGATGAGGAACGTTTAAA	TCCCATACTTGTCTGGTATTTGGATCAAACACTATCTTGTTTGCCTCTTTAGCTTCCTTAAGACGTTCCTCATCGGCCATAATTAAAAAAGTTTCTCTTGATACACC	94	90	CAGTGAAAGATAAATGATCGGTCCCATACTTGTCTGGTATTTGGATCAAACACTATCTTGTTTGCCTCTTTAGCTTCCTTAAGACGTTCCTCATCGGCCATAATTAAAAAAGTTTCTCTTGATACACCGCCGATGAGGAACGTTTAAAGTTTTAGAGCTAGAAATAGCAAGTGTACTTTATCAA	Phe	Ala	GGA	Phe94Ala3
CGATGAGGAACGTTTAAAGG	TCCCATACTTGTCTGGTATTTGGATCAAACACTATCTTGTTTGCCTCTTTTCTTTCCTTTAAACGTTCCTCATCGGCCATAATTAAAAAAGTTTCTCTTGATACA	94	92	CAGTGAAAGATAAATGATCGGTCCCATACTTGTCTGGTATTTGGATCAAACACTATCTTGTTTGCCTCTTTTCTTTCCTTTAAACGTTCCTCATCGGCCATAATTAAAAAAGTTTCTCTTGATACACGATGAGGAACGTTTAAAGGGTTTTAGAGCTAGAAATAGCAAGACTCGCCAGAAGAGG	Phe	Arg	AGT	Phe94Arg0
GGATCAAACACTATCTTGTT	TTCTGGTTTTCCCATACTTGTCTGGTATTTGGATCAAACACTATCTTATTAGCCTCTTTTCTCTCCTTTAAACGTTCCTCATCGGCCATAATTAAAAAAGTTTCTCTTGATA	94	103	CAGTGAAAGATAAATGATCGGTTCTGGTTTTCCCATACTTGTCTGGTATTTGGATCAAACACTATCTTATTAGCCTCTTTTCTCTCCTTTAAACGTTCCTCATCGGCCATAATTAAAAAAGTTTCTCTTGATAGGATCAAACACTATCTTGTTGTTTTAGAGCTAGAAATAGCAAGAGGAGGTC	Phe	Arg	TGC	Phe94Arg1
CCTCTTTAAACTCCTTTAAA	TCCCATACTTGTCTGGTATTTGGATCAAACACTATCTTGTTTGCCTCTTTTCTCTCCTTTAATCTTTCCTCATCGGCCATAATTAAAAAAGTTTCTCTTGATACACCTGTTTATGT	94	81	CAGTGAAAGATAAATGATCGGTCCCATACTTGTCTGGTATTTGGATCAAACACTATCTTGTTTGCCTCTTTTCTCTCCTTTAATCTTTCCTCATCGGCCATAATTAAAAAAGTTTCTCTTGATACACCTGTTTATGTCCTCTTTAAACTCCTTTAAAGTTTTAGAGCTAGAAATAGCAAGGTCC	Phe	Arg	CGT	Phe94Arg2
GCCGATGAGGAACGTTTAAA	TCCCATACTTGTCTGGTATTTGGATCAAACACTATCTTGTTTGCCTCTTTTCTTTCCTTAAGACGTTCCTCATCGGCCATAATTAAAAAAGTTTCTCTTGATACACC	94	90	CAGTGAAAGATAAATGATCGGTCCCATACTTGTCTGGTATTTGGATCAAACACTATCTTGTTTGCCTCTTTTCTTTCCTTAAGACGTTCCTCATCGGCCATAATTAAAAAAGTTTCTCTTGATACACCGCCGATGAGGAACGTTTAAAGTTTTAGAGCTAGAAATAGCAAGACATCGTGCAACC	Phe	Arg	GGA	Phe94Arg3
CGATGAGGAACGTTTAAAGG	TCCCATACTTGTCTGGTATTTGGATCAAACACTATCTTGTTTGCCTCTTTATTTTCCTTTAAACGTTCCTCATCGGCCATAATTAAAAAAGTTTCTCTTGATACA	94	92	CAGTGAAAGATAAATGATCGGTCCCATACTTGTCTGGTATTTGGATCAAACACTATCTTGTTTGCCTCTTTATTTTCCTTTAAACGTTCCTCATCGGCCATAATTAAAAAAGTTTCTCTTGATACACGATGAGGAACGTTTAAAGGGTTTTAGAGCTAGAAATAGCAAGCGAGTTGTTTCTAGG	Phe	Asn	AGT	Phe94Asn0
GGATCAAACACTATCTTGTT	TTCTGGTTTTCCCATACTTGTCTGGTATTTGGATCAAACACTATCTTATTAGCCTCTTTATTCTCCTTTAAACGTTCCTCATCGGCCATAATTAAAAAAGTTTCTCTTGATA	94	103	CAGTGAAAGATAAATGATCGGTTCTGGTTTTCCCATACTTGTCTGGTATTTGGATCAAACACTATCTTATTAGCCTCTTTATTCTCCTTTAAACGTTCCTCATCGGCCATAATTAAAAAAGTTTCTCTTGATAGGATCAAACACTATCTTGTTGTTTTAGAGCTAGAAATAGCAAGCAAACGCG	Phe	Asn	TGC	Phe94Asn1
CCTCTTTAAACTCCTTTAAA	TCCCATACTTGTCTGGTATTTGGATCAAACACTATCTTGTTTGCCTCTTTATTCTCCTTTAATCTTTCCTCATCGGCCATAATTAAAAAAGTTTCTCTTGATACACCTGTTTATGT	94	81	CAGTGAAAGATAAATGATCGGTCCCATACTTGTCTGGTATTTGGATCAAACACTATCTTGTTTGCCTCTTTATTCTCCTTTAATCTTTCCTCATCGGCCATAATTAAAAAAGTTTCTCTTGATACACCTGTTTATGTCCTCTTTAAACTCCTTTAAAGTTTTAGAGCTAGAAATAGCAAGGGAC	Phe	Asn	CGT	Phe94Asn2
GCCGATGAGGAACGTTTAAA	TCCCATACTTGTCTGGTATTTGGATCAAACACTATCTTGTTTGCCTCTTTATTTTCCTTAAGACGTTCCTCATCGGCCATAATTAAAAAAGTTTCTCTTGATACACC	94	90	CAGTGAAAGATAAATGATCGGTCCCATACTTGTCTGGTATTTGGATCAAACACTATCTTGTTTGCCTCTTTATTTTCCTTAAGACGTTCCTCATCGGCCATAATTAAAAAAGTTTCTCTTGATACACCGCCGATGAGGAACGTTTAAAGTTTTAGAGCTAGAAATAGCAAGAAAGGAAATGATT	Phe	Asn	GGA	Phe94Asn3
CGATGAGGAACGTTTAAAGG	TCCCATACTTGTCTGGTATTTGGATCAAACACTATCTTGTTTGCCTCTTTATCTTCCTTTAAACGTTCCTCATCGGCCATAATTAAAAAAGTTTCTCTTGATACA	94	92	CAGTGAAAGATAAATGATCGGTCCCATACTTGTCTGGTATTTGGATCAAACACTATCTTGTTTGCCTCTTTATCTTCCTTTAAACGTTCCTCATCGGCCATAATTAAAAAAGTTTCTCTTGATACACGATGAGGAACGTTTAAAGGGTTTTAGAGCTAGAAATAGCAAGGCAAGTAAGCACAGC	Phe	Asp	AGT	Phe94Asp0
GGATCAAACACTATCTTGTT	TTCTGGTTTTCCCATACTTGTCTGGTATTTGGATCAAACACTATCTTATTAGCCTCTTTATCCTCCTTTAAACGTTCCTCATCGGCCATAATTAAAAAAGTTTCTCTTGATA	94	103	CAGTGAAAGATAAATGATCGGTTCTGGTTTTCCCATACTTGTCTGGTATTTGGATCAAACACTATCTTATTAGCCTCTTTATCCTCCTTTAAACGTTCCTCATCGGCCATAATTAAAAAAGTTTCTCTTGATAGGATCAAACACTATCTTGTTGTTTTAGAGCTAGAAATAGCAAGGCAAGGCG	Phe	Asp	TGC	Phe94Asp1
CCTCTTTAAACTCCTTTAAA	TCCCATACTTGTCTGGTATTTGGATCAAACACTATCTTGTTTGCCTCTTTATCCTCCTTTAATCTTTCCTCATCGGCCATAATTAAAAAAGTTTCTCTTGATACACCTGTTTATGT	94	81	CAGTGAAAGATAAATGATCGGTCCCATACTTGTCTGGTATTTGGATCAAACACTATCTTGTTTGCCTCTTTATCCTCCTTTAATCTTTCCTCATCGGCCATAATTAAAAAAGTTTCTCTTGATACACCTGTTTATGTCCTCTTTAAACTCCTTTAAAGTTTTAGAGCTAGAAATAGCAAGGATT	Phe	Asp	CGT	Phe94Asp2
GCCGATGAGGAACGTTTAAA	TCCCATACTTGTCTGGTATTTGGATCAAACACTATCTTGTTTGCCTCTTTATCTTCCTTAAGACGTTCCTCATCGGCCATAATTAAAAAAGTTTCTCTTGATACACC	94	90	CAGTGAAAGATAAATGATCGGTCCCATACTTGTCTGGTATTTGGATCAAACACTATCTTGTTTGCCTCTTTATCTTCCTTAAGACGTTCCTCATCGGCCATAATTAAAAAAGTTTCTCTTGATACACCGCCGATGAGGAACGTTTAAAGTTTTAGAGCTAGAAATAGCAAGGCCGTGTTAAACC	Phe	Asp	GGA	Phe94Asp3
CGATGAGGAACGTTTAAAGG	TCCCATACTTGTCTGGTATTTGGATCAAACACTATCTTGTTTGCCTCTTTACATTCCTTTAAACGTTCCTCATCGGCCATAATTAAAAAAGTTTCTCTTGATACA	94	92	CAGTGAAAGATAAATGATCGGTCCCATACTTGTCTGGTATTTGGATCAAACACTATCTTGTTTGCCTCTTTACATTCCTTTAAACGTTCCTCATCGGCCATAATTAAAAAAGTTTCTCTTGATACACGATGAGGAACGTTTAAAGGGTTTTAGAGCTAGAAATAGCAAGCCGCGACCCACCACT	Phe	Cys	AGT	Phe94Cys0
GGATCAAACACTATCTTGTT	TTCTGGTTTTCCCATACTTGTCTGGTATTTGGATCAAACACTATCTTATTAGCCTCTTTACACTCCTTTAAACGTTCCTCATCGGCCATAATTAAAAAAGTTTCTCTTGATA	94	103	CAGTGAAAGATAAATGATCGGTTCTGGTTTTCCCATACTTGTCTGGTATTTGGATCAAACACTATCTTATTAGCCTCTTTACACTCCTTTAAACGTTCCTCATCGGCCATAATTAAAAAAGTTTCTCTTGATAGGATCAAACACTATCTTGTTGTTTTAGAGCTAGAAATAGCAAGTCTGGCCC	Phe	Cys	TGC	Phe94Cys1
CCTCTTTAAACTCCTTTAAA	TCCCATACTTGTCTGGTATTTGGATCAAACACTATCTTGTTTGCCTCTTTACACTCCTTTAATCTTTCCTCATCGGCCATAATTAAAAAAGTTTCTCTTGATACACCTGTTTATGT	94	81	CAGTGAAAGATAAATGATCGGTCCCATACTTGTCTGGTATTTGGATCAAACACTATCTTGTTTGCCTCTTTACACTCCTTTAATCTTTCCTCATCGGCCATAATTAAAAAAGTTTCTCTTGATACACCTGTTTATGTCCTCTTTAAACTCCTTTAAAGTTTTAGAGCTAGAAATAGCAAGCATC	Phe	Cys	CGT	Phe94Cys2
GCCGATGAGGAACGTTTAAA	TCCCATACTTGTCTGGTATTTGGATCAAACACTATCTTGTTTGCCTCTTTACATTCCTTAAGACGTTCCTCATCGGCCATAATTAAAAAAGTTTCTCTTGATACACC	94	90	CAGTGAAAGATAAATGATCGGTCCCATACTTGTCTGGTATTTGGATCAAACACTATCTTGTTTGCCTCTTTACATTCCTTAAGACGTTCCTCATCGGCCATAATTAAAAAAGTTTCTCTTGATACACCGCCGATGAGGAACGTTTAAAGTTTTAGAGCTAGAAATAGCAAGGCGGACCCGCTCC	Phe	Cys	GGA	Phe94Cys3
CGATGAGGAACGTTTAAAGG	TCCCATACTTGTCTGGTATTTGGATCAAACACTATCTTGTTTGCCTCTTTTCATTCCTTTAAACGTTCCTCATCGGCCATAATTAAAAAAGTTTCTCTTGATACA	94	92	CAGTGAAAGATAAATGATCGGTCCCATACTTGTCTGGTATTTGGATCAAACACTATCTTGTTTGCCTCTTTTCATTCCTTTAAACGTTCCTCATCGGCCATAATTAAAAAAGTTTCTCTTGATACACGATGAGGAACGTTTAAAGGGTTTTAGAGCTAGAAATAGCAAGGGCGAAAGGATAGGA	Phe	End	AGT	Phe94End0
GGATCAAACACTATCTTGTT	TTCTGGTTTTCCCATACTTGTCTGGTATTTGGATCAAACACTATCTTATTAGCCTCTTTTCACTCCTTTAAACGTTCCTCATCGGCCATAATTAAAAAAGTTTCTCTTGATA	94	103	CAGTGAAAGATAAATGATCGGTTCTGGTTTTCCCATACTTGTCTGGTATTTGGATCAAACACTATCTTATTAGCCTCTTTTCACTCCTTTAAACGTTCCTCATCGGCCATAATTAAAAAAGTTTCTCTTGATAGGATCAAACACTATCTTGTTGTTTTAGAGCTAGAAATAGCAAGTCACGCAA	Phe	End	TGC	Phe94End1
CCTCTTTAAACTCCTTTAAA	TCCCATACTTGTCTGGTATTTGGATCAAACACTATCTTGTTTGCCTCTTTTCACTCCTTTAATCTTTCCTCATCGGCCATAATTAAAAAAGTTTCTCTTGATACACCTGTTTATGT	94	81	CAGTGAAAGATAAATGATCGGTCCCATACTTGTCTGGTATTTGGATCAAACACTATCTTGTTTGCCTCTTTTCACTCCTTTAATCTTTCCTCATCGGCCATAATTAAAAAAGTTTCTCTTGATACACCTGTTTATGTCCTCTTTAAACTCCTTTAAAGTTTTAGAGCTAGAAATAGCAAGTAGT	Phe	End	CGT	Phe94End2
GCCGATGAGGAACGTTTAAA	TCCCATACTTGTCTGGTATTTGGATCAAACACTATCTTGTTTGCCTCTTTTCATTCCTTAAGACGTTCCTCATCGGCCATAATTAAAAAAGTTTCTCTTGATACACC	94	90	CAGTGAAAGATAAATGATCGGTCCCATACTTGTCTGGTATTTGGATCAAACACTATCTTGTTTGCCTCTTTTCATTCCTTAAGACGTTCCTCATCGGCCATAATTAAAAAAGTTTCTCTTGATACACCGCCGATGAGGAACGTTTAAAGTTTTAGAGCTAGAAATAGCAAGGTTTGCAAGGTGA	Phe	End	GGA	Phe94End3
CGATGAGGAACGTTTAAAGG	TCCCATACTTGTCTGGTATTTGGATCAAACACTATCTTGTTTGCCTCTTTCTGTTCCTTTAAACGTTCCTCATCGGCCATAATTAAAAAAGTTTCTCTTGATACA	94	92	CAGTGAAAGATAAATGATCGGTCCCATACTTGTCTGGTATTTGGATCAAACACTATCTTGTTTGCCTCTTTCTGTTCCTTTAAACGTTCCTCATCGGCCATAATTAAAAAAGTTTCTCTTGATACACGATGAGGAACGTTTAAAGGGTTTTAGAGCTAGAAATAGCAAGGGAGTCTATTCACGT	Phe	Gln	AGT	Phe94Gln0
GGATCAAACACTATCTTGTT	TTCTGGTTTTCCCATACTTGTCTGGTATTTGGATCAAACACTATCTTATTAGCCTCTTTCTGCTCCTTTAAACGTTCCTCATCGGCCATAATTAAAAAAGTTTCTCTTGATA	94	103	CAGTGAAAGATAAATGATCGGTTCTGGTTTTCCCATACTTGTCTGGTATTTGGATCAAACACTATCTTATTAGCCTCTTTCTGCTCCTTTAAACGTTCCTCATCGGCCATAATTAAAAAAGTTTCTCTTGATAGGATCAAACACTATCTTGTTGTTTTAGAGCTAGAAATAGCAAGAATGACGG	Phe	Gln	TGC	Phe94Gln1
CCTCTTTAAACTCCTTTAAA	TCCCATACTTGTCTGGTATTTGGATCAAACACTATCTTGTTTGCCTCTTTCTGCTCCTTTAATCTTTCCTCATCGGCCATAATTAAAAAAGTTTCTCTTGATACACCTGTTTATGT	94	81	CAGTGAAAGATAAATGATCGGTCCCATACTTGTCTGGTATTTGGATCAAACACTATCTTGTTTGCCTCTTTCTGCTCCTTTAATCTTTCCTCATCGGCCATAATTAAAAAAGTTTCTCTTGATACACCTGTTTATGTCCTCTTTAAACTCCTTTAAAGTTTTAGAGCTAGAAATAGCAAGAGTG	Phe	Gln	CGT	Phe94Gln2
GCCGATGAGGAACGTTTAAA	TCCCATACTTGTCTGGTATTTGGATCAAACACTATCTTGTTTGCCTCTTTCTGTTCCTTAAGACGTTCCTCATCGGCCATAATTAAAAAAGTTTCTCTTGATACACC	94	90	CAGTGAAAGATAAATGATCGGTCCCATACTTGTCTGGTATTTGGATCAAACACTATCTTGTTTGCCTCTTTCTGTTCCTTAAGACGTTCCTCATCGGCCATAATTAAAAAAGTTTCTCTTGATACACCGCCGATGAGGAACGTTTAAAGTTTTAGAGCTAGAAATAGCAAGTCTATCACGGATT	Phe	Gln	GGA	Phe94Gln3
CGATGAGGAACGTTTAAAGG	TCCCATACTTGTCTGGTATTTGGATCAAACACTATCTTGTTTGCCTCTTTCTCTTCCTTTAAACGTTCCTCATCGGCCATAATTAAAAAAGTTTCTCTTGATACA	94	92	CAGTGAAAGATAAATGATCGGTCCCATACTTGTCTGGTATTTGGATCAAACACTATCTTGTTTGCCTCTTTCTCTTCCTTTAAACGTTCCTCATCGGCCATAATTAAAAAAGTTTCTCTTGATACACGATGAGGAACGTTTAAAGGGTTTTAGAGCTAGAAATAGCAAGTGAGACAAATCGGAC	Phe	Glu	AGT	Phe94Glu0
GGATCAAACACTATCTTGTT	TTCTGGTTTTCCCATACTTGTCTGGTATTTGGATCAAACACTATCTTATTAGCCTCTTTCTCCTCCTTTAAACGTTCCTCATCGGCCATAATTAAAAAAGTTTCTCTTGATA	94	103	CAGTGAAAGATAAATGATCGGTTCTGGTTTTCCCATACTTGTCTGGTATTTGGATCAAACACTATCTTATTAGCCTCTTTCTCCTCCTTTAAACGTTCCTCATCGGCCATAATTAAAAAAGTTTCTCTTGATAGGATCAAACACTATCTTGTTGTTTTAGAGCTAGAAATAGCAAGATACTGAA	Phe	Glu	TGC	Phe94Glu1
CCTCTTTAAACTCCTTTAAA	TCCCATACTTGTCTGGTATTTGGATCAAACACTATCTTGTTTGCCTCTTTCTCCTCCTTTAATCTTTCCTCATCGGCCATAATTAAAAAAGTTTCTCTTGATACACCTGTTTATGT	94	81	CAGTGAAAGATAAATGATCGGTCCCATACTTGTCTGGTATTTGGATCAAACACTATCTTGTTTGCCTCTTTCTCCTCCTTTAATCTTTCCTCATCGGCCATAATTAAAAAAGTTTCTCTTGATACACCTGTTTATGTCCTCTTTAAACTCCTTTAAAGTTTTAGAGCTAGAAATAGCAAGCAGC	Phe	Glu	CGT	Phe94Glu2
GCCGATGAGGAACGTTTAAA	TCCCATACTTGTCTGGTATTTGGATCAAACACTATCTTGTTTGCCTCTTTCTCTTCCTTAAGACGTTCCTCATCGGCCATAATTAAAAAAGTTTCTCTTGATACACC	94	90	CAGTGAAAGATAAATGATCGGTCCCATACTTGTCTGGTATTTGGATCAAACACTATCTTGTTTGCCTCTTTCTCTTCCTTAAGACGTTCCTCATCGGCCATAATTAAAAAAGTTTCTCTTGATACACCGCCGATGAGGAACGTTTAAAGTTTTAGAGCTAGAAATAGCAAGTTAAACCCGCTGA	Phe	Glu	GGA	Phe94Glu3
CGATGAGGAACGTTTAAAGG	TCCCATACTTGTCTGGTATTTGGATCAAACACTATCTTGTTTGCCTCTTTACCTTCCTTTAAACGTTCCTCATCGGCCATAATTAAAAAAGTTTCTCTTGATACA	94	92	CAGTGAAAGATAAATGATCGGTCCCATACTTGTCTGGTATTTGGATCAAACACTATCTTGTTTGCCTCTTTACCTTCCTTTAAACGTTCCTCATCGGCCATAATTAAAAAAGTTTCTCTTGATACACGATGAGGAACGTTTAAAGGGTTTTAGAGCTAGAAATAGCAAGTATCGGGAAGATCCC	Phe	Gly	AGT	Phe94Gly0
GGATCAAACACTATCTTGTT	TTCTGGTTTTCCCATACTTGTCTGGTATTTGGATCAAACACTATCTTATTAGCCTCTTTACCCTCCTTTAAACGTTCCTCATCGGCCATAATTAAAAAAGTTTCTCTTGATA	94	103	CAGTGAAAGATAAATGATCGGTTCTGGTTTTCCCATACTTGTCTGGTATTTGGATCAAACACTATCTTATTAGCCTCTTTACCCTCCTTTAAACGTTCCTCATCGGCCATAATTAAAAAAGTTTCTCTTGATAGGATCAAACACTATCTTGTTGTTTTAGAGCTAGAAATAGCAAGGCGGACAT	Phe	Gly	TGC	Phe94Gly1
CCTCTTTAAACTCCTTTAAA	TCCCATACTTGTCTGGTATTTGGATCAAACACTATCTTGTTTGCCTCTTTACCCTCCTTTAATCTTTCCTCATCGGCCATAATTAAAAAAGTTTCTCTTGATACACCTGTTTATGT	94	81	CAGTGAAAGATAAATGATCGGTCCCATACTTGTCTGGTATTTGGATCAAACACTATCTTGTTTGCCTCTTTACCCTCCTTTAATCTTTCCTCATCGGCCATAATTAAAAAAGTTTCTCTTGATACACCTGTTTATGTCCTCTTTAAACTCCTTTAAAGTTTTAGAGCTAGAAATAGCAAGGCCA	Phe	Gly	CGT	Phe94Gly2
GCCGATGAGGAACGTTTAAA	TCCCATACTTGTCTGGTATTTGGATCAAACACTATCTTGTTTGCCTCTTTACCTTCCTTAAGACGTTCCTCATCGGCCATAATTAAAAAAGTTTCTCTTGATACACC	94	90	CAGTGAAAGATAAATGATCGGTCCCATACTTGTCTGGTATTTGGATCAAACACTATCTTGTTTGCCTCTTTACCTTCCTTAAGACGTTCCTCATCGGCCATAATTAAAAAAGTTTCTCTTGATACACCGCCGATGAGGAACGTTTAAAGTTTTAGAGCTAGAAATAGCAAGACTCTCACTCTTT	Phe	Gly	GGA	Phe94Gly3
CGATGAGGAACGTTTAAAGG	TCCCATACTTGTCTGGTATTTGGATCAAACACTATCTTGTTTGCCTCTTTATGTTCCTTTAAACGTTCCTCATCGGCCATAATTAAAAAAGTTTCTCTTGATACA	94	92	CAGTGAAAGATAAATGATCGGTCCCATACTTGTCTGGTATTTGGATCAAACACTATCTTGTTTGCCTCTTTATGTTCCTTTAAACGTTCCTCATCGGCCATAATTAAAAAAGTTTCTCTTGATACACGATGAGGAACGTTTAAAGGGTTTTAGAGCTAGAAATAGCAAGATCTACGCGCGGGTG	Phe	His	AGT	Phe94His0
GGATCAAACACTATCTTGTT	TTCTGGTTTTCCCATACTTGTCTGGTATTTGGATCAAACACTATCTTATTAGCCTCTTTATGCTCCTTTAAACGTTCCTCATCGGCCATAATTAAAAAAGTTTCTCTTGATA	94	103	CAGTGAAAGATAAATGATCGGTTCTGGTTTTCCCATACTTGTCTGGTATTTGGATCAAACACTATCTTATTAGCCTCTTTATGCTCCTTTAAACGTTCCTCATCGGCCATAATTAAAAAAGTTTCTCTTGATAGGATCAAACACTATCTTGTTGTTTTAGAGCTAGAAATAGCAAGGTTGCCCA	Phe	His	TGC	Phe94His1
CCTCTTTAAACTCCTTTAAA	TCCCATACTTGTCTGGTATTTGGATCAAACACTATCTTGTTTGCCTCTTTATGCTCCTTTAATCTTTCCTCATCGGCCATAATTAAAAAAGTTTCTCTTGATACACCTGTTTATGT	94	81	CAGTGAAAGATAAATGATCGGTCCCATACTTGTCTGGTATTTGGATCAAACACTATCTTGTTTGCCTCTTTATGCTCCTTTAATCTTTCCTCATCGGCCATAATTAAAAAAGTTTCTCTTGATACACCTGTTTATGTCCTCTTTAAACTCCTTTAAAGTTTTAGAGCTAGAAATAGCAAGAACC	Phe	His	CGT	Phe94His2
GCCGATGAGGAACGTTTAAA	TCCCATACTTGTCTGGTATTTGGATCAAACACTATCTTGTTTGCCTCTTTATGTTCCTTAAGACGTTCCTCATCGGCCATAATTAAAAAAGTTTCTCTTGATACACC	94	90	CAGTGAAAGATAAATGATCGGTCCCATACTTGTCTGGTATTTGGATCAAACACTATCTTGTTTGCCTCTTTATGTTCCTTAAGACGTTCCTCATCGGCCATAATTAAAAAAGTTTCTCTTGATACACCGCCGATGAGGAACGTTTAAAGTTTTAGAGCTAGAAATAGCAAGCTCAAATAGCTAG	Phe	His	GGA	Phe94His3
CGATGAGGAACGTTTAAAGG	TCCCATACTTGTCTGGTATTTGGATCAAACACTATCTTGTTTGCCTCTTTAATTTCCTTTAAACGTTCCTCATCGGCCATAATTAAAAAAGTTTCTCTTGATACA	94	92	CAGTGAAAGATAAATGATCGGTCCCATACTTGTCTGGTATTTGGATCAAACACTATCTTGTTTGCCTCTTTAATTTCCTTTAAACGTTCCTCATCGGCCATAATTAAAAAAGTTTCTCTTGATACACGATGAGGAACGTTTAAAGGGTTTTAGAGCTAGAAATAGCAAGCACTAAATAGTGTTC	Phe	Ile	AGT	Phe94Ile0
GGATCAAACACTATCTTGTT	TTCTGGTTTTCCCATACTTGTCTGGTATTTGGATCAAACACTATCTTATTAGCCTCTTTAATCTCCTTTAAACGTTCCTCATCGGCCATAATTAAAAAAGTTTCTCTTGATA	94	103	CAGTGAAAGATAAATGATCGGTTCTGGTTTTCCCATACTTGTCTGGTATTTGGATCAAACACTATCTTATTAGCCTCTTTAATCTCCTTTAAACGTTCCTCATCGGCCATAATTAAAAAAGTTTCTCTTGATAGGATCAAACACTATCTTGTTGTTTTAGAGCTAGAAATAGCAAGTAGGTGTC	Phe	Ile	TGC	Phe94Ile1
CCTCTTTAAACTCCTTTAAA	TCCCATACTTGTCTGGTATTTGGATCAAACACTATCTTGTTTGCCTCTTTAATCTCCTTTAATCTTTCCTCATCGGCCATAATTAAAAAAGTTTCTCTTGATACACCTGTTTATGT	94	81	CAGTGAAAGATAAATGATCGGTCCCATACTTGTCTGGTATTTGGATCAAACACTATCTTGTTTGCCTCTTTAATCTCCTTTAATCTTTCCTCATCGGCCATAATTAAAAAAGTTTCTCTTGATACACCTGTTTATGTCCTCTTTAAACTCCTTTAAAGTTTTAGAGCTAGAAATAGCAAGCGAA	Phe	Ile	CGT	Phe94Ile2
GCCGATGAGGAACGTTTAAA	TCCCATACTTGTCTGGTATTTGGATCAAACACTATCTTGTTTGCCTCTTTAATTTCCTTAAGACGTTCCTCATCGGCCATAATTAAAAAAGTTTCTCTTGATACACC	94	90	CAGTGAAAGATAAATGATCGGTCCCATACTTGTCTGGTATTTGGATCAAACACTATCTTGTTTGCCTCTTTAATTTCCTTAAGACGTTCCTCATCGGCCATAATTAAAAAAGTTTCTCTTGATACACCGCCGATGAGGAACGTTTAAAGTTTTAGAGCTAGAAATAGCAAGGCTCATGCCAAAC	Phe	Ile	GGA	Phe94Ile3
CGATGAGGAACGTTTAAAGG	TCCCATACTTGTCTGGTATTTGGATCAAACACTATCTTGTTTGCCTCTTTCAATTCCTTTAAACGTTCCTCATCGGCCATAATTAAAAAAGTTTCTCTTGATACA	94	92	CAGTGAAAGATAAATGATCGGTCCCATACTTGTCTGGTATTTGGATCAAACACTATCTTGTTTGCCTCTTTCAATTCCTTTAAACGTTCCTCATCGGCCATAATTAAAAAAGTTTCTCTTGATACACGATGAGGAACGTTTAAAGGGTTTTAGAGCTAGAAATAGCAAGGCTTATATCTTCAGA	Phe	Leu	AGT	Phe94Leu0
GGATCAAACACTATCTTGTT	TTCTGGTTTTCCCATACTTGTCTGGTATTTGGATCAAACACTATCTTATTAGCCTCTTTCAACTCCTTTAAACGTTCCTCATCGGCCATAATTAAAAAAGTTTCTCTTGATA	94	103	CAGTGAAAGATAAATGATCGGTTCTGGTTTTCCCATACTTGTCTGGTATTTGGATCAAACACTATCTTATTAGCCTCTTTCAACTCCTTTAAACGTTCCTCATCGGCCATAATTAAAAAAGTTTCTCTTGATAGGATCAAACACTATCTTGTTGTTTTAGAGCTAGAAATAGCAAGTGGGCGCC	Phe	Leu	TGC	Phe94Leu1
CCTCTTTAAACTCCTTTAAA	TCCCATACTTGTCTGGTATTTGGATCAAACACTATCTTGTTTGCCTCTTTCAACTCCTTTAATCTTTCCTCATCGGCCATAATTAAAAAAGTTTCTCTTGATACACCTGTTTATGT	94	81	CAGTGAAAGATAAATGATCGGTCCCATACTTGTCTGGTATTTGGATCAAACACTATCTTGTTTGCCTCTTTCAACTCCTTTAATCTTTCCTCATCGGCCATAATTAAAAAAGTTTCTCTTGATACACCTGTTTATGTCCTCTTTAAACTCCTTTAAAGTTTTAGAGCTAGAAATAGCAAGCTGC	Phe	Leu	CGT	Phe94Leu2
GCCGATGAGGAACGTTTAAA	TCCCATACTTGTCTGGTATTTGGATCAAACACTATCTTGTTTGCCTCTTTCAATTCCTTAAGACGTTCCTCATCGGCCATAATTAAAAAAGTTTCTCTTGATACACC	94	90	CAGTGAAAGATAAATGATCGGTCCCATACTTGTCTGGTATTTGGATCAAACACTATCTTGTTTGCCTCTTTCAATTCCTTAAGACGTTCCTCATCGGCCATAATTAAAAAAGTTTCTCTTGATACACCGCCGATGAGGAACGTTTAAAGTTTTAGAGCTAGAAATAGCAAGTCAGAAATGTCTC	Phe	Leu	GGA	Phe94Leu3
CGATGAGGAACGTTTAAAGG	TCCCATACTTGTCTGGTATTTGGATCAAACACTATCTTGTTTGCCTCTTTCTTTTCCTTTAAACGTTCCTCATCGGCCATAATTAAAAAAGTTTCTCTTGATACA	94	92	CAGTGAAAGATAAATGATCGGTCCCATACTTGTCTGGTATTTGGATCAAACACTATCTTGTTTGCCTCTTTCTTTTCCTTTAAACGTTCCTCATCGGCCATAATTAAAAAAGTTTCTCTTGATACACGATGAGGAACGTTTAAAGGGTTTTAGAGCTAGAAATAGCAAGCCGGCGGACTATGGA	Phe	Lys	AGT	Phe94Lys0
GGATCAAACACTATCTTGTT	TTCTGGTTTTCCCATACTTGTCTGGTATTTGGATCAAACACTATCTTATTAGCCTCTTTCTTCTCCTTTAAACGTTCCTCATCGGCCATAATTAAAAAAGTTTCTCTTGATA	94	103	CAGTGAAAGATAAATGATCGGTTCTGGTTTTCCCATACTTGTCTGGTATTTGGATCAAACACTATCTTATTAGCCTCTTTCTTCTCCTTTAAACGTTCCTCATCGGCCATAATTAAAAAAGTTTCTCTTGATAGGATCAAACACTATCTTGTTGTTTTAGAGCTAGAAATAGCAAGAGCTCGCT	Phe	Lys	TGC	Phe94Lys1
CCTCTTTAAACTCCTTTAAA	TCCCATACTTGTCTGGTATTTGGATCAAACACTATCTTGTTTGCCTCTTTCTTCTCCTTTAATCTTTCCTCATCGGCCATAATTAAAAAAGTTTCTCTTGATACACCTGTTTATGT	94	81	CAGTGAAAGATAAATGATCGGTCCCATACTTGTCTGGTATTTGGATCAAACACTATCTTGTTTGCCTCTTTCTTCTCCTTTAATCTTTCCTCATCGGCCATAATTAAAAAAGTTTCTCTTGATACACCTGTTTATGTCCTCTTTAAACTCCTTTAAAGTTTTAGAGCTAGAAATAGCAAGTCCG	Phe	Lys	CGT	Phe94Lys2
GCCGATGAGGAACGTTTAAA	TCCCATACTTGTCTGGTATTTGGATCAAACACTATCTTGTTTGCCTCTTTCTTTTCCTTAAGACGTTCCTCATCGGCCATAATTAAAAAAGTTTCTCTTGATACACC	94	90	CAGTGAAAGATAAATGATCGGTCCCATACTTGTCTGGTATTTGGATCAAACACTATCTTGTTTGCCTCTTTCTTTTCCTTAAGACGTTCCTCATCGGCCATAATTAAAAAAGTTTCTCTTGATACACCGCCGATGAGGAACGTTTAAAGTTTTAGAGCTAGAAATAGCAAGTTTTGACCCTGCA	Phe	Lys	GGA	Phe94Lys3
CGATGAGGAACGTTTAAAGG	TCCCATACTTGTCTGGTATTTGGATCAAACACTATCTTGTTTGCCTCTTTCATTTCCTTTAAACGTTCCTCATCGGCCATAATTAAAAAAGTTTCTCTTGATACA	94	92	CAGTGAAAGATAAATGATCGGTCCCATACTTGTCTGGTATTTGGATCAAACACTATCTTGTTTGCCTCTTTCATTTCCTTTAAACGTTCCTCATCGGCCATAATTAAAAAAGTTTCTCTTGATACACGATGAGGAACGTTTAAAGGGTTTTAGAGCTAGAAATAGCAAGACGTGTAACTGCCTA	Phe	Met	AGT	Phe94Met0
GGATCAAACACTATCTTGTT	TTCTGGTTTTCCCATACTTGTCTGGTATTTGGATCAAACACTATCTTATTAGCCTCTTTCATCTCCTTTAAACGTTCCTCATCGGCCATAATTAAAAAAGTTTCTCTTGATA	94	103	CAGTGAAAGATAAATGATCGGTTCTGGTTTTCCCATACTTGTCTGGTATTTGGATCAAACACTATCTTATTAGCCTCTTTCATCTCCTTTAAACGTTCCTCATCGGCCATAATTAAAAAAGTTTCTCTTGATAGGATCAAACACTATCTTGTTGTTTTAGAGCTAGAAATAGCAAGAGAGGAGA	Phe	Met	TGC	Phe94Met1
CCTCTTTAAACTCCTTTAAA	TCCCATACTTGTCTGGTATTTGGATCAAACACTATCTTGTTTGCCTCTTTCATCTCCTTTAATCTTTCCTCATCGGCCATAATTAAAAAAGTTTCTCTTGATACACCTGTTTATGT	94	81	CAGTGAAAGATAAATGATCGGTCCCATACTTGTCTGGTATTTGGATCAAACACTATCTTGTTTGCCTCTTTCATCTCCTTTAATCTTTCCTCATCGGCCATAATTAAAAAAGTTTCTCTTGATACACCTGTTTATGTCCTCTTTAAACTCCTTTAAAGTTTTAGAGCTAGAAATAGCAAGACGT	Phe	Met	CGT	Phe94Met2
GCCGATGAGGAACGTTTAAA	TCCCATACTTGTCTGGTATTTGGATCAAACACTATCTTGTTTGCCTCTTTCATTTCCTTAAGACGTTCCTCATCGGCCATAATTAAAAAAGTTTCTCTTGATACACC	94	90	CAGTGAAAGATAAATGATCGGTCCCATACTTGTCTGGTATTTGGATCAAACACTATCTTGTTTGCCTCTTTCATTTCCTTAAGACGTTCCTCATCGGCCATAATTAAAAAAGTTTCTCTTGATACACCGCCGATGAGGAACGTTTAAAGTTTTAGAGCTAGAAATAGCAAGTGAGTACCTGTTT	Phe	Met	GGA	Phe94Met3
CGATGAGGAACGTTTAAAGG	TCCCATACTTGTCTGGTATTTGGATCAAACACTATCTTGTTTGCCTCTTTAAATTCCTTTAAACGTTCCTCATCGGCCATAATTAAAAAAGTTTCTCTTGATACA	94	92	CAGTGAAAGATAAATGATCGGTCCCATACTTGTCTGGTATTTGGATCAAACACTATCTTGTTTGCCTCTTTAAATTCCTTTAAACGTTCCTCATCGGCCATAATTAAAAAAGTTTCTCTTGATACACGATGAGGAACGTTTAAAGGGTTTTAGAGCTAGAAATAGCAAGGGCTGCCACCCTATC	Phe	Phe	AGT	Phe94Phe0
GGATCAAACACTATCTTGTT	TTCTGGTTTTCCCATACTTGTCTGGTATTTGGATCAAACACTATCTTATTAGCCTCTTTAAACTCCTTTAAACGTTCCTCATCGGCCATAATTAAAAAAGTTTCTCTTGATA	94	103	CAGTGAAAGATAAATGATCGGTTCTGGTTTTCCCATACTTGTCTGGTATTTGGATCAAACACTATCTTATTAGCCTCTTTAAACTCCTTTAAACGTTCCTCATCGGCCATAATTAAAAAAGTTTCTCTTGATAGGATCAAACACTATCTTGTTGTTTTAGAGCTAGAAATAGCAAGCTATTCAC	Phe	Phe	TGC	Phe94Phe1
CCTCTTTAAACTCCTTTAAA	TCCCATACTTGTCTGGTATTTGGATCAAACACTATCTTGTTTGCCTCTTTAAACTCCTTTAATCTTTCCTCATCGGCCATAATTAAAAAAGTTTCTCTTGATACACCTGTTTATGT	94	81	CAGTGAAAGATAAATGATCGGTCCCATACTTGTCTGGTATTTGGATCAAACACTATCTTGTTTGCCTCTTTAAACTCCTTTAATCTTTCCTCATCGGCCATAATTAAAAAAGTTTCTCTTGATACACCTGTTTATGTCCTCTTTAAACTCCTTTAAAGTTTTAGAGCTAGAAATAGCAAGGCAT	Phe	Phe	CGT	Phe94Phe2
GCCGATGAGGAACGTTTAAA	TCCCATACTTGTCTGGTATTTGGATCAAACACTATCTTGTTTGCCTCTTTAAATTCCTTAAGACGTTCCTCATCGGCCATAATTAAAAAAGTTTCTCTTGATACACC	94	90	CAGTGAAAGATAAATGATCGGTCCCATACTTGTCTGGTATTTGGATCAAACACTATCTTGTTTGCCTCTTTAAATTCCTTAAGACGTTCCTCATCGGCCATAATTAAAAAAGTTTCTCTTGATACACCGCCGATGAGGAACGTTTAAAGTTTTAGAGCTAGAAATAGCAAGCCTCACGTCCTGG	Phe	Phe	GGA	Phe94Phe3
CGATGAGGAACGTTTAAAGG	TCCCATACTTGTCTGGTATTTGGATCAAACACTATCTTGTTTGCCTCTTTTGGTTCCTTTAAACGTTCCTCATCGGCCATAATTAAAAAAGTTTCTCTTGATACA	94	92	CAGTGAAAGATAAATGATCGGTCCCATACTTGTCTGGTATTTGGATCAAACACTATCTTGTTTGCCTCTTTTGGTTCCTTTAAACGTTCCTCATCGGCCATAATTAAAAAAGTTTCTCTTGATACACGATGAGGAACGTTTAAAGGGTTTTAGAGCTAGAAATAGCAAGACGCCGATTCCGGTT	Phe	Pro	AGT	Phe94Pro0
GGATCAAACACTATCTTGTT	TTCTGGTTTTCCCATACTTGTCTGGTATTTGGATCAAACACTATCTTATTAGCCTCTTTTGGCTCCTTTAAACGTTCCTCATCGGCCATAATTAAAAAAGTTTCTCTTGATA	94	103	CAGTGAAAGATAAATGATCGGTTCTGGTTTTCCCATACTTGTCTGGTATTTGGATCAAACACTATCTTATTAGCCTCTTTTGGCTCCTTTAAACGTTCCTCATCGGCCATAATTAAAAAAGTTTCTCTTGATAGGATCAAACACTATCTTGTTGTTTTAGAGCTAGAAATAGCAAGCACTATCC	Phe	Pro	TGC	Phe94Pro1
CCTCTTTAAACTCCTTTAAA	TCCCATACTTGTCTGGTATTTGGATCAAACACTATCTTGTTTGCCTCTTTTGGCTCCTTTAATCTTTCCTCATCGGCCATAATTAAAAAAGTTTCTCTTGATACACCTGTTTATGT	94	81	CAGTGAAAGATAAATGATCGGTCCCATACTTGTCTGGTATTTGGATCAAACACTATCTTGTTTGCCTCTTTTGGCTCCTTTAATCTTTCCTCATCGGCCATAATTAAAAAAGTTTCTCTTGATACACCTGTTTATGTCCTCTTTAAACTCCTTTAAAGTTTTAGAGCTAGAAATAGCAAGATCG	Phe	Pro	CGT	Phe94Pro2
GCCGATGAGGAACGTTTAAA	TCCCATACTTGTCTGGTATTTGGATCAAACACTATCTTGTTTGCCTCTTTTGGTTCCTTAAGACGTTCCTCATCGGCCATAATTAAAAAAGTTTCTCTTGATACACC	94	90	CAGTGAAAGATAAATGATCGGTCCCATACTTGTCTGGTATTTGGATCAAACACTATCTTGTTTGCCTCTTTTGGTTCCTTAAGACGTTCCTCATCGGCCATAATTAAAAAAGTTTCTCTTGATACACCGCCGATGAGGAACGTTTAAAGTTTTAGAGCTAGAAATAGCAAGTGTCTGTGTAAGG	Phe	Pro	GGA	Phe94Pro3
CGATGAGGAACGTTTAAAGG	TCCCATACTTGTCTGGTATTTGGATCAAACACTATCTTGTTTGCCTCTTTAGATTCCTTTAAACGTTCCTCATCGGCCATAATTAAAAAAGTTTCTCTTGATACA	94	92	CAGTGAAAGATAAATGATCGGTCCCATACTTGTCTGGTATTTGGATCAAACACTATCTTGTTTGCCTCTTTAGATTCCTTTAAACGTTCCTCATCGGCCATAATTAAAAAAGTTTCTCTTGATACACGATGAGGAACGTTTAAAGGGTTTTAGAGCTAGAAATAGCAAGGCTGGGCGCAACAAC	Phe	Ser	AGT	Phe94Ser0
GGATCAAACACTATCTTGTT	TTCTGGTTTTCCCATACTTGTCTGGTATTTGGATCAAACACTATCTTATTAGCCTCTTTAGACTCCTTTAAACGTTCCTCATCGGCCATAATTAAAAAAGTTTCTCTTGATA	94	103	CAGTGAAAGATAAATGATCGGTTCTGGTTTTCCCATACTTGTCTGGTATTTGGATCAAACACTATCTTATTAGCCTCTTTAGACTCCTTTAAACGTTCCTCATCGGCCATAATTAAAAAAGTTTCTCTTGATAGGATCAAACACTATCTTGTTGTTTTAGAGCTAGAAATAGCAAGACTTGAGG	Phe	Ser	TGC	Phe94Ser1
CCTCTTTAAACTCCTTTAAA	TCCCATACTTGTCTGGTATTTGGATCAAACACTATCTTGTTTGCCTCTTTAGACTCCTTTAATCTTTCCTCATCGGCCATAATTAAAAAAGTTTCTCTTGATACACCTGTTTATGT	94	81	CAGTGAAAGATAAATGATCGGTCCCATACTTGTCTGGTATTTGGATCAAACACTATCTTGTTTGCCTCTTTAGACTCCTTTAATCTTTCCTCATCGGCCATAATTAAAAAAGTTTCTCTTGATACACCTGTTTATGTCCTCTTTAAACTCCTTTAAAGTTTTAGAGCTAGAAATAGCAAGCGTG	Phe	Ser	CGT	Phe94Ser2
GCCGATGAGGAACGTTTAAA	TCCCATACTTGTCTGGTATTTGGATCAAACACTATCTTGTTTGCCTCTTTAGATTCCTTAAGACGTTCCTCATCGGCCATAATTAAAAAAGTTTCTCTTGATACACC	94	90	CAGTGAAAGATAAATGATCGGTCCCATACTTGTCTGGTATTTGGATCAAACACTATCTTGTTTGCCTCTTTAGATTCCTTAAGACGTTCCTCATCGGCCATAATTAAAAAAGTTTCTCTTGATACACCGCCGATGAGGAACGTTTAAAGTTTTAGAGCTAGAAATAGCAAGGTATGAGGCTATC	Phe	Ser	GGA	Phe94Ser3
CGATGAGGAACGTTTAAAGG	TCCCATACTTGTCTGGTATTTGGATCAAACACTATCTTGTTTGCCTCTTTAGTTTCCTTTAAACGTTCCTCATCGGCCATAATTAAAAAAGTTTCTCTTGATACA	94	92	CAGTGAAAGATAAATGATCGGTCCCATACTTGTCTGGTATTTGGATCAAACACTATCTTGTTTGCCTCTTTAGTTTCCTTTAAACGTTCCTCATCGGCCATAATTAAAAAAGTTTCTCTTGATACACGATGAGGAACGTTTAAAGGGTTTTAGAGCTAGAAATAGCAAGTTTAAGGACGACAAA	Phe	Thr	AGT	Phe94Thr0
GGATCAAACACTATCTTGTT	TTCTGGTTTTCCCATACTTGTCTGGTATTTGGATCAAACACTATCTTATTAGCCTCTTTAGTCTCCTTTAAACGTTCCTCATCGGCCATAATTAAAAAAGTTTCTCTTGATA	94	103	CAGTGAAAGATAAATGATCGGTTCTGGTTTTCCCATACTTGTCTGGTATTTGGATCAAACACTATCTTATTAGCCTCTTTAGTCTCCTTTAAACGTTCCTCATCGGCCATAATTAAAAAAGTTTCTCTTGATAGGATCAAACACTATCTTGTTGTTTTAGAGCTAGAAATAGCAAGCACATGCC	Phe	Thr	TGC	Phe94Thr1
CCTCTTTAAACTCCTTTAAA	TCCCATACTTGTCTGGTATTTGGATCAAACACTATCTTGTTTGCCTCTTTAGTCTCCTTTAATCTTTCCTCATCGGCCATAATTAAAAAAGTTTCTCTTGATACACCTGTTTATGT	94	81	CAGTGAAAGATAAATGATCGGTCCCATACTTGTCTGGTATTTGGATCAAACACTATCTTGTTTGCCTCTTTAGTCTCCTTTAATCTTTCCTCATCGGCCATAATTAAAAAAGTTTCTCTTGATACACCTGTTTATGTCCTCTTTAAACTCCTTTAAAGTTTTAGAGCTAGAAATAGCAAGGTTT	Phe	Thr	CGT	Phe94Thr2
GCCGATGAGGAACGTTTAAA	TCCCATACTTGTCTGGTATTTGGATCAAACACTATCTTGTTTGCCTCTTTAGTTTCCTTAAGACGTTCCTCATCGGCCATAATTAAAAAAGTTTCTCTTGATACACC	94	90	CAGTGAAAGATAAATGATCGGTCCCATACTTGTCTGGTATTTGGATCAAACACTATCTTGTTTGCCTCTTTAGTTTCCTTAAGACGTTCCTCATCGGCCATAATTAAAAAAGTTTCTCTTGATACACCGCCGATGAGGAACGTTTAAAGTTTTAGAGCTAGAAATAGCAAGGTACCGGGTATTA	Phe	Thr	GGA	Phe94Thr3
CGATGAGGAACGTTTAAAGG	TCCCATACTTGTCTGGTATTTGGATCAAACACTATCTTGTTTGCCTCTTTCCATTCCTTTAAACGTTCCTCATCGGCCATAATTAAAAAAGTTTCTCTTGATACA	94	92	CAGTGAAAGATAAATGATCGGTCCCATACTTGTCTGGTATTTGGATCAAACACTATCTTGTTTGCCTCTTTCCATTCCTTTAAACGTTCCTCATCGGCCATAATTAAAAAAGTTTCTCTTGATACACGATGAGGAACGTTTAAAGGGTTTTAGAGCTAGAAATAGCAAGGAAATCGTCAAGCGT	Phe	Trp	AGT	Phe94Trp0
GGATCAAACACTATCTTGTT	TTCTGGTTTTCCCATACTTGTCTGGTATTTGGATCAAACACTATCTTATTAGCCTCTTTCCACTCCTTTAAACGTTCCTCATCGGCCATAATTAAAAAAGTTTCTCTTGATA	94	103	CAGTGAAAGATAAATGATCGGTTCTGGTTTTCCCATACTTGTCTGGTATTTGGATCAAACACTATCTTATTAGCCTCTTTCCACTCCTTTAAACGTTCCTCATCGGCCATAATTAAAAAAGTTTCTCTTGATAGGATCAAACACTATCTTGTTGTTTTAGAGCTAGAAATAGCAAGGCTGAGAA	Phe	Trp	TGC	Phe94Trp1
CCTCTTTAAACTCCTTTAAA	TCCCATACTTGTCTGGTATTTGGATCAAACACTATCTTGTTTGCCTCTTTCCACTCCTTTAATCTTTCCTCATCGGCCATAATTAAAAAAGTTTCTCTTGATACACCTGTTTATGT	94	81	CAGTGAAAGATAAATGATCGGTCCCATACTTGTCTGGTATTTGGATCAAACACTATCTTGTTTGCCTCTTTCCACTCCTTTAATCTTTCCTCATCGGCCATAATTAAAAAAGTTTCTCTTGATACACCTGTTTATGTCCTCTTTAAACTCCTTTAAAGTTTTAGAGCTAGAAATAGCAAGTCCA	Phe	Trp	CGT	Phe94Trp2
GCCGATGAGGAACGTTTAAA	TCCCATACTTGTCTGGTATTTGGATCAAACACTATCTTGTTTGCCTCTTTCCATTCCTTAAGACGTTCCTCATCGGCCATAATTAAAAAAGTTTCTCTTGATACACC	94	90	CAGTGAAAGATAAATGATCGGTCCCATACTTGTCTGGTATTTGGATCAAACACTATCTTGTTTGCCTCTTTCCATTCCTTAAGACGTTCCTCATCGGCCATAATTAAAAAAGTTTCTCTTGATACACCGCCGATGAGGAACGTTTAAAGTTTTAGAGCTAGAAATAGCAAGCCCCGAGACATAG	Phe	Trp	GGA	Phe94Trp3
CGATGAGGAACGTTTAAAGG	TCCCATACTTGTCTGGTATTTGGATCAAACACTATCTTGTTTGCCTCTTTATATTCCTTTAAACGTTCCTCATCGGCCATAATTAAAAAAGTTTCTCTTGATACA	94	92	CAGTGAAAGATAAATGATCGGTCCCATACTTGTCTGGTATTTGGATCAAACACTATCTTGTTTGCCTCTTTATATTCCTTTAAACGTTCCTCATCGGCCATAATTAAAAAAGTTTCTCTTGATACACGATGAGGAACGTTTAAAGGGTTTTAGAGCTAGAAATAGCAAGTAGTTTTAAGCTTCG	Phe	Tyr	AGT	Phe94Tyr0
GGATCAAACACTATCTTGTT	TTCTGGTTTTCCCATACTTGTCTGGTATTTGGATCAAACACTATCTTATTAGCCTCTTTATACTCCTTTAAACGTTCCTCATCGGCCATAATTAAAAAAGTTTCTCTTGATA	94	103	CAGTGAAAGATAAATGATCGGTTCTGGTTTTCCCATACTTGTCTGGTATTTGGATCAAACACTATCTTATTAGCCTCTTTATACTCCTTTAAACGTTCCTCATCGGCCATAATTAAAAAAGTTTCTCTTGATAGGATCAAACACTATCTTGTTGTTTTAGAGCTAGAAATAGCAAGGAAGACCA	Phe	Tyr	TGC	Phe94Tyr1
CCTCTTTAAACTCCTTTAAA	TCCCATACTTGTCTGGTATTTGGATCAAACACTATCTTGTTTGCCTCTTTATACTCCTTTAATCTTTCCTCATCGGCCATAATTAAAAAAGTTTCTCTTGATACACCTGTTTATGT	94	81	CAGTGAAAGATAAATGATCGGTCCCATACTTGTCTGGTATTTGGATCAAACACTATCTTGTTTGCCTCTTTATACTCCTTTAATCTTTCCTCATCGGCCATAATTAAAAAAGTTTCTCTTGATACACCTGTTTATGTCCTCTTTAAACTCCTTTAAAGTTTTAGAGCTAGAAATAGCAAGGTGT	Phe	Tyr	CGT	Phe94Tyr2
GCCGATGAGGAACGTTTAAA	TCCCATACTTGTCTGGTATTTGGATCAAACACTATCTTGTTTGCCTCTTTATATTCCTTAAGACGTTCCTCATCGGCCATAATTAAAAAAGTTTCTCTTGATACACC	94	90	CAGTGAAAGATAAATGATCGGTCCCATACTTGTCTGGTATTTGGATCAAACACTATCTTGTTTGCCTCTTTATATTCCTTAAGACGTTCCTCATCGGCCATAATTAAAAAAGTTTCTCTTGATACACCGCCGATGAGGAACGTTTAAAGTTTTAGAGCTAGAAATAGCAAGACATAAGGAGGTA	Phe	Tyr	GGA	Phe94Tyr3
CGATGAGGAACGTTTAAAGG	TCCCATACTTGTCTGGTATTTGGATCAAACACTATCTTGTTTGCCTCTTTAACTTCCTTTAAACGTTCCTCATCGGCCATAATTAAAAAAGTTTCTCTTGATACA	94	92	CAGTGAAAGATAAATGATCGGTCCCATACTTGTCTGGTATTTGGATCAAACACTATCTTGTTTGCCTCTTTAACTTCCTTTAAACGTTCCTCATCGGCCATAATTAAAAAAGTTTCTCTTGATACACGATGAGGAACGTTTAAAGGGTTTTAGAGCTAGAAATAGCAAGTTCCTGGGCCATTTT	Phe	Val	AGT	Phe94Val0
GGATCAAACACTATCTTGTT	TTCTGGTTTTCCCATACTTGTCTGGTATTTGGATCAAACACTATCTTATTAGCCTCTTTAACCTCCTTTAAACGTTCCTCATCGGCCATAATTAAAAAAGTTTCTCTTGATA	94	103	CAGTGAAAGATAAATGATCGGTTCTGGTTTTCCCATACTTGTCTGGTATTTGGATCAAACACTATCTTATTAGCCTCTTTAACCTCCTTTAAACGTTCCTCATCGGCCATAATTAAAAAAGTTTCTCTTGATAGGATCAAACACTATCTTGTTGTTTTAGAGCTAGAAATAGCAAGTTATGTGT	Phe	Val	TGC	Phe94Val1
CCTCTTTAAACTCCTTTAAA	TCCCATACTTGTCTGGTATTTGGATCAAACACTATCTTGTTTGCCTCTTTAACCTCCTTTAATCTTTCCTCATCGGCCATAATTAAAAAAGTTTCTCTTGATACACCTGTTTATGT	94	81	CAGTGAAAGATAAATGATCGGTCCCATACTTGTCTGGTATTTGGATCAAACACTATCTTGTTTGCCTCTTTAACCTCCTTTAATCTTTCCTCATCGGCCATAATTAAAAAAGTTTCTCTTGATACACCTGTTTATGTCCTCTTTAAACTCCTTTAAAGTTTTAGAGCTAGAAATAGCAAGACCG	Phe	Val	CGT	Phe94Val2
GCCGATGAGGAACGTTTAAA	TCCCATACTTGTCTGGTATTTGGATCAAACACTATCTTGTTTGCCTCTTTAACTTCCTTAAGACGTTCCTCATCGGCCATAATTAAAAAAGTTTCTCTTGATACACC	94	90	CAGTGAAAGATAAATGATCGGTCCCATACTTGTCTGGTATTTGGATCAAACACTATCTTGTTTGCCTCTTTAACTTCCTTAAGACGTTCCTCATCGGCCATAATTAAAAAAGTTTCTCTTGATACACCGCCGATGAGGAACGTTTAAAGTTTTAGAGCTAGAAATAGCAAGGGTCTAAGACAGA	Phe	Val	GGA	Phe94Val3
CGATGAGGAACGTTTAAAGG	TTTTCCCATACTTGTCTGGTATTTGGATCAAACACTATCTTGTTTGCCTCAGCAAATTCCTTTAAACGTTCCTCATCGGCCATAATTAAAAAAGTTTCTCTTGATACA	97	92	CAGTGAAAGATAAATGATCGGTTTTCCCATACTTGTCTGGTATTTGGATCAAACACTATCTTGTTTGCCTCAGCAAATTCCTTTAAACGTTCCTCATCGGCCATAATTAAAAAAGTTTCTCTTGATACACGATGAGGAACGTTTAAAGGGTTTTAGAGCTAGAAATAGCAAGACATCTATCTTA	Lys	Ala	AGT	Lys97Ala0
GGATCAAACACTATCTTGTT	TTCTGGTTTTCCCATACTTGTCTGGTATTTGGATCAAACACTATCTTATTAGCCTCAGCAAACTCCTTTAAACGTTCCTCATCGGCCATAATTAAAAAAGTTTCTCTTG	97	103	CAGTGAAAGATAAATGATCGGTTCTGGTTTTCCCATACTTGTCTGGTATTTGGATCAAACACTATCTTATTAGCCTCAGCAAACTCCTTTAAACGTTCCTCATCGGCCATAATTAAAAAAGTTTCTCTTGGGATCAAACACTATCTTGTTGTTTTAGAGCTAGAAATAGCAAGTTAGCAAAGCT	Lys	Ala	TGC	Lys97Ala1
ATTTGGATCAAACACTATCT	TCGATTCTGGTTTTCCCATACTTGTCTGGTATTTGGATCAAACACTATTTTATTTGCCTCAGCAAACTCCTTTAAACGTTCCTCATCGGCCATAATTAAAAAAGTTTCTCTTG	97	107	CAGTGAAAGATAAATGATCGGTCGATTCTGGTTTTCCCATACTTGTCTGGTATTTGGATCAAACACTATTTTATTTGCCTCAGCAAACTCCTTTAAACGTTCCTCATCGGCCATAATTAAAAAAGTTTCTCTTGATTTGGATCAAACACTATCTGTTTTAGAGCTAGAAATAGCAAGACCGGGG	Lys	Ala	TGT	Lys97Ala2
CCTCTTTAAACTCCTTTAAA	TTTTCCCATACTTGTCTGGTATTTGGATCAAACACTATCTTGTTTGCCTCAGCAAACTCCTTTAATCTTTCCTCATCGGCCATAATTAAAAAAGTTTCTCTTGATACACCTGTTTATGT	97	81	CAGTGAAAGATAAATGATCGGTTTTCCCATACTTGTCTGGTATTTGGATCAAACACTATCTTGTTTGCCTCAGCAAACTCCTTTAATCTTTCCTCATCGGCCATAATTAAAAAAGTTTCTCTTGATACACCTGTTTATGTCCTCTTTAAACTCCTTTAAAGTTTTAGAGCTAGAAATAGCAAGC	Lys	Ala	CGT	Lys97Ala3
CGATGAGGAACGTTTAAAGG	TTTTCCCATACTTGTCTGGTATTTGGATCAAACACTATCTTGTTTGCCTCTCTAAATTCCTTTAAACGTTCCTCATCGGCCATAATTAAAAAAGTTTCTCTTGATACA	97	92	CAGTGAAAGATAAATGATCGGTTTTCCCATACTTGTCTGGTATTTGGATCAAACACTATCTTGTTTGCCTCTCTAAATTCCTTTAAACGTTCCTCATCGGCCATAATTAAAAAAGTTTCTCTTGATACACGATGAGGAACGTTTAAAGGGTTTTAGAGCTAGAAATAGCAAGTACAGGGATTAG	Lys	Arg	AGT	Lys97Arg0
GGATCAAACACTATCTTGTT	TTCTGGTTTTCCCATACTTGTCTGGTATTTGGATCAAACACTATCTTATTAGCCTCTCTAAACTCCTTTAAACGTTCCTCATCGGCCATAATTAAAAAAGTTTCTCTTG	97	103	CAGTGAAAGATAAATGATCGGTTCTGGTTTTCCCATACTTGTCTGGTATTTGGATCAAACACTATCTTATTAGCCTCTCTAAACTCCTTTAAACGTTCCTCATCGGCCATAATTAAAAAAGTTTCTCTTGGGATCAAACACTATCTTGTTGTTTTAGAGCTAGAAATAGCAAGCTGACGCTTGC	Lys	Arg	TGC	Lys97Arg1
ATTTGGATCAAACACTATCT	TCGATTCTGGTTTTCCCATACTTGTCTGGTATTTGGATCAAACACTATTTTATTTGCCTCTCTAAACTCCTTTAAACGTTCCTCATCGGCCATAATTAAAAAAGTTTCTCTTG	97	107	CAGTGAAAGATAAATGATCGGTCGATTCTGGTTTTCCCATACTTGTCTGGTATTTGGATCAAACACTATTTTATTTGCCTCTCTAAACTCCTTTAAACGTTCCTCATCGGCCATAATTAAAAAAGTTTCTCTTGATTTGGATCAAACACTATCTGTTTTAGAGCTAGAAATAGCAAGAAGTCTC	Lys	Arg	TGT	Lys97Arg2
CCTCTTTAAACTCCTTTAAA	TTTTCCCATACTTGTCTGGTATTTGGATCAAACACTATCTTGTTTGCCTCTCTAAACTCCTTTAATCTTTCCTCATCGGCCATAATTAAAAAAGTTTCTCTTGATACACCTGTTTATGT	97	81	CAGTGAAAGATAAATGATCGGTTTTCCCATACTTGTCTGGTATTTGGATCAAACACTATCTTGTTTGCCTCTCTAAACTCCTTTAATCTTTCCTCATCGGCCATAATTAAAAAAGTTTCTCTTGATACACCTGTTTATGTCCTCTTTAAACTCCTTTAAAGTTTTAGAGCTAGAAATAGCAAGT	Lys	Arg	CGT	Lys97Arg3
CGATGAGGAACGTTTAAAGG	TTTTCCCATACTTGTCTGGTATTTGGATCAAACACTATCTTGTTTGCCTCATTAAATTCCTTTAAACGTTCCTCATCGGCCATAATTAAAAAAGTTTCTCTTGATACA	97	92	CAGTGAAAGATAAATGATCGGTTTTCCCATACTTGTCTGGTATTTGGATCAAACACTATCTTGTTTGCCTCATTAAATTCCTTTAAACGTTCCTCATCGGCCATAATTAAAAAAGTTTCTCTTGATACACGATGAGGAACGTTTAAAGGGTTTTAGAGCTAGAAATAGCAAGGTACACTTGACC	Lys	Asn	AGT	Lys97Asn0
GGATCAAACACTATCTTGTT	TTCTGGTTTTCCCATACTTGTCTGGTATTTGGATCAAACACTATCTTATTAGCCTCATTAAACTCCTTTAAACGTTCCTCATCGGCCATAATTAAAAAAGTTTCTCTTG	97	103	CAGTGAAAGATAAATGATCGGTTCTGGTTTTCCCATACTTGTCTGGTATTTGGATCAAACACTATCTTATTAGCCTCATTAAACTCCTTTAAACGTTCCTCATCGGCCATAATTAAAAAAGTTTCTCTTGGGATCAAACACTATCTTGTTGTTTTAGAGCTAGAAATAGCAAGAAGCGGTTTTC	Lys	Asn	TGC	Lys97Asn1
ATTTGGATCAAACACTATCT	TCGATTCTGGTTTTCCCATACTTGTCTGGTATTTGGATCAAACACTATTTTATTTGCCTCATTAAACTCCTTTAAACGTTCCTCATCGGCCATAATTAAAAAAGTTTCTCTTG	97	107	CAGTGAAAGATAAATGATCGGTCGATTCTGGTTTTCCCATACTTGTCTGGTATTTGGATCAAACACTATTTTATTTGCCTCATTAAACTCCTTTAAACGTTCCTCATCGGCCATAATTAAAAAAGTTTCTCTTGATTTGGATCAAACACTATCTGTTTTAGAGCTAGAAATAGCAAGTGCCATA	Lys	Asn	TGT	Lys97Asn2
CCTCTTTAAACTCCTTTAAA	TTTTCCCATACTTGTCTGGTATTTGGATCAAACACTATCTTGTTTGCCTCATTAAACTCCTTTAATCTTTCCTCATCGGCCATAATTAAAAAAGTTTCTCTTGATACACCTGTTTATGT	97	81	CAGTGAAAGATAAATGATCGGTTTTCCCATACTTGTCTGGTATTTGGATCAAACACTATCTTGTTTGCCTCATTAAACTCCTTTAATCTTTCCTCATCGGCCATAATTAAAAAAGTTTCTCTTGATACACCTGTTTATGTCCTCTTTAAACTCCTTTAAAGTTTTAGAGCTAGAAATAGCAAGA	Lys	Asn	CGT	Lys97Asn3
CGATGAGGAACGTTTAAAGG	TTTTCCCATACTTGTCTGGTATTTGGATCAAACACTATCTTGTTTGCCTCATCAAATTCCTTTAAACGTTCCTCATCGGCCATAATTAAAAAAGTTTCTCTTGATACA	97	92	CAGTGAAAGATAAATGATCGGTTTTCCCATACTTGTCTGGTATTTGGATCAAACACTATCTTGTTTGCCTCATCAAATTCCTTTAAACGTTCCTCATCGGCCATAATTAAAAAAGTTTCTCTTGATACACGATGAGGAACGTTTAAAGGGTTTTAGAGCTAGAAATAGCAAGGTATATCAACTT	Lys	Asp	AGT	Lys97Asp0
GGATCAAACACTATCTTGTT	TTCTGGTTTTCCCATACTTGTCTGGTATTTGGATCAAACACTATCTTATTAGCCTCATCAAACTCCTTTAAACGTTCCTCATCGGCCATAATTAAAAAAGTTTCTCTTG	97	103	CAGTGAAAGATAAATGATCGGTTCTGGTTTTCCCATACTTGTCTGGTATTTGGATCAAACACTATCTTATTAGCCTCATCAAACTCCTTTAAACGTTCCTCATCGGCCATAATTAAAAAAGTTTCTCTTGGGATCAAACACTATCTTGTTGTTTTAGAGCTAGAAATAGCAAGTGCTCTAGAAA	Lys	Asp	TGC	Lys97Asp1
ATTTGGATCAAACACTATCT	TCGATTCTGGTTTTCCCATACTTGTCTGGTATTTGGATCAAACACTATTTTATTTGCCTCATCAAACTCCTTTAAACGTTCCTCATCGGCCATAATTAAAAAAGTTTCTCTTG	97	107	CAGTGAAAGATAAATGATCGGTCGATTCTGGTTTTCCCATACTTGTCTGGTATTTGGATCAAACACTATTTTATTTGCCTCATCAAACTCCTTTAAACGTTCCTCATCGGCCATAATTAAAAAAGTTTCTCTTGATTTGGATCAAACACTATCTGTTTTAGAGCTAGAAATAGCAAGACGTGGA	Lys	Asp	TGT	Lys97Asp2
CCTCTTTAAACTCCTTTAAA	TTTTCCCATACTTGTCTGGTATTTGGATCAAACACTATCTTGTTTGCCTCATCAAACTCCTTTAATCTTTCCTCATCGGCCATAATTAAAAAAGTTTCTCTTGATACACCTGTTTATGT	97	81	CAGTGAAAGATAAATGATCGGTTTTCCCATACTTGTCTGGTATTTGGATCAAACACTATCTTGTTTGCCTCATCAAACTCCTTTAATCTTTCCTCATCGGCCATAATTAAAAAAGTTTCTCTTGATACACCTGTTTATGTCCTCTTTAAACTCCTTTAAAGTTTTAGAGCTAGAAATAGCAAGA	Lys	Asp	CGT	Lys97Asp3
CGATGAGGAACGTTTAAAGG	TTTTCCCATACTTGTCTGGTATTTGGATCAAACACTATCTTGTTTGCCTCACAAAATTCCTTTAAACGTTCCTCATCGGCCATAATTAAAAAAGTTTCTCTTGATACA	97	92	CAGTGAAAGATAAATGATCGGTTTTCCCATACTTGTCTGGTATTTGGATCAAACACTATCTTGTTTGCCTCACAAAATTCCTTTAAACGTTCCTCATCGGCCATAATTAAAAAAGTTTCTCTTGATACACGATGAGGAACGTTTAAAGGGTTTTAGAGCTAGAAATAGCAAGCTTAGTGTCCTG	Lys	Cys	AGT	Lys97Cys0
GGATCAAACACTATCTTGTT	TTCTGGTTTTCCCATACTTGTCTGGTATTTGGATCAAACACTATCTTATTAGCCTCACAAAACTCCTTTAAACGTTCCTCATCGGCCATAATTAAAAAAGTTTCTCTTG	97	103	CAGTGAAAGATAAATGATCGGTTCTGGTTTTCCCATACTTGTCTGGTATTTGGATCAAACACTATCTTATTAGCCTCACAAAACTCCTTTAAACGTTCCTCATCGGCCATAATTAAAAAAGTTTCTCTTGGGATCAAACACTATCTTGTTGTTTTAGAGCTAGAAATAGCAAGGTGAGAAAGAA	Lys	Cys	TGC	Lys97Cys1
ATTTGGATCAAACACTATCT	TCGATTCTGGTTTTCCCATACTTGTCTGGTATTTGGATCAAACACTATTTTATTTGCCTCACAAAACTCCTTTAAACGTTCCTCATCGGCCATAATTAAAAAAGTTTCTCTTG	97	107	CAGTGAAAGATAAATGATCGGTCGATTCTGGTTTTCCCATACTTGTCTGGTATTTGGATCAAACACTATTTTATTTGCCTCACAAAACTCCTTTAAACGTTCCTCATCGGCCATAATTAAAAAAGTTTCTCTTGATTTGGATCAAACACTATCTGTTTTAGAGCTAGAAATAGCAAGTTCATCC	Lys	Cys	TGT	Lys97Cys2
CCTCTTTAAACTCCTTTAAA	TTTTCCCATACTTGTCTGGTATTTGGATCAAACACTATCTTGTTTGCCTCACAAAACTCCTTTAATCTTTCCTCATCGGCCATAATTAAAAAAGTTTCTCTTGATACACCTGTTTATGT	97	81	CAGTGAAAGATAAATGATCGGTTTTCCCATACTTGTCTGGTATTTGGATCAAACACTATCTTGTTTGCCTCACAAAACTCCTTTAATCTTTCCTCATCGGCCATAATTAAAAAAGTTTCTCTTGATACACCTGTTTATGTCCTCTTTAAACTCCTTTAAAGTTTTAGAGCTAGAAATAGCAAGC	Lys	Cys	CGT	Lys97Cys3
CGATGAGGAACGTTTAAAGG	TTTTCCCATACTTGTCTGGTATTTGGATCAAACACTATCTTGTTTGCCTCTTAAAATTCCTTTAAACGTTCCTCATCGGCCATAATTAAAAAAGTTTCTCTTGATACA	97	92	CAGTGAAAGATAAATGATCGGTTTTCCCATACTTGTCTGGTATTTGGATCAAACACTATCTTGTTTGCCTCTTAAAATTCCTTTAAACGTTCCTCATCGGCCATAATTAAAAAAGTTTCTCTTGATACACGATGAGGAACGTTTAAAGGGTTTTAGAGCTAGAAATAGCAAGCCTAGGTAATTA	Lys	End	AGT	Lys97End0
GGATCAAACACTATCTTGTT	TTCTGGTTTTCCCATACTTGTCTGGTATTTGGATCAAACACTATCTTATTAGCCTCTTAAAACTCCTTTAAACGTTCCTCATCGGCCATAATTAAAAAAGTTTCTCTTG	97	103	CAGTGAAAGATAAATGATCGGTTCTGGTTTTCCCATACTTGTCTGGTATTTGGATCAAACACTATCTTATTAGCCTCTTAAAACTCCTTTAAACGTTCCTCATCGGCCATAATTAAAAAAGTTTCTCTTGGGATCAAACACTATCTTGTTGTTTTAGAGCTAGAAATAGCAAGTATCGTATTAG	Lys	End	TGC	Lys97End1
ATTTGGATCAAACACTATCT	TCGATTCTGGTTTTCCCATACTTGTCTGGTATTTGGATCAAACACTATTTTATTTGCCTCTTAAAACTCCTTTAAACGTTCCTCATCGGCCATAATTAAAAAAGTTTCTCTTG	97	107	CAGTGAAAGATAAATGATCGGTCGATTCTGGTTTTCCCATACTTGTCTGGTATTTGGATCAAACACTATTTTATTTGCCTCTTAAAACTCCTTTAAACGTTCCTCATCGGCCATAATTAAAAAAGTTTCTCTTGATTTGGATCAAACACTATCTGTTTTAGAGCTAGAAATAGCAAGCAGAATA	Lys	End	TGT	Lys97End2
CCTCTTTAAACTCCTTTAAA	TTTTCCCATACTTGTCTGGTATTTGGATCAAACACTATCTTGTTTGCCTCTTAAAACTCCTTTAATCTTTCCTCATCGGCCATAATTAAAAAAGTTTCTCTTGATACACCTGTTTATGT	97	81	CAGTGAAAGATAAATGATCGGTTTTCCCATACTTGTCTGGTATTTGGATCAAACACTATCTTGTTTGCCTCTTAAAACTCCTTTAATCTTTCCTCATCGGCCATAATTAAAAAAGTTTCTCTTGATACACCTGTTTATGTCCTCTTTAAACTCCTTTAAAGTTTTAGAGCTAGAAATAGCAAGG	Lys	End	CGT	Lys97End3
CGATGAGGAACGTTTAAAGG	TTTTCCCATACTTGTCTGGTATTTGGATCAAACACTATCTTGTTTGCCTCTTGAAATTCCTTTAAACGTTCCTCATCGGCCATAATTAAAAAAGTTTCTCTTGATACA	97	92	CAGTGAAAGATAAATGATCGGTTTTCCCATACTTGTCTGGTATTTGGATCAAACACTATCTTGTTTGCCTCTTGAAATTCCTTTAAACGTTCCTCATCGGCCATAATTAAAAAAGTTTCTCTTGATACACGATGAGGAACGTTTAAAGGGTTTTAGAGCTAGAAATAGCAAGGCAAACTAGGAC	Lys	Gln	AGT	Lys97Gln0
GGATCAAACACTATCTTGTT	TTCTGGTTTTCCCATACTTGTCTGGTATTTGGATCAAACACTATCTTATTAGCCTCTTGAAACTCCTTTAAACGTTCCTCATCGGCCATAATTAAAAAAGTTTCTCTTG	97	103	CAGTGAAAGATAAATGATCGGTTCTGGTTTTCCCATACTTGTCTGGTATTTGGATCAAACACTATCTTATTAGCCTCTTGAAACTCCTTTAAACGTTCCTCATCGGCCATAATTAAAAAAGTTTCTCTTGGGATCAAACACTATCTTGTTGTTTTAGAGCTAGAAATAGCAAGGTAACTAGAGG	Lys	Gln	TGC	Lys97Gln1
ATTTGGATCAAACACTATCT	TCGATTCTGGTTTTCCCATACTTGTCTGGTATTTGGATCAAACACTATTTTATTTGCCTCTTGAAACTCCTTTAAACGTTCCTCATCGGCCATAATTAAAAAAGTTTCTCTTG	97	107	CAGTGAAAGATAAATGATCGGTCGATTCTGGTTTTCCCATACTTGTCTGGTATTTGGATCAAACACTATTTTATTTGCCTCTTGAAACTCCTTTAAACGTTCCTCATCGGCCATAATTAAAAAAGTTTCTCTTGATTTGGATCAAACACTATCTGTTTTAGAGCTAGAAATAGCAAGTGTTATT	Lys	Gln	TGT	Lys97Gln2
CCTCTTTAAACTCCTTTAAA	TTTTCCCATACTTGTCTGGTATTTGGATCAAACACTATCTTGTTTGCCTCTTGAAACTCCTTTAATCTTTCCTCATCGGCCATAATTAAAAAAGTTTCTCTTGATACACCTGTTTATGT	97	81	CAGTGAAAGATAAATGATCGGTTTTCCCATACTTGTCTGGTATTTGGATCAAACACTATCTTGTTTGCCTCTTGAAACTCCTTTAATCTTTCCTCATCGGCCATAATTAAAAAAGTTTCTCTTGATACACCTGTTTATGTCCTCTTTAAACTCCTTTAAAGTTTTAGAGCTAGAAATAGCAAGT	Lys	Gln	CGT	Lys97Gln3
CGATGAGGAACGTTTAAAGG	TTTTCCCATACTTGTCTGGTATTTGGATCAAACACTATCTTGTTTGCCTCTTCAAATTCCTTTAAACGTTCCTCATCGGCCATAATTAAAAAAGTTTCTCTTGATACA	97	92	CAGTGAAAGATAAATGATCGGTTTTCCCATACTTGTCTGGTATTTGGATCAAACACTATCTTGTTTGCCTCTTCAAATTCCTTTAAACGTTCCTCATCGGCCATAATTAAAAAAGTTTCTCTTGATACACGATGAGGAACGTTTAAAGGGTTTTAGAGCTAGAAATAGCAAGTGTCGGCTGACC	Lys	Glu	AGT	Lys97Glu0
GGATCAAACACTATCTTGTT	TTCTGGTTTTCCCATACTTGTCTGGTATTTGGATCAAACACTATCTTATTAGCCTCTTCAAACTCCTTTAAACGTTCCTCATCGGCCATAATTAAAAAAGTTTCTCTTG	97	103	CAGTGAAAGATAAATGATCGGTTCTGGTTTTCCCATACTTGTCTGGTATTTGGATCAAACACTATCTTATTAGCCTCTTCAAACTCCTTTAAACGTTCCTCATCGGCCATAATTAAAAAAGTTTCTCTTGGGATCAAACACTATCTTGTTGTTTTAGAGCTAGAAATAGCAAGGCAATCAGAAG	Lys	Glu	TGC	Lys97Glu1
ATTTGGATCAAACACTATCT	TCGATTCTGGTTTTCCCATACTTGTCTGGTATTTGGATCAAACACTATTTTATTTGCCTCTTCAAACTCCTTTAAACGTTCCTCATCGGCCATAATTAAAAAAGTTTCTCTTG	97	107	CAGTGAAAGATAAATGATCGGTCGATTCTGGTTTTCCCATACTTGTCTGGTATTTGGATCAAACACTATTTTATTTGCCTCTTCAAACTCCTTTAAACGTTCCTCATCGGCCATAATTAAAAAAGTTTCTCTTGATTTGGATCAAACACTATCTGTTTTAGAGCTAGAAATAGCAAGGGTGTTT	Lys	Glu	TGT	Lys97Glu2
CCTCTTTAAACTCCTTTAAA	TTTTCCCATACTTGTCTGGTATTTGGATCAAACACTATCTTGTTTGCCTCTTCAAACTCCTTTAATCTTTCCTCATCGGCCATAATTAAAAAAGTTTCTCTTGATACACCTGTTTATGT	97	81	CAGTGAAAGATAAATGATCGGTTTTCCCATACTTGTCTGGTATTTGGATCAAACACTATCTTGTTTGCCTCTTCAAACTCCTTTAATCTTTCCTCATCGGCCATAATTAAAAAAGTTTCTCTTGATACACCTGTTTATGTCCTCTTTAAACTCCTTTAAAGTTTTAGAGCTAGAAATAGCAAGT	Lys	Glu	CGT	Lys97Glu3
CGATGAGGAACGTTTAAAGG	TTTTCCCATACTTGTCTGGTATTTGGATCAAACACTATCTTGTTTGCCTCACCAAATTCCTTTAAACGTTCCTCATCGGCCATAATTAAAAAAGTTTCTCTTGATACA	97	92	CAGTGAAAGATAAATGATCGGTTTTCCCATACTTGTCTGGTATTTGGATCAAACACTATCTTGTTTGCCTCACCAAATTCCTTTAAACGTTCCTCATCGGCCATAATTAAAAAAGTTTCTCTTGATACACGATGAGGAACGTTTAAAGGGTTTTAGAGCTAGAAATAGCAAGTTGTGCCGAACA	Lys	Gly	AGT	Lys97Gly0
GGATCAAACACTATCTTGTT	TTCTGGTTTTCCCATACTTGTCTGGTATTTGGATCAAACACTATCTTATTAGCCTCACCAAACTCCTTTAAACGTTCCTCATCGGCCATAATTAAAAAAGTTTCTCTTG	97	103	CAGTGAAAGATAAATGATCGGTTCTGGTTTTCCCATACTTGTCTGGTATTTGGATCAAACACTATCTTATTAGCCTCACCAAACTCCTTTAAACGTTCCTCATCGGCCATAATTAAAAAAGTTTCTCTTGGGATCAAACACTATCTTGTTGTTTTAGAGCTAGAAATAGCAAGGATATGACTAT	Lys	Gly	TGC	Lys97Gly1
ATTTGGATCAAACACTATCT	TCGATTCTGGTTTTCCCATACTTGTCTGGTATTTGGATCAAACACTATTTTATTTGCCTCACCAAACTCCTTTAAACGTTCCTCATCGGCCATAATTAAAAAAGTTTCTCTTG	97	107	CAGTGAAAGATAAATGATCGGTCGATTCTGGTTTTCCCATACTTGTCTGGTATTTGGATCAAACACTATTTTATTTGCCTCACCAAACTCCTTTAAACGTTCCTCATCGGCCATAATTAAAAAAGTTTCTCTTGATTTGGATCAAACACTATCTGTTTTAGAGCTAGAAATAGCAAGATGGATC	Lys	Gly	TGT	Lys97Gly2
CCTCTTTAAACTCCTTTAAA	TTTTCCCATACTTGTCTGGTATTTGGATCAAACACTATCTTGTTTGCCTCACCAAACTCCTTTAATCTTTCCTCATCGGCCATAATTAAAAAAGTTTCTCTTGATACACCTGTTTATGT	97	81	CAGTGAAAGATAAATGATCGGTTTTCCCATACTTGTCTGGTATTTGGATCAAACACTATCTTGTTTGCCTCACCAAACTCCTTTAATCTTTCCTCATCGGCCATAATTAAAAAAGTTTCTCTTGATACACCTGTTTATGTCCTCTTTAAACTCCTTTAAAGTTTTAGAGCTAGAAATAGCAAGG	Lys	Gly	CGT	Lys97Gly3
CGATGAGGAACGTTTAAAGG	TTTTCCCATACTTGTCTGGTATTTGGATCAAACACTATCTTGTTTGCCTCATGAAATTCCTTTAAACGTTCCTCATCGGCCATAATTAAAAAAGTTTCTCTTGATACA	97	92	CAGTGAAAGATAAATGATCGGTTTTCCCATACTTGTCTGGTATTTGGATCAAACACTATCTTGTTTGCCTCATGAAATTCCTTTAAACGTTCCTCATCGGCCATAATTAAAAAAGTTTCTCTTGATACACGATGAGGAACGTTTAAAGGGTTTTAGAGCTAGAAATAGCAAGAGTACTCTCCCA	Lys	His	AGT	Lys97His0
GGATCAAACACTATCTTGTT	TTCTGGTTTTCCCATACTTGTCTGGTATTTGGATCAAACACTATCTTATTAGCCTCATGAAACTCCTTTAAACGTTCCTCATCGGCCATAATTAAAAAAGTTTCTCTTG	97	103	CAGTGAAAGATAAATGATCGGTTCTGGTTTTCCCATACTTGTCTGGTATTTGGATCAAACACTATCTTATTAGCCTCATGAAACTCCTTTAAACGTTCCTCATCGGCCATAATTAAAAAAGTTTCTCTTGGGATCAAACACTATCTTGTTGTTTTAGAGCTAGAAATAGCAAGGTGGGGGATAT	Lys	His	TGC	Lys97His1
ATTTGGATCAAACACTATCT	TCGATTCTGGTTTTCCCATACTTGTCTGGTATTTGGATCAAACACTATTTTATTTGCCTCATGAAACTCCTTTAAACGTTCCTCATCGGCCATAATTAAAAAAGTTTCTCTTG	97	107	CAGTGAAAGATAAATGATCGGTCGATTCTGGTTTTCCCATACTTGTCTGGTATTTGGATCAAACACTATTTTATTTGCCTCATGAAACTCCTTTAAACGTTCCTCATCGGCCATAATTAAAAAAGTTTCTCTTGATTTGGATCAAACACTATCTGTTTTAGAGCTAGAAATAGCAAGGGATTAC	Lys	His	TGT	Lys97His2
CCTCTTTAAACTCCTTTAAA	TTTTCCCATACTTGTCTGGTATTTGGATCAAACACTATCTTGTTTGCCTCATGAAACTCCTTTAATCTTTCCTCATCGGCCATAATTAAAAAAGTTTCTCTTGATACACCTGTTTATGT	97	81	CAGTGAAAGATAAATGATCGGTTTTCCCATACTTGTCTGGTATTTGGATCAAACACTATCTTGTTTGCCTCATGAAACTCCTTTAATCTTTCCTCATCGGCCATAATTAAAAAAGTTTCTCTTGATACACCTGTTTATGTCCTCTTTAAACTCCTTTAAAGTTTTAGAGCTAGAAATAGCAAGG	Lys	His	CGT	Lys97His3
CGATGAGGAACGTTTAAAGG	TTTTCCCATACTTGTCTGGTATTTGGATCAAACACTATCTTGTTTGCCTCAATAAATTCCTTTAAACGTTCCTCATCGGCCATAATTAAAAAAGTTTCTCTTGATACA	97	92	CAGTGAAAGATAAATGATCGGTTTTCCCATACTTGTCTGGTATTTGGATCAAACACTATCTTGTTTGCCTCAATAAATTCCTTTAAACGTTCCTCATCGGCCATAATTAAAAAAGTTTCTCTTGATACACGATGAGGAACGTTTAAAGGGTTTTAGAGCTAGAAATAGCAAGATTGAATTAAAT	Lys	Ile	AGT	Lys97Ile0
GGATCAAACACTATCTTGTT	TTCTGGTTTTCCCATACTTGTCTGGTATTTGGATCAAACACTATCTTATTAGCCTCAATAAACTCCTTTAAACGTTCCTCATCGGCCATAATTAAAAAAGTTTCTCTTG	97	103	CAGTGAAAGATAAATGATCGGTTCTGGTTTTCCCATACTTGTCTGGTATTTGGATCAAACACTATCTTATTAGCCTCAATAAACTCCTTTAAACGTTCCTCATCGGCCATAATTAAAAAAGTTTCTCTTGGGATCAAACACTATCTTGTTGTTTTAGAGCTAGAAATAGCAAGTTTGAATGGAG	Lys	Ile	TGC	Lys97Ile1
ATTTGGATCAAACACTATCT	TCGATTCTGGTTTTCCCATACTTGTCTGGTATTTGGATCAAACACTATTTTATTTGCCTCAATAAACTCCTTTAAACGTTCCTCATCGGCCATAATTAAAAAAGTTTCTCTTG	97	107	CAGTGAAAGATAAATGATCGGTCGATTCTGGTTTTCCCATACTTGTCTGGTATTTGGATCAAACACTATTTTATTTGCCTCAATAAACTCCTTTAAACGTTCCTCATCGGCCATAATTAAAAAAGTTTCTCTTGATTTGGATCAAACACTATCTGTTTTAGAGCTAGAAATAGCAAGGATTCGT	Lys	Ile	TGT	Lys97Ile2
CCTCTTTAAACTCCTTTAAA	TTTTCCCATACTTGTCTGGTATTTGGATCAAACACTATCTTGTTTGCCTCAATAAACTCCTTTAATCTTTCCTCATCGGCCATAATTAAAAAAGTTTCTCTTGATACACCTGTTTATGT	97	81	CAGTGAAAGATAAATGATCGGTTTTCCCATACTTGTCTGGTATTTGGATCAAACACTATCTTGTTTGCCTCAATAAACTCCTTTAATCTTTCCTCATCGGCCATAATTAAAAAAGTTTCTCTTGATACACCTGTTTATGTCCTCTTTAAACTCCTTTAAAGTTTTAGAGCTAGAAATAGCAAGA	Lys	Ile	CGT	Lys97Ile3
CGATGAGGAACGTTTAAAGG	TTTTCCCATACTTGTCTGGTATTTGGATCAAACACTATCTTGTTTGCCTCCAAAAATTCCTTTAAACGTTCCTCATCGGCCATAATTAAAAAAGTTTCTCTTGATACA	97	92	CAGTGAAAGATAAATGATCGGTTTTCCCATACTTGTCTGGTATTTGGATCAAACACTATCTTGTTTGCCTCCAAAAATTCCTTTAAACGTTCCTCATCGGCCATAATTAAAAAAGTTTCTCTTGATACACGATGAGGAACGTTTAAAGGGTTTTAGAGCTAGAAATAGCAAGTGCTCCTGAAAG	Lys	Leu	AGT	Lys97Leu0
GGATCAAACACTATCTTGTT	TTCTGGTTTTCCCATACTTGTCTGGTATTTGGATCAAACACTATCTTATTAGCCTCCAAAAACTCCTTTAAACGTTCCTCATCGGCCATAATTAAAAAAGTTTCTCTTG	97	103	CAGTGAAAGATAAATGATCGGTTCTGGTTTTCCCATACTTGTCTGGTATTTGGATCAAACACTATCTTATTAGCCTCCAAAAACTCCTTTAAACGTTCCTCATCGGCCATAATTAAAAAAGTTTCTCTTGGGATCAAACACTATCTTGTTGTTTTAGAGCTAGAAATAGCAAGTTTCCAGCAAT	Lys	Leu	TGC	Lys97Leu1
ATTTGGATCAAACACTATCT	TCGATTCTGGTTTTCCCATACTTGTCTGGTATTTGGATCAAACACTATTTTATTTGCCTCCAAAAACTCCTTTAAACGTTCCTCATCGGCCATAATTAAAAAAGTTTCTCTTG	97	107	CAGTGAAAGATAAATGATCGGTCGATTCTGGTTTTCCCATACTTGTCTGGTATTTGGATCAAACACTATTTTATTTGCCTCCAAAAACTCCTTTAAACGTTCCTCATCGGCCATAATTAAAAAAGTTTCTCTTGATTTGGATCAAACACTATCTGTTTTAGAGCTAGAAATAGCAAGGTACGAG	Lys	Leu	TGT	Lys97Leu2
CCTCTTTAAACTCCTTTAAA	TTTTCCCATACTTGTCTGGTATTTGGATCAAACACTATCTTGTTTGCCTCCAAAAACTCCTTTAATCTTTCCTCATCGGCCATAATTAAAAAAGTTTCTCTTGATACACCTGTTTATGT	97	81	CAGTGAAAGATAAATGATCGGTTTTCCCATACTTGTCTGGTATTTGGATCAAACACTATCTTGTTTGCCTCCAAAAACTCCTTTAATCTTTCCTCATCGGCCATAATTAAAAAAGTTTCTCTTGATACACCTGTTTATGTCCTCTTTAAACTCCTTTAAAGTTTTAGAGCTAGAAATAGCAAGT	Lys	Leu	CGT	Lys97Leu3
CGATGAGGAACGTTTAAAGG	TTTTCCCATACTTGTCTGGTATTTGGATCAAACACTATCTTGTTTGCCTCTTTAAATTCCTTTAAACGTTCCTCATCGGCCATAATTAAAAAAGTTTCTCTTGATACA	97	92	CAGTGAAAGATAAATGATCGGTTTTCCCATACTTGTCTGGTATTTGGATCAAACACTATCTTGTTTGCCTCTTTAAATTCCTTTAAACGTTCCTCATCGGCCATAATTAAAAAAGTTTCTCTTGATACACGATGAGGAACGTTTAAAGGGTTTTAGAGCTAGAAATAGCAAGACGTAGAAATGC	Lys	Lys	AGT	Lys97Lys0
GGATCAAACACTATCTTGTT	TTCTGGTTTTCCCATACTTGTCTGGTATTTGGATCAAACACTATCTTATTAGCCTCTTTAAACTCCTTTAAACGTTCCTCATCGGCCATAATTAAAAAAGTTTCTCTTG	97	103	CAGTGAAAGATAAATGATCGGTTCTGGTTTTCCCATACTTGTCTGGTATTTGGATCAAACACTATCTTATTAGCCTCTTTAAACTCCTTTAAACGTTCCTCATCGGCCATAATTAAAAAAGTTTCTCTTGGGATCAAACACTATCTTGTTGTTTTAGAGCTAGAAATAGCAAGTTGGGCGTGTG	Lys	Lys	TGC	Lys97Lys1
ATTTGGATCAAACACTATCT	TCGATTCTGGTTTTCCCATACTTGTCTGGTATTTGGATCAAACACTATTTTATTTGCCTCTTTAAACTCCTTTAAACGTTCCTCATCGGCCATAATTAAAAAAGTTTCTCTTG	97	107	CAGTGAAAGATAAATGATCGGTCGATTCTGGTTTTCCCATACTTGTCTGGTATTTGGATCAAACACTATTTTATTTGCCTCTTTAAACTCCTTTAAACGTTCCTCATCGGCCATAATTAAAAAAGTTTCTCTTGATTTGGATCAAACACTATCTGTTTTAGAGCTAGAAATAGCAAGCTTGGGT	Lys	Lys	TGT	Lys97Lys2
CCTCTTTAAACTCCTTTAAA	TTTTCCCATACTTGTCTGGTATTTGGATCAAACACTATCTTGTTTGCCTCTTTAAACTCCTTTAATCTTTCCTCATCGGCCATAATTAAAAAAGTTTCTCTTGATACACCTGTTTATGT	97	81	CAGTGAAAGATAAATGATCGGTTTTCCCATACTTGTCTGGTATTTGGATCAAACACTATCTTGTTTGCCTCTTTAAACTCCTTTAATCTTTCCTCATCGGCCATAATTAAAAAAGTTTCTCTTGATACACCTGTTTATGTCCTCTTTAAACTCCTTTAAAGTTTTAGAGCTAGAAATAGCAAGA	Lys	Lys	CGT	Lys97Lys3
CGATGAGGAACGTTTAAAGG	TTTTCCCATACTTGTCTGGTATTTGGATCAAACACTATCTTGTTTGCCTCCATAAATTCCTTTAAACGTTCCTCATCGGCCATAATTAAAAAAGTTTCTCTTGATACA	97	92	CAGTGAAAGATAAATGATCGGTTTTCCCATACTTGTCTGGTATTTGGATCAAACACTATCTTGTTTGCCTCCATAAATTCCTTTAAACGTTCCTCATCGGCCATAATTAAAAAAGTTTCTCTTGATACACGATGAGGAACGTTTAAAGGGTTTTAGAGCTAGAAATAGCAAGCGAACTGGGTCG	Lys	Met	AGT	Lys97Met0
GGATCAAACACTATCTTGTT	TTCTGGTTTTCCCATACTTGTCTGGTATTTGGATCAAACACTATCTTATTAGCCTCCATAAACTCCTTTAAACGTTCCTCATCGGCCATAATTAAAAAAGTTTCTCTTG	97	103	CAGTGAAAGATAAATGATCGGTTCTGGTTTTCCCATACTTGTCTGGTATTTGGATCAAACACTATCTTATTAGCCTCCATAAACTCCTTTAAACGTTCCTCATCGGCCATAATTAAAAAAGTTTCTCTTGGGATCAAACACTATCTTGTTGTTTTAGAGCTAGAAATAGCAAGGACGTGCACCC	Lys	Met	TGC	Lys97Met1
ATTTGGATCAAACACTATCT	TCGATTCTGGTTTTCCCATACTTGTCTGGTATTTGGATCAAACACTATTTTATTTGCCTCCATAAACTCCTTTAAACGTTCCTCATCGGCCATAATTAAAAAAGTTTCTCTTG	97	107	CAGTGAAAGATAAATGATCGGTCGATTCTGGTTTTCCCATACTTGTCTGGTATTTGGATCAAACACTATTTTATTTGCCTCCATAAACTCCTTTAAACGTTCCTCATCGGCCATAATTAAAAAAGTTTCTCTTGATTTGGATCAAACACTATCTGTTTTAGAGCTAGAAATAGCAAGTCTTCCA	Lys	Met	TGT	Lys97Met2
CCTCTTTAAACTCCTTTAAA	TTTTCCCATACTTGTCTGGTATTTGGATCAAACACTATCTTGTTTGCCTCCATAAACTCCTTTAATCTTTCCTCATCGGCCATAATTAAAAAAGTTTCTCTTGATACACCTGTTTATGT	97	81	CAGTGAAAGATAAATGATCGGTTTTCCCATACTTGTCTGGTATTTGGATCAAACACTATCTTGTTTGCCTCCATAAACTCCTTTAATCTTTCCTCATCGGCCATAATTAAAAAAGTTTCTCTTGATACACCTGTTTATGTCCTCTTTAAACTCCTTTAAAGTTTTAGAGCTAGAAATAGCAAGA	Lys	Met	CGT	Lys97Met3
CGATGAGGAACGTTTAAAGG	TTTTCCCATACTTGTCTGGTATTTGGATCAAACACTATCTTGTTTGCCTCAAAAAATTCCTTTAAACGTTCCTCATCGGCCATAATTAAAAAAGTTTCTCTTGATACA	97	92	CAGTGAAAGATAAATGATCGGTTTTCCCATACTTGTCTGGTATTTGGATCAAACACTATCTTGTTTGCCTCAAAAAATTCCTTTAAACGTTCCTCATCGGCCATAATTAAAAAAGTTTCTCTTGATACACGATGAGGAACGTTTAAAGGGTTTTAGAGCTAGAAATAGCAAGCACACGCACCAC	Lys	Phe	AGT	Lys97Phe0
GGATCAAACACTATCTTGTT	TTCTGGTTTTCCCATACTTGTCTGGTATTTGGATCAAACACTATCTTATTAGCCTCAAAAAACTCCTTTAAACGTTCCTCATCGGCCATAATTAAAAAAGTTTCTCTTG	97	103	CAGTGAAAGATAAATGATCGGTTCTGGTTTTCCCATACTTGTCTGGTATTTGGATCAAACACTATCTTATTAGCCTCAAAAAACTCCTTTAAACGTTCCTCATCGGCCATAATTAAAAAAGTTTCTCTTGGGATCAAACACTATCTTGTTGTTTTAGAGCTAGAAATAGCAAGCAATTGTTTTG	Lys	Phe	TGC	Lys97Phe1
ATTTGGATCAAACACTATCT	TCGATTCTGGTTTTCCCATACTTGTCTGGTATTTGGATCAAACACTATTTTATTTGCCTCAAAAAACTCCTTTAAACGTTCCTCATCGGCCATAATTAAAAAAGTTTCTCTTG	97	107	CAGTGAAAGATAAATGATCGGTCGATTCTGGTTTTCCCATACTTGTCTGGTATTTGGATCAAACACTATTTTATTTGCCTCAAAAAACTCCTTTAAACGTTCCTCATCGGCCATAATTAAAAAAGTTTCTCTTGATTTGGATCAAACACTATCTGTTTTAGAGCTAGAAATAGCAAGAAAACAG	Lys	Phe	TGT	Lys97Phe2
CCTCTTTAAACTCCTTTAAA	TTTTCCCATACTTGTCTGGTATTTGGATCAAACACTATCTTGTTTGCCTCAAAAAACTCCTTTAATCTTTCCTCATCGGCCATAATTAAAAAAGTTTCTCTTGATACACCTGTTTATGT	97	81	CAGTGAAAGATAAATGATCGGTTTTCCCATACTTGTCTGGTATTTGGATCAAACACTATCTTGTTTGCCTCAAAAAACTCCTTTAATCTTTCCTCATCGGCCATAATTAAAAAAGTTTCTCTTGATACACCTGTTTATGTCCTCTTTAAACTCCTTTAAAGTTTTAGAGCTAGAAATAGCAAGC	Lys	Phe	CGT	Lys97Phe3
CGATGAGGAACGTTTAAAGG	TTTTCCCATACTTGTCTGGTATTTGGATCAAACACTATCTTGTTTGCCTCTGGAAATTCCTTTAAACGTTCCTCATCGGCCATAATTAAAAAAGTTTCTCTTGATACA	97	92	CAGTGAAAGATAAATGATCGGTTTTCCCATACTTGTCTGGTATTTGGATCAAACACTATCTTGTTTGCCTCTGGAAATTCCTTTAAACGTTCCTCATCGGCCATAATTAAAAAAGTTTCTCTTGATACACGATGAGGAACGTTTAAAGGGTTTTAGAGCTAGAAATAGCAAGCTGACGACTAGC	Lys	Pro	AGT	Lys97Pro0
GGATCAAACACTATCTTGTT	TTCTGGTTTTCCCATACTTGTCTGGTATTTGGATCAAACACTATCTTATTAGCCTCTGGAAACTCCTTTAAACGTTCCTCATCGGCCATAATTAAAAAAGTTTCTCTTG	97	103	CAGTGAAAGATAAATGATCGGTTCTGGTTTTCCCATACTTGTCTGGTATTTGGATCAAACACTATCTTATTAGCCTCTGGAAACTCCTTTAAACGTTCCTCATCGGCCATAATTAAAAAAGTTTCTCTTGGGATCAAACACTATCTTGTTGTTTTAGAGCTAGAAATAGCAAGCCATACGGTCA	Lys	Pro	TGC	Lys97Pro1
ATTTGGATCAAACACTATCT	TCGATTCTGGTTTTCCCATACTTGTCTGGTATTTGGATCAAACACTATTTTATTTGCCTCTGGAAACTCCTTTAAACGTTCCTCATCGGCCATAATTAAAAAAGTTTCTCTTG	97	107	CAGTGAAAGATAAATGATCGGTCGATTCTGGTTTTCCCATACTTGTCTGGTATTTGGATCAAACACTATTTTATTTGCCTCTGGAAACTCCTTTAAACGTTCCTCATCGGCCATAATTAAAAAAGTTTCTCTTGATTTGGATCAAACACTATCTGTTTTAGAGCTAGAAATAGCAAGCTCGAGT	Lys	Pro	TGT	Lys97Pro2
CCTCTTTAAACTCCTTTAAA	TTTTCCCATACTTGTCTGGTATTTGGATCAAACACTATCTTGTTTGCCTCTGGAAACTCCTTTAATCTTTCCTCATCGGCCATAATTAAAAAAGTTTCTCTTGATACACCTGTTTATGT	97	81	CAGTGAAAGATAAATGATCGGTTTTCCCATACTTGTCTGGTATTTGGATCAAACACTATCTTGTTTGCCTCTGGAAACTCCTTTAATCTTTCCTCATCGGCCATAATTAAAAAAGTTTCTCTTGATACACCTGTTTATGTCCTCTTTAAACTCCTTTAAAGTTTTAGAGCTAGAAATAGCAAGT	Lys	Pro	CGT	Lys97Pro3
CGATGAGGAACGTTTAAAGG	TTTTCCCATACTTGTCTGGTATTTGGATCAAACACTATCTTGTTTGCCTCAGAAAATTCCTTTAAACGTTCCTCATCGGCCATAATTAAAAAAGTTTCTCTTGATACA	97	92	CAGTGAAAGATAAATGATCGGTTTTCCCATACTTGTCTGGTATTTGGATCAAACACTATCTTGTTTGCCTCAGAAAATTCCTTTAAACGTTCCTCATCGGCCATAATTAAAAAAGTTTCTCTTGATACACGATGAGGAACGTTTAAAGGGTTTTAGAGCTAGAAATAGCAAGATGTCCGACAAT	Lys	Ser	AGT	Lys97Ser0
GGATCAAACACTATCTTGTT	TTCTGGTTTTCCCATACTTGTCTGGTATTTGGATCAAACACTATCTTATTAGCCTCAGAAAACTCCTTTAAACGTTCCTCATCGGCCATAATTAAAAAAGTTTCTCTTG	97	103	CAGTGAAAGATAAATGATCGGTTCTGGTTTTCCCATACTTGTCTGGTATTTGGATCAAACACTATCTTATTAGCCTCAGAAAACTCCTTTAAACGTTCCTCATCGGCCATAATTAAAAAAGTTTCTCTTGGGATCAAACACTATCTTGTTGTTTTAGAGCTAGAAATAGCAAGGGTCAGGGTAT	Lys	Ser	TGC	Lys97Ser1
ATTTGGATCAAACACTATCT	TCGATTCTGGTTTTCCCATACTTGTCTGGTATTTGGATCAAACACTATTTTATTTGCCTCAGAAAACTCCTTTAAACGTTCCTCATCGGCCATAATTAAAAAAGTTTCTCTTG	97	107	CAGTGAAAGATAAATGATCGGTCGATTCTGGTTTTCCCATACTTGTCTGGTATTTGGATCAAACACTATTTTATTTGCCTCAGAAAACTCCTTTAAACGTTCCTCATCGGCCATAATTAAAAAAGTTTCTCTTGATTTGGATCAAACACTATCTGTTTTAGAGCTAGAAATAGCAAGGAACTTA	Lys	Ser	TGT	Lys97Ser2
CCTCTTTAAACTCCTTTAAA	TTTTCCCATACTTGTCTGGTATTTGGATCAAACACTATCTTGTTTGCCTCAGAAAACTCCTTTAATCTTTCCTCATCGGCCATAATTAAAAAAGTTTCTCTTGATACACCTGTTTATGT	97	81	CAGTGAAAGATAAATGATCGGTTTTCCCATACTTGTCTGGTATTTGGATCAAACACTATCTTGTTTGCCTCAGAAAACTCCTTTAATCTTTCCTCATCGGCCATAATTAAAAAAGTTTCTCTTGATACACCTGTTTATGTCCTCTTTAAACTCCTTTAAAGTTTTAGAGCTAGAAATAGCAAGA	Lys	Ser	CGT	Lys97Ser3
CGATGAGGAACGTTTAAAGG	TTTTCCCATACTTGTCTGGTATTTGGATCAAACACTATCTTGTTTGCCTCAGTAAATTCCTTTAAACGTTCCTCATCGGCCATAATTAAAAAAGTTTCTCTTGATACA	97	92	CAGTGAAAGATAAATGATCGGTTTTCCCATACTTGTCTGGTATTTGGATCAAACACTATCTTGTTTGCCTCAGTAAATTCCTTTAAACGTTCCTCATCGGCCATAATTAAAAAAGTTTCTCTTGATACACGATGAGGAACGTTTAAAGGGTTTTAGAGCTAGAAATAGCAAGAGCCGGTTATTT	Lys	Thr	AGT	Lys97Thr0
GGATCAAACACTATCTTGTT	TTCTGGTTTTCCCATACTTGTCTGGTATTTGGATCAAACACTATCTTATTAGCCTCAGTAAACTCCTTTAAACGTTCCTCATCGGCCATAATTAAAAAAGTTTCTCTTG	97	103	CAGTGAAAGATAAATGATCGGTTCTGGTTTTCCCATACTTGTCTGGTATTTGGATCAAACACTATCTTATTAGCCTCAGTAAACTCCTTTAAACGTTCCTCATCGGCCATAATTAAAAAAGTTTCTCTTGGGATCAAACACTATCTTGTTGTTTTAGAGCTAGAAATAGCAAGAGAGGGTGTAG	Lys	Thr	TGC	Lys97Thr1
ATTTGGATCAAACACTATCT	TCGATTCTGGTTTTCCCATACTTGTCTGGTATTTGGATCAAACACTATTTTATTTGCCTCAGTAAACTCCTTTAAACGTTCCTCATCGGCCATAATTAAAAAAGTTTCTCTTG	97	107	CAGTGAAAGATAAATGATCGGTCGATTCTGGTTTTCCCATACTTGTCTGGTATTTGGATCAAACACTATTTTATTTGCCTCAGTAAACTCCTTTAAACGTTCCTCATCGGCCATAATTAAAAAAGTTTCTCTTGATTTGGATCAAACACTATCTGTTTTAGAGCTAGAAATAGCAAGGCAGGTG	Lys	Thr	TGT	Lys97Thr2
CCTCTTTAAACTCCTTTAAA	TTTTCCCATACTTGTCTGGTATTTGGATCAAACACTATCTTGTTTGCCTCAGTAAACTCCTTTAATCTTTCCTCATCGGCCATAATTAAAAAAGTTTCTCTTGATACACCTGTTTATGT	97	81	CAGTGAAAGATAAATGATCGGTTTTCCCATACTTGTCTGGTATTTGGATCAAACACTATCTTGTTTGCCTCAGTAAACTCCTTTAATCTTTCCTCATCGGCCATAATTAAAAAAGTTTCTCTTGATACACCTGTTTATGTCCTCTTTAAACTCCTTTAAAGTTTTAGAGCTAGAAATAGCAAGG	Lys	Thr	CGT	Lys97Thr3
CGATGAGGAACGTTTAAAGG	TTTTCCCATACTTGTCTGGTATTTGGATCAAACACTATCTTGTTTGCCTCCCAAAATTCCTTTAAACGTTCCTCATCGGCCATAATTAAAAAAGTTTCTCTTGATACA	97	92	CAGTGAAAGATAAATGATCGGTTTTCCCATACTTGTCTGGTATTTGGATCAAACACTATCTTGTTTGCCTCCCAAAATTCCTTTAAACGTTCCTCATCGGCCATAATTAAAAAAGTTTCTCTTGATACACGATGAGGAACGTTTAAAGGGTTTTAGAGCTAGAAATAGCAAGAGTACCTTAACT	Lys	Trp	AGT	Lys97Trp0
GGATCAAACACTATCTTGTT	TTCTGGTTTTCCCATACTTGTCTGGTATTTGGATCAAACACTATCTTATTAGCCTCCCAAAACTCCTTTAAACGTTCCTCATCGGCCATAATTAAAAAAGTTTCTCTTG	97	103	CAGTGAAAGATAAATGATCGGTTCTGGTTTTCCCATACTTGTCTGGTATTTGGATCAAACACTATCTTATTAGCCTCCCAAAACTCCTTTAAACGTTCCTCATCGGCCATAATTAAAAAAGTTTCTCTTGGGATCAAACACTATCTTGTTGTTTTAGAGCTAGAAATAGCAAGAGTATTGCGGT	Lys	Trp	TGC	Lys97Trp1
ATTTGGATCAAACACTATCT	TCGATTCTGGTTTTCCCATACTTGTCTGGTATTTGGATCAAACACTATTTTATTTGCCTCCCAAAACTCCTTTAAACGTTCCTCATCGGCCATAATTAAAAAAGTTTCTCTTG	97	107	CAGTGAAAGATAAATGATCGGTCGATTCTGGTTTTCCCATACTTGTCTGGTATTTGGATCAAACACTATTTTATTTGCCTCCCAAAACTCCTTTAAACGTTCCTCATCGGCCATAATTAAAAAAGTTTCTCTTGATTTGGATCAAACACTATCTGTTTTAGAGCTAGAAATAGCAAGAGAAAAA	Lys	Trp	TGT	Lys97Trp2
CCTCTTTAAACTCCTTTAAA	TTTTCCCATACTTGTCTGGTATTTGGATCAAACACTATCTTGTTTGCCTCCCAAAACTCCTTTAATCTTTCCTCATCGGCCATAATTAAAAAAGTTTCTCTTGATACACCTGTTTATGT	97	81	CAGTGAAAGATAAATGATCGGTTTTCCCATACTTGTCTGGTATTTGGATCAAACACTATCTTGTTTGCCTCCCAAAACTCCTTTAATCTTTCCTCATCGGCCATAATTAAAAAAGTTTCTCTTGATACACCTGTTTATGTCCTCTTTAAACTCCTTTAAAGTTTTAGAGCTAGAAATAGCAAGA	Lys	Trp	CGT	Lys97Trp3
CGATGAGGAACGTTTAAAGG	TTTTCCCATACTTGTCTGGTATTTGGATCAAACACTATCTTGTTTGCCTCATAAAATTCCTTTAAACGTTCCTCATCGGCCATAATTAAAAAAGTTTCTCTTGATACA	97	92	CAGTGAAAGATAAATGATCGGTTTTCCCATACTTGTCTGGTATTTGGATCAAACACTATCTTGTTTGCCTCATAAAATTCCTTTAAACGTTCCTCATCGGCCATAATTAAAAAAGTTTCTCTTGATACACGATGAGGAACGTTTAAAGGGTTTTAGAGCTAGAAATAGCAAGTCGCTTAATAGT	Lys	Tyr	AGT	Lys97Tyr0
GGATCAAACACTATCTTGTT	TTCTGGTTTTCCCATACTTGTCTGGTATTTGGATCAAACACTATCTTATTAGCCTCATAAAACTCCTTTAAACGTTCCTCATCGGCCATAATTAAAAAAGTTTCTCTTG	97	103	CAGTGAAAGATAAATGATCGGTTCTGGTTTTCCCATACTTGTCTGGTATTTGGATCAAACACTATCTTATTAGCCTCATAAAACTCCTTTAAACGTTCCTCATCGGCCATAATTAAAAAAGTTTCTCTTGGGATCAAACACTATCTTGTTGTTTTAGAGCTAGAAATAGCAAGTACGCAACCCC	Lys	Tyr	TGC	Lys97Tyr1
ATTTGGATCAAACACTATCT	TCGATTCTGGTTTTCCCATACTTGTCTGGTATTTGGATCAAACACTATTTTATTTGCCTCATAAAACTCCTTTAAACGTTCCTCATCGGCCATAATTAAAAAAGTTTCTCTTG	97	107	CAGTGAAAGATAAATGATCGGTCGATTCTGGTTTTCCCATACTTGTCTGGTATTTGGATCAAACACTATTTTATTTGCCTCATAAAACTCCTTTAAACGTTCCTCATCGGCCATAATTAAAAAAGTTTCTCTTGATTTGGATCAAACACTATCTGTTTTAGAGCTAGAAATAGCAAGGCTAGAC	Lys	Tyr	TGT	Lys97Tyr2
CCTCTTTAAACTCCTTTAAA	TTTTCCCATACTTGTCTGGTATTTGGATCAAACACTATCTTGTTTGCCTCATAAAACTCCTTTAATCTTTCCTCATCGGCCATAATTAAAAAAGTTTCTCTTGATACACCTGTTTATGT	97	81	CAGTGAAAGATAAATGATCGGTTTTCCCATACTTGTCTGGTATTTGGATCAAACACTATCTTGTTTGCCTCATAAAACTCCTTTAATCTTTCCTCATCGGCCATAATTAAAAAAGTTTCTCTTGATACACCTGTTTATGTCCTCTTTAAACTCCTTTAAAGTTTTAGAGCTAGAAATAGCAAGC	Lys	Tyr	CGT	Lys97Tyr3
CGATGAGGAACGTTTAAAGG	TTTTCCCATACTTGTCTGGTATTTGGATCAAACACTATCTTGTTTGCCTCAACAAATTCCTTTAAACGTTCCTCATCGGCCATAATTAAAAAAGTTTCTCTTGATACA	97	92	CAGTGAAAGATAAATGATCGGTTTTCCCATACTTGTCTGGTATTTGGATCAAACACTATCTTGTTTGCCTCAACAAATTCCTTTAAACGTTCCTCATCGGCCATAATTAAAAAAGTTTCTCTTGATACACGATGAGGAACGTTTAAAGGGTTTTAGAGCTAGAAATAGCAAGTAGACCTTCGAG	Lys	Val	AGT	Lys97Val0
GGATCAAACACTATCTTGTT	TTCTGGTTTTCCCATACTTGTCTGGTATTTGGATCAAACACTATCTTATTAGCCTCAACAAACTCCTTTAAACGTTCCTCATCGGCCATAATTAAAAAAGTTTCTCTTG	97	103	CAGTGAAAGATAAATGATCGGTTCTGGTTTTCCCATACTTGTCTGGTATTTGGATCAAACACTATCTTATTAGCCTCAACAAACTCCTTTAAACGTTCCTCATCGGCCATAATTAAAAAAGTTTCTCTTGGGATCAAACACTATCTTGTTGTTTTAGAGCTAGAAATAGCAAGGCACGTGCTGT	Lys	Val	TGC	Lys97Val1
ATTTGGATCAAACACTATCT	TCGATTCTGGTTTTCCCATACTTGTCTGGTATTTGGATCAAACACTATTTTATTTGCCTCAACAAACTCCTTTAAACGTTCCTCATCGGCCATAATTAAAAAAGTTTCTCTTG	97	107	CAGTGAAAGATAAATGATCGGTCGATTCTGGTTTTCCCATACTTGTCTGGTATTTGGATCAAACACTATTTTATTTGCCTCAACAAACTCCTTTAAACGTTCCTCATCGGCCATAATTAAAAAAGTTTCTCTTGATTTGGATCAAACACTATCTGTTTTAGAGCTAGAAATAGCAAGGGACTCG	Lys	Val	TGT	Lys97Val2
CCTCTTTAAACTCCTTTAAA	TTTTCCCATACTTGTCTGGTATTTGGATCAAACACTATCTTGTTTGCCTCAACAAACTCCTTTAATCTTTCCTCATCGGCCATAATTAAAAAAGTTTCTCTTGATACACCTGTTTATGT	97	81	CAGTGAAAGATAAATGATCGGTTTTCCCATACTTGTCTGGTATTTGGATCAAACACTATCTTGTTTGCCTCAACAAACTCCTTTAATCTTTCCTCATCGGCCATAATTAAAAAAGTTTCTCTTGATACACCTGTTTATGTCCTCTTTAAACTCCTTTAAAGTTTTAGAGCTAGAAATAGCAAGA	Lys	Val	CGT	Lys97Val3
CGATGAGGAACGTTTAAAGG	TGGTTTTCCCATACTTGTCTGGTATTTGGATCAAACACTATCTTGTTTGCAGCTTTAAATTCCTTTAAACGTTCCTCATCGGCCATAATTAAAAAAGTTTCTCTTGATACA	100	92	CAGTGAAAGATAAATGATCGGTGGTTTTCCCATACTTGTCTGGTATTTGGATCAAACACTATCTTGTTTGCAGCTTTAAATTCCTTTAAACGTTCCTCATCGGCCATAATTAAAAAAGTTTCTCTTGATACACGATGAGGAACGTTTAAAGGGTTTTAGAGCTAGAAATAGCAAGATTCCGTAA	Glu	Ala	AGT	Glu100Ala0
GGATCAAACACTATCTTGTT	TTCTGGTTTTCCCATACTTGTCTGGTATTTGGATCAAACACTATCTTATTAGCAGCTTTAAACTCCTTTAAACGTTCCTCATCGGCCATAATTAAAAAAGTTTCTC	100	103	CAGTGAAAGATAAATGATCGGTTCTGGTTTTCCCATACTTGTCTGGTATTTGGATCAAACACTATCTTATTAGCAGCTTTAAACTCCTTTAAACGTTCCTCATCGGCCATAATTAAAAAAGTTTCTCGGATCAAACACTATCTTGTTGTTTTAGAGCTAGAAATAGCAAGACATCGCCGCGAGG	Glu	Ala	TGC	Glu100Ala1
ATTTGGATCAAACACTATCT	TCGATTCTGGTTTTCCCATACTTGTCTGGTATTTGGATCAAACACTATTTTATTTGCAGCTTTAAACTCCTTTAAACGTTCCTCATCGGCCATAATTAAAAAAGTTTCTC	100	107	CAGTGAAAGATAAATGATCGGTCGATTCTGGTTTTCCCATACTTGTCTGGTATTTGGATCAAACACTATTTTATTTGCAGCTTTAAACTCCTTTAAACGTTCCTCATCGGCCATAATTAAAAAAGTTTCTCATTTGGATCAAACACTATCTGTTTTAGAGCTAGAAATAGCAAGGGATAGTAAT	Glu	Ala	TGT	Glu100Ala2
GCCGATGAGGAACGTTTAAA	TGGTTTTCCCATACTTGTCTGGTATTTGGATCAAACACTATCTTGTTTGCAGCTTTAAATTCCTTAAGACGTTCCTCATCGGCCATAATTAAAAAAGTTTCTCTTGATACACC	100	90	CAGTGAAAGATAAATGATCGGTGGTTTTCCCATACTTGTCTGGTATTTGGATCAAACACTATCTTGTTTGCAGCTTTAAATTCCTTAAGACGTTCCTCATCGGCCATAATTAAAAAAGTTTCTCTTGATACACCGCCGATGAGGAACGTTTAAAGTTTTAGAGCTAGAAATAGCAAGGCCAGGG	Glu	Ala	GGA	Glu100Ala3
CGATGAGGAACGTTTAAAGG	TGGTTTTCCCATACTTGTCTGGTATTTGGATCAAACACTATCTTGTTTGCTCTTTTAAATTCCTTTAAACGTTCCTCATCGGCCATAATTAAAAAAGTTTCTCTTGATACA	100	92	CAGTGAAAGATAAATGATCGGTGGTTTTCCCATACTTGTCTGGTATTTGGATCAAACACTATCTTGTTTGCTCTTTTAAATTCCTTTAAACGTTCCTCATCGGCCATAATTAAAAAAGTTTCTCTTGATACACGATGAGGAACGTTTAAAGGGTTTTAGAGCTAGAAATAGCAAGTTCCAGCAC	Glu	Arg	AGT	Glu100Arg0
GGATCAAACACTATCTTGTT	TTCTGGTTTTCCCATACTTGTCTGGTATTTGGATCAAACACTATCTTATTAGCTCTTTTAAACTCCTTTAAACGTTCCTCATCGGCCATAATTAAAAAAGTTTCTC	100	103	CAGTGAAAGATAAATGATCGGTTCTGGTTTTCCCATACTTGTCTGGTATTTGGATCAAACACTATCTTATTAGCTCTTTTAAACTCCTTTAAACGTTCCTCATCGGCCATAATTAAAAAAGTTTCTCGGATCAAACACTATCTTGTTGTTTTAGAGCTAGAAATAGCAAGTTGTGCAAGCACCA	Glu	Arg	TGC	Glu100Arg1
ATTTGGATCAAACACTATCT	TCGATTCTGGTTTTCCCATACTTGTCTGGTATTTGGATCAAACACTATTTTATTTGCTCTTTTAAACTCCTTTAAACGTTCCTCATCGGCCATAATTAAAAAAGTTTCTC	100	107	CAGTGAAAGATAAATGATCGGTCGATTCTGGTTTTCCCATACTTGTCTGGTATTTGGATCAAACACTATTTTATTTGCTCTTTTAAACTCCTTTAAACGTTCCTCATCGGCCATAATTAAAAAAGTTTCTCATTTGGATCAAACACTATCTGTTTTAGAGCTAGAAATAGCAAGGCTCAGTCGA	Glu	Arg	TGT	Glu100Arg2
GCCGATGAGGAACGTTTAAA	TGGTTTTCCCATACTTGTCTGGTATTTGGATCAAACACTATCTTGTTTGCTCTTTTAAATTCCTTAAGACGTTCCTCATCGGCCATAATTAAAAAAGTTTCTCTTGATACACC	100	90	CAGTGAAAGATAAATGATCGGTGGTTTTCCCATACTTGTCTGGTATTTGGATCAAACACTATCTTGTTTGCTCTTTTAAATTCCTTAAGACGTTCCTCATCGGCCATAATTAAAAAAGTTTCTCTTGATACACCGCCGATGAGGAACGTTTAAAGTTTTAGAGCTAGAAATAGCAAGTAGAAGC	Glu	Arg	GGA	Glu100Arg3
CGTTTAAAGGAGTTTAAAGA	TCTGGTTTTCCCATACTTGTCTGGTATTTGGATCAAACACTATCTTGTTAGCGTTCTTAAACTCCTTTAAACGTTCCTCATCGGCCATAATTAAAAAAGTTTCTC	100	102	CAGTGAAAGATAAATGATCGGTCTGGTTTTCCCATACTTGTCTGGTATTTGGATCAAACACTATCTTGTTAGCGTTCTTAAACTCCTTTAAACGTTCCTCATCGGCCATAATTAAAAAAGTTTCTCCGTTTAAAGGAGTTTAAAGAGTTTTAGAGCTAGAAATAGCAAGGGTGAACCTGCCTGC	Glu	Asn	GGC	Glu100Asn0
CGATGAGGAACGTTTAAAGG	TGGTTTTCCCATACTTGTCTGGTATTTGGATCAAACACTATCTTGTTTGCATCTTTAAATTCCTTTAAACGTTCCTCATCGGCCATAATTAAAAAAGTTTCTCTTGATACA	100	92	CAGTGAAAGATAAATGATCGGTGGTTTTCCCATACTTGTCTGGTATTTGGATCAAACACTATCTTGTTTGCATCTTTAAATTCCTTTAAACGTTCCTCATCGGCCATAATTAAAAAAGTTTCTCTTGATACACGATGAGGAACGTTTAAAGGGTTTTAGAGCTAGAAATAGCAAGTAATTCCTT	Glu	Asp	AGT	Glu100Asp0
GGATCAAACACTATCTTGTT	TTCTGGTTTTCCCATACTTGTCTGGTATTTGGATCAAACACTATCTTATTAGCATCTTTAAACTCCTTTAAACGTTCCTCATCGGCCATAATTAAAAAAGTTTCTC	100	103	CAGTGAAAGATAAATGATCGGTTCTGGTTTTCCCATACTTGTCTGGTATTTGGATCAAACACTATCTTATTAGCATCTTTAAACTCCTTTAAACGTTCCTCATCGGCCATAATTAAAAAAGTTTCTCGGATCAAACACTATCTTGTTGTTTTAGAGCTAGAAATAGCAAGTCCTTATAGTGATC	Glu	Asp	TGC	Glu100Asp1
ATTTGGATCAAACACTATCT	TCGATTCTGGTTTTCCCATACTTGTCTGGTATTTGGATCAAACACTATTTTATTTGCATCTTTAAACTCCTTTAAACGTTCCTCATCGGCCATAATTAAAAAAGTTTCTC	100	107	CAGTGAAAGATAAATGATCGGTCGATTCTGGTTTTCCCATACTTGTCTGGTATTTGGATCAAACACTATTTTATTTGCATCTTTAAACTCCTTTAAACGTTCCTCATCGGCCATAATTAAAAAAGTTTCTCATTTGGATCAAACACTATCTGTTTTAGAGCTAGAAATAGCAAGATGGAACTAC	Glu	Asp	TGT	Glu100Asp2
GCCGATGAGGAACGTTTAAA	TGGTTTTCCCATACTTGTCTGGTATTTGGATCAAACACTATCTTGTTTGCATCTTTAAATTCCTTAAGACGTTCCTCATCGGCCATAATTAAAAAAGTTTCTCTTGATACACC	100	90	CAGTGAAAGATAAATGATCGGTGGTTTTCCCATACTTGTCTGGTATTTGGATCAAACACTATCTTGTTTGCATCTTTAAATTCCTTAAGACGTTCCTCATCGGCCATAATTAAAAAAGTTTCTCTTGATACACCGCCGATGAGGAACGTTTAAAGTTTTAGAGCTAGAAATAGCAAGAGGTTGT	Glu	Asp	GGA	Glu100Asp3
CGATGAGGAACGTTTAAAGG	TGGTTTTCCCATACTTGTCTGGTATTTGGATCAAACACTATCTTGTTTGCACATTTAAATTCCTTTAAACGTTCCTCATCGGCCATAATTAAAAAAGTTTCTCTTGATACA	100	92	CAGTGAAAGATAAATGATCGGTGGTTTTCCCATACTTGTCTGGTATTTGGATCAAACACTATCTTGTTTGCACATTTAAATTCCTTTAAACGTTCCTCATCGGCCATAATTAAAAAAGTTTCTCTTGATACACGATGAGGAACGTTTAAAGGGTTTTAGAGCTAGAAATAGCAAGACTTATAAT	Glu	Cys	AGT	Glu100Cys0
GGATCAAACACTATCTTGTT	TTCTGGTTTTCCCATACTTGTCTGGTATTTGGATCAAACACTATCTTATTAGCACATTTAAACTCCTTTAAACGTTCCTCATCGGCCATAATTAAAAAAGTTTCTC	100	103	CAGTGAAAGATAAATGATCGGTTCTGGTTTTCCCATACTTGTCTGGTATTTGGATCAAACACTATCTTATTAGCACATTTAAACTCCTTTAAACGTTCCTCATCGGCCATAATTAAAAAAGTTTCTCGGATCAAACACTATCTTGTTGTTTTAGAGCTAGAAATAGCAAGCAAGCCTAGTCGTT	Glu	Cys	TGC	Glu100Cys1
ATTTGGATCAAACACTATCT	TCGATTCTGGTTTTCCCATACTTGTCTGGTATTTGGATCAAACACTATTTTATTTGCACATTTAAACTCCTTTAAACGTTCCTCATCGGCCATAATTAAAAAAGTTTCTC	100	107	CAGTGAAAGATAAATGATCGGTCGATTCTGGTTTTCCCATACTTGTCTGGTATTTGGATCAAACACTATTTTATTTGCACATTTAAACTCCTTTAAACGTTCCTCATCGGCCATAATTAAAAAAGTTTCTCATTTGGATCAAACACTATCTGTTTTAGAGCTAGAAATAGCAAGGCAGCTCTCT	Glu	Cys	TGT	Glu100Cys2
GCCGATGAGGAACGTTTAAA	TGGTTTTCCCATACTTGTCTGGTATTTGGATCAAACACTATCTTGTTTGCACATTTAAATTCCTTAAGACGTTCCTCATCGGCCATAATTAAAAAAGTTTCTCTTGATACACC	100	90	CAGTGAAAGATAAATGATCGGTGGTTTTCCCATACTTGTCTGGTATTTGGATCAAACACTATCTTGTTTGCACATTTAAATTCCTTAAGACGTTCCTCATCGGCCATAATTAAAAAAGTTTCTCTTGATACACCGCCGATGAGGAACGTTTAAAGTTTTAGAGCTAGAAATAGCAAGATATAAA	Glu	Cys	GGA	Glu100Cys3
CGATGAGGAACGTTTAAAGG	TGGTTTTCCCATACTTGTCTGGTATTTGGATCAAACACTATCTTGTTTGCTTATTTAAATTCCTTTAAACGTTCCTCATCGGCCATAATTAAAAAAGTTTCTCTTGATACA	100	92	CAGTGAAAGATAAATGATCGGTGGTTTTCCCATACTTGTCTGGTATTTGGATCAAACACTATCTTGTTTGCTTATTTAAATTCCTTTAAACGTTCCTCATCGGCCATAATTAAAAAAGTTTCTCTTGATACACGATGAGGAACGTTTAAAGGGTTTTAGAGCTAGAAATAGCAAGGTCGCCTAT	Glu	End	AGT	Glu100End0
GGATCAAACACTATCTTGTT	TTCTGGTTTTCCCATACTTGTCTGGTATTTGGATCAAACACTATCTTATTAGCTTATTTAAACTCCTTTAAACGTTCCTCATCGGCCATAATTAAAAAAGTTTCTC	100	103	CAGTGAAAGATAAATGATCGGTTCTGGTTTTCCCATACTTGTCTGGTATTTGGATCAAACACTATCTTATTAGCTTATTTAAACTCCTTTAAACGTTCCTCATCGGCCATAATTAAAAAAGTTTCTCGGATCAAACACTATCTTGTTGTTTTAGAGCTAGAAATAGCAAGTATTGTCGAGAGCC	Glu	End	TGC	Glu100End1
ATTTGGATCAAACACTATCT	TCGATTCTGGTTTTCCCATACTTGTCTGGTATTTGGATCAAACACTATTTTATTTGCTTATTTAAACTCCTTTAAACGTTCCTCATCGGCCATAATTAAAAAAGTTTCTC	100	107	CAGTGAAAGATAAATGATCGGTCGATTCTGGTTTTCCCATACTTGTCTGGTATTTGGATCAAACACTATTTTATTTGCTTATTTAAACTCCTTTAAACGTTCCTCATCGGCCATAATTAAAAAAGTTTCTCATTTGGATCAAACACTATCTGTTTTAGAGCTAGAAATAGCAAGAAGAACCTGC	Glu	End	TGT	Glu100End2
GCCGATGAGGAACGTTTAAA	TGGTTTTCCCATACTTGTCTGGTATTTGGATCAAACACTATCTTGTTTGCTTATTTAAATTCCTTAAGACGTTCCTCATCGGCCATAATTAAAAAAGTTTCTCTTGATACACC	100	90	CAGTGAAAGATAAATGATCGGTGGTTTTCCCATACTTGTCTGGTATTTGGATCAAACACTATCTTGTTTGCTTATTTAAATTCCTTAAGACGTTCCTCATCGGCCATAATTAAAAAAGTTTCTCTTGATACACCGCCGATGAGGAACGTTTAAAGTTTTAGAGCTAGAAATAGCAAGTTCCGGC	Glu	End	GGA	Glu100End3
CGATGAGGAACGTTTAAAGG	TGGTTTTCCCATACTTGTCTGGTATTTGGATCAAACACTATCTTGTTTGCTTGTTTAAATTCCTTTAAACGTTCCTCATCGGCCATAATTAAAAAAGTTTCTCTTGATACA	100	92	CAGTGAAAGATAAATGATCGGTGGTTTTCCCATACTTGTCTGGTATTTGGATCAAACACTATCTTGTTTGCTTGTTTAAATTCCTTTAAACGTTCCTCATCGGCCATAATTAAAAAAGTTTCTCTTGATACACGATGAGGAACGTTTAAAGGGTTTTAGAGCTAGAAATAGCAAGCAGTTATTG	Glu	Gln	AGT	Glu100Gln0
GGATCAAACACTATCTTGTT	TTCTGGTTTTCCCATACTTGTCTGGTATTTGGATCAAACACTATCTTATTAGCTTGTTTAAACTCCTTTAAACGTTCCTCATCGGCCATAATTAAAAAAGTTTCTC	100	103	CAGTGAAAGATAAATGATCGGTTCTGGTTTTCCCATACTTGTCTGGTATTTGGATCAAACACTATCTTATTAGCTTGTTTAAACTCCTTTAAACGTTCCTCATCGGCCATAATTAAAAAAGTTTCTCGGATCAAACACTATCTTGTTGTTTTAGAGCTAGAAATAGCAAGTAAACGTTGGCGAT	Glu	Gln	TGC	Glu100Gln1
ATTTGGATCAAACACTATCT	TCGATTCTGGTTTTCCCATACTTGTCTGGTATTTGGATCAAACACTATTTTATTTGCTTGTTTAAACTCCTTTAAACGTTCCTCATCGGCCATAATTAAAAAAGTTTCTC	100	107	CAGTGAAAGATAAATGATCGGTCGATTCTGGTTTTCCCATACTTGTCTGGTATTTGGATCAAACACTATTTTATTTGCTTGTTTAAACTCCTTTAAACGTTCCTCATCGGCCATAATTAAAAAAGTTTCTCATTTGGATCAAACACTATCTGTTTTAGAGCTAGAAATAGCAAGCCCACCCCCA	Glu	Gln	TGT	Glu100Gln2
GCCGATGAGGAACGTTTAAA	TGGTTTTCCCATACTTGTCTGGTATTTGGATCAAACACTATCTTGTTTGCTTGTTTAAATTCCTTAAGACGTTCCTCATCGGCCATAATTAAAAAAGTTTCTCTTGATACACC	100	90	CAGTGAAAGATAAATGATCGGTGGTTTTCCCATACTTGTCTGGTATTTGGATCAAACACTATCTTGTTTGCTTGTTTAAATTCCTTAAGACGTTCCTCATCGGCCATAATTAAAAAAGTTTCTCTTGATACACCGCCGATGAGGAACGTTTAAAGTTTTAGAGCTAGAAATAGCAAGATGTCCC	Glu	Gln	GGA	Glu100Gln3
CGATGAGGAACGTTTAAAGG	TGGTTTTCCCATACTTGTCTGGTATTTGGATCAAACACTATCTTGTTTGCTTCTTTAAATTCCTTTAAACGTTCCTCATCGGCCATAATTAAAAAAGTTTCTCTTGATACA	100	92	CAGTGAAAGATAAATGATCGGTGGTTTTCCCATACTTGTCTGGTATTTGGATCAAACACTATCTTGTTTGCTTCTTTAAATTCCTTTAAACGTTCCTCATCGGCCATAATTAAAAAAGTTTCTCTTGATACACGATGAGGAACGTTTAAAGGGTTTTAGAGCTAGAAATAGCAAGGCGTCACTA	Glu	Glu	AGT	Glu100Glu0
GGATCAAACACTATCTTGTT	TTCTGGTTTTCCCATACTTGTCTGGTATTTGGATCAAACACTATCTTATTAGCTTCTTTAAACTCCTTTAAACGTTCCTCATCGGCCATAATTAAAAAAGTTTCTC	100	103	CAGTGAAAGATAAATGATCGGTTCTGGTTTTCCCATACTTGTCTGGTATTTGGATCAAACACTATCTTATTAGCTTCTTTAAACTCCTTTAAACGTTCCTCATCGGCCATAATTAAAAAAGTTTCTCGGATCAAACACTATCTTGTTGTTTTAGAGCTAGAAATAGCAAGTATGACAACCGAAC	Glu	Glu	TGC	Glu100Glu1
ATTTGGATCAAACACTATCT	TCGATTCTGGTTTTCCCATACTTGTCTGGTATTTGGATCAAACACTATTTTATTTGCTTCTTTAAACTCCTTTAAACGTTCCTCATCGGCCATAATTAAAAAAGTTTCTC	100	107	CAGTGAAAGATAAATGATCGGTCGATTCTGGTTTTCCCATACTTGTCTGGTATTTGGATCAAACACTATTTTATTTGCTTCTTTAAACTCCTTTAAACGTTCCTCATCGGCCATAATTAAAAAAGTTTCTCATTTGGATCAAACACTATCTGTTTTAGAGCTAGAAATAGCAAGGAGGTACTAA	Glu	Glu	TGT	Glu100Glu2
GCCGATGAGGAACGTTTAAA	TGGTTTTCCCATACTTGTCTGGTATTTGGATCAAACACTATCTTGTTTGCTTCTTTAAATTCCTTAAGACGTTCCTCATCGGCCATAATTAAAAAAGTTTCTCTTGATACACC	100	90	CAGTGAAAGATAAATGATCGGTGGTTTTCCCATACTTGTCTGGTATTTGGATCAAACACTATCTTGTTTGCTTCTTTAAATTCCTTAAGACGTTCCTCATCGGCCATAATTAAAAAAGTTTCTCTTGATACACCGCCGATGAGGAACGTTTAAAGTTTTAGAGCTAGAAATAGCAAGCAAAGAC	Glu	Glu	GGA	Glu100Glu3
CGATGAGGAACGTTTAAAGG	TGGTTTTCCCATACTTGTCTGGTATTTGGATCAAACACTATCTTGTTTGCACCTTTAAATTCCTTTAAACGTTCCTCATCGGCCATAATTAAAAAAGTTTCTCTTGATACA	100	92	CAGTGAAAGATAAATGATCGGTGGTTTTCCCATACTTGTCTGGTATTTGGATCAAACACTATCTTGTTTGCACCTTTAAATTCCTTTAAACGTTCCTCATCGGCCATAATTAAAAAAGTTTCTCTTGATACACGATGAGGAACGTTTAAAGGGTTTTAGAGCTAGAAATAGCAAGCATTTGTCA	Glu	Gly	AGT	Glu100Gly0
GGATCAAACACTATCTTGTT	TTCTGGTTTTCCCATACTTGTCTGGTATTTGGATCAAACACTATCTTATTAGCACCTTTAAACTCCTTTAAACGTTCCTCATCGGCCATAATTAAAAAAGTTTCTC	100	103	CAGTGAAAGATAAATGATCGGTTCTGGTTTTCCCATACTTGTCTGGTATTTGGATCAAACACTATCTTATTAGCACCTTTAAACTCCTTTAAACGTTCCTCATCGGCCATAATTAAAAAAGTTTCTCGGATCAAACACTATCTTGTTGTTTTAGAGCTAGAAATAGCAAGGTTCAACCAAGGCC	Glu	Gly	TGC	Glu100Gly1
ATTTGGATCAAACACTATCT	TCGATTCTGGTTTTCCCATACTTGTCTGGTATTTGGATCAAACACTATTTTATTTGCACCTTTAAACTCCTTTAAACGTTCCTCATCGGCCATAATTAAAAAAGTTTCTC	100	107	CAGTGAAAGATAAATGATCGGTCGATTCTGGTTTTCCCATACTTGTCTGGTATTTGGATCAAACACTATTTTATTTGCACCTTTAAACTCCTTTAAACGTTCCTCATCGGCCATAATTAAAAAAGTTTCTCATTTGGATCAAACACTATCTGTTTTAGAGCTAGAAATAGCAAGCGAATTACCT	Glu	Gly	TGT	Glu100Gly2
GCCGATGAGGAACGTTTAAA	TGGTTTTCCCATACTTGTCTGGTATTTGGATCAAACACTATCTTGTTTGCACCTTTAAATTCCTTAAGACGTTCCTCATCGGCCATAATTAAAAAAGTTTCTCTTGATACACC	100	90	CAGTGAAAGATAAATGATCGGTGGTTTTCCCATACTTGTCTGGTATTTGGATCAAACACTATCTTGTTTGCACCTTTAAATTCCTTAAGACGTTCCTCATCGGCCATAATTAAAAAAGTTTCTCTTGATACACCGCCGATGAGGAACGTTTAAAGTTTTAGAGCTAGAAATAGCAAGTCCCTAT	Glu	Gly	GGA	Glu100Gly3
CGATGAGGAACGTTTAAAGG	TGGTTTTCCCATACTTGTCTGGTATTTGGATCAAACACTATCTTGTTTGCATGTTTAAATTCCTTTAAACGTTCCTCATCGGCCATAATTAAAAAAGTTTCTCTTGATACA	100	92	CAGTGAAAGATAAATGATCGGTGGTTTTCCCATACTTGTCTGGTATTTGGATCAAACACTATCTTGTTTGCATGTTTAAATTCCTTTAAACGTTCCTCATCGGCCATAATTAAAAAAGTTTCTCTTGATACACGATGAGGAACGTTTAAAGGGTTTTAGAGCTAGAAATAGCAAGAACAATCCC	Glu	His	AGT	Glu100His0
GGATCAAACACTATCTTGTT	TTCTGGTTTTCCCATACTTGTCTGGTATTTGGATCAAACACTATCTTATTAGCATGTTTAAACTCCTTTAAACGTTCCTCATCGGCCATAATTAAAAAAGTTTCTC	100	103	CAGTGAAAGATAAATGATCGGTTCTGGTTTTCCCATACTTGTCTGGTATTTGGATCAAACACTATCTTATTAGCATGTTTAAACTCCTTTAAACGTTCCTCATCGGCCATAATTAAAAAAGTTTCTCGGATCAAACACTATCTTGTTGTTTTAGAGCTAGAAATAGCAAGGTGTCGCGCAGGGC	Glu	His	TGC	Glu100His1
ATTTGGATCAAACACTATCT	TCGATTCTGGTTTTCCCATACTTGTCTGGTATTTGGATCAAACACTATTTTATTTGCATGTTTAAACTCCTTTAAACGTTCCTCATCGGCCATAATTAAAAAAGTTTCTC	100	107	CAGTGAAAGATAAATGATCGGTCGATTCTGGTTTTCCCATACTTGTCTGGTATTTGGATCAAACACTATTTTATTTGCATGTTTAAACTCCTTTAAACGTTCCTCATCGGCCATAATTAAAAAAGTTTCTCATTTGGATCAAACACTATCTGTTTTAGAGCTAGAAATAGCAAGTTGCCTCGGA	Glu	His	TGT	Glu100His2
GCCGATGAGGAACGTTTAAA	TGGTTTTCCCATACTTGTCTGGTATTTGGATCAAACACTATCTTGTTTGCATGTTTAAATTCCTTAAGACGTTCCTCATCGGCCATAATTAAAAAAGTTTCTCTTGATACACC	100	90	CAGTGAAAGATAAATGATCGGTGGTTTTCCCATACTTGTCTGGTATTTGGATCAAACACTATCTTGTTTGCATGTTTAAATTCCTTAAGACGTTCCTCATCGGCCATAATTAAAAAAGTTTCTCTTGATACACCGCCGATGAGGAACGTTTAAAGTTTTAGAGCTAGAAATAGCAAGGGCATCA	Glu	His	GGA	Glu100His3
CGATGAGGAACGTTTAAAGG	TGGTTTTCCCATACTTGTCTGGTATTTGGATCAAACACTATCTTGTTTGCAATTTTAAATTCCTTTAAACGTTCCTCATCGGCCATAATTAAAAAAGTTTCTCTTGATACA	100	92	CAGTGAAAGATAAATGATCGGTGGTTTTCCCATACTTGTCTGGTATTTGGATCAAACACTATCTTGTTTGCAATTTTAAATTCCTTTAAACGTTCCTCATCGGCCATAATTAAAAAAGTTTCTCTTGATACACGATGAGGAACGTTTAAAGGGTTTTAGAGCTAGAAATAGCAAGCTTCTAGCT	Glu	Ile	AGT	Glu100Ile0
GGATCAAACACTATCTTGTT	TTCTGGTTTTCCCATACTTGTCTGGTATTTGGATCAAACACTATCTTATTAGCAATTTTAAACTCCTTTAAACGTTCCTCATCGGCCATAATTAAAAAAGTTTCTC	100	103	CAGTGAAAGATAAATGATCGGTTCTGGTTTTCCCATACTTGTCTGGTATTTGGATCAAACACTATCTTATTAGCAATTTTAAACTCCTTTAAACGTTCCTCATCGGCCATAATTAAAAAAGTTTCTCGGATCAAACACTATCTTGTTGTTTTAGAGCTAGAAATAGCAAGACGGTCGAGAGTGA	Glu	Ile	TGC	Glu100Ile1
ATTTGGATCAAACACTATCT	TCGATTCTGGTTTTCCCATACTTGTCTGGTATTTGGATCAAACACTATTTTATTTGCAATTTTAAACTCCTTTAAACGTTCCTCATCGGCCATAATTAAAAAAGTTTCTC	100	107	CAGTGAAAGATAAATGATCGGTCGATTCTGGTTTTCCCATACTTGTCTGGTATTTGGATCAAACACTATTTTATTTGCAATTTTAAACTCCTTTAAACGTTCCTCATCGGCCATAATTAAAAAAGTTTCTCATTTGGATCAAACACTATCTGTTTTAGAGCTAGAAATAGCAAGCTTTCAAAAT	Glu	Ile	TGT	Glu100Ile2
GCCGATGAGGAACGTTTAAA	TGGTTTTCCCATACTTGTCTGGTATTTGGATCAAACACTATCTTGTTTGCAATTTTAAATTCCTTAAGACGTTCCTCATCGGCCATAATTAAAAAAGTTTCTCTTGATACACC	100	90	CAGTGAAAGATAAATGATCGGTGGTTTTCCCATACTTGTCTGGTATTTGGATCAAACACTATCTTGTTTGCAATTTTAAATTCCTTAAGACGTTCCTCATCGGCCATAATTAAAAAAGTTTCTCTTGATACACCGCCGATGAGGAACGTTTAAAGTTTTAGAGCTAGAAATAGCAAGAACAGTC	Glu	Ile	GGA	Glu100Ile3
CGATGAGGAACGTTTAAAGG	TGGTTTTCCCATACTTGTCTGGTATTTGGATCAAACACTATCTTGTTTGCCAATTTAAATTCCTTTAAACGTTCCTCATCGGCCATAATTAAAAAAGTTTCTCTTGATACA	100	92	CAGTGAAAGATAAATGATCGGTGGTTTTCCCATACTTGTCTGGTATTTGGATCAAACACTATCTTGTTTGCCAATTTAAATTCCTTTAAACGTTCCTCATCGGCCATAATTAAAAAAGTTTCTCTTGATACACGATGAGGAACGTTTAAAGGGTTTTAGAGCTAGAAATAGCAAGCTGAGTCAG	Glu	Leu	AGT	Glu100Leu0
GGATCAAACACTATCTTGTT	TTCTGGTTTTCCCATACTTGTCTGGTATTTGGATCAAACACTATCTTATTAGCCAATTTAAACTCCTTTAAACGTTCCTCATCGGCCATAATTAAAAAAGTTTCTC	100	103	CAGTGAAAGATAAATGATCGGTTCTGGTTTTCCCATACTTGTCTGGTATTTGGATCAAACACTATCTTATTAGCCAATTTAAACTCCTTTAAACGTTCCTCATCGGCCATAATTAAAAAAGTTTCTCGGATCAAACACTATCTTGTTGTTTTAGAGCTAGAAATAGCAAGTGAAATCCCCTAAG	Glu	Leu	TGC	Glu100Leu1
ATTTGGATCAAACACTATCT	TCGATTCTGGTTTTCCCATACTTGTCTGGTATTTGGATCAAACACTATTTTATTTGCCAATTTAAACTCCTTTAAACGTTCCTCATCGGCCATAATTAAAAAAGTTTCTC	100	107	CAGTGAAAGATAAATGATCGGTCGATTCTGGTTTTCCCATACTTGTCTGGTATTTGGATCAAACACTATTTTATTTGCCAATTTAAACTCCTTTAAACGTTCCTCATCGGCCATAATTAAAAAAGTTTCTCATTTGGATCAAACACTATCTGTTTTAGAGCTAGAAATAGCAAGAAAACATCGG	Glu	Leu	TGT	Glu100Leu2
GCCGATGAGGAACGTTTAAA	TGGTTTTCCCATACTTGTCTGGTATTTGGATCAAACACTATCTTGTTTGCCAATTTAAATTCCTTAAGACGTTCCTCATCGGCCATAATTAAAAAAGTTTCTCTTGATACACC	100	90	CAGTGAAAGATAAATGATCGGTGGTTTTCCCATACTTGTCTGGTATTTGGATCAAACACTATCTTGTTTGCCAATTTAAATTCCTTAAGACGTTCCTCATCGGCCATAATTAAAAAAGTTTCTCTTGATACACCGCCGATGAGGAACGTTTAAAGTTTTAGAGCTAGAAATAGCAAGGCCTGGA	Glu	Leu	GGA	Glu100Leu3
CGTTTAAAGGAGTTTAAAGA	TCTGGTTTTCCCATACTTGTCTGGTATTTGGATCAAACACTATCTTGTTAGCCTTCTTAAACTCCTTTAAACGTTCCTCATCGGCCATAATTAAAAAAGTTTCTC	100	102	CAGTGAAAGATAAATGATCGGTCTGGTTTTCCCATACTTGTCTGGTATTTGGATCAAACACTATCTTGTTAGCCTTCTTAAACTCCTTTAAACGTTCCTCATCGGCCATAATTAAAAAAGTTTCTCCGTTTAAAGGAGTTTAAAGAGTTTTAGAGCTAGAAATAGCAAGCGCCAGGTTTCTGCA	Glu	Lys	GGC	Glu100Lys0
CGATGAGGAACGTTTAAAGG	TGGTTTTCCCATACTTGTCTGGTATTTGGATCAAACACTATCTTGTTTGCCATTTTAAATTCCTTTAAACGTTCCTCATCGGCCATAATTAAAAAAGTTTCTCTTGATACA	100	92	CAGTGAAAGATAAATGATCGGTGGTTTTCCCATACTTGTCTGGTATTTGGATCAAACACTATCTTGTTTGCCATTTTAAATTCCTTTAAACGTTCCTCATCGGCCATAATTAAAAAAGTTTCTCTTGATACACGATGAGGAACGTTTAAAGGGTTTTAGAGCTAGAAATAGCAAGAGAGGACGA	Glu	Met	AGT	Glu100Met0
GGATCAAACACTATCTTGTT	TTCTGGTTTTCCCATACTTGTCTGGTATTTGGATCAAACACTATCTTATTAGCCATTTTAAACTCCTTTAAACGTTCCTCATCGGCCATAATTAAAAAAGTTTCTC	100	103	CAGTGAAAGATAAATGATCGGTTCTGGTTTTCCCATACTTGTCTGGTATTTGGATCAAACACTATCTTATTAGCCATTTTAAACTCCTTTAAACGTTCCTCATCGGCCATAATTAAAAAAGTTTCTCGGATCAAACACTATCTTGTTGTTTTAGAGCTAGAAATAGCAAGCTTGGTGTTCACAT	Glu	Met	TGC	Glu100Met1
ATTTGGATCAAACACTATCT	TCGATTCTGGTTTTCCCATACTTGTCTGGTATTTGGATCAAACACTATTTTATTTGCCATTTTAAACTCCTTTAAACGTTCCTCATCGGCCATAATTAAAAAAGTTTCTC	100	107	CAGTGAAAGATAAATGATCGGTCGATTCTGGTTTTCCCATACTTGTCTGGTATTTGGATCAAACACTATTTTATTTGCCATTTTAAACTCCTTTAAACGTTCCTCATCGGCCATAATTAAAAAAGTTTCTCATTTGGATCAAACACTATCTGTTTTAGAGCTAGAAATAGCAAGATAGTGTCAT	Glu	Met	TGT	Glu100Met2
GCCGATGAGGAACGTTTAAA	TGGTTTTCCCATACTTGTCTGGTATTTGGATCAAACACTATCTTGTTTGCCATTTTAAATTCCTTAAGACGTTCCTCATCGGCCATAATTAAAAAAGTTTCTCTTGATACACC	100	90	CAGTGAAAGATAAATGATCGGTGGTTTTCCCATACTTGTCTGGTATTTGGATCAAACACTATCTTGTTTGCCATTTTAAATTCCTTAAGACGTTCCTCATCGGCCATAATTAAAAAAGTTTCTCTTGATACACCGCCGATGAGGAACGTTTAAAGTTTTAGAGCTAGAAATAGCAAGCTACCCG	Glu	Met	GGA	Glu100Met3
CGATGAGGAACGTTTAAAGG	TGGTTTTCCCATACTTGTCTGGTATTTGGATCAAACACTATCTTGTTTGCAAATTTAAATTCCTTTAAACGTTCCTCATCGGCCATAATTAAAAAAGTTTCTCTTGATACA	100	92	CAGTGAAAGATAAATGATCGGTGGTTTTCCCATACTTGTCTGGTATTTGGATCAAACACTATCTTGTTTGCAAATTTAAATTCCTTTAAACGTTCCTCATCGGCCATAATTAAAAAAGTTTCTCTTGATACACGATGAGGAACGTTTAAAGGGTTTTAGAGCTAGAAATAGCAAGAAATTAAAC	Glu	Phe	AGT	Glu100Phe0
GGATCAAACACTATCTTGTT	TTCTGGTTTTCCCATACTTGTCTGGTATTTGGATCAAACACTATCTTATTAGCAAATTTAAACTCCTTTAAACGTTCCTCATCGGCCATAATTAAAAAAGTTTCTC	100	103	CAGTGAAAGATAAATGATCGGTTCTGGTTTTCCCATACTTGTCTGGTATTTGGATCAAACACTATCTTATTAGCAAATTTAAACTCCTTTAAACGTTCCTCATCGGCCATAATTAAAAAAGTTTCTCGGATCAAACACTATCTTGTTGTTTTAGAGCTAGAAATAGCAAGAAGGTAGATGTGGT	Glu	Phe	TGC	Glu100Phe1
ATTTGGATCAAACACTATCT	TCGATTCTGGTTTTCCCATACTTGTCTGGTATTTGGATCAAACACTATTTTATTTGCAAATTTAAACTCCTTTAAACGTTCCTCATCGGCCATAATTAAAAAAGTTTCTC	100	107	CAGTGAAAGATAAATGATCGGTCGATTCTGGTTTTCCCATACTTGTCTGGTATTTGGATCAAACACTATTTTATTTGCAAATTTAAACTCCTTTAAACGTTCCTCATCGGCCATAATTAAAAAAGTTTCTCATTTGGATCAAACACTATCTGTTTTAGAGCTAGAAATAGCAAGTGAAGAACGG	Glu	Phe	TGT	Glu100Phe2
GCCGATGAGGAACGTTTAAA	TGGTTTTCCCATACTTGTCTGGTATTTGGATCAAACACTATCTTGTTTGCAAATTTAAATTCCTTAAGACGTTCCTCATCGGCCATAATTAAAAAAGTTTCTCTTGATACACC	100	90	CAGTGAAAGATAAATGATCGGTGGTTTTCCCATACTTGTCTGGTATTTGGATCAAACACTATCTTGTTTGCAAATTTAAATTCCTTAAGACGTTCCTCATCGGCCATAATTAAAAAAGTTTCTCTTGATACACCGCCGATGAGGAACGTTTAAAGTTTTAGAGCTAGAAATAGCAAGCTGTAAC	Glu	Phe	GGA	Glu100Phe3
CGATGAGGAACGTTTAAAGG	TGGTTTTCCCATACTTGTCTGGTATTTGGATCAAACACTATCTTGTTTGCTGGTTTAAATTCCTTTAAACGTTCCTCATCGGCCATAATTAAAAAAGTTTCTCTTGATACA	100	92	CAGTGAAAGATAAATGATCGGTGGTTTTCCCATACTTGTCTGGTATTTGGATCAAACACTATCTTGTTTGCTGGTTTAAATTCCTTTAAACGTTCCTCATCGGCCATAATTAAAAAAGTTTCTCTTGATACACGATGAGGAACGTTTAAAGGGTTTTAGAGCTAGAAATAGCAAGACCCATGAG	Glu	Pro	AGT	Glu100Pro0
GGATCAAACACTATCTTGTT	TTCTGGTTTTCCCATACTTGTCTGGTATTTGGATCAAACACTATCTTATTAGCTGGTTTAAACTCCTTTAAACGTTCCTCATCGGCCATAATTAAAAAAGTTTCTC	100	103	CAGTGAAAGATAAATGATCGGTTCTGGTTTTCCCATACTTGTCTGGTATTTGGATCAAACACTATCTTATTAGCTGGTTTAAACTCCTTTAAACGTTCCTCATCGGCCATAATTAAAAAAGTTTCTCGGATCAAACACTATCTTGTTGTTTTAGAGCTAGAAATAGCAAGGTATTTCTCAGAGA	Glu	Pro	TGC	Glu100Pro1
ATTTGGATCAAACACTATCT	TCGATTCTGGTTTTCCCATACTTGTCTGGTATTTGGATCAAACACTATTTTATTTGCTGGTTTAAACTCCTTTAAACGTTCCTCATCGGCCATAATTAAAAAAGTTTCTC	100	107	CAGTGAAAGATAAATGATCGGTCGATTCTGGTTTTCCCATACTTGTCTGGTATTTGGATCAAACACTATTTTATTTGCTGGTTTAAACTCCTTTAAACGTTCCTCATCGGCCATAATTAAAAAAGTTTCTCATTTGGATCAAACACTATCTGTTTTAGAGCTAGAAATAGCAAGGACTAACTGG	Glu	Pro	TGT	Glu100Pro2
GCCGATGAGGAACGTTTAAA	TGGTTTTCCCATACTTGTCTGGTATTTGGATCAAACACTATCTTGTTTGCTGGTTTAAATTCCTTAAGACGTTCCTCATCGGCCATAATTAAAAAAGTTTCTCTTGATACACC	100	90	CAGTGAAAGATAAATGATCGGTGGTTTTCCCATACTTGTCTGGTATTTGGATCAAACACTATCTTGTTTGCTGGTTTAAATTCCTTAAGACGTTCCTCATCGGCCATAATTAAAAAAGTTTCTCTTGATACACCGCCGATGAGGAACGTTTAAAGTTTTAGAGCTAGAAATAGCAAGCGCGACG	Glu	Pro	GGA	Glu100Pro3
CGATGAGGAACGTTTAAAGG	TGGTTTTCCCATACTTGTCTGGTATTTGGATCAAACACTATCTTGTTTGCAGATTTAAATTCCTTTAAACGTTCCTCATCGGCCATAATTAAAAAAGTTTCTCTTGATACA	100	92	CAGTGAAAGATAAATGATCGGTGGTTTTCCCATACTTGTCTGGTATTTGGATCAAACACTATCTTGTTTGCAGATTTAAATTCCTTTAAACGTTCCTCATCGGCCATAATTAAAAAAGTTTCTCTTGATACACGATGAGGAACGTTTAAAGGGTTTTAGAGCTAGAAATAGCAAGTAGCTAGTG	Glu	Ser	AGT	Glu100Ser0
GGATCAAACACTATCTTGTT	TTCTGGTTTTCCCATACTTGTCTGGTATTTGGATCAAACACTATCTTATTAGCAGATTTAAACTCCTTTAAACGTTCCTCATCGGCCATAATTAAAAAAGTTTCTC	100	103	CAGTGAAAGATAAATGATCGGTTCTGGTTTTCCCATACTTGTCTGGTATTTGGATCAAACACTATCTTATTAGCAGATTTAAACTCCTTTAAACGTTCCTCATCGGCCATAATTAAAAAAGTTTCTCGGATCAAACACTATCTTGTTGTTTTAGAGCTAGAAATAGCAAGATCGCGATAACGCA	Glu	Ser	TGC	Glu100Ser1
ATTTGGATCAAACACTATCT	TCGATTCTGGTTTTCCCATACTTGTCTGGTATTTGGATCAAACACTATTTTATTTGCAGATTTAAACTCCTTTAAACGTTCCTCATCGGCCATAATTAAAAAAGTTTCTC	100	107	CAGTGAAAGATAAATGATCGGTCGATTCTGGTTTTCCCATACTTGTCTGGTATTTGGATCAAACACTATTTTATTTGCAGATTTAAACTCCTTTAAACGTTCCTCATCGGCCATAATTAAAAAAGTTTCTCATTTGGATCAAACACTATCTGTTTTAGAGCTAGAAATAGCAAGTTATTTTCCT	Glu	Ser	TGT	Glu100Ser2
GCCGATGAGGAACGTTTAAA	TGGTTTTCCCATACTTGTCTGGTATTTGGATCAAACACTATCTTGTTTGCAGATTTAAATTCCTTAAGACGTTCCTCATCGGCCATAATTAAAAAAGTTTCTCTTGATACACC	100	90	CAGTGAAAGATAAATGATCGGTGGTTTTCCCATACTTGTCTGGTATTTGGATCAAACACTATCTTGTTTGCAGATTTAAATTCCTTAAGACGTTCCTCATCGGCCATAATTAAAAAAGTTTCTCTTGATACACCGCCGATGAGGAACGTTTAAAGTTTTAGAGCTAGAAATAGCAAGGCGAGAA	Glu	Ser	GGA	Glu100Ser3
CGATGAGGAACGTTTAAAGG	TGGTTTTCCCATACTTGTCTGGTATTTGGATCAAACACTATCTTGTTTGCAGTTTTAAATTCCTTTAAACGTTCCTCATCGGCCATAATTAAAAAAGTTTCTCTTGATACA	100	92	CAGTGAAAGATAAATGATCGGTGGTTTTCCCATACTTGTCTGGTATTTGGATCAAACACTATCTTGTTTGCAGTTTTAAATTCCTTTAAACGTTCCTCATCGGCCATAATTAAAAAAGTTTCTCTTGATACACGATGAGGAACGTTTAAAGGGTTTTAGAGCTAGAAATAGCAAGCCGGTACTA	Glu	Thr	AGT	Glu100Thr0
GGATCAAACACTATCTTGTT	TTCTGGTTTTCCCATACTTGTCTGGTATTTGGATCAAACACTATCTTATTAGCAGTTTTAAACTCCTTTAAACGTTCCTCATCGGCCATAATTAAAAAAGTTTCTC	100	103	CAGTGAAAGATAAATGATCGGTTCTGGTTTTCCCATACTTGTCTGGTATTTGGATCAAACACTATCTTATTAGCAGTTTTAAACTCCTTTAAACGTTCCTCATCGGCCATAATTAAAAAAGTTTCTCGGATCAAACACTATCTTGTTGTTTTAGAGCTAGAAATAGCAAGGAGGCCGAAGTCCC	Glu	Thr	TGC	Glu100Thr1
ATTTGGATCAAACACTATCT	TCGATTCTGGTTTTCCCATACTTGTCTGGTATTTGGATCAAACACTATTTTATTTGCAGTTTTAAACTCCTTTAAACGTTCCTCATCGGCCATAATTAAAAAAGTTTCTC	100	107	CAGTGAAAGATAAATGATCGGTCGATTCTGGTTTTCCCATACTTGTCTGGTATTTGGATCAAACACTATTTTATTTGCAGTTTTAAACTCCTTTAAACGTTCCTCATCGGCCATAATTAAAAAAGTTTCTCATTTGGATCAAACACTATCTGTTTTAGAGCTAGAAATAGCAAGACCCATCGTG	Glu	Thr	TGT	Glu100Thr2
GCCGATGAGGAACGTTTAAA	TGGTTTTCCCATACTTGTCTGGTATTTGGATCAAACACTATCTTGTTTGCAGTTTTAAATTCCTTAAGACGTTCCTCATCGGCCATAATTAAAAAAGTTTCTCTTGATACACC	100	90	CAGTGAAAGATAAATGATCGGTGGTTTTCCCATACTTGTCTGGTATTTGGATCAAACACTATCTTGTTTGCAGTTTTAAATTCCTTAAGACGTTCCTCATCGGCCATAATTAAAAAAGTTTCTCTTGATACACCGCCGATGAGGAACGTTTAAAGTTTTAGAGCTAGAAATAGCAAGGAAACCG	Glu	Thr	GGA	Glu100Thr3
CGATGAGGAACGTTTAAAGG	TGGTTTTCCCATACTTGTCTGGTATTTGGATCAAACACTATCTTGTTTGCCCATTTAAATTCCTTTAAACGTTCCTCATCGGCCATAATTAAAAAAGTTTCTCTTGATACA	100	92	CAGTGAAAGATAAATGATCGGTGGTTTTCCCATACTTGTCTGGTATTTGGATCAAACACTATCTTGTTTGCCCATTTAAATTCCTTTAAACGTTCCTCATCGGCCATAATTAAAAAAGTTTCTCTTGATACACGATGAGGAACGTTTAAAGGGTTTTAGAGCTAGAAATAGCAAGATCCGTAAC	Glu	Trp	AGT	Glu100Trp0
GGATCAAACACTATCTTGTT	TTCTGGTTTTCCCATACTTGTCTGGTATTTGGATCAAACACTATCTTATTAGCCCATTTAAACTCCTTTAAACGTTCCTCATCGGCCATAATTAAAAAAGTTTCTC	100	103	CAGTGAAAGATAAATGATCGGTTCTGGTTTTCCCATACTTGTCTGGTATTTGGATCAAACACTATCTTATTAGCCCATTTAAACTCCTTTAAACGTTCCTCATCGGCCATAATTAAAAAAGTTTCTCGGATCAAACACTATCTTGTTGTTTTAGAGCTAGAAATAGCAAGCAGGACAGAGGGCA	Glu	Trp	TGC	Glu100Trp1
ATTTGGATCAAACACTATCT	TCGATTCTGGTTTTCCCATACTTGTCTGGTATTTGGATCAAACACTATTTTATTTGCCCATTTAAACTCCTTTAAACGTTCCTCATCGGCCATAATTAAAAAAGTTTCTC	100	107	CAGTGAAAGATAAATGATCGGTCGATTCTGGTTTTCCCATACTTGTCTGGTATTTGGATCAAACACTATTTTATTTGCCCATTTAAACTCCTTTAAACGTTCCTCATCGGCCATAATTAAAAAAGTTTCTCATTTGGATCAAACACTATCTGTTTTAGAGCTAGAAATAGCAAGCGGTTGTAAC	Glu	Trp	TGT	Glu100Trp2
GCCGATGAGGAACGTTTAAA	TGGTTTTCCCATACTTGTCTGGTATTTGGATCAAACACTATCTTGTTTGCCCATTTAAATTCCTTAAGACGTTCCTCATCGGCCATAATTAAAAAAGTTTCTCTTGATACACC	100	90	CAGTGAAAGATAAATGATCGGTGGTTTTCCCATACTTGTCTGGTATTTGGATCAAACACTATCTTGTTTGCCCATTTAAATTCCTTAAGACGTTCCTCATCGGCCATAATTAAAAAAGTTTCTCTTGATACACCGCCGATGAGGAACGTTTAAAGTTTTAGAGCTAGAAATAGCAAGGAGCAAT	Glu	Trp	GGA	Glu100Trp3
CGATGAGGAACGTTTAAAGG	TGGTTTTCCCATACTTGTCTGGTATTTGGATCAAACACTATCTTGTTTGCATATTTAAATTCCTTTAAACGTTCCTCATCGGCCATAATTAAAAAAGTTTCTCTTGATACA	100	92	CAGTGAAAGATAAATGATCGGTGGTTTTCCCATACTTGTCTGGTATTTGGATCAAACACTATCTTGTTTGCATATTTAAATTCCTTTAAACGTTCCTCATCGGCCATAATTAAAAAAGTTTCTCTTGATACACGATGAGGAACGTTTAAAGGGTTTTAGAGCTAGAAATAGCAAGTCCTCCAAC	Glu	Tyr	AGT	Glu100Tyr0
GGATCAAACACTATCTTGTT	TTCTGGTTTTCCCATACTTGTCTGGTATTTGGATCAAACACTATCTTATTAGCATATTTAAACTCCTTTAAACGTTCCTCATCGGCCATAATTAAAAAAGTTTCTC	100	103	CAGTGAAAGATAAATGATCGGTTCTGGTTTTCCCATACTTGTCTGGTATTTGGATCAAACACTATCTTATTAGCATATTTAAACTCCTTTAAACGTTCCTCATCGGCCATAATTAAAAAAGTTTCTCGGATCAAACACTATCTTGTTGTTTTAGAGCTAGAAATAGCAAGGACTCAGTTATTTA	Glu	Tyr	TGC	Glu100Tyr1
ATTTGGATCAAACACTATCT	TCGATTCTGGTTTTCCCATACTTGTCTGGTATTTGGATCAAACACTATTTTATTTGCATATTTAAACTCCTTTAAACGTTCCTCATCGGCCATAATTAAAAAAGTTTCTC	100	107	CAGTGAAAGATAAATGATCGGTCGATTCTGGTTTTCCCATACTTGTCTGGTATTTGGATCAAACACTATTTTATTTGCATATTTAAACTCCTTTAAACGTTCCTCATCGGCCATAATTAAAAAAGTTTCTCATTTGGATCAAACACTATCTGTTTTAGAGCTAGAAATAGCAAGGAACTCGTTG	Glu	Tyr	TGT	Glu100Tyr2
GCCGATGAGGAACGTTTAAA	TGGTTTTCCCATACTTGTCTGGTATTTGGATCAAACACTATCTTGTTTGCATATTTAAATTCCTTAAGACGTTCCTCATCGGCCATAATTAAAAAAGTTTCTCTTGATACACC	100	90	CAGTGAAAGATAAATGATCGGTGGTTTTCCCATACTTGTCTGGTATTTGGATCAAACACTATCTTGTTTGCATATTTAAATTCCTTAAGACGTTCCTCATCGGCCATAATTAAAAAAGTTTCTCTTGATACACCGCCGATGAGGAACGTTTAAAGTTTTAGAGCTAGAAATAGCAAGGCCAGCA	Glu	Tyr	GGA	Glu100Tyr3
CGATGAGGAACGTTTAAAGG	TGGTTTTCCCATACTTGTCTGGTATTTGGATCAAACACTATCTTGTTTGCAACTTTAAATTCCTTTAAACGTTCCTCATCGGCCATAATTAAAAAAGTTTCTCTTGATACA	100	92	CAGTGAAAGATAAATGATCGGTGGTTTTCCCATACTTGTCTGGTATTTGGATCAAACACTATCTTGTTTGCAACTTTAAATTCCTTTAAACGTTCCTCATCGGCCATAATTAAAAAAGTTTCTCTTGATACACGATGAGGAACGTTTAAAGGGTTTTAGAGCTAGAAATAGCAAGAGGACTAGG	Glu	Val	AGT	Glu100Val0
GGATCAAACACTATCTTGTT	TTCTGGTTTTCCCATACTTGTCTGGTATTTGGATCAAACACTATCTTATTAGCAACTTTAAACTCCTTTAAACGTTCCTCATCGGCCATAATTAAAAAAGTTTCTC	100	103	CAGTGAAAGATAAATGATCGGTTCTGGTTTTCCCATACTTGTCTGGTATTTGGATCAAACACTATCTTATTAGCAACTTTAAACTCCTTTAAACGTTCCTCATCGGCCATAATTAAAAAAGTTTCTCGGATCAAACACTATCTTGTTGTTTTAGAGCTAGAAATAGCAAGAGATAACCGAAGGT	Glu	Val	TGC	Glu100Val1
ATTTGGATCAAACACTATCT	TCGATTCTGGTTTTCCCATACTTGTCTGGTATTTGGATCAAACACTATTTTATTTGCAACTTTAAACTCCTTTAAACGTTCCTCATCGGCCATAATTAAAAAAGTTTCTC	100	107	CAGTGAAAGATAAATGATCGGTCGATTCTGGTTTTCCCATACTTGTCTGGTATTTGGATCAAACACTATTTTATTTGCAACTTTAAACTCCTTTAAACGTTCCTCATCGGCCATAATTAAAAAAGTTTCTCATTTGGATCAAACACTATCTGTTTTAGAGCTAGAAATAGCAAGGACCACCTCT	Glu	Val	TGT	Glu100Val2
GCCGATGAGGAACGTTTAAA	TGGTTTTCCCATACTTGTCTGGTATTTGGATCAAACACTATCTTGTTTGCAACTTTAAATTCCTTAAGACGTTCCTCATCGGCCATAATTAAAAAAGTTTCTCTTGATACACC	100	90	CAGTGAAAGATAAATGATCGGTGGTTTTCCCATACTTGTCTGGTATTTGGATCAAACACTATCTTGTTTGCAACTTTAAATTCCTTAAGACGTTCCTCATCGGCCATAATTAAAAAAGTTTCTCTTGATACACCGCCGATGAGGAACGTTTAAAGTTTTAGAGCTAGAAATAGCAAGCACCCAA	Glu	Val	GGA	Glu100Val3
CGATGAGGAACGTTTAAAGG	TTCTGGTTTTCCCATACTTGTCTGGTATTTGGATCAAACACTATCTTGTTAGCCTCTTTAAATTCCTTTAAACGTTCCTCATCGGCCATAATTAAAAAAGTTTCTCTTGATACA	103	92	CAGTGAAAGATAAATGATCGGTTCTGGTTTTCCCATACTTGTCTGGTATTTGGATCAAACACTATCTTGTTAGCCTCTTTAAATTCCTTTAAACGTTCCTCATCGGCCATAATTAAAAAAGTTTCTCTTGATACACGATGAGGAACGTTTAAAGGGTTTTAGAGCTAGAAATAGCAAGGTTGTA	Ala	Ala	AGT	Ala103Ala0
GGATCAAACACTATCTTGTT	TTCTGGTTTTCCCATACTTGTCTGGTATTTGGATCAAACACTATCTTATTTGCCTCTTTAAACTCCTTTAAACGTTCCTCATCGGCCATAATTAAAAAAGTTT	103	103	CAGTGAAAGATAAATGATCGGTTCTGGTTTTCCCATACTTGTCTGGTATTTGGATCAAACACTATCTTATTTGCCTCTTTAAACTCCTTTAAACGTTCCTCATCGGCCATAATTAAAAAAGTTTGGATCAAACACTATCTTGTTGTTTTAGAGCTAGAAATAGCAAGGCGGTCCGCCCAGGCCC	Ala	Ala	TGC	Ala103Ala1
GAGGCAAACAAGATAGTGTT	GTTTTGTACCATCTCGATTCTGGTTTTCCCATACTTGTCTGGTATTTGGGTCGAAAACTATCTTGTTAGCCTCTTTAAACTCCTTTAAACGTTCCTCATCGGCCATAATTAAAAAAGTTT	103	120	CAGTGAAAGATAAATGATCGGGTTTTGTACCATCTCGATTCTGGTTTTCCCATACTTGTCTGGTATTTGGGTCGAAAACTATCTTGTTAGCCTCTTTAAACTCCTTTAAACGTTCCTCATCGGCCATAATTAAAAAAGTTTGAGGCAAACAAGATAGTGTTGTTTTAGAGCTAGAAATAGCAAG	Ala	Ala	TGA	Ala103Ala2
ATTTGGATCAAACACTATCT	TCGATTCTGGTTTTCCCATACTTGTCTGGTATTTGGATCAAACACTATTTTATTAGCCTCTTTAAACTCCTTTAAACGTTCCTCATCGGCCATAATTAAAAAAGTTT	103	107	CAGTGAAAGATAAATGATCGGTCGATTCTGGTTTTCCCATACTTGTCTGGTATTTGGATCAAACACTATTTTATTAGCCTCTTTAAACTCCTTTAAACGTTCCTCATCGGCCATAATTAAAAAAGTTTATTTGGATCAAACACTATCTGTTTTAGAGCTAGAAATAGCAAGTATGGGCTAGTTC	Ala	Ala	TGT	Ala103Ala3
CGATGAGGAACGTTTAAAGG	TTCTGGTTTTCCCATACTTGTCTGGTATTTGGATCAAACACTATCTTGTTTCTCTCTTTAAATTCCTTTAAACGTTCCTCATCGGCCATAATTAAAAAAGTTTCTCTTGATACA	103	92	CAGTGAAAGATAAATGATCGGTTCTGGTTTTCCCATACTTGTCTGGTATTTGGATCAAACACTATCTTGTTTCTCTCTTTAAATTCCTTTAAACGTTCCTCATCGGCCATAATTAAAAAAGTTTCTCTTGATACACGATGAGGAACGTTTAAAGGGTTTTAGAGCTAGAAATAGCAAGCGAACC	Ala	Arg	AGT	Ala103Arg0
GGATCAAACACTATCTTGTT	TTCTGGTTTTCCCATACTTGTCTGGTATTTGGATCAAACACTATCTTGTTTCTCTCTTTAAACTCCTTTAAACGTTCCTCATCGGCCATAATTAAAAAAGTTT	103	103	CAGTGAAAGATAAATGATCGGTTCTGGTTTTCCCATACTTGTCTGGTATTTGGATCAAACACTATCTTGTTTCTCTCTTTAAACTCCTTTAAACGTTCCTCATCGGCCATAATTAAAAAAGTTTGGATCAAACACTATCTTGTTGTTTTAGAGCTAGAAATAGCAAGCTACAACAGGCGGCGGA	Ala	Arg	TGC	Ala103Arg1
GAGGCAAACAAGATAGTGTT	GTTTTGTACCATCTCGATTCTGGTTTTCCCATACTTGTCTGGTATTTGGGTCGAAAACTATCTTGTTTCTCTCTTTAAACTCCTTTAAACGTTCCTCATCGGCCATAATTAAAAAAGTTT	103	120	CAGTGAAAGATAAATGATCGGGTTTTGTACCATCTCGATTCTGGTTTTCCCATACTTGTCTGGTATTTGGGTCGAAAACTATCTTGTTTCTCTCTTTAAACTCCTTTAAACGTTCCTCATCGGCCATAATTAAAAAAGTTTGAGGCAAACAAGATAGTGTTGTTTTAGAGCTAGAAATAGCAAG	Ala	Arg	TGA	Ala103Arg2
ATTTGGATCAAACACTATCT	TCGATTCTGGTTTTCCCATACTTGTCTGGTATTTGGATCAAACACTATTTTATTTCTCTCTTTAAACTCCTTTAAACGTTCCTCATCGGCCATAATTAAAAAAGTTT	103	107	CAGTGAAAGATAAATGATCGGTCGATTCTGGTTTTCCCATACTTGTCTGGTATTTGGATCAAACACTATTTTATTTCTCTCTTTAAACTCCTTTAAACGTTCCTCATCGGCCATAATTAAAAAAGTTTATTTGGATCAAACACTATCTGTTTTAGAGCTAGAAATAGCAAGAGGATTAATTTTA	Ala	Arg	TGT	Ala103Arg3
CGATGAGGAACGTTTAAAGG	TTCTGGTTTTCCCATACTTGTCTGGTATTTGGATCAAACACTATCTTGTTATTCTCTTTAAATTCCTTTAAACGTTCCTCATCGGCCATAATTAAAAAAGTTTCTCTTGATACA	103	92	CAGTGAAAGATAAATGATCGGTTCTGGTTTTCCCATACTTGTCTGGTATTTGGATCAAACACTATCTTGTTATTCTCTTTAAATTCCTTTAAACGTTCCTCATCGGCCATAATTAAAAAAGTTTCTCTTGATACACGATGAGGAACGTTTAAAGGGTTTTAGAGCTAGAAATAGCAAGCCGCGA	Ala	Asn	AGT	Ala103Asn0
GGATCAAACACTATCTTGTT	TTCTGGTTTTCCCATACTTGTCTGGTATTTGGATCAAACACTATCTTGTTATTCTCTTTAAACTCCTTTAAACGTTCCTCATCGGCCATAATTAAAAAAGTTT	103	103	CAGTGAAAGATAAATGATCGGTTCTGGTTTTCCCATACTTGTCTGGTATTTGGATCAAACACTATCTTGTTATTCTCTTTAAACTCCTTTAAACGTTCCTCATCGGCCATAATTAAAAAAGTTTGGATCAAACACTATCTTGTTGTTTTAGAGCTAGAAATAGCAAGACTAAAAGGTGCTGGCT	Ala	Asn	TGC	Ala103Asn1
GAGGCAAACAAGATAGTGTT	GTTTTGTACCATCTCGATTCTGGTTTTCCCATACTTGTCTGGTATTTGGGTCGAAAACTATCTTGTTATTCTCTTTAAACTCCTTTAAACGTTCCTCATCGGCCATAATTAAAAAAGTTT	103	120	CAGTGAAAGATAAATGATCGGGTTTTGTACCATCTCGATTCTGGTTTTCCCATACTTGTCTGGTATTTGGGTCGAAAACTATCTTGTTATTCTCTTTAAACTCCTTTAAACGTTCCTCATCGGCCATAATTAAAAAAGTTTGAGGCAAACAAGATAGTGTTGTTTTAGAGCTAGAAATAGCAAG	Ala	Asn	TGA	Ala103Asn2
ATTTGGATCAAACACTATCT	TCGATTCTGGTTTTCCCATACTTGTCTGGTATTTGGATCAAACACTATTTTATTATTCTCTTTAAACTCCTTTAAACGTTCCTCATCGGCCATAATTAAAAAAGTTT	103	107	CAGTGAAAGATAAATGATCGGTCGATTCTGGTTTTCCCATACTTGTCTGGTATTTGGATCAAACACTATTTTATTATTCTCTTTAAACTCCTTTAAACGTTCCTCATCGGCCATAATTAAAAAAGTTTATTTGGATCAAACACTATCTGTTTTAGAGCTAGAAATAGCAAGGATCCAGACAGGC	Ala	Asn	TGT	Ala103Asn3
CGATGAGGAACGTTTAAAGG	TTCTGGTTTTCCCATACTTGTCTGGTATTTGGATCAAACACTATCTTGTTATCCTCTTTAAATTCCTTTAAACGTTCCTCATCGGCCATAATTAAAAAAGTTTCTCTTGATACA	103	92	CAGTGAAAGATAAATGATCGGTTCTGGTTTTCCCATACTTGTCTGGTATTTGGATCAAACACTATCTTGTTATCCTCTTTAAATTCCTTTAAACGTTCCTCATCGGCCATAATTAAAAAAGTTTCTCTTGATACACGATGAGGAACGTTTAAAGGGTTTTAGAGCTAGAAATAGCAAGGTCGCT	Ala	Asp	AGT	Ala103Asp0
GGATCAAACACTATCTTGTT	TTCTGGTTTTCCCATACTTGTCTGGTATTTGGATCAAACACTATCTTGTTATCCTCTTTAAACTCCTTTAAACGTTCCTCATCGGCCATAATTAAAAAAGTTT	103	103	CAGTGAAAGATAAATGATCGGTTCTGGTTTTCCCATACTTGTCTGGTATTTGGATCAAACACTATCTTGTTATCCTCTTTAAACTCCTTTAAACGTTCCTCATCGGCCATAATTAAAAAAGTTTGGATCAAACACTATCTTGTTGTTTTAGAGCTAGAAATAGCAAGGATACACCAGCTGTGGT	Ala	Asp	TGC	Ala103Asp1
GAGGCAAACAAGATAGTGTT	GTTTTGTACCATCTCGATTCTGGTTTTCCCATACTTGTCTGGTATTTGGGTCGAAAACTATCTTGTTATCCTCTTTAAACTCCTTTAAACGTTCCTCATCGGCCATAATTAAAAAAGTTT	103	120	CAGTGAAAGATAAATGATCGGGTTTTGTACCATCTCGATTCTGGTTTTCCCATACTTGTCTGGTATTTGGGTCGAAAACTATCTTGTTATCCTCTTTAAACTCCTTTAAACGTTCCTCATCGGCCATAATTAAAAAAGTTTGAGGCAAACAAGATAGTGTTGTTTTAGAGCTAGAAATAGCAAG	Ala	Asp	TGA	Ala103Asp2
ATTTGGATCAAACACTATCT	TCGATTCTGGTTTTCCCATACTTGTCTGGTATTTGGATCAAACACTATTTTATTATCCTCTTTAAACTCCTTTAAACGTTCCTCATCGGCCATAATTAAAAAAGTTT	103	107	CAGTGAAAGATAAATGATCGGTCGATTCTGGTTTTCCCATACTTGTCTGGTATTTGGATCAAACACTATTTTATTATCCTCTTTAAACTCCTTTAAACGTTCCTCATCGGCCATAATTAAAAAAGTTTATTTGGATCAAACACTATCTGTTTTAGAGCTAGAAATAGCAAGCTCCTCCGTTCCC	Ala	Asp	TGT	Ala103Asp3
CGATGAGGAACGTTTAAAGG	TTCTGGTTTTCCCATACTTGTCTGGTATTTGGATCAAACACTATCTTGTTACACTCTTTAAATTCCTTTAAACGTTCCTCATCGGCCATAATTAAAAAAGTTTCTCTTGATACA	103	92	CAGTGAAAGATAAATGATCGGTTCTGGTTTTCCCATACTTGTCTGGTATTTGGATCAAACACTATCTTGTTACACTCTTTAAATTCCTTTAAACGTTCCTCATCGGCCATAATTAAAAAAGTTTCTCTTGATACACGATGAGGAACGTTTAAAGGGTTTTAGAGCTAGAAATAGCAAGTACCGA	Ala	Cys	AGT	Ala103Cys0
GGATCAAACACTATCTTGTT	TTCTGGTTTTCCCATACTTGTCTGGTATTTGGATCAAACACTATCTTGTTACACTCTTTAAACTCCTTTAAACGTTCCTCATCGGCCATAATTAAAAAAGTTT	103	103	CAGTGAAAGATAAATGATCGGTTCTGGTTTTCCCATACTTGTCTGGTATTTGGATCAAACACTATCTTGTTACACTCTTTAAACTCCTTTAAACGTTCCTCATCGGCCATAATTAAAAAAGTTTGGATCAAACACTATCTTGTTGTTTTAGAGCTAGAAATAGCAAGCTCCTCGTTTCGAACGA	Ala	Cys	TGC	Ala103Cys1
GAGGCAAACAAGATAGTGTT	GTTTTGTACCATCTCGATTCTGGTTTTCCCATACTTGTCTGGTATTTGGGTCGAAAACTATCTTGTTACACTCTTTAAACTCCTTTAAACGTTCCTCATCGGCCATAATTAAAAAAGTTT	103	120	CAGTGAAAGATAAATGATCGGGTTTTGTACCATCTCGATTCTGGTTTTCCCATACTTGTCTGGTATTTGGGTCGAAAACTATCTTGTTACACTCTTTAAACTCCTTTAAACGTTCCTCATCGGCCATAATTAAAAAAGTTTGAGGCAAACAAGATAGTGTTGTTTTAGAGCTAGAAATAGCAAG	Ala	Cys	TGA	Ala103Cys2
ATTTGGATCAAACACTATCT	TCGATTCTGGTTTTCCCATACTTGTCTGGTATTTGGATCAAACACTATTTTATTACACTCTTTAAACTCCTTTAAACGTTCCTCATCGGCCATAATTAAAAAAGTTT	103	107	CAGTGAAAGATAAATGATCGGTCGATTCTGGTTTTCCCATACTTGTCTGGTATTTGGATCAAACACTATTTTATTACACTCTTTAAACTCCTTTAAACGTTCCTCATCGGCCATAATTAAAAAAGTTTATTTGGATCAAACACTATCTGTTTTAGAGCTAGAAATAGCAAGCCTACTTTGCAAT	Ala	Cys	TGT	Ala103Cys3
CGATGAGGAACGTTTAAAGG	TTCTGGTTTTCCCATACTTGTCTGGTATTTGGATCAAACACTATCTTGTTTTACTCTTTAAATTCCTTTAAACGTTCCTCATCGGCCATAATTAAAAAAGTTTCTCTTGATACA	103	92	CAGTGAAAGATAAATGATCGGTTCTGGTTTTCCCATACTTGTCTGGTATTTGGATCAAACACTATCTTGTTTTACTCTTTAAATTCCTTTAAACGTTCCTCATCGGCCATAATTAAAAAAGTTTCTCTTGATACACGATGAGGAACGTTTAAAGGGTTTTAGAGCTAGAAATAGCAAGAGCCCG	Ala	End	AGT	Ala103End0
GGATCAAACACTATCTTGTT	TTCTGGTTTTCCCATACTTGTCTGGTATTTGGATCAAACACTATCTTGTTTTACTCTTTAAACTCCTTTAAACGTTCCTCATCGGCCATAATTAAAAAAGTTT	103	103	CAGTGAAAGATAAATGATCGGTTCTGGTTTTCCCATACTTGTCTGGTATTTGGATCAAACACTATCTTGTTTTACTCTTTAAACTCCTTTAAACGTTCCTCATCGGCCATAATTAAAAAAGTTTGGATCAAACACTATCTTGTTGTTTTAGAGCTAGAAATAGCAAGGCTCTGTACTACGGACA	Ala	End	TGC	Ala103End1
GAGGCAAACAAGATAGTGTT	GTTTTGTACCATCTCGATTCTGGTTTTCCCATACTTGTCTGGTATTTGGGTCGAAAACTATCTTGTTTTACTCTTTAAACTCCTTTAAACGTTCCTCATCGGCCATAATTAAAAAAGTTT	103	120	CAGTGAAAGATAAATGATCGGGTTTTGTACCATCTCGATTCTGGTTTTCCCATACTTGTCTGGTATTTGGGTCGAAAACTATCTTGTTTTACTCTTTAAACTCCTTTAAACGTTCCTCATCGGCCATAATTAAAAAAGTTTGAGGCAAACAAGATAGTGTTGTTTTAGAGCTAGAAATAGCAAG	Ala	End	TGA	Ala103End2
ATTTGGATCAAACACTATCT	TCGATTCTGGTTTTCCCATACTTGTCTGGTATTTGGATCAAACACTATTTTATTTTACTCTTTAAACTCCTTTAAACGTTCCTCATCGGCCATAATTAAAAAAGTTT	103	107	CAGTGAAAGATAAATGATCGGTCGATTCTGGTTTTCCCATACTTGTCTGGTATTTGGATCAAACACTATTTTATTTTACTCTTTAAACTCCTTTAAACGTTCCTCATCGGCCATAATTAAAAAAGTTTATTTGGATCAAACACTATCTGTTTTAGAGCTAGAAATAGCAAGCAATGAAGAAAAA	Ala	End	TGT	Ala103End3
CGATGAGGAACGTTTAAAGG	TTCTGGTTTTCCCATACTTGTCTGGTATTTGGATCAAACACTATCTTGTTTTGCTCTTTAAATTCCTTTAAACGTTCCTCATCGGCCATAATTAAAAAAGTTTCTCTTGATACA	103	92	CAGTGAAAGATAAATGATCGGTTCTGGTTTTCCCATACTTGTCTGGTATTTGGATCAAACACTATCTTGTTTTGCTCTTTAAATTCCTTTAAACGTTCCTCATCGGCCATAATTAAAAAAGTTTCTCTTGATACACGATGAGGAACGTTTAAAGGGTTTTAGAGCTAGAAATAGCAAGCCACAA	Ala	Gln	AGT	Ala103Gln0
GGATCAAACACTATCTTGTT	TTCTGGTTTTCCCATACTTGTCTGGTATTTGGATCAAACACTATCTTGTTTTGCTCTTTAAACTCCTTTAAACGTTCCTCATCGGCCATAATTAAAAAAGTTT	103	103	CAGTGAAAGATAAATGATCGGTTCTGGTTTTCCCATACTTGTCTGGTATTTGGATCAAACACTATCTTGTTTTGCTCTTTAAACTCCTTTAAACGTTCCTCATCGGCCATAATTAAAAAAGTTTGGATCAAACACTATCTTGTTGTTTTAGAGCTAGAAATAGCAAGATAACTGGTTCGCTAAC	Ala	Gln	TGC	Ala103Gln1
GAGGCAAACAAGATAGTGTT	GTTTTGTACCATCTCGATTCTGGTTTTCCCATACTTGTCTGGTATTTGGGTCGAAAACTATCTTGTTTTGCTCTTTAAACTCCTTTAAACGTTCCTCATCGGCCATAATTAAAAAAGTTT	103	120	CAGTGAAAGATAAATGATCGGGTTTTGTACCATCTCGATTCTGGTTTTCCCATACTTGTCTGGTATTTGGGTCGAAAACTATCTTGTTTTGCTCTTTAAACTCCTTTAAACGTTCCTCATCGGCCATAATTAAAAAAGTTTGAGGCAAACAAGATAGTGTTGTTTTAGAGCTAGAAATAGCAAG	Ala	Gln	TGA	Ala103Gln2
ATTTGGATCAAACACTATCT	TCGATTCTGGTTTTCCCATACTTGTCTGGTATTTGGATCAAACACTATTTTATTTTGCTCTTTAAACTCCTTTAAACGTTCCTCATCGGCCATAATTAAAAAAGTTT	103	107	CAGTGAAAGATAAATGATCGGTCGATTCTGGTTTTCCCATACTTGTCTGGTATTTGGATCAAACACTATTTTATTTTGCTCTTTAAACTCCTTTAAACGTTCCTCATCGGCCATAATTAAAAAAGTTTATTTGGATCAAACACTATCTGTTTTAGAGCTAGAAATAGCAAGGAGTTCAGGAGCG	Ala	Gln	TGT	Ala103Gln3
CGATGAGGAACGTTTAAAGG	TTCTGGTTTTCCCATACTTGTCTGGTATTTGGATCAAACACTATCTTGTTTTCCTCTTTAAATTCCTTTAAACGTTCCTCATCGGCCATAATTAAAAAAGTTTCTCTTGATACA	103	92	CAGTGAAAGATAAATGATCGGTTCTGGTTTTCCCATACTTGTCTGGTATTTGGATCAAACACTATCTTGTTTTCCTCTTTAAATTCCTTTAAACGTTCCTCATCGGCCATAATTAAAAAAGTTTCTCTTGATACACGATGAGGAACGTTTAAAGGGTTTTAGAGCTAGAAATAGCAAGCGGAAT	Ala	Glu	AGT	Ala103Glu0
GGATCAAACACTATCTTGTT	TTCTGGTTTTCCCATACTTGTCTGGTATTTGGATCAAACACTATCTTGTTTTCCTCTTTAAACTCCTTTAAACGTTCCTCATCGGCCATAATTAAAAAAGTTT	103	103	CAGTGAAAGATAAATGATCGGTTCTGGTTTTCCCATACTTGTCTGGTATTTGGATCAAACACTATCTTGTTTTCCTCTTTAAACTCCTTTAAACGTTCCTCATCGGCCATAATTAAAAAAGTTTGGATCAAACACTATCTTGTTGTTTTAGAGCTAGAAATAGCAAGACATGGCATACGGTCTG	Ala	Glu	TGC	Ala103Glu1
GAGGCAAACAAGATAGTGTT	GTTTTGTACCATCTCGATTCTGGTTTTCCCATACTTGTCTGGTATTTGGGTCGAAAACTATCTTGTTTTCCTCTTTAAACTCCTTTAAACGTTCCTCATCGGCCATAATTAAAAAAGTTT	103	120	CAGTGAAAGATAAATGATCGGGTTTTGTACCATCTCGATTCTGGTTTTCCCATACTTGTCTGGTATTTGGGTCGAAAACTATCTTGTTTTCCTCTTTAAACTCCTTTAAACGTTCCTCATCGGCCATAATTAAAAAAGTTTGAGGCAAACAAGATAGTGTTGTTTTAGAGCTAGAAATAGCAAG	Ala	Glu	TGA	Ala103Glu2
ATTTGGATCAAACACTATCT	TCGATTCTGGTTTTCCCATACTTGTCTGGTATTTGGATCAAACACTATTTTATTTTCCTCTTTAAACTCCTTTAAACGTTCCTCATCGGCCATAATTAAAAAAGTTT	103	107	CAGTGAAAGATAAATGATCGGTCGATTCTGGTTTTCCCATACTTGTCTGGTATTTGGATCAAACACTATTTTATTTTCCTCTTTAAACTCCTTTAAACGTTCCTCATCGGCCATAATTAAAAAAGTTTATTTGGATCAAACACTATCTGTTTTAGAGCTAGAAATAGCAAGCCGAGAGTCCTAA	Ala	Glu	TGT	Ala103Glu3
CGATGAGGAACGTTTAAAGG	TTCTGGTTTTCCCATACTTGTCTGGTATTTGGATCAAACACTATCTTGTTACCCTCTTTAAATTCCTTTAAACGTTCCTCATCGGCCATAATTAAAAAAGTTTCTCTTGATACA	103	92	CAGTGAAAGATAAATGATCGGTTCTGGTTTTCCCATACTTGTCTGGTATTTGGATCAAACACTATCTTGTTACCCTCTTTAAATTCCTTTAAACGTTCCTCATCGGCCATAATTAAAAAAGTTTCTCTTGATACACGATGAGGAACGTTTAAAGGGTTTTAGAGCTAGAAATAGCAAGGTAGAT	Ala	Gly	AGT	Ala103Gly0
GGATCAAACACTATCTTGTT	TTCTGGTTTTCCCATACTTGTCTGGTATTTGGATCAAACACTATCTTGTTACCCTCTTTAAACTCCTTTAAACGTTCCTCATCGGCCATAATTAAAAAAGTTT	103	103	CAGTGAAAGATAAATGATCGGTTCTGGTTTTCCCATACTTGTCTGGTATTTGGATCAAACACTATCTTGTTACCCTCTTTAAACTCCTTTAAACGTTCCTCATCGGCCATAATTAAAAAAGTTTGGATCAAACACTATCTTGTTGTTTTAGAGCTAGAAATAGCAAGGCCTGAAATTCGGTTCT	Ala	Gly	TGC	Ala103Gly1
GAGGCAAACAAGATAGTGTT	GTTTTGTACCATCTCGATTCTGGTTTTCCCATACTTGTCTGGTATTTGGGTCGAAAACTATCTTGTTACCCTCTTTAAACTCCTTTAAACGTTCCTCATCGGCCATAATTAAAAAAGTTT	103	120	CAGTGAAAGATAAATGATCGGGTTTTGTACCATCTCGATTCTGGTTTTCCCATACTTGTCTGGTATTTGGGTCGAAAACTATCTTGTTACCCTCTTTAAACTCCTTTAAACGTTCCTCATCGGCCATAATTAAAAAAGTTTGAGGCAAACAAGATAGTGTTGTTTTAGAGCTAGAAATAGCAAG	Ala	Gly	TGA	Ala103Gly2
ATTTGGATCAAACACTATCT	TCGATTCTGGTTTTCCCATACTTGTCTGGTATTTGGATCAAACACTATTTTATTACCCTCTTTAAACTCCTTTAAACGTTCCTCATCGGCCATAATTAAAAAAGTTT	103	107	CAGTGAAAGATAAATGATCGGTCGATTCTGGTTTTCCCATACTTGTCTGGTATTTGGATCAAACACTATTTTATTACCCTCTTTAAACTCCTTTAAACGTTCCTCATCGGCCATAATTAAAAAAGTTTATTTGGATCAAACACTATCTGTTTTAGAGCTAGAAATAGCAAGAAACAACCTAATC	Ala	Gly	TGT	Ala103Gly3
CGATGAGGAACGTTTAAAGG	TTCTGGTTTTCCCATACTTGTCTGGTATTTGGATCAAACACTATCTTGTTATGCTCTTTAAATTCCTTTAAACGTTCCTCATCGGCCATAATTAAAAAAGTTTCTCTTGATACA	103	92	CAGTGAAAGATAAATGATCGGTTCTGGTTTTCCCATACTTGTCTGGTATTTGGATCAAACACTATCTTGTTATGCTCTTTAAATTCCTTTAAACGTTCCTCATCGGCCATAATTAAAAAAGTTTCTCTTGATACACGATGAGGAACGTTTAAAGGGTTTTAGAGCTAGAAATAGCAAGGGAGGT	Ala	His	AGT	Ala103His0
GGATCAAACACTATCTTGTT	TTCTGGTTTTCCCATACTTGTCTGGTATTTGGATCAAACACTATCTTGTTATGCTCTTTAAACTCCTTTAAACGTTCCTCATCGGCCATAATTAAAAAAGTTT	103	103	CAGTGAAAGATAAATGATCGGTTCTGGTTTTCCCATACTTGTCTGGTATTTGGATCAAACACTATCTTGTTATGCTCTTTAAACTCCTTTAAACGTTCCTCATCGGCCATAATTAAAAAAGTTTGGATCAAACACTATCTTGTTGTTTTAGAGCTAGAAATAGCAAGGCTACGTAGTCAGGACC	Ala	His	TGC	Ala103His1
GAGGCAAACAAGATAGTGTT	GTTTTGTACCATCTCGATTCTGGTTTTCCCATACTTGTCTGGTATTTGGGTCGAAAACTATCTTGTTATGCTCTTTAAACTCCTTTAAACGTTCCTCATCGGCCATAATTAAAAAAGTTT	103	120	CAGTGAAAGATAAATGATCGGGTTTTGTACCATCTCGATTCTGGTTTTCCCATACTTGTCTGGTATTTGGGTCGAAAACTATCTTGTTATGCTCTTTAAACTCCTTTAAACGTTCCTCATCGGCCATAATTAAAAAAGTTTGAGGCAAACAAGATAGTGTTGTTTTAGAGCTAGAAATAGCAAG	Ala	His	TGA	Ala103His2
ATTTGGATCAAACACTATCT	TCGATTCTGGTTTTCCCATACTTGTCTGGTATTTGGATCAAACACTATTTTATTATGCTCTTTAAACTCCTTTAAACGTTCCTCATCGGCCATAATTAAAAAAGTTT	103	107	CAGTGAAAGATAAATGATCGGTCGATTCTGGTTTTCCCATACTTGTCTGGTATTTGGATCAAACACTATTTTATTATGCTCTTTAAACTCCTTTAAACGTTCCTCATCGGCCATAATTAAAAAAGTTTATTTGGATCAAACACTATCTGTTTTAGAGCTAGAAATAGCAAGGCCTGAGCATAAT	Ala	His	TGT	Ala103His3
CGATGAGGAACGTTTAAAGG	TTCTGGTTTTCCCATACTTGTCTGGTATTTGGATCAAACACTATCTTGTTAATCTCTTTAAATTCCTTTAAACGTTCCTCATCGGCCATAATTAAAAAAGTTTCTCTTGATACA	103	92	CAGTGAAAGATAAATGATCGGTTCTGGTTTTCCCATACTTGTCTGGTATTTGGATCAAACACTATCTTGTTAATCTCTTTAAATTCCTTTAAACGTTCCTCATCGGCCATAATTAAAAAAGTTTCTCTTGATACACGATGAGGAACGTTTAAAGGGTTTTAGAGCTAGAAATAGCAAGATGATG	Ala	Ile	AGT	Ala103Ile0
GGATCAAACACTATCTTGTT	TTCTGGTTTTCCCATACTTGTCTGGTATTTGGATCAAACACTATCTTGTTAATCTCTTTAAACTCCTTTAAACGTTCCTCATCGGCCATAATTAAAAAAGTTT	103	103	CAGTGAAAGATAAATGATCGGTTCTGGTTTTCCCATACTTGTCTGGTATTTGGATCAAACACTATCTTGTTAATCTCTTTAAACTCCTTTAAACGTTCCTCATCGGCCATAATTAAAAAAGTTTGGATCAAACACTATCTTGTTGTTTTAGAGCTAGAAATAGCAAGCAATACCTGCATCGATA	Ala	Ile	TGC	Ala103Ile1
GAGGCAAACAAGATAGTGTT	GTTTTGTACCATCTCGATTCTGGTTTTCCCATACTTGTCTGGTATTTGGGTCGAAAACTATCTTGTTAATCTCTTTAAACTCCTTTAAACGTTCCTCATCGGCCATAATTAAAAAAGTTT	103	120	CAGTGAAAGATAAATGATCGGGTTTTGTACCATCTCGATTCTGGTTTTCCCATACTTGTCTGGTATTTGGGTCGAAAACTATCTTGTTAATCTCTTTAAACTCCTTTAAACGTTCCTCATCGGCCATAATTAAAAAAGTTTGAGGCAAACAAGATAGTGTTGTTTTAGAGCTAGAAATAGCAAG	Ala	Ile	TGA	Ala103Ile2
ATTTGGATCAAACACTATCT	TCGATTCTGGTTTTCCCATACTTGTCTGGTATTTGGATCAAACACTATTTTATTAATCTCTTTAAACTCCTTTAAACGTTCCTCATCGGCCATAATTAAAAAAGTTT	103	107	CAGTGAAAGATAAATGATCGGTCGATTCTGGTTTTCCCATACTTGTCTGGTATTTGGATCAAACACTATTTTATTAATCTCTTTAAACTCCTTTAAACGTTCCTCATCGGCCATAATTAAAAAAGTTTATTTGGATCAAACACTATCTGTTTTAGAGCTAGAAATAGCAAGGACGAGTCGAGGC	Ala	Ile	TGT	Ala103Ile3
CGATGAGGAACGTTTAAAGG	TTCTGGTTTTCCCATACTTGTCTGGTATTTGGATCAAACACTATCTTGTTCAACTCTTTAAATTCCTTTAAACGTTCCTCATCGGCCATAATTAAAAAAGTTTCTCTTGATACA	103	92	CAGTGAAAGATAAATGATCGGTTCTGGTTTTCCCATACTTGTCTGGTATTTGGATCAAACACTATCTTGTTCAACTCTTTAAATTCCTTTAAACGTTCCTCATCGGCCATAATTAAAAAAGTTTCTCTTGATACACGATGAGGAACGTTTAAAGGGTTTTAGAGCTAGAAATAGCAAGTAAACT	Ala	Leu	AGT	Ala103Leu0
GGATCAAACACTATCTTGTT	TTCTGGTTTTCCCATACTTGTCTGGTATTTGGATCAAACACTATCTTGTTCAACTCTTTAAACTCCTTTAAACGTTCCTCATCGGCCATAATTAAAAAAGTTT	103	103	CAGTGAAAGATAAATGATCGGTTCTGGTTTTCCCATACTTGTCTGGTATTTGGATCAAACACTATCTTGTTCAACTCTTTAAACTCCTTTAAACGTTCCTCATCGGCCATAATTAAAAAAGTTTGGATCAAACACTATCTTGTTGTTTTAGAGCTAGAAATAGCAAGGCTGAACGTCCCTAAAA	Ala	Leu	TGC	Ala103Leu1
GAGGCAAACAAGATAGTGTT	GTTTTGTACCATCTCGATTCTGGTTTTCCCATACTTGTCTGGTATTTGGGTCGAAAACTATCTTGTTCAACTCTTTAAACTCCTTTAAACGTTCCTCATCGGCCATAATTAAAAAAGTTT	103	120	CAGTGAAAGATAAATGATCGGGTTTTGTACCATCTCGATTCTGGTTTTCCCATACTTGTCTGGTATTTGGGTCGAAAACTATCTTGTTCAACTCTTTAAACTCCTTTAAACGTTCCTCATCGGCCATAATTAAAAAAGTTTGAGGCAAACAAGATAGTGTTGTTTTAGAGCTAGAAATAGCAAG	Ala	Leu	TGA	Ala103Leu2
ATTTGGATCAAACACTATCT	TCGATTCTGGTTTTCCCATACTTGTCTGGTATTTGGATCAAACACTATTTTATTCAACTCTTTAAACTCCTTTAAACGTTCCTCATCGGCCATAATTAAAAAAGTTT	103	107	CAGTGAAAGATAAATGATCGGTCGATTCTGGTTTTCCCATACTTGTCTGGTATTTGGATCAAACACTATTTTATTCAACTCTTTAAACTCCTTTAAACGTTCCTCATCGGCCATAATTAAAAAAGTTTATTTGGATCAAACACTATCTGTTTTAGAGCTAGAAATAGCAAGACATGCTTAGTTA	Ala	Leu	TGT	Ala103Leu3
CGATGAGGAACGTTTAAAGG	TTCTGGTTTTCCCATACTTGTCTGGTATTTGGATCAAACACTATCTTGTTCTTCTCTTTAAATTCCTTTAAACGTTCCTCATCGGCCATAATTAAAAAAGTTTCTCTTGATACA	103	92	CAGTGAAAGATAAATGATCGGTTCTGGTTTTCCCATACTTGTCTGGTATTTGGATCAAACACTATCTTGTTCTTCTCTTTAAATTCCTTTAAACGTTCCTCATCGGCCATAATTAAAAAAGTTTCTCTTGATACACGATGAGGAACGTTTAAAGGGTTTTAGAGCTAGAAATAGCAAGGTAAGA	Ala	Lys	AGT	Ala103Lys0
GGATCAAACACTATCTTGTT	TTCTGGTTTTCCCATACTTGTCTGGTATTTGGATCAAACACTATCTTGTTCTTCTCTTTAAACTCCTTTAAACGTTCCTCATCGGCCATAATTAAAAAAGTTT	103	103	CAGTGAAAGATAAATGATCGGTTCTGGTTTTCCCATACTTGTCTGGTATTTGGATCAAACACTATCTTGTTCTTCTCTTTAAACTCCTTTAAACGTTCCTCATCGGCCATAATTAAAAAAGTTTGGATCAAACACTATCTTGTTGTTTTAGAGCTAGAAATAGCAAGTCCGTTCGCTCGCGCCC	Ala	Lys	TGC	Ala103Lys1
GAGGCAAACAAGATAGTGTT	GTTTTGTACCATCTCGATTCTGGTTTTCCCATACTTGTCTGGTATTTGGGTCGAAAACTATCTTGTTCTTCTCTTTAAACTCCTTTAAACGTTCCTCATCGGCCATAATTAAAAAAGTTT	103	120	CAGTGAAAGATAAATGATCGGGTTTTGTACCATCTCGATTCTGGTTTTCCCATACTTGTCTGGTATTTGGGTCGAAAACTATCTTGTTCTTCTCTTTAAACTCCTTTAAACGTTCCTCATCGGCCATAATTAAAAAAGTTTGAGGCAAACAAGATAGTGTTGTTTTAGAGCTAGAAATAGCAAG	Ala	Lys	TGA	Ala103Lys2
ATTTGGATCAAACACTATCT	TCGATTCTGGTTTTCCCATACTTGTCTGGTATTTGGATCAAACACTATTTTATTCTTCTCTTTAAACTCCTTTAAACGTTCCTCATCGGCCATAATTAAAAAAGTTT	103	107	CAGTGAAAGATAAATGATCGGTCGATTCTGGTTTTCCCATACTTGTCTGGTATTTGGATCAAACACTATTTTATTCTTCTCTTTAAACTCCTTTAAACGTTCCTCATCGGCCATAATTAAAAAAGTTTATTTGGATCAAACACTATCTGTTTTAGAGCTAGAAATAGCAAGGATGATAAGTACC	Ala	Lys	TGT	Ala103Lys3
CGATGAGGAACGTTTAAAGG	TTCTGGTTTTCCCATACTTGTCTGGTATTTGGATCAAACACTATCTTGTTCATCTCTTTAAATTCCTTTAAACGTTCCTCATCGGCCATAATTAAAAAAGTTTCTCTTGATACA	103	92	CAGTGAAAGATAAATGATCGGTTCTGGTTTTCCCATACTTGTCTGGTATTTGGATCAAACACTATCTTGTTCATCTCTTTAAATTCCTTTAAACGTTCCTCATCGGCCATAATTAAAAAAGTTTCTCTTGATACACGATGAGGAACGTTTAAAGGGTTTTAGAGCTAGAAATAGCAAGAGTATT	Ala	Met	AGT	Ala103Met0
GGATCAAACACTATCTTGTT	TTCTGGTTTTCCCATACTTGTCTGGTATTTGGATCAAACACTATCTTGTTCATCTCTTTAAACTCCTTTAAACGTTCCTCATCGGCCATAATTAAAAAAGTTT	103	103	CAGTGAAAGATAAATGATCGGTTCTGGTTTTCCCATACTTGTCTGGTATTTGGATCAAACACTATCTTGTTCATCTCTTTAAACTCCTTTAAACGTTCCTCATCGGCCATAATTAAAAAAGTTTGGATCAAACACTATCTTGTTGTTTTAGAGCTAGAAATAGCAAGAATCAAAGAGAAAACCG	Ala	Met	TGC	Ala103Met1
GAGGCAAACAAGATAGTGTT	GTTTTGTACCATCTCGATTCTGGTTTTCCCATACTTGTCTGGTATTTGGGTCGAAAACTATCTTGTTCATCTCTTTAAACTCCTTTAAACGTTCCTCATCGGCCATAATTAAAAAAGTTT	103	120	CAGTGAAAGATAAATGATCGGGTTTTGTACCATCTCGATTCTGGTTTTCCCATACTTGTCTGGTATTTGGGTCGAAAACTATCTTGTTCATCTCTTTAAACTCCTTTAAACGTTCCTCATCGGCCATAATTAAAAAAGTTTGAGGCAAACAAGATAGTGTTGTTTTAGAGCTAGAAATAGCAAG	Ala	Met	TGA	Ala103Met2
ATTTGGATCAAACACTATCT	TCGATTCTGGTTTTCCCATACTTGTCTGGTATTTGGATCAAACACTATTTTATTCATCTCTTTAAACTCCTTTAAACGTTCCTCATCGGCCATAATTAAAAAAGTTT	103	107	CAGTGAAAGATAAATGATCGGTCGATTCTGGTTTTCCCATACTTGTCTGGTATTTGGATCAAACACTATTTTATTCATCTCTTTAAACTCCTTTAAACGTTCCTCATCGGCCATAATTAAAAAAGTTTATTTGGATCAAACACTATCTGTTTTAGAGCTAGAAATAGCAAGGATTTCTCCTTAT	Ala	Met	TGT	Ala103Met3
CGATGAGGAACGTTTAAAGG	TTCTGGTTTTCCCATACTTGTCTGGTATTTGGATCAAACACTATCTTGTTAAACTCTTTAAATTCCTTTAAACGTTCCTCATCGGCCATAATTAAAAAAGTTTCTCTTGATACA	103	92	CAGTGAAAGATAAATGATCGGTTCTGGTTTTCCCATACTTGTCTGGTATTTGGATCAAACACTATCTTGTTAAACTCTTTAAATTCCTTTAAACGTTCCTCATCGGCCATAATTAAAAAAGTTTCTCTTGATACACGATGAGGAACGTTTAAAGGGTTTTAGAGCTAGAAATAGCAAGGCCTAC	Ala	Phe	AGT	Ala103Phe0
GGATCAAACACTATCTTGTT	TTCTGGTTTTCCCATACTTGTCTGGTATTTGGATCAAACACTATCTTGTTAAACTCTTTAAACTCCTTTAAACGTTCCTCATCGGCCATAATTAAAAAAGTTT	103	103	CAGTGAAAGATAAATGATCGGTTCTGGTTTTCCCATACTTGTCTGGTATTTGGATCAAACACTATCTTGTTAAACTCTTTAAACTCCTTTAAACGTTCCTCATCGGCCATAATTAAAAAAGTTTGGATCAAACACTATCTTGTTGTTTTAGAGCTAGAAATAGCAAGTCTAAGCGGATTATAGA	Ala	Phe	TGC	Ala103Phe1
GAGGCAAACAAGATAGTGTT	GTTTTGTACCATCTCGATTCTGGTTTTCCCATACTTGTCTGGTATTTGGGTCGAAAACTATCTTGTTAAACTCTTTAAACTCCTTTAAACGTTCCTCATCGGCCATAATTAAAAAAGTTT	103	120	CAGTGAAAGATAAATGATCGGGTTTTGTACCATCTCGATTCTGGTTTTCCCATACTTGTCTGGTATTTGGGTCGAAAACTATCTTGTTAAACTCTTTAAACTCCTTTAAACGTTCCTCATCGGCCATAATTAAAAAAGTTTGAGGCAAACAAGATAGTGTTGTTTTAGAGCTAGAAATAGCAAG	Ala	Phe	TGA	Ala103Phe2
ATTTGGATCAAACACTATCT	TCGATTCTGGTTTTCCCATACTTGTCTGGTATTTGGATCAAACACTATTTTATTAAACTCTTTAAACTCCTTTAAACGTTCCTCATCGGCCATAATTAAAAAAGTTT	103	107	CAGTGAAAGATAAATGATCGGTCGATTCTGGTTTTCCCATACTTGTCTGGTATTTGGATCAAACACTATTTTATTAAACTCTTTAAACTCCTTTAAACGTTCCTCATCGGCCATAATTAAAAAAGTTTATTTGGATCAAACACTATCTGTTTTAGAGCTAGAAATAGCAAGAACGCGCTTCCCG	Ala	Phe	TGT	Ala103Phe3
CGATGAGGAACGTTTAAAGG	TTCTGGTTTTCCCATACTTGTCTGGTATTTGGATCAAACACTATCTTGTTTGGCTCTTTAAATTCCTTTAAACGTTCCTCATCGGCCATAATTAAAAAAGTTTCTCTTGATACA	103	92	CAGTGAAAGATAAATGATCGGTTCTGGTTTTCCCATACTTGTCTGGTATTTGGATCAAACACTATCTTGTTTGGCTCTTTAAATTCCTTTAAACGTTCCTCATCGGCCATAATTAAAAAAGTTTCTCTTGATACACGATGAGGAACGTTTAAAGGGTTTTAGAGCTAGAAATAGCAAGGACGGA	Ala	Pro	AGT	Ala103Pro0
GGATCAAACACTATCTTGTT	TTCTGGTTTTCCCATACTTGTCTGGTATTTGGATCAAACACTATCTTATTAGGCTCTTTAAACTCCTTTAAACGTTCCTCATCGGCCATAATTAAAAAAGTTT	103	103	CAGTGAAAGATAAATGATCGGTTCTGGTTTTCCCATACTTGTCTGGTATTTGGATCAAACACTATCTTATTAGGCTCTTTAAACTCCTTTAAACGTTCCTCATCGGCCATAATTAAAAAAGTTTGGATCAAACACTATCTTGTTGTTTTAGAGCTAGAAATAGCAAGAGGTAGTAATAGTCGGA	Ala	Pro	TGC	Ala103Pro1
GAGGCAAACAAGATAGTGTT	GTTTTGTACCATCTCGATTCTGGTTTTCCCATACTTGTCTGGTATTTGGGTCGAAAACTATCTTGTTTGGCTCTTTAAACTCCTTTAAACGTTCCTCATCGGCCATAATTAAAAAAGTTT	103	120	CAGTGAAAGATAAATGATCGGGTTTTGTACCATCTCGATTCTGGTTTTCCCATACTTGTCTGGTATTTGGGTCGAAAACTATCTTGTTTGGCTCTTTAAACTCCTTTAAACGTTCCTCATCGGCCATAATTAAAAAAGTTTGAGGCAAACAAGATAGTGTTGTTTTAGAGCTAGAAATAGCAAG	Ala	Pro	TGA	Ala103Pro2
ATTTGGATCAAACACTATCT	TCGATTCTGGTTTTCCCATACTTGTCTGGTATTTGGATCAAACACTATTTTATTTGGCTCTTTAAACTCCTTTAAACGTTCCTCATCGGCCATAATTAAAAAAGTTT	103	107	CAGTGAAAGATAAATGATCGGTCGATTCTGGTTTTCCCATACTTGTCTGGTATTTGGATCAAACACTATTTTATTTGGCTCTTTAAACTCCTTTAAACGTTCCTCATCGGCCATAATTAAAAAAGTTTATTTGGATCAAACACTATCTGTTTTAGAGCTAGAAATAGCAAGATGGCAACGCCCA	Ala	Pro	TGT	Ala103Pro3
CGATGAGGAACGTTTAAAGG	TTCTGGTTTTCCCATACTTGTCTGGTATTTGGATCAAACACTATCTTGTTAGACTCTTTAAATTCCTTTAAACGTTCCTCATCGGCCATAATTAAAAAAGTTTCTCTTGATACA	103	92	CAGTGAAAGATAAATGATCGGTTCTGGTTTTCCCATACTTGTCTGGTATTTGGATCAAACACTATCTTGTTAGACTCTTTAAATTCCTTTAAACGTTCCTCATCGGCCATAATTAAAAAAGTTTCTCTTGATACACGATGAGGAACGTTTAAAGGGTTTTAGAGCTAGAAATAGCAAGACCTCT	Ala	Ser	AGT	Ala103Ser0
GGATCAAACACTATCTTGTT	TTCTGGTTTTCCCATACTTGTCTGGTATTTGGATCAAACACTATCTTGTTGCTCTCTTTAAACTCCTTTAAACGTTCCTCATCGGCCATAATTAAAAAAGTTT	103	103	CAGTGAAAGATAAATGATCGGTTCTGGTTTTCCCATACTTGTCTGGTATTTGGATCAAACACTATCTTGTTGCTCTCTTTAAACTCCTTTAAACGTTCCTCATCGGCCATAATTAAAAAAGTTTGGATCAAACACTATCTTGTTGTTTTAGAGCTAGAAATAGCAAGACGAATTATGCGATGGA	Ala	Ser	TGC	Ala103Ser1
GAGGCAAACAAGATAGTGTT	GTTTTGTACCATCTCGATTCTGGTTTTCCCATACTTGTCTGGTATTTGGGTCGAAAACTATCTTGTTAGACTCTTTAAACTCCTTTAAACGTTCCTCATCGGCCATAATTAAAAAAGTTT	103	120	CAGTGAAAGATAAATGATCGGGTTTTGTACCATCTCGATTCTGGTTTTCCCATACTTGTCTGGTATTTGGGTCGAAAACTATCTTGTTAGACTCTTTAAACTCCTTTAAACGTTCCTCATCGGCCATAATTAAAAAAGTTTGAGGCAAACAAGATAGTGTTGTTTTAGAGCTAGAAATAGCAAG	Ala	Ser	TGA	Ala103Ser2
ATTTGGATCAAACACTATCT	TCGATTCTGGTTTTCCCATACTTGTCTGGTATTTGGATCAAACACTATTTTATTAGACTCTTTAAACTCCTTTAAACGTTCCTCATCGGCCATAATTAAAAAAGTTT	103	107	CAGTGAAAGATAAATGATCGGTCGATTCTGGTTTTCCCATACTTGTCTGGTATTTGGATCAAACACTATTTTATTAGACTCTTTAAACTCCTTTAAACGTTCCTCATCGGCCATAATTAAAAAAGTTTATTTGGATCAAACACTATCTGTTTTAGAGCTAGAAATAGCAAGTGAACGACGACAT	Ala	Ser	TGT	Ala103Ser3
CGATGAGGAACGTTTAAAGG	TTCTGGTTTTCCCATACTTGTCTGGTATTTGGATCAAACACTATCTTGTTAGTCTCTTTAAATTCCTTTAAACGTTCCTCATCGGCCATAATTAAAAAAGTTTCTCTTGATACA	103	92	CAGTGAAAGATAAATGATCGGTTCTGGTTTTCCCATACTTGTCTGGTATTTGGATCAAACACTATCTTGTTAGTCTCTTTAAATTCCTTTAAACGTTCCTCATCGGCCATAATTAAAAAAGTTTCTCTTGATACACGATGAGGAACGTTTAAAGGGTTTTAGAGCTAGAAATAGCAAGTATTAA	Ala	Thr	AGT	Ala103Thr0
GGATCAAACACTATCTTGTT	TTCTGGTTTTCCCATACTTGTCTGGTATTTGGATCAAACACTATCTTATTTGTCTCTTTAAACTCCTTTAAACGTTCCTCATCGGCCATAATTAAAAAAGTTT	103	103	CAGTGAAAGATAAATGATCGGTTCTGGTTTTCCCATACTTGTCTGGTATTTGGATCAAACACTATCTTATTTGTCTCTTTAAACTCCTTTAAACGTTCCTCATCGGCCATAATTAAAAAAGTTTGGATCAAACACTATCTTGTTGTTTTAGAGCTAGAAATAGCAAGAGCGCTTCGCGCGCCAT	Ala	Thr	TGC	Ala103Thr1
GAGGCAAACAAGATAGTGTT	GTTTTGTACCATCTCGATTCTGGTTTTCCCATACTTGTCTGGTATTTGGGTCGAAAACTATCTTGTTAGTCTCTTTAAACTCCTTTAAACGTTCCTCATCGGCCATAATTAAAAAAGTTT	103	120	CAGTGAAAGATAAATGATCGGGTTTTGTACCATCTCGATTCTGGTTTTCCCATACTTGTCTGGTATTTGGGTCGAAAACTATCTTGTTAGTCTCTTTAAACTCCTTTAAACGTTCCTCATCGGCCATAATTAAAAAAGTTTGAGGCAAACAAGATAGTGTTGTTTTAGAGCTAGAAATAGCAAG	Ala	Thr	TGA	Ala103Thr2
ATTTGGATCAAACACTATCT	TCGATTCTGGTTTTCCCATACTTGTCTGGTATTTGGATCAAACACTATTTTATTAGTCTCTTTAAACTCCTTTAAACGTTCCTCATCGGCCATAATTAAAAAAGTTT	103	107	CAGTGAAAGATAAATGATCGGTCGATTCTGGTTTTCCCATACTTGTCTGGTATTTGGATCAAACACTATTTTATTAGTCTCTTTAAACTCCTTTAAACGTTCCTCATCGGCCATAATTAAAAAAGTTTATTTGGATCAAACACTATCTGTTTTAGAGCTAGAAATAGCAAGGTATATACAGAAC	Ala	Thr	TGT	Ala103Thr3
CGATGAGGAACGTTTAAAGG	TTCTGGTTTTCCCATACTTGTCTGGTATTTGGATCAAACACTATCTTGTTCCACTCTTTAAATTCCTTTAAACGTTCCTCATCGGCCATAATTAAAAAAGTTTCTCTTGATACA	103	92	CAGTGAAAGATAAATGATCGGTTCTGGTTTTCCCATACTTGTCTGGTATTTGGATCAAACACTATCTTGTTCCACTCTTTAAATTCCTTTAAACGTTCCTCATCGGCCATAATTAAAAAAGTTTCTCTTGATACACGATGAGGAACGTTTAAAGGGTTTTAGAGCTAGAAATAGCAAGTGATGG	Ala	Trp	AGT	Ala103Trp0
GGATCAAACACTATCTTGTT	TTCTGGTTTTCCCATACTTGTCTGGTATTTGGATCAAACACTATCTTGTTCCACTCTTTAAACTCCTTTAAACGTTCCTCATCGGCCATAATTAAAAAAGTTT	103	103	CAGTGAAAGATAAATGATCGGTTCTGGTTTTCCCATACTTGTCTGGTATTTGGATCAAACACTATCTTGTTCCACTCTTTAAACTCCTTTAAACGTTCCTCATCGGCCATAATTAAAAAAGTTTGGATCAAACACTATCTTGTTGTTTTAGAGCTAGAAATAGCAAGAATGATACTCATTGTCT	Ala	Trp	TGC	Ala103Trp1
GAGGCAAACAAGATAGTGTT	GTTTTGTACCATCTCGATTCTGGTTTTCCCATACTTGTCTGGTATTTGGGTCGAAAACTATCTTGTTCCACTCTTTAAACTCCTTTAAACGTTCCTCATCGGCCATAATTAAAAAAGTTT	103	120	CAGTGAAAGATAAATGATCGGGTTTTGTACCATCTCGATTCTGGTTTTCCCATACTTGTCTGGTATTTGGGTCGAAAACTATCTTGTTCCACTCTTTAAACTCCTTTAAACGTTCCTCATCGGCCATAATTAAAAAAGTTTGAGGCAAACAAGATAGTGTTGTTTTAGAGCTAGAAATAGCAAG	Ala	Trp	TGA	Ala103Trp2
ATTTGGATCAAACACTATCT	TCGATTCTGGTTTTCCCATACTTGTCTGGTATTTGGATCAAACACTATTTTATTCCACTCTTTAAACTCCTTTAAACGTTCCTCATCGGCCATAATTAAAAAAGTTT	103	107	CAGTGAAAGATAAATGATCGGTCGATTCTGGTTTTCCCATACTTGTCTGGTATTTGGATCAAACACTATTTTATTCCACTCTTTAAACTCCTTTAAACGTTCCTCATCGGCCATAATTAAAAAAGTTTATTTGGATCAAACACTATCTGTTTTAGAGCTAGAAATAGCAAGGATCTATTGCTGA	Ala	Trp	TGT	Ala103Trp3
CGATGAGGAACGTTTAAAGG	TTCTGGTTTTCCCATACTTGTCTGGTATTTGGATCAAACACTATCTTGTTATACTCTTTAAATTCCTTTAAACGTTCCTCATCGGCCATAATTAAAAAAGTTTCTCTTGATACA	103	92	CAGTGAAAGATAAATGATCGGTTCTGGTTTTCCCATACTTGTCTGGTATTTGGATCAAACACTATCTTGTTATACTCTTTAAATTCCTTTAAACGTTCCTCATCGGCCATAATTAAAAAAGTTTCTCTTGATACACGATGAGGAACGTTTAAAGGGTTTTAGAGCTAGAAATAGCAAGCGATCG	Ala	Tyr	AGT	Ala103Tyr0
GGATCAAACACTATCTTGTT	TTCTGGTTTTCCCATACTTGTCTGGTATTTGGATCAAACACTATCTTGTTATACTCTTTAAACTCCTTTAAACGTTCCTCATCGGCCATAATTAAAAAAGTTT	103	103	CAGTGAAAGATAAATGATCGGTTCTGGTTTTCCCATACTTGTCTGGTATTTGGATCAAACACTATCTTGTTATACTCTTTAAACTCCTTTAAACGTTCCTCATCGGCCATAATTAAAAAAGTTTGGATCAAACACTATCTTGTTGTTTTAGAGCTAGAAATAGCAAGCCAGGATAGTTCCCAGA	Ala	Tyr	TGC	Ala103Tyr1
GAGGCAAACAAGATAGTGTT	GTTTTGTACCATCTCGATTCTGGTTTTCCCATACTTGTCTGGTATTTGGGTCGAAAACTATCTTGTTATACTCTTTAAACTCCTTTAAACGTTCCTCATCGGCCATAATTAAAAAAGTTT	103	120	CAGTGAAAGATAAATGATCGGGTTTTGTACCATCTCGATTCTGGTTTTCCCATACTTGTCTGGTATTTGGGTCGAAAACTATCTTGTTATACTCTTTAAACTCCTTTAAACGTTCCTCATCGGCCATAATTAAAAAAGTTTGAGGCAAACAAGATAGTGTTGTTTTAGAGCTAGAAATAGCAAG	Ala	Tyr	TGA	Ala103Tyr2
ATTTGGATCAAACACTATCT	TCGATTCTGGTTTTCCCATACTTGTCTGGTATTTGGATCAAACACTATTTTATTATACTCTTTAAACTCCTTTAAACGTTCCTCATCGGCCATAATTAAAAAAGTTT	103	107	CAGTGAAAGATAAATGATCGGTCGATTCTGGTTTTCCCATACTTGTCTGGTATTTGGATCAAACACTATTTTATTATACTCTTTAAACTCCTTTAAACGTTCCTCATCGGCCATAATTAAAAAAGTTTATTTGGATCAAACACTATCTGTTTTAGAGCTAGAAATAGCAAGAGCAGTGAAATTT	Ala	Tyr	TGT	Ala103Tyr3
CGATGAGGAACGTTTAAAGG	TTCTGGTTTTCCCATACTTGTCTGGTATTTGGATCAAACACTATCTTGTTAACCTCTTTAAATTCCTTTAAACGTTCCTCATCGGCCATAATTAAAAAAGTTTCTCTTGATACA	103	92	CAGTGAAAGATAAATGATCGGTTCTGGTTTTCCCATACTTGTCTGGTATTTGGATCAAACACTATCTTGTTAACCTCTTTAAATTCCTTTAAACGTTCCTCATCGGCCATAATTAAAAAAGTTTCTCTTGATACACGATGAGGAACGTTTAAAGGGTTTTAGAGCTAGAAATAGCAAGTCTAAC	Ala	Val	AGT	Ala103Val0
GGATCAAACACTATCTTGTT	TTCTGGTTTTCCCATACTTGTCTGGTATTTGGATCAAACACTATCTTGTTAACCTCTTTAAACTCCTTTAAACGTTCCTCATCGGCCATAATTAAAAAAGTTT	103	103	CAGTGAAAGATAAATGATCGGTTCTGGTTTTCCCATACTTGTCTGGTATTTGGATCAAACACTATCTTGTTAACCTCTTTAAACTCCTTTAAACGTTCCTCATCGGCCATAATTAAAAAAGTTTGGATCAAACACTATCTTGTTGTTTTAGAGCTAGAAATAGCAAGTAACTTCGCTGCAACTT	Ala	Val	TGC	Ala103Val1
GAGGCAAACAAGATAGTGTT	GTTTTGTACCATCTCGATTCTGGTTTTCCCATACTTGTCTGGTATTTGGGTCGAAAACTATCTTGTTAACCTCTTTAAACTCCTTTAAACGTTCCTCATCGGCCATAATTAAAAAAGTTT	103	120	CAGTGAAAGATAAATGATCGGGTTTTGTACCATCTCGATTCTGGTTTTCCCATACTTGTCTGGTATTTGGGTCGAAAACTATCTTGTTAACCTCTTTAAACTCCTTTAAACGTTCCTCATCGGCCATAATTAAAAAAGTTTGAGGCAAACAAGATAGTGTTGTTTTAGAGCTAGAAATAGCAAG	Ala	Val	TGA	Ala103Val2
ATTTGGATCAAACACTATCT	TCGATTCTGGTTTTCCCATACTTGTCTGGTATTTGGATCAAACACTATTTTATTAACCTCTTTAAACTCCTTTAAACGTTCCTCATCGGCCATAATTAAAAAAGTTT	103	107	CAGTGAAAGATAAATGATCGGTCGATTCTGGTTTTCCCATACTTGTCTGGTATTTGGATCAAACACTATTTTATTAACCTCTTTAAACTCCTTTAAACGTTCCTCATCGGCCATAATTAAAAAAGTTTATTTGGATCAAACACTATCTGTTTTAGAGCTAGAAATAGCAAGTACATCATATACC	Ala	Val	TGT	Ala103Val3
CGATGAGGAACGTTTAAAGG	CGATTCTGGTTTTCCCATACTTGTCTGGTATTTGGATCAAACACTATCTTAGCTGCCTCTTTAAATTCCTTTAAACGTTCCTCATCGGCCATAATTAAAAAAGTTTCTCTTGATACA	106	92	CAGTGAAAGATAAATGATCGGCGATTCTGGTTTTCCCATACTTGTCTGGTATTTGGATCAAACACTATCTTAGCTGCCTCTTTAAATTCCTTTAAACGTTCCTCATCGGCCATAATTAAAAAAGTTTCTCTTGATACACGATGAGGAACGTTTAAAGGGTTTTAGAGCTAGAAATAGCAAGTCG	Asn	Ala	AGT	Asn106Ala0
GGATCAAACACTATCTTGTT	CGATTCTGGTTTTCCCATACTTGTCTGGTATTTGGATCAAACACTATCTTTGCAGCCTCTTTAAACTCCTTTAAACGTTCCTCATCGGCCATAATTAAAAAAGTTT	106	103	CAGTGAAAGATAAATGATCGGCGATTCTGGTTTTCCCATACTTGTCTGGTATTTGGATCAAACACTATCTTTGCAGCCTCTTTAAACTCCTTTAAACGTTCCTCATCGGCCATAATTAAAAAAGTTTGGATCAAACACTATCTTGTTGTTTTAGAGCTAGAAATAGCAAGACAGGGACATGAGG	Asn	Ala	TGC	Asn106Ala1
GAGGCAAACAAGATAGTGTT	GTTTTGTACCATCTCGATTCTGGTTTTCCCATACTTGTCTGGTATTTGGGTCGAAAACTATCTTAGCTGCCTCTTTAAACTCCTTTAAACGTTCCTCATCGGCCATAATTAAAAAAG	106	120	CAGTGAAAGATAAATGATCGGGTTTTGTACCATCTCGATTCTGGTTTTCCCATACTTGTCTGGTATTTGGGTCGAAAACTATCTTAGCTGCCTCTTTAAACTCCTTTAAACGTTCCTCATCGGCCATAATTAAAAAAGGAGGCAAACAAGATAGTGTTGTTTTAGAGCTAGAAATAGCAAGGTG	Asn	Ala	TGA	Asn106Ala2
ATTTGGATCAAACACTATCT	TCGATTCTGGTTTTCCCATACTTGTCTGGTATTTGGATCAAACACTATCTTAGCTGCCTCTTTAAACTCCTTTAAACGTTCCTCATCGGCCATAATTAAAAAAG	106	107	CAGTGAAAGATAAATGATCGGTCGATTCTGGTTTTCCCATACTTGTCTGGTATTTGGATCAAACACTATCTTAGCTGCCTCTTTAAACTCCTTTAAACGTTCCTCATCGGCCATAATTAAAAAAGATTTGGATCAAACACTATCTGTTTTAGAGCTAGAAATAGCAAGCTGCATAACCATACCA	Asn	Ala	TGT	Asn106Ala3
CGATGAGGAACGTTTAAAGG	CGATTCTGGTTTTCCCATACTTGTCTGGTATTTGGATCAAACACTATCTTTCTTGCCTCTTTAAATTCCTTTAAACGTTCCTCATCGGCCATAATTAAAAAAGTTTCTCTTGATACA	106	92	CAGTGAAAGATAAATGATCGGCGATTCTGGTTTTCCCATACTTGTCTGGTATTTGGATCAAACACTATCTTTCTTGCCTCTTTAAATTCCTTTAAACGTTCCTCATCGGCCATAATTAAAAAAGTTTCTCTTGATACACGATGAGGAACGTTTAAAGGGTTTTAGAGCTAGAAATAGCAAGCAC	Asn	Arg	AGT	Asn106Arg0
GGATCAAACACTATCTTGTT	CGATTCTGGTTTTCCCATACTTGTCTGGTATTTGGATCAAACACTATCTTACGAGCCTCTTTAAACTCCTTTAAACGTTCCTCATCGGCCATAATTAAAAAAGTTT	106	103	CAGTGAAAGATAAATGATCGGCGATTCTGGTTTTCCCATACTTGTCTGGTATTTGGATCAAACACTATCTTACGAGCCTCTTTAAACTCCTTTAAACGTTCCTCATCGGCCATAATTAAAAAAGTTTGGATCAAACACTATCTTGTTGTTTTAGAGCTAGAAATAGCAAGTTTGTCGTCACGGC	Asn	Arg	TGC	Asn106Arg1
GAGGCAAACAAGATAGTGTT	GTTTTGTACCATCTCGATTCTGGTTTTCCCATACTTGTCTGGTATTTGGGTCGAAAACTATCTTTCTTGCCTCTTTAAACTCCTTTAAACGTTCCTCATCGGCCATAATTAAAAAAG	106	120	CAGTGAAAGATAAATGATCGGGTTTTGTACCATCTCGATTCTGGTTTTCCCATACTTGTCTGGTATTTGGGTCGAAAACTATCTTTCTTGCCTCTTTAAACTCCTTTAAACGTTCCTCATCGGCCATAATTAAAAAAGGAGGCAAACAAGATAGTGTTGTTTTAGAGCTAGAAATAGCAAGCCC	Asn	Arg	TGA	Asn106Arg2
ATTTGGATCAAACACTATCT	TCGATTCTGGTTTTCCCATACTTGTCTGGTATTTGGATCAAACACTATCTTTCTTGCCTCTTTAAACTCCTTTAAACGTTCCTCATCGGCCATAATTAAAAAAG	106	107	CAGTGAAAGATAAATGATCGGTCGATTCTGGTTTTCCCATACTTGTCTGGTATTTGGATCAAACACTATCTTTCTTGCCTCTTTAAACTCCTTTAAACGTTCCTCATCGGCCATAATTAAAAAAGATTTGGATCAAACACTATCTGTTTTAGAGCTAGAAATAGCAAGGTAGACAGTCTGAAGC	Asn	Arg	TGT	Asn106Arg3
CGATGAGGAACGTTTAAAGG	CGATTCTGGTTTTCCCATACTTGTCTGGTATTTGGATCAAACACTATCTTATTTGCCTCTTTAAATTCCTTTAAACGTTCCTCATCGGCCATAATTAAAAAAGTTTCTCTTGATACA	106	92	CAGTGAAAGATAAATGATCGGCGATTCTGGTTTTCCCATACTTGTCTGGTATTTGGATCAAACACTATCTTATTTGCCTCTTTAAATTCCTTTAAACGTTCCTCATCGGCCATAATTAAAAAAGTTTCTCTTGATACACGATGAGGAACGTTTAAAGGGTTTTAGAGCTAGAAATAGCAAGATG	Asn	Asn	AGT	Asn106Asn0
GGATCAAACACTATCTTGTT	CGATTCTGGTTTTCCCATACTTGTCTGGTATTTGGATCAAACACTATCTTGTTAGCCTCTTTAAACTCCTTTAAACGTTCCTCATCGGCCATAATTAAAAAAGTTT	106	103	CAGTGAAAGATAAATGATCGGCGATTCTGGTTTTCCCATACTTGTCTGGTATTTGGATCAAACACTATCTTGTTAGCCTCTTTAAACTCCTTTAAACGTTCCTCATCGGCCATAATTAAAAAAGTTTGGATCAAACACTATCTTGTTGTTTTAGAGCTAGAAATAGCAAGTAATTACATAATGC	Asn	Asn	TGC	Asn106Asn1
GAGGCAAACAAGATAGTGTT	GTTTTGTACCATCTCGATTCTGGTTTTCCCATACTTGTCTGGTATTTGGGTCGAAAACTATCTTATTTGCCTCTTTAAACTCCTTTAAACGTTCCTCATCGGCCATAATTAAAAAAG	106	120	CAGTGAAAGATAAATGATCGGGTTTTGTACCATCTCGATTCTGGTTTTCCCATACTTGTCTGGTATTTGGGTCGAAAACTATCTTATTTGCCTCTTTAAACTCCTTTAAACGTTCCTCATCGGCCATAATTAAAAAAGGAGGCAAACAAGATAGTGTTGTTTTAGAGCTAGAAATAGCAAGTGA	Asn	Asn	TGA	Asn106Asn2
ATTTGGATCAAACACTATCT	TCGATTCTGGTTTTCCCATACTTGTCTGGTATTTGGATCAAACACTATCTTATTTGCCTCTTTAAACTCCTTTAAACGTTCCTCATCGGCCATAATTAAAAAAG	106	107	CAGTGAAAGATAAATGATCGGTCGATTCTGGTTTTCCCATACTTGTCTGGTATTTGGATCAAACACTATCTTATTTGCCTCTTTAAACTCCTTTAAACGTTCCTCATCGGCCATAATTAAAAAAGATTTGGATCAAACACTATCTGTTTTAGAGCTAGAAATAGCAAGAACGATGCTTTGATAT	Asn	Asn	TGT	Asn106Asn3
CGATGAGGAACGTTTAAAGG	CGATTCTGGTTTTCCCATACTTGTCTGGTATTTGGATCAAACACTATCTTATCTGCCTCTTTAAATTCCTTTAAACGTTCCTCATCGGCCATAATTAAAAAAGTTTCTCTTGATACA	106	92	CAGTGAAAGATAAATGATCGGCGATTCTGGTTTTCCCATACTTGTCTGGTATTTGGATCAAACACTATCTTATCTGCCTCTTTAAATTCCTTTAAACGTTCCTCATCGGCCATAATTAAAAAAGTTTCTCTTGATACACGATGAGGAACGTTTAAAGGGTTTTAGAGCTAGAAATAGCAAGTCA	Asn	Asp	AGT	Asn106Asp0
GGATCAAACACTATCTTGTT	CGATTCTGGTTTTCCCATACTTGTCTGGTATTTGGATCAAACACTATCTTGTCAGCCTCTTTAAACTCCTTTAAACGTTCCTCATCGGCCATAATTAAAAAAGTTT	106	103	CAGTGAAAGATAAATGATCGGCGATTCTGGTTTTCCCATACTTGTCTGGTATTTGGATCAAACACTATCTTGTCAGCCTCTTTAAACTCCTTTAAACGTTCCTCATCGGCCATAATTAAAAAAGTTTGGATCAAACACTATCTTGTTGTTTTAGAGCTAGAAATAGCAAGAAGTGCATAGCAGG	Asn	Asp	TGC	Asn106Asp1
GAGGCAAACAAGATAGTGTT	GTTTTGTACCATCTCGATTCTGGTTTTCCCATACTTGTCTGGTATTTGGGTCGAAAACTATCTTATCTGCCTCTTTAAACTCCTTTAAACGTTCCTCATCGGCCATAATTAAAAAAG	106	120	CAGTGAAAGATAAATGATCGGGTTTTGTACCATCTCGATTCTGGTTTTCCCATACTTGTCTGGTATTTGGGTCGAAAACTATCTTATCTGCCTCTTTAAACTCCTTTAAACGTTCCTCATCGGCCATAATTAAAAAAGGAGGCAAACAAGATAGTGTTGTTTTAGAGCTAGAAATAGCAAGAAC	Asn	Asp	TGA	Asn106Asp2
ATTTGGATCAAACACTATCT	TCGATTCTGGTTTTCCCATACTTGTCTGGTATTTGGATCAAACACTATCTTATCTGCCTCTTTAAACTCCTTTAAACGTTCCTCATCGGCCATAATTAAAAAAG	106	107	CAGTGAAAGATAAATGATCGGTCGATTCTGGTTTTCCCATACTTGTCTGGTATTTGGATCAAACACTATCTTATCTGCCTCTTTAAACTCCTTTAAACGTTCCTCATCGGCCATAATTAAAAAAGATTTGGATCAAACACTATCTGTTTTAGAGCTAGAAATAGCAAGCTTGCAAAAGCAAACC	Asn	Asp	TGT	Asn106Asp3
CGATGAGGAACGTTTAAAGG	CGATTCTGGTTTTCCCATACTTGTCTGGTATTTGGATCAAACACTATCTTACATGCCTCTTTAAATTCCTTTAAACGTTCCTCATCGGCCATAATTAAAAAAGTTTCTCTTGATACA	106	92	CAGTGAAAGATAAATGATCGGCGATTCTGGTTTTCCCATACTTGTCTGGTATTTGGATCAAACACTATCTTACATGCCTCTTTAAATTCCTTTAAACGTTCCTCATCGGCCATAATTAAAAAAGTTTCTCTTGATACACGATGAGGAACGTTTAAAGGGTTTTAGAGCTAGAAATAGCAAGAGC	Asn	Cys	AGT	Asn106Cys0
GGATCAAACACTATCTTGTT	CGATTCTGGTTTTCCCATACTTGTCTGGTATTTGGATCAAACACTATCTTGCAAGCCTCTTTAAACTCCTTTAAACGTTCCTCATCGGCCATAATTAAAAAAGTTT	106	103	CAGTGAAAGATAAATGATCGGCGATTCTGGTTTTCCCATACTTGTCTGGTATTTGGATCAAACACTATCTTGCAAGCCTCTTTAAACTCCTTTAAACGTTCCTCATCGGCCATAATTAAAAAAGTTTGGATCAAACACTATCTTGTTGTTTTAGAGCTAGAAATAGCAAGATAAGGATTGAAAG	Asn	Cys	TGC	Asn106Cys1
GAGGCAAACAAGATAGTGTT	GTTTTGTACCATCTCGATTCTGGTTTTCCCATACTTGTCTGGTATTTGGGTCGAAAACTATCTTACATGCCTCTTTAAACTCCTTTAAACGTTCCTCATCGGCCATAATTAAAAAAG	106	120	CAGTGAAAGATAAATGATCGGGTTTTGTACCATCTCGATTCTGGTTTTCCCATACTTGTCTGGTATTTGGGTCGAAAACTATCTTACATGCCTCTTTAAACTCCTTTAAACGTTCCTCATCGGCCATAATTAAAAAAGGAGGCAAACAAGATAGTGTTGTTTTAGAGCTAGAAATAGCAAGTGT	Asn	Cys	TGA	Asn106Cys2
ATTTGGATCAAACACTATCT	TCGATTCTGGTTTTCCCATACTTGTCTGGTATTTGGATCAAACACTATCTTACATGCCTCTTTAAACTCCTTTAAACGTTCCTCATCGGCCATAATTAAAAAAG	106	107	CAGTGAAAGATAAATGATCGGTCGATTCTGGTTTTCCCATACTTGTCTGGTATTTGGATCAAACACTATCTTACATGCCTCTTTAAACTCCTTTAAACGTTCCTCATCGGCCATAATTAAAAAAGATTTGGATCAAACACTATCTGTTTTAGAGCTAGAAATAGCAAGGTCGAGTGTTTCGAGG	Asn	Cys	TGT	Asn106Cys3
CGATGAGGAACGTTTAAAGG	CGATTCTGGTTTTCCCATACTTGTCTGGTATTTGGATCAAACACTATCTTTTATGCCTCTTTAAATTCCTTTAAACGTTCCTCATCGGCCATAATTAAAAAAGTTTCTCTTGATACA	106	92	CAGTGAAAGATAAATGATCGGCGATTCTGGTTTTCCCATACTTGTCTGGTATTTGGATCAAACACTATCTTTTATGCCTCTTTAAATTCCTTTAAACGTTCCTCATCGGCCATAATTAAAAAAGTTTCTCTTGATACACGATGAGGAACGTTTAAAGGGTTTTAGAGCTAGAAATAGCAAGGGG	Asn	End	AGT	Asn106End0
GGATCAAACACTATCTTGTT	CGATTCTGGTTTTCCCATACTTGTCTGGTATTTGGATCAAACACTATCTTTCAAGCCTCTTTAAACTCCTTTAAACGTTCCTCATCGGCCATAATTAAAAAAGTTT	106	103	CAGTGAAAGATAAATGATCGGCGATTCTGGTTTTCCCATACTTGTCTGGTATTTGGATCAAACACTATCTTTCAAGCCTCTTTAAACTCCTTTAAACGTTCCTCATCGGCCATAATTAAAAAAGTTTGGATCAAACACTATCTTGTTGTTTTAGAGCTAGAAATAGCAAGCTGTGCGCCAAATC	Asn	End	TGC	Asn106End1
GAGGCAAACAAGATAGTGTT	GTTTTGTACCATCTCGATTCTGGTTTTCCCATACTTGTCTGGTATTTGGGTCGAAAACTATCTTTTATGCCTCTTTAAACTCCTTTAAACGTTCCTCATCGGCCATAATTAAAAAAG	106	120	CAGTGAAAGATAAATGATCGGGTTTTGTACCATCTCGATTCTGGTTTTCCCATACTTGTCTGGTATTTGGGTCGAAAACTATCTTTTATGCCTCTTTAAACTCCTTTAAACGTTCCTCATCGGCCATAATTAAAAAAGGAGGCAAACAAGATAGTGTTGTTTTAGAGCTAGAAATAGCAAGGGT	Asn	End	TGA	Asn106End2
ATTTGGATCAAACACTATCT	TCGATTCTGGTTTTCCCATACTTGTCTGGTATTTGGATCAAACACTATCTTTTATGCCTCTTTAAACTCCTTTAAACGTTCCTCATCGGCCATAATTAAAAAAG	106	107	CAGTGAAAGATAAATGATCGGTCGATTCTGGTTTTCCCATACTTGTCTGGTATTTGGATCAAACACTATCTTTTATGCCTCTTTAAACTCCTTTAAACGTTCCTCATCGGCCATAATTAAAAAAGATTTGGATCAAACACTATCTGTTTTAGAGCTAGAAATAGCAAGTTGGTTGAAATCAGCG	Asn	End	TGT	Asn106End3
CGATGAGGAACGTTTAAAGG	CGATTCTGGTTTTCCCATACTTGTCTGGTATTTGGATCAAACACTATCTTTTGTGCCTCTTTAAATTCCTTTAAACGTTCCTCATCGGCCATAATTAAAAAAGTTTCTCTTGATACA	106	92	CAGTGAAAGATAAATGATCGGCGATTCTGGTTTTCCCATACTTGTCTGGTATTTGGATCAAACACTATCTTTTGTGCCTCTTTAAATTCCTTTAAACGTTCCTCATCGGCCATAATTAAAAAAGTTTCTCTTGATACACGATGAGGAACGTTTAAAGGGTTTTAGAGCTAGAAATAGCAAGCTG	Asn	Gln	AGT	Asn106Gln0
GGATCAAACACTATCTTGTT	CGATTCTGGTTTTCCCATACTTGTCTGGTATTTGGATCAAACACTATCTTCTGAGCCTCTTTAAACTCCTTTAAACGTTCCTCATCGGCCATAATTAAAAAAGTTT	106	103	CAGTGAAAGATAAATGATCGGCGATTCTGGTTTTCCCATACTTGTCTGGTATTTGGATCAAACACTATCTTCTGAGCCTCTTTAAACTCCTTTAAACGTTCCTCATCGGCCATAATTAAAAAAGTTTGGATCAAACACTATCTTGTTGTTTTAGAGCTAGAAATAGCAAGTCGCGAGCGTGTTG	Asn	Gln	TGC	Asn106Gln1
GAGGCAAACAAGATAGTGTT	GTTTTGTACCATCTCGATTCTGGTTTTCCCATACTTGTCTGGTATTTGGGTCGAAAACTATCTTTTGTGCCTCTTTAAACTCCTTTAAACGTTCCTCATCGGCCATAATTAAAAAAG	106	120	CAGTGAAAGATAAATGATCGGGTTTTGTACCATCTCGATTCTGGTTTTCCCATACTTGTCTGGTATTTGGGTCGAAAACTATCTTTTGTGCCTCTTTAAACTCCTTTAAACGTTCCTCATCGGCCATAATTAAAAAAGGAGGCAAACAAGATAGTGTTGTTTTAGAGCTAGAAATAGCAAGTAG	Asn	Gln	TGA	Asn106Gln2
ATTTGGATCAAACACTATCT	TCGATTCTGGTTTTCCCATACTTGTCTGGTATTTGGATCAAACACTATCTTTTGTGCCTCTTTAAACTCCTTTAAACGTTCCTCATCGGCCATAATTAAAAAAG	106	107	CAGTGAAAGATAAATGATCGGTCGATTCTGGTTTTCCCATACTTGTCTGGTATTTGGATCAAACACTATCTTTTGTGCCTCTTTAAACTCCTTTAAACGTTCCTCATCGGCCATAATTAAAAAAGATTTGGATCAAACACTATCTGTTTTAGAGCTAGAAATAGCAAGCACTGGGACGATACTG	Asn	Gln	TGT	Asn106Gln3
CGATGAGGAACGTTTAAAGG	CGATTCTGGTTTTCCCATACTTGTCTGGTATTTGGATCAAACACTATCTTTTCTGCCTCTTTAAATTCCTTTAAACGTTCCTCATCGGCCATAATTAAAAAAGTTTCTCTTGATACA	106	92	CAGTGAAAGATAAATGATCGGCGATTCTGGTTTTCCCATACTTGTCTGGTATTTGGATCAAACACTATCTTTTCTGCCTCTTTAAATTCCTTTAAACGTTCCTCATCGGCCATAATTAAAAAAGTTTCTCTTGATACACGATGAGGAACGTTTAAAGGGTTTTAGAGCTAGAAATAGCAAGTGC	Asn	Glu	AGT	Asn106Glu0
GGATCAAACACTATCTTGTT	CGATTCTGGTTTTCCCATACTTGTCTGGTATTTGGATCAAACACTATCTTCTCAGCCTCTTTAAACTCCTTTAAACGTTCCTCATCGGCCATAATTAAAAAAGTTT	106	103	CAGTGAAAGATAAATGATCGGCGATTCTGGTTTTCCCATACTTGTCTGGTATTTGGATCAAACACTATCTTCTCAGCCTCTTTAAACTCCTTTAAACGTTCCTCATCGGCCATAATTAAAAAAGTTTGGATCAAACACTATCTTGTTGTTTTAGAGCTAGAAATAGCAAGACGTCTGGAAGGGC	Asn	Glu	TGC	Asn106Glu1
GAGGCAAACAAGATAGTGTT	GTTTTGTACCATCTCGATTCTGGTTTTCCCATACTTGTCTGGTATTTGGGTCGAAAACTATCTTTTCTGCCTCTTTAAACTCCTTTAAACGTTCCTCATCGGCCATAATTAAAAAAG	106	120	CAGTGAAAGATAAATGATCGGGTTTTGTACCATCTCGATTCTGGTTTTCCCATACTTGTCTGGTATTTGGGTCGAAAACTATCTTTTCTGCCTCTTTAAACTCCTTTAAACGTTCCTCATCGGCCATAATTAAAAAAGGAGGCAAACAAGATAGTGTTGTTTTAGAGCTAGAAATAGCAAGCCA	Asn	Glu	TGA	Asn106Glu2
ATTTGGATCAAACACTATCT	TCGATTCTGGTTTTCCCATACTTGTCTGGTATTTGGATCAAACACTATCTTTTCTGCCTCTTTAAACTCCTTTAAACGTTCCTCATCGGCCATAATTAAAAAAG	106	107	CAGTGAAAGATAAATGATCGGTCGATTCTGGTTTTCCCATACTTGTCTGGTATTTGGATCAAACACTATCTTTTCTGCCTCTTTAAACTCCTTTAAACGTTCCTCATCGGCCATAATTAAAAAAGATTTGGATCAAACACTATCTGTTTTAGAGCTAGAAATAGCAAGACAGCTCGCGTCATTC	Asn	Glu	TGT	Asn106Glu3
CGATGAGGAACGTTTAAAGG	CGATTCTGGTTTTCCCATACTTGTCTGGTATTTGGATCAAACACTATCTTACCTGCCTCTTTAAATTCCTTTAAACGTTCCTCATCGGCCATAATTAAAAAAGTTTCTCTTGATACA	106	92	CAGTGAAAGATAAATGATCGGCGATTCTGGTTTTCCCATACTTGTCTGGTATTTGGATCAAACACTATCTTACCTGCCTCTTTAAATTCCTTTAAACGTTCCTCATCGGCCATAATTAAAAAAGTTTCTCTTGATACACGATGAGGAACGTTTAAAGGGTTTTAGAGCTAGAAATAGCAAGAGG	Asn	Gly	AGT	Asn106Gly0
GGATCAAACACTATCTTGTT	CGATTCTGGTTTTCCCATACTTGTCTGGTATTTGGATCAAACACTATCTTTCCAGCCTCTTTAAACTCCTTTAAACGTTCCTCATCGGCCATAATTAAAAAAGTTT	106	103	CAGTGAAAGATAAATGATCGGCGATTCTGGTTTTCCCATACTTGTCTGGTATTTGGATCAAACACTATCTTTCCAGCCTCTTTAAACTCCTTTAAACGTTCCTCATCGGCCATAATTAAAAAAGTTTGGATCAAACACTATCTTGTTGTTTTAGAGCTAGAAATAGCAAGCCGGCTGGGATCTT	Asn	Gly	TGC	Asn106Gly1
GAGGCAAACAAGATAGTGTT	GTTTTGTACCATCTCGATTCTGGTTTTCCCATACTTGTCTGGTATTTGGGTCGAAAACTATCTTACCTGCCTCTTTAAACTCCTTTAAACGTTCCTCATCGGCCATAATTAAAAAAG	106	120	CAGTGAAAGATAAATGATCGGGTTTTGTACCATCTCGATTCTGGTTTTCCCATACTTGTCTGGTATTTGGGTCGAAAACTATCTTACCTGCCTCTTTAAACTCCTTTAAACGTTCCTCATCGGCCATAATTAAAAAAGGAGGCAAACAAGATAGTGTTGTTTTAGAGCTAGAAATAGCAAGTCA	Asn	Gly	TGA	Asn106Gly2
ATTTGGATCAAACACTATCT	TCGATTCTGGTTTTCCCATACTTGTCTGGTATTTGGATCAAACACTATCTTACCTGCCTCTTTAAACTCCTTTAAACGTTCCTCATCGGCCATAATTAAAAAAG	106	107	CAGTGAAAGATAAATGATCGGTCGATTCTGGTTTTCCCATACTTGTCTGGTATTTGGATCAAACACTATCTTACCTGCCTCTTTAAACTCCTTTAAACGTTCCTCATCGGCCATAATTAAAAAAGATTTGGATCAAACACTATCTGTTTTAGAGCTAGAAATAGCAAGTGGGTTCTAGGTTCAC	Asn	Gly	TGT	Asn106Gly3
CGATGAGGAACGTTTAAAGG	CGATTCTGGTTTTCCCATACTTGTCTGGTATTTGGATCAAACACTATCTTATGTGCCTCTTTAAATTCCTTTAAACGTTCCTCATCGGCCATAATTAAAAAAGTTTCTCTTGATACA	106	92	CAGTGAAAGATAAATGATCGGCGATTCTGGTTTTCCCATACTTGTCTGGTATTTGGATCAAACACTATCTTATGTGCCTCTTTAAATTCCTTTAAACGTTCCTCATCGGCCATAATTAAAAAAGTTTCTCTTGATACACGATGAGGAACGTTTAAAGGGTTTTAGAGCTAGAAATAGCAAGCAC	Asn	His	AGT	Asn106His0
GGATCAAACACTATCTTGTT	CGATTCTGGTTTTCCCATACTTGTCTGGTATTTGGATCAAACACTATCTTGTGAGCCTCTTTAAACTCCTTTAAACGTTCCTCATCGGCCATAATTAAAAAAGTTT	106	103	CAGTGAAAGATAAATGATCGGCGATTCTGGTTTTCCCATACTTGTCTGGTATTTGGATCAAACACTATCTTGTGAGCCTCTTTAAACTCCTTTAAACGTTCCTCATCGGCCATAATTAAAAAAGTTTGGATCAAACACTATCTTGTTGTTTTAGAGCTAGAAATAGCAAGAACCTACAGCACAT	Asn	His	TGC	Asn106His1
GAGGCAAACAAGATAGTGTT	GTTTTGTACCATCTCGATTCTGGTTTTCCCATACTTGTCTGGTATTTGGGTCGAAAACTATCTTATGTGCCTCTTTAAACTCCTTTAAACGTTCCTCATCGGCCATAATTAAAAAAG	106	120	CAGTGAAAGATAAATGATCGGGTTTTGTACCATCTCGATTCTGGTTTTCCCATACTTGTCTGGTATTTGGGTCGAAAACTATCTTATGTGCCTCTTTAAACTCCTTTAAACGTTCCTCATCGGCCATAATTAAAAAAGGAGGCAAACAAGATAGTGTTGTTTTAGAGCTAGAAATAGCAAGATT	Asn	His	TGA	Asn106His2
ATTTGGATCAAACACTATCT	TCGATTCTGGTTTTCCCATACTTGTCTGGTATTTGGATCAAACACTATCTTATGTGCCTCTTTAAACTCCTTTAAACGTTCCTCATCGGCCATAATTAAAAAAG	106	107	CAGTGAAAGATAAATGATCGGTCGATTCTGGTTTTCCCATACTTGTCTGGTATTTGGATCAAACACTATCTTATGTGCCTCTTTAAACTCCTTTAAACGTTCCTCATCGGCCATAATTAAAAAAGATTTGGATCAAACACTATCTGTTTTAGAGCTAGAAATAGCAAGTATTAGTACTATCAGA	Asn	His	TGT	Asn106His3
CGATGAGGAACGTTTAAAGG	CGATTCTGGTTTTCCCATACTTGTCTGGTATTTGGATCAAACACTATCTTAATTGCCTCTTTAAATTCCTTTAAACGTTCCTCATCGGCCATAATTAAAAAAGTTTCTCTTGATACA	106	92	CAGTGAAAGATAAATGATCGGCGATTCTGGTTTTCCCATACTTGTCTGGTATTTGGATCAAACACTATCTTAATTGCCTCTTTAAATTCCTTTAAACGTTCCTCATCGGCCATAATTAAAAAAGTTTCTCTTGATACACGATGAGGAACGTTTAAAGGGTTTTAGAGCTAGAAATAGCAAGGTG	Asn	Ile	AGT	Asn106Ile0
GGATCAAACACTATCTTGTT	CGATTCTGGTTTTCCCATACTTGTCTGGTATTTGGATCAAACACTATCTTTATAGCCTCTTTAAACTCCTTTAAACGTTCCTCATCGGCCATAATTAAAAAAGTTT	106	103	CAGTGAAAGATAAATGATCGGCGATTCTGGTTTTCCCATACTTGTCTGGTATTTGGATCAAACACTATCTTTATAGCCTCTTTAAACTCCTTTAAACGTTCCTCATCGGCCATAATTAAAAAAGTTTGGATCAAACACTATCTTGTTGTTTTAGAGCTAGAAATAGCAAGACACTCCTCGGCCA	Asn	Ile	TGC	Asn106Ile1
GAGGCAAACAAGATAGTGTT	GTTTTGTACCATCTCGATTCTGGTTTTCCCATACTTGTCTGGTATTTGGGTCGAAAACTATCTTAATTGCCTCTTTAAACTCCTTTAAACGTTCCTCATCGGCCATAATTAAAAAAG	106	120	CAGTGAAAGATAAATGATCGGGTTTTGTACCATCTCGATTCTGGTTTTCCCATACTTGTCTGGTATTTGGGTCGAAAACTATCTTAATTGCCTCTTTAAACTCCTTTAAACGTTCCTCATCGGCCATAATTAAAAAAGGAGGCAAACAAGATAGTGTTGTTTTAGAGCTAGAAATAGCAAGGTG	Asn	Ile	TGA	Asn106Ile2
ATTTGGATCAAACACTATCT	TCGATTCTGGTTTTCCCATACTTGTCTGGTATTTGGATCAAACACTATCTTAATTGCCTCTTTAAACTCCTTTAAACGTTCCTCATCGGCCATAATTAAAAAAG	106	107	CAGTGAAAGATAAATGATCGGTCGATTCTGGTTTTCCCATACTTGTCTGGTATTTGGATCAAACACTATCTTAATTGCCTCTTTAAACTCCTTTAAACGTTCCTCATCGGCCATAATTAAAAAAGATTTGGATCAAACACTATCTGTTTTAGAGCTAGAAATAGCAAGGGTATCCCTTCAGCCG	Asn	Ile	TGT	Asn106Ile3
CGATGAGGAACGTTTAAAGG	CGATTCTGGTTTTCCCATACTTGTCTGGTATTTGGATCAAACACTATCTTCAATGCCTCTTTAAATTCCTTTAAACGTTCCTCATCGGCCATAATTAAAAAAGTTTCTCTTGATACA	106	92	CAGTGAAAGATAAATGATCGGCGATTCTGGTTTTCCCATACTTGTCTGGTATTTGGATCAAACACTATCTTCAATGCCTCTTTAAATTCCTTTAAACGTTCCTCATCGGCCATAATTAAAAAAGTTTCTCTTGATACACGATGAGGAACGTTTAAAGGGTTTTAGAGCTAGAAATAGCAAGAGC	Asn	Leu	AGT	Asn106Leu0
GGATCAAACACTATCTTGTT	CGATTCTGGTTTTCCCATACTTGTCTGGTATTTGGATCAAACACTATCTTTAGAGCCTCTTTAAACTCCTTTAAACGTTCCTCATCGGCCATAATTAAAAAAGTTT	106	103	CAGTGAAAGATAAATGATCGGCGATTCTGGTTTTCCCATACTTGTCTGGTATTTGGATCAAACACTATCTTTAGAGCCTCTTTAAACTCCTTTAAACGTTCCTCATCGGCCATAATTAAAAAAGTTTGGATCAAACACTATCTTGTTGTTTTAGAGCTAGAAATAGCAAGCCTCATTACGTACA	Asn	Leu	TGC	Asn106Leu1
GAGGCAAACAAGATAGTGTT	GTTTTGTACCATCTCGATTCTGGTTTTCCCATACTTGTCTGGTATTTGGGTCGAAAACTATCTTCAATGCCTCTTTAAACTCCTTTAAACGTTCCTCATCGGCCATAATTAAAAAAG	106	120	CAGTGAAAGATAAATGATCGGGTTTTGTACCATCTCGATTCTGGTTTTCCCATACTTGTCTGGTATTTGGGTCGAAAACTATCTTCAATGCCTCTTTAAACTCCTTTAAACGTTCCTCATCGGCCATAATTAAAAAAGGAGGCAAACAAGATAGTGTTGTTTTAGAGCTAGAAATAGCAAGTAA	Asn	Leu	TGA	Asn106Leu2
ATTTGGATCAAACACTATCT	TCGATTCTGGTTTTCCCATACTTGTCTGGTATTTGGATCAAACACTATCTTCAATGCCTCTTTAAACTCCTTTAAACGTTCCTCATCGGCCATAATTAAAAAAG	106	107	CAGTGAAAGATAAATGATCGGTCGATTCTGGTTTTCCCATACTTGTCTGGTATTTGGATCAAACACTATCTTCAATGCCTCTTTAAACTCCTTTAAACGTTCCTCATCGGCCATAATTAAAAAAGATTTGGATCAAACACTATCTGTTTTAGAGCTAGAAATAGCAAGCCTGTTGGAACTTCTG	Asn	Leu	TGT	Asn106Leu3
CGATGAGGAACGTTTAAAGG	CGATTCTGGTTTTCCCATACTTGTCTGGTATTTGGATCAAACACTATCTTCTTTGCCTCTTTAAATTCCTTTAAACGTTCCTCATCGGCCATAATTAAAAAAGTTTCTCTTGATACA	106	92	CAGTGAAAGATAAATGATCGGCGATTCTGGTTTTCCCATACTTGTCTGGTATTTGGATCAAACACTATCTTCTTTGCCTCTTTAAATTCCTTTAAACGTTCCTCATCGGCCATAATTAAAAAAGTTTCTCTTGATACACGATGAGGAACGTTTAAAGGGTTTTAGAGCTAGAAATAGCAAGATA	Asn	Lys	AGT	Asn106Lys0
GGATCAAACACTATCTTGTT	CGATTCTGGTTTTCCCATACTTGTCTGGTATTTGGATCAAACACTATCTTCTTAGCCTCTTTAAACTCCTTTAAACGTTCCTCATCGGCCATAATTAAAAAAGTTT	106	103	CAGTGAAAGATAAATGATCGGCGATTCTGGTTTTCCCATACTTGTCTGGTATTTGGATCAAACACTATCTTCTTAGCCTCTTTAAACTCCTTTAAACGTTCCTCATCGGCCATAATTAAAAAAGTTTGGATCAAACACTATCTTGTTGTTTTAGAGCTAGAAATAGCAAGTACGCGTATGGTCC	Asn	Lys	TGC	Asn106Lys1
GAGGCAAACAAGATAGTGTT	GTTTTGTACCATCTCGATTCTGGTTTTCCCATACTTGTCTGGTATTTGGGTCGAAAACTATCTTCTTTGCCTCTTTAAACTCCTTTAAACGTTCCTCATCGGCCATAATTAAAAAAG	106	120	CAGTGAAAGATAAATGATCGGGTTTTGTACCATCTCGATTCTGGTTTTCCCATACTTGTCTGGTATTTGGGTCGAAAACTATCTTCTTTGCCTCTTTAAACTCCTTTAAACGTTCCTCATCGGCCATAATTAAAAAAGGAGGCAAACAAGATAGTGTTGTTTTAGAGCTAGAAATAGCAAGGGC	Asn	Lys	TGA	Asn106Lys2
ATTTGGATCAAACACTATCT	TCGATTCTGGTTTTCCCATACTTGTCTGGTATTTGGATCAAACACTATCTTCTTTGCCTCTTTAAACTCCTTTAAACGTTCCTCATCGGCCATAATTAAAAAAG	106	107	CAGTGAAAGATAAATGATCGGTCGATTCTGGTTTTCCCATACTTGTCTGGTATTTGGATCAAACACTATCTTCTTTGCCTCTTTAAACTCCTTTAAACGTTCCTCATCGGCCATAATTAAAAAAGATTTGGATCAAACACTATCTGTTTTAGAGCTAGAAATAGCAAGGTGCGTGCCTTCTGGC	Asn	Lys	TGT	Asn106Lys3
CGATGAGGAACGTTTAAAGG	CGATTCTGGTTTTCCCATACTTGTCTGGTATTTGGATCAAACACTATCTTCATTGCCTCTTTAAATTCCTTTAAACGTTCCTCATCGGCCATAATTAAAAAAGTTTCTCTTGATACA	106	92	CAGTGAAAGATAAATGATCGGCGATTCTGGTTTTCCCATACTTGTCTGGTATTTGGATCAAACACTATCTTCATTGCCTCTTTAAATTCCTTTAAACGTTCCTCATCGGCCATAATTAAAAAAGTTTCTCTTGATACACGATGAGGAACGTTTAAAGGGTTTTAGAGCTAGAAATAGCAAGTGA	Asn	Met	AGT	Asn106Met0
GGATCAAACACTATCTTGTT	CGATTCTGGTTTTCCCATACTTGTCTGGTATTTGGATCAAACACTATCTTCATAGCCTCTTTAAACTCCTTTAAACGTTCCTCATCGGCCATAATTAAAAAAGTTT	106	103	CAGTGAAAGATAAATGATCGGCGATTCTGGTTTTCCCATACTTGTCTGGTATTTGGATCAAACACTATCTTCATAGCCTCTTTAAACTCCTTTAAACGTTCCTCATCGGCCATAATTAAAAAAGTTTGGATCAAACACTATCTTGTTGTTTTAGAGCTAGAAATAGCAAGGTTCCGTATCCGGT	Asn	Met	TGC	Asn106Met1
GAGGCAAACAAGATAGTGTT	GTTTTGTACCATCTCGATTCTGGTTTTCCCATACTTGTCTGGTATTTGGGTCGAAAACTATCTTCATTGCCTCTTTAAACTCCTTTAAACGTTCCTCATCGGCCATAATTAAAAAAG	106	120	CAGTGAAAGATAAATGATCGGGTTTTGTACCATCTCGATTCTGGTTTTCCCATACTTGTCTGGTATTTGGGTCGAAAACTATCTTCATTGCCTCTTTAAACTCCTTTAAACGTTCCTCATCGGCCATAATTAAAAAAGGAGGCAAACAAGATAGTGTTGTTTTAGAGCTAGAAATAGCAAGCGA	Asn	Met	TGA	Asn106Met2
ATTTGGATCAAACACTATCT	TCGATTCTGGTTTTCCCATACTTGTCTGGTATTTGGATCAAACACTATCTTCATTGCCTCTTTAAACTCCTTTAAACGTTCCTCATCGGCCATAATTAAAAAAG	106	107	CAGTGAAAGATAAATGATCGGTCGATTCTGGTTTTCCCATACTTGTCTGGTATTTGGATCAAACACTATCTTCATTGCCTCTTTAAACTCCTTTAAACGTTCCTCATCGGCCATAATTAAAAAAGATTTGGATCAAACACTATCTGTTTTAGAGCTAGAAATAGCAAGCCATTGGGCCTAATTG	Asn	Met	TGT	Asn106Met3
CGATGAGGAACGTTTAAAGG	CGATTCTGGTTTTCCCATACTTGTCTGGTATTTGGATCAAACACTATCTTAAATGCCTCTTTAAATTCCTTTAAACGTTCCTCATCGGCCATAATTAAAAAAGTTTCTCTTGATACA	106	92	CAGTGAAAGATAAATGATCGGCGATTCTGGTTTTCCCATACTTGTCTGGTATTTGGATCAAACACTATCTTAAATGCCTCTTTAAATTCCTTTAAACGTTCCTCATCGGCCATAATTAAAAAAGTTTCTCTTGATACACGATGAGGAACGTTTAAAGGGTTTTAGAGCTAGAAATAGCAAGAAA	Asn	Phe	AGT	Asn106Phe0
GGATCAAACACTATCTTGTT	CGATTCTGGTTTTCCCATACTTGTCTGGTATTTGGATCAAACACTATCTTGAAAGCCTCTTTAAACTCCTTTAAACGTTCCTCATCGGCCATAATTAAAAAAGTTT	106	103	CAGTGAAAGATAAATGATCGGCGATTCTGGTTTTCCCATACTTGTCTGGTATTTGGATCAAACACTATCTTGAAAGCCTCTTTAAACTCCTTTAAACGTTCCTCATCGGCCATAATTAAAAAAGTTTGGATCAAACACTATCTTGTTGTTTTAGAGCTAGAAATAGCAAGACGAGGATCGAAAG	Asn	Phe	TGC	Asn106Phe1
GAGGCAAACAAGATAGTGTT	GTTTTGTACCATCTCGATTCTGGTTTTCCCATACTTGTCTGGTATTTGGGTCGAAAACTATCTTAAATGCCTCTTTAAACTCCTTTAAACGTTCCTCATCGGCCATAATTAAAAAAG	106	120	CAGTGAAAGATAAATGATCGGGTTTTGTACCATCTCGATTCTGGTTTTCCCATACTTGTCTGGTATTTGGGTCGAAAACTATCTTAAATGCCTCTTTAAACTCCTTTAAACGTTCCTCATCGGCCATAATTAAAAAAGGAGGCAAACAAGATAGTGTTGTTTTAGAGCTAGAAATAGCAAGAGT	Asn	Phe	TGA	Asn106Phe2
ATTTGGATCAAACACTATCT	TCGATTCTGGTTTTCCCATACTTGTCTGGTATTTGGATCAAACACTATCTTAAATGCCTCTTTAAACTCCTTTAAACGTTCCTCATCGGCCATAATTAAAAAAG	106	107	CAGTGAAAGATAAATGATCGGTCGATTCTGGTTTTCCCATACTTGTCTGGTATTTGGATCAAACACTATCTTAAATGCCTCTTTAAACTCCTTTAAACGTTCCTCATCGGCCATAATTAAAAAAGATTTGGATCAAACACTATCTGTTTTAGAGCTAGAAATAGCAAGTGGCATGCTCTCTTTC	Asn	Phe	TGT	Asn106Phe3
CGATGAGGAACGTTTAAAGG	CGATTCTGGTTTTCCCATACTTGTCTGGTATTTGGATCAAACACTATCTTTGGTGCCTCTTTAAATTCCTTTAAACGTTCCTCATCGGCCATAATTAAAAAAGTTTCTCTTGATACA	106	92	CAGTGAAAGATAAATGATCGGCGATTCTGGTTTTCCCATACTTGTCTGGTATTTGGATCAAACACTATCTTTGGTGCCTCTTTAAATTCCTTTAAACGTTCCTCATCGGCCATAATTAAAAAAGTTTCTCTTGATACACGATGAGGAACGTTTAAAGGGTTTTAGAGCTAGAAATAGCAAGTGA	Asn	Pro	AGT	Asn106Pro0
GGATCAAACACTATCTTGTT	CGATTCTGGTTTTCCCATACTTGTCTGGTATTTGGATCAAACACTATCTTAGGAGCCTCTTTAAACTCCTTTAAACGTTCCTCATCGGCCATAATTAAAAAAGTTT	106	103	CAGTGAAAGATAAATGATCGGCGATTCTGGTTTTCCCATACTTGTCTGGTATTTGGATCAAACACTATCTTAGGAGCCTCTTTAAACTCCTTTAAACGTTCCTCATCGGCCATAATTAAAAAAGTTTGGATCAAACACTATCTTGTTGTTTTAGAGCTAGAAATAGCAAGATGTTGCCGCCTAC	Asn	Pro	TGC	Asn106Pro1
GAGGCAAACAAGATAGTGTT	GTTTTGTACCATCTCGATTCTGGTTTTCCCATACTTGTCTGGTATTTGGGTCGAAAACTATCTTTGGTGCCTCTTTAAACTCCTTTAAACGTTCCTCATCGGCCATAATTAAAAAAG	106	120	CAGTGAAAGATAAATGATCGGGTTTTGTACCATCTCGATTCTGGTTTTCCCATACTTGTCTGGTATTTGGGTCGAAAACTATCTTTGGTGCCTCTTTAAACTCCTTTAAACGTTCCTCATCGGCCATAATTAAAAAAGGAGGCAAACAAGATAGTGTTGTTTTAGAGCTAGAAATAGCAAGCGA	Asn	Pro	TGA	Asn106Pro2
ATTTGGATCAAACACTATCT	TCGATTCTGGTTTTCCCATACTTGTCTGGTATTTGGATCAAACACTATCTTTGGTGCCTCTTTAAACTCCTTTAAACGTTCCTCATCGGCCATAATTAAAAAAG	106	107	CAGTGAAAGATAAATGATCGGTCGATTCTGGTTTTCCCATACTTGTCTGGTATTTGGATCAAACACTATCTTTGGTGCCTCTTTAAACTCCTTTAAACGTTCCTCATCGGCCATAATTAAAAAAGATTTGGATCAAACACTATCTGTTTTAGAGCTAGAAATAGCAAGATAATCCAGGCCTAAG	Asn	Pro	TGT	Asn106Pro3
CGATGAGGAACGTTTAAAGG	CGATTCTGGTTTTCCCATACTTGTCTGGTATTTGGATCAAACACTATCTTAGATGCCTCTTTAAATTCCTTTAAACGTTCCTCATCGGCCATAATTAAAAAAGTTTCTCTTGATACA	106	92	CAGTGAAAGATAAATGATCGGCGATTCTGGTTTTCCCATACTTGTCTGGTATTTGGATCAAACACTATCTTAGATGCCTCTTTAAATTCCTTTAAACGTTCCTCATCGGCCATAATTAAAAAAGTTTCTCTTGATACACGATGAGGAACGTTTAAAGGGTTTTAGAGCTAGAAATAGCAAGACA	Asn	Ser	AGT	Asn106Ser0
GGATCAAACACTATCTTGTT	CGATTCTGGTTTTCCCATACTTGTCTGGTATTTGGATCAAACACTATCTTGCTAGCCTCTTTAAACTCCTTTAAACGTTCCTCATCGGCCATAATTAAAAAAGTTT	106	103	CAGTGAAAGATAAATGATCGGCGATTCTGGTTTTCCCATACTTGTCTGGTATTTGGATCAAACACTATCTTGCTAGCCTCTTTAAACTCCTTTAAACGTTCCTCATCGGCCATAATTAAAAAAGTTTGGATCAAACACTATCTTGTTGTTTTAGAGCTAGAAATAGCAAGTTGTGCTACCGTAC	Asn	Ser	TGC	Asn106Ser1
GAGGCAAACAAGATAGTGTT	GTTTTGTACCATCTCGATTCTGGTTTTCCCATACTTGTCTGGTATTTGGGTCGAAAACTATCTTAGATGCCTCTTTAAACTCCTTTAAACGTTCCTCATCGGCCATAATTAAAAAAG	106	120	CAGTGAAAGATAAATGATCGGGTTTTGTACCATCTCGATTCTGGTTTTCCCATACTTGTCTGGTATTTGGGTCGAAAACTATCTTAGATGCCTCTTTAAACTCCTTTAAACGTTCCTCATCGGCCATAATTAAAAAAGGAGGCAAACAAGATAGTGTTGTTTTAGAGCTAGAAATAGCAAGCTG	Asn	Ser	TGA	Asn106Ser2
ATTTGGATCAAACACTATCT	TCGATTCTGGTTTTCCCATACTTGTCTGGTATTTGGATCAAACACTATCTTAGATGCCTCTTTAAACTCCTTTAAACGTTCCTCATCGGCCATAATTAAAAAAG	106	107	CAGTGAAAGATAAATGATCGGTCGATTCTGGTTTTCCCATACTTGTCTGGTATTTGGATCAAACACTATCTTAGATGCCTCTTTAAACTCCTTTAAACGTTCCTCATCGGCCATAATTAAAAAAGATTTGGATCAAACACTATCTGTTTTAGAGCTAGAAATAGCAAGTTTTGTTGCTTAGCAC	Asn	Ser	TGT	Asn106Ser3
CGATGAGGAACGTTTAAAGG	CGATTCTGGTTTTCCCATACTTGTCTGGTATTTGGATCAAACACTATCTTAGTTGCCTCTTTAAATTCCTTTAAACGTTCCTCATCGGCCATAATTAAAAAAGTTTCTCTTGATACA	106	92	CAGTGAAAGATAAATGATCGGCGATTCTGGTTTTCCCATACTTGTCTGGTATTTGGATCAAACACTATCTTAGTTGCCTCTTTAAATTCCTTTAAACGTTCCTCATCGGCCATAATTAAAAAAGTTTCTCTTGATACACGATGAGGAACGTTTAAAGGGTTTTAGAGCTAGAAATAGCAAGAAC	Asn	Thr	AGT	Asn106Thr0
GGATCAAACACTATCTTGTT	CGATTCTGGTTTTCCCATACTTGTCTGGTATTTGGATCAAACACTATCTTTGTAGCCTCTTTAAACTCCTTTAAACGTTCCTCATCGGCCATAATTAAAAAAGTTT	106	103	CAGTGAAAGATAAATGATCGGCGATTCTGGTTTTCCCATACTTGTCTGGTATTTGGATCAAACACTATCTTTGTAGCCTCTTTAAACTCCTTTAAACGTTCCTCATCGGCCATAATTAAAAAAGTTTGGATCAAACACTATCTTGTTGTTTTAGAGCTAGAAATAGCAAGTCAGCGTTGCGCAT	Asn	Thr	TGC	Asn106Thr1
GAGGCAAACAAGATAGTGTT	GTTTTGTACCATCTCGATTCTGGTTTTCCCATACTTGTCTGGTATTTGGGTCGAAAACTATCTTAGTTGCCTCTTTAAACTCCTTTAAACGTTCCTCATCGGCCATAATTAAAAAAG	106	120	CAGTGAAAGATAAATGATCGGGTTTTGTACCATCTCGATTCTGGTTTTCCCATACTTGTCTGGTATTTGGGTCGAAAACTATCTTAGTTGCCTCTTTAAACTCCTTTAAACGTTCCTCATCGGCCATAATTAAAAAAGGAGGCAAACAAGATAGTGTTGTTTTAGAGCTAGAAATAGCAAGCAA	Asn	Thr	TGA	Asn106Thr2
ATTTGGATCAAACACTATCT	TCGATTCTGGTTTTCCCATACTTGTCTGGTATTTGGATCAAACACTATCTTAGTTGCCTCTTTAAACTCCTTTAAACGTTCCTCATCGGCCATAATTAAAAAAG	106	107	CAGTGAAAGATAAATGATCGGTCGATTCTGGTTTTCCCATACTTGTCTGGTATTTGGATCAAACACTATCTTAGTTGCCTCTTTAAACTCCTTTAAACGTTCCTCATCGGCCATAATTAAAAAAGATTTGGATCAAACACTATCTGTTTTAGAGCTAGAAATAGCAAGTGTCTGCAACATCGTC	Asn	Thr	TGT	Asn106Thr3
CGATGAGGAACGTTTAAAGG	CGATTCTGGTTTTCCCATACTTGTCTGGTATTTGGATCAAACACTATCTTCCATGCCTCTTTAAATTCCTTTAAACGTTCCTCATCGGCCATAATTAAAAAAGTTTCTCTTGATACA	106	92	CAGTGAAAGATAAATGATCGGCGATTCTGGTTTTCCCATACTTGTCTGGTATTTGGATCAAACACTATCTTCCATGCCTCTTTAAATTCCTTTAAACGTTCCTCATCGGCCATAATTAAAAAAGTTTCTCTTGATACACGATGAGGAACGTTTAAAGGGTTTTAGAGCTAGAAATAGCAAGTTA	Asn	Trp	AGT	Asn106Trp0
GGATCAAACACTATCTTGTT	CGATTCTGGTTTTCCCATACTTGTCTGGTATTTGGATCAAACACTATCTTCCAAGCCTCTTTAAACTCCTTTAAACGTTCCTCATCGGCCATAATTAAAAAAGTTT	106	103	CAGTGAAAGATAAATGATCGGCGATTCTGGTTTTCCCATACTTGTCTGGTATTTGGATCAAACACTATCTTCCAAGCCTCTTTAAACTCCTTTAAACGTTCCTCATCGGCCATAATTAAAAAAGTTTGGATCAAACACTATCTTGTTGTTTTAGAGCTAGAAATAGCAAGTGTGATCAAATGAC	Asn	Trp	TGC	Asn106Trp1
GAGGCAAACAAGATAGTGTT	GTTTTGTACCATCTCGATTCTGGTTTTCCCATACTTGTCTGGTATTTGGGTCGAAAACTATCTTCCATGCCTCTTTAAACTCCTTTAAACGTTCCTCATCGGCCATAATTAAAAAAG	106	120	CAGTGAAAGATAAATGATCGGGTTTTGTACCATCTCGATTCTGGTTTTCCCATACTTGTCTGGTATTTGGGTCGAAAACTATCTTCCATGCCTCTTTAAACTCCTTTAAACGTTCCTCATCGGCCATAATTAAAAAAGGAGGCAAACAAGATAGTGTTGTTTTAGAGCTAGAAATAGCAAGGAA	Asn	Trp	TGA	Asn106Trp2
ATTTGGATCAAACACTATCT	TCGATTCTGGTTTTCCCATACTTGTCTGGTATTTGGATCAAACACTATCTTCCATGCCTCTTTAAACTCCTTTAAACGTTCCTCATCGGCCATAATTAAAAAAG	106	107	CAGTGAAAGATAAATGATCGGTCGATTCTGGTTTTCCCATACTTGTCTGGTATTTGGATCAAACACTATCTTCCATGCCTCTTTAAACTCCTTTAAACGTTCCTCATCGGCCATAATTAAAAAAGATTTGGATCAAACACTATCTGTTTTAGAGCTAGAAATAGCAAGAGCTCTAAAGGCACAT	Asn	Trp	TGT	Asn106Trp3
CGATGAGGAACGTTTAAAGG	CGATTCTGGTTTTCCCATACTTGTCTGGTATTTGGATCAAACACTATCTTATATGCCTCTTTAAATTCCTTTAAACGTTCCTCATCGGCCATAATTAAAAAAGTTTCTCTTGATACA	106	92	CAGTGAAAGATAAATGATCGGCGATTCTGGTTTTCCCATACTTGTCTGGTATTTGGATCAAACACTATCTTATATGCCTCTTTAAATTCCTTTAAACGTTCCTCATCGGCCATAATTAAAAAAGTTTCTCTTGATACACGATGAGGAACGTTTAAAGGGTTTTAGAGCTAGAAATAGCAAGCTT	Asn	Tyr	AGT	Asn106Tyr0
GGATCAAACACTATCTTGTT	CGATTCTGGTTTTCCCATACTTGTCTGGTATTTGGATCAAACACTATCTTGTAAGCCTCTTTAAACTCCTTTAAACGTTCCTCATCGGCCATAATTAAAAAAGTTT	106	103	CAGTGAAAGATAAATGATCGGCGATTCTGGTTTTCCCATACTTGTCTGGTATTTGGATCAAACACTATCTTGTAAGCCTCTTTAAACTCCTTTAAACGTTCCTCATCGGCCATAATTAAAAAAGTTTGGATCAAACACTATCTTGTTGTTTTAGAGCTAGAAATAGCAAGCGAGCCAATCCGAC	Asn	Tyr	TGC	Asn106Tyr1
GAGGCAAACAAGATAGTGTT	GTTTTGTACCATCTCGATTCTGGTTTTCCCATACTTGTCTGGTATTTGGGTCGAAAACTATCTTATATGCCTCTTTAAACTCCTTTAAACGTTCCTCATCGGCCATAATTAAAAAAG	106	120	CAGTGAAAGATAAATGATCGGGTTTTGTACCATCTCGATTCTGGTTTTCCCATACTTGTCTGGTATTTGGGTCGAAAACTATCTTATATGCCTCTTTAAACTCCTTTAAACGTTCCTCATCGGCCATAATTAAAAAAGGAGGCAAACAAGATAGTGTTGTTTTAGAGCTAGAAATAGCAAGTTA	Asn	Tyr	TGA	Asn106Tyr2
ATTTGGATCAAACACTATCT	TCGATTCTGGTTTTCCCATACTTGTCTGGTATTTGGATCAAACACTATCTTATATGCCTCTTTAAACTCCTTTAAACGTTCCTCATCGGCCATAATTAAAAAAG	106	107	CAGTGAAAGATAAATGATCGGTCGATTCTGGTTTTCCCATACTTGTCTGGTATTTGGATCAAACACTATCTTATATGCCTCTTTAAACTCCTTTAAACGTTCCTCATCGGCCATAATTAAAAAAGATTTGGATCAAACACTATCTGTTTTAGAGCTAGAAATAGCAAGCGCTATCTCATAGAAG	Asn	Tyr	TGT	Asn106Tyr3
CGATGAGGAACGTTTAAAGG	CGATTCTGGTTTTCCCATACTTGTCTGGTATTTGGATCAAACACTATCTTAACTGCCTCTTTAAATTCCTTTAAACGTTCCTCATCGGCCATAATTAAAAAAGTTTCTCTTGATACA	106	92	CAGTGAAAGATAAATGATCGGCGATTCTGGTTTTCCCATACTTGTCTGGTATTTGGATCAAACACTATCTTAACTGCCTCTTTAAATTCCTTTAAACGTTCCTCATCGGCCATAATTAAAAAAGTTTCTCTTGATACACGATGAGGAACGTTTAAAGGGTTTTAGAGCTAGAAATAGCAAGCTC	Asn	Val	AGT	Asn106Val0
GGATCAAACACTATCTTGTT	CGATTCTGGTTTTCCCATACTTGTCTGGTATTTGGATCAAACACTATCTTTACAGCCTCTTTAAACTCCTTTAAACGTTCCTCATCGGCCATAATTAAAAAAGTTT	106	103	CAGTGAAAGATAAATGATCGGCGATTCTGGTTTTCCCATACTTGTCTGGTATTTGGATCAAACACTATCTTTACAGCCTCTTTAAACTCCTTTAAACGTTCCTCATCGGCCATAATTAAAAAAGTTTGGATCAAACACTATCTTGTTGTTTTAGAGCTAGAAATAGCAAGCTGTTGAATCACCC	Asn	Val	TGC	Asn106Val1
GAGGCAAACAAGATAGTGTT	GTTTTGTACCATCTCGATTCTGGTTTTCCCATACTTGTCTGGTATTTGGGTCGAAAACTATCTTAACTGCCTCTTTAAACTCCTTTAAACGTTCCTCATCGGCCATAATTAAAAAAG	106	120	CAGTGAAAGATAAATGATCGGGTTTTGTACCATCTCGATTCTGGTTTTCCCATACTTGTCTGGTATTTGGGTCGAAAACTATCTTAACTGCCTCTTTAAACTCCTTTAAACGTTCCTCATCGGCCATAATTAAAAAAGGAGGCAAACAAGATAGTGTTGTTTTAGAGCTAGAAATAGCAAGGTG	Asn	Val	TGA	Asn106Val2
ATTTGGATCAAACACTATCT	TCGATTCTGGTTTTCCCATACTTGTCTGGTATTTGGATCAAACACTATCTTAACTGCCTCTTTAAACTCCTTTAAACGTTCCTCATCGGCCATAATTAAAAAAG	106	107	CAGTGAAAGATAAATGATCGGTCGATTCTGGTTTTCCCATACTTGTCTGGTATTTGGATCAAACACTATCTTAACTGCCTCTTTAAACTCCTTTAAACGTTCCTCATCGGCCATAATTAAAAAAGATTTGGATCAAACACTATCTGTTTTAGAGCTAGAAATAGCAAGACGTATACTAGGGTTG	Asn	Val	TGT	Asn106Val3
CGATGAGGAACGTTTAAAGG	TCTCGATTCTGGTTTTCCCATACTTGTCTGGTATTTGGATCAAACACTATAGCGTTTGCCTCTTTAAATTCCTTTAAACGTTCCTCATCGGCCATAATTAAAAAAGTTTCTCTTGATACA	109	92	CAGTGAAAGATAAATGATCGGTCTCGATTCTGGTTTTCCCATACTTGTCTGGTATTTGGATCAAACACTATAGCGTTTGCCTCTTTAAATTCCTTTAAACGTTCCTCATCGGCCATAATTAAAAAAGTTTCTCTTGATACACGATGAGGAACGTTTAAAGGGTTTTAGAGCTAGAAATAGCAAG	Lys	Ala	AGT	Lys109Ala0
GGATCAAACACTATCTTGTT	TCTCGATTCTGGTTTTCCCATACTTGTCTGGTATTTGGATCAAACACTATAGCATTAGCCTCTTTAAACTCCTTTAAACGTTCCTCATCGGCCATAATTAAAAAAGTTT	109	103	CAGTGAAAGATAAATGATCGGTCTCGATTCTGGTTTTCCCATACTTGTCTGGTATTTGGATCAAACACTATAGCATTAGCCTCTTTAAACTCCTTTAAACGTTCCTCATCGGCCATAATTAAAAAAGTTTGGATCAAACACTATCTTGTTGTTTTAGAGCTAGAAATAGCAAGCCCAGCCTAGT	Lys	Ala	TGC	Lys109Ala1
GAGGCAAACAAGATAGTGTT	TTTTAATTATGGCCGATGAGGAACGTTTAAAGGAGTTTAAAGAGGCAAACGCTATAGTTTTCGACCCAAATACCAGACAAGTATGGGAAAACCAGAATCGAGATGGTACAAAAC	109	120	CAGTGAAAGATAAATGATCGGTTTTAATTATGGCCGATGAGGAACGTTTAAAGGAGTTTAAAGAGGCAAACGCTATAGTTTTCGACCCAAATACCAGACAAGTATGGGAAAACCAGAATCGAGATGGTACAAAACGAGGCAAACAAGATAGTGTTGTTTTAGAGCTAGAAATAGCAAGCTCAGC	Lys	Ala	TGA	Lys109Ala2
CCCATACTTGTCTGGTATTT	CTGGTTTTGTACCATCTCGATTCTGGTTTTCCCATACTTGTCTGGTGTTAGGGTCAAACACTATAGCGTTTGCCTCTTTAAACTCCTTTAAACGTTCCTCATCGGCCATAATTAAAA	109	123	CAGTGAAAGATAAATGATCGGCTGGTTTTGTACCATCTCGATTCTGGTTTTCCCATACTTGTCTGGTGTTAGGGTCAAACACTATAGCGTTTGCCTCTTTAAACTCCTTTAAACGTTCCTCATCGGCCATAATTAAAACCCATACTTGTCTGGTATTTGTTTTAGAGCTAGAAATAGCAAGACG	Lys	Ala	GGA	Lys109Ala3
CGATGAGGAACGTTTAAAGG	TCTCGATTCTGGTTTTCCCATACTTGTCTGGTATTTGGATCAAACACTATTCTGTTTGCCTCTTTAAATTCCTTTAAACGTTCCTCATCGGCCATAATTAAAAAAGTTTCTCTTGATACA	109	92	CAGTGAAAGATAAATGATCGGTCTCGATTCTGGTTTTCCCATACTTGTCTGGTATTTGGATCAAACACTATTCTGTTTGCCTCTTTAAATTCCTTTAAACGTTCCTCATCGGCCATAATTAAAAAAGTTTCTCTTGATACACGATGAGGAACGTTTAAAGGGTTTTAGAGCTAGAAATAGCAAG	Lys	Arg	AGT	Lys109Arg0
GGATCAAACACTATCTTGTT	TCTCGATTCTGGTTTTCCCATACTTGTCTGGTATTTGGATCAAACACTATTCTATTAGCCTCTTTAAACTCCTTTAAACGTTCCTCATCGGCCATAATTAAAAAAGTTT	109	103	CAGTGAAAGATAAATGATCGGTCTCGATTCTGGTTTTCCCATACTTGTCTGGTATTTGGATCAAACACTATTCTATTAGCCTCTTTAAACTCCTTTAAACGTTCCTCATCGGCCATAATTAAAAAAGTTTGGATCAAACACTATCTTGTTGTTTTAGAGCTAGAAATAGCAAGAGGCATTGGGA	Lys	Arg	TGC	Lys109Arg1
GAGGCAAACAAGATAGTGTT	TTTTAATTATGGCCGATGAGGAACGTTTAAAGGAGTTTAAAGAGGCAAACAGAATAGTTTTCGACCCAAATACCAGACAAGTATGGGAAAACCAGAATCGAGATGGTACAAAAC	109	120	CAGTGAAAGATAAATGATCGGTTTTAATTATGGCCGATGAGGAACGTTTAAAGGAGTTTAAAGAGGCAAACAGAATAGTTTTCGACCCAAATACCAGACAAGTATGGGAAAACCAGAATCGAGATGGTACAAAACGAGGCAAACAAGATAGTGTTGTTTTAGAGCTAGAAATAGCAAGGGGTAA	Lys	Arg	TGA	Lys109Arg2
CCCATACTTGTCTGGTATTT	CTGGTTTTGTACCATCTCGATTCTGGTTTTCCCATACTTGTCTGGTGTTAGGGTCAAACACTATTCTGTTTGCCTCTTTAAACTCCTTTAAACGTTCCTCATCGGCCATAATTAAAA	109	123	CAGTGAAAGATAAATGATCGGCTGGTTTTGTACCATCTCGATTCTGGTTTTCCCATACTTGTCTGGTGTTAGGGTCAAACACTATTCTGTTTGCCTCTTTAAACTCCTTTAAACGTTCCTCATCGGCCATAATTAAAACCCATACTTGTCTGGTATTTGTTTTAGAGCTAGAAATAGCAAGCAG	Lys	Arg	GGA	Lys109Arg3
CGATGAGGAACGTTTAAAGG	TCTCGATTCTGGTTTTCCCATACTTGTCTGGTATTTGGATCAAACACTATATTGTTTGCCTCTTTAAATTCCTTTAAACGTTCCTCATCGGCCATAATTAAAAAAGTTTCTCTTGATACA	109	92	CAGTGAAAGATAAATGATCGGTCTCGATTCTGGTTTTCCCATACTTGTCTGGTATTTGGATCAAACACTATATTGTTTGCCTCTTTAAATTCCTTTAAACGTTCCTCATCGGCCATAATTAAAAAAGTTTCTCTTGATACACGATGAGGAACGTTTAAAGGGTTTTAGAGCTAGAAATAGCAAG	Lys	Asn	AGT	Lys109Asn0
GGATCAAACACTATCTTGTT	TCTCGATTCTGGTTTTCCCATACTTGTCTGGTATTTGGATCAAACACTATATTATTAGCCTCTTTAAACTCCTTTAAACGTTCCTCATCGGCCATAATTAAAAAAGTTT	109	103	CAGTGAAAGATAAATGATCGGTCTCGATTCTGGTTTTCCCATACTTGTCTGGTATTTGGATCAAACACTATATTATTAGCCTCTTTAAACTCCTTTAAACGTTCCTCATCGGCCATAATTAAAAAAGTTTGGATCAAACACTATCTTGTTGTTTTAGAGCTAGAAATAGCAAGACCATTGCCAA	Lys	Asn	TGC	Lys109Asn1
GAGGCAAACAAGATAGTGTT	TTTTAATTATGGCCGATGAGGAACGTTTAAAGGAGTTTAAAGAGGCAAACAATATAGTTTTCGACCCAAATACCAGACAAGTATGGGAAAACCAGAATCGAGATGGTACAAAAC	109	120	CAGTGAAAGATAAATGATCGGTTTTAATTATGGCCGATGAGGAACGTTTAAAGGAGTTTAAAGAGGCAAACAATATAGTTTTCGACCCAAATACCAGACAAGTATGGGAAAACCAGAATCGAGATGGTACAAAACGAGGCAAACAAGATAGTGTTGTTTTAGAGCTAGAAATAGCAAGAAGTGA	Lys	Asn	TGA	Lys109Asn2
CCCATACTTGTCTGGTATTT	CTGGTTTTGTACCATCTCGATTCTGGTTTTCCCATACTTGTCTGGTGTTAGGGTCAAACACTATATTGTTTGCCTCTTTAAACTCCTTTAAACGTTCCTCATCGGCCATAATTAAAA	109	123	CAGTGAAAGATAAATGATCGGCTGGTTTTGTACCATCTCGATTCTGGTTTTCCCATACTTGTCTGGTGTTAGGGTCAAACACTATATTGTTTGCCTCTTTAAACTCCTTTAAACGTTCCTCATCGGCCATAATTAAAACCCATACTTGTCTGGTATTTGTTTTAGAGCTAGAAATAGCAAGCTA	Lys	Asn	GGA	Lys109Asn3
CGATGAGGAACGTTTAAAGG	TCTCGATTCTGGTTTTCCCATACTTGTCTGGTATTTGGATCAAACACTATATCGTTTGCCTCTTTAAATTCCTTTAAACGTTCCTCATCGGCCATAATTAAAAAAGTTTCTCTTGATACA	109	92	CAGTGAAAGATAAATGATCGGTCTCGATTCTGGTTTTCCCATACTTGTCTGGTATTTGGATCAAACACTATATCGTTTGCCTCTTTAAATTCCTTTAAACGTTCCTCATCGGCCATAATTAAAAAAGTTTCTCTTGATACACGATGAGGAACGTTTAAAGGGTTTTAGAGCTAGAAATAGCAAG	Lys	Asp	AGT	Lys109Asp0
GGATCAAACACTATCTTGTT	TCTCGATTCTGGTTTTCCCATACTTGTCTGGTATTTGGATCAAACACTATATCATTAGCCTCTTTAAACTCCTTTAAACGTTCCTCATCGGCCATAATTAAAAAAGTTT	109	103	CAGTGAAAGATAAATGATCGGTCTCGATTCTGGTTTTCCCATACTTGTCTGGTATTTGGATCAAACACTATATCATTAGCCTCTTTAAACTCCTTTAAACGTTCCTCATCGGCCATAATTAAAAAAGTTTGGATCAAACACTATCTTGTTGTTTTAGAGCTAGAAATAGCAAGGCTGCTTCAGT	Lys	Asp	TGC	Lys109Asp1
GAGGCAAACAAGATAGTGTT	TTTTAATTATGGCCGATGAGGAACGTTTAAAGGAGTTTAAAGAGGCAAACGATATAGTTTTCGACCCAAATACCAGACAAGTATGGGAAAACCAGAATCGAGATGGTACAAAAC	109	120	CAGTGAAAGATAAATGATCGGTTTTAATTATGGCCGATGAGGAACGTTTAAAGGAGTTTAAAGAGGCAAACGATATAGTTTTCGACCCAAATACCAGACAAGTATGGGAAAACCAGAATCGAGATGGTACAAAACGAGGCAAACAAGATAGTGTTGTTTTAGAGCTAGAAATAGCAAGGTTTTA	Lys	Asp	TGA	Lys109Asp2
CCCATACTTGTCTGGTATTT	CTGGTTTTGTACCATCTCGATTCTGGTTTTCCCATACTTGTCTGGTGTTAGGGTCAAACACTATATCGTTTGCCTCTTTAAACTCCTTTAAACGTTCCTCATCGGCCATAATTAAAA	109	123	CAGTGAAAGATAAATGATCGGCTGGTTTTGTACCATCTCGATTCTGGTTTTCCCATACTTGTCTGGTGTTAGGGTCAAACACTATATCGTTTGCCTCTTTAAACTCCTTTAAACGTTCCTCATCGGCCATAATTAAAACCCATACTTGTCTGGTATTTGTTTTAGAGCTAGAAATAGCAAGTAA	Lys	Asp	GGA	Lys109Asp3
CGATGAGGAACGTTTAAAGG	TCTCGATTCTGGTTTTCCCATACTTGTCTGGTATTTGGATCAAACACTATACAGTTTGCCTCTTTAAATTCCTTTAAACGTTCCTCATCGGCCATAATTAAAAAAGTTTCTCTTGATACA	109	92	CAGTGAAAGATAAATGATCGGTCTCGATTCTGGTTTTCCCATACTTGTCTGGTATTTGGATCAAACACTATACAGTTTGCCTCTTTAAATTCCTTTAAACGTTCCTCATCGGCCATAATTAAAAAAGTTTCTCTTGATACACGATGAGGAACGTTTAAAGGGTTTTAGAGCTAGAAATAGCAAG	Lys	Cys	AGT	Lys109Cys0
GGATCAAACACTATCTTGTT	TCTCGATTCTGGTTTTCCCATACTTGTCTGGTATTTGGATCAAACACTATACAATTAGCCTCTTTAAACTCCTTTAAACGTTCCTCATCGGCCATAATTAAAAAAGTTT	109	103	CAGTGAAAGATAAATGATCGGTCTCGATTCTGGTTTTCCCATACTTGTCTGGTATTTGGATCAAACACTATACAATTAGCCTCTTTAAACTCCTTTAAACGTTCCTCATCGGCCATAATTAAAAAAGTTTGGATCAAACACTATCTTGTTGTTTTAGAGCTAGAAATAGCAAGATCAGGAGTCA	Lys	Cys	TGC	Lys109Cys1
GAGGCAAACAAGATAGTGTT	TTTTAATTATGGCCGATGAGGAACGTTTAAAGGAGTTTAAAGAGGCAAACTGTATAGTTTTCGACCCAAATACCAGACAAGTATGGGAAAACCAGAATCGAGATGGTACAAAAC	109	120	CAGTGAAAGATAAATGATCGGTTTTAATTATGGCCGATGAGGAACGTTTAAAGGAGTTTAAAGAGGCAAACTGTATAGTTTTCGACCCAAATACCAGACAAGTATGGGAAAACCAGAATCGAGATGGTACAAAACGAGGCAAACAAGATAGTGTTGTTTTAGAGCTAGAAATAGCAAGAAAACA	Lys	Cys	TGA	Lys109Cys2
CCCATACTTGTCTGGTATTT	CTGGTTTTGTACCATCTCGATTCTGGTTTTCCCATACTTGTCTGGTGTTAGGGTCAAACACTATACAGTTTGCCTCTTTAAACTCCTTTAAACGTTCCTCATCGGCCATAATTAAAA	109	123	CAGTGAAAGATAAATGATCGGCTGGTTTTGTACCATCTCGATTCTGGTTTTCCCATACTTGTCTGGTGTTAGGGTCAAACACTATACAGTTTGCCTCTTTAAACTCCTTTAAACGTTCCTCATCGGCCATAATTAAAACCCATACTTGTCTGGTATTTGTTTTAGAGCTAGAAATAGCAAGGTG	Lys	Cys	GGA	Lys109Cys3
CGATGAGGAACGTTTAAAGG	TCTCGATTCTGGTTTTCCCATACTTGTCTGGTATTTGGATCAAACACTATTTAGTTTGCCTCTTTAAATTCCTTTAAACGTTCCTCATCGGCCATAATTAAAAAAGTTTCTCTTGATACA	109	92	CAGTGAAAGATAAATGATCGGTCTCGATTCTGGTTTTCCCATACTTGTCTGGTATTTGGATCAAACACTATTTAGTTTGCCTCTTTAAATTCCTTTAAACGTTCCTCATCGGCCATAATTAAAAAAGTTTCTCTTGATACACGATGAGGAACGTTTAAAGGGTTTTAGAGCTAGAAATAGCAAG	Lys	End	AGT	Lys109End0
GGATCAAACACTATCTTGTT	TCTCGATTCTGGTTTTCCCATACTTGTCTGGTATTTGGATCAAACACTATTTAATTAGCCTCTTTAAACTCCTTTAAACGTTCCTCATCGGCCATAATTAAAAAAGTTT	109	103	CAGTGAAAGATAAATGATCGGTCTCGATTCTGGTTTTCCCATACTTGTCTGGTATTTGGATCAAACACTATTTAATTAGCCTCTTTAAACTCCTTTAAACGTTCCTCATCGGCCATAATTAAAAAAGTTTGGATCAAACACTATCTTGTTGTTTTAGAGCTAGAAATAGCAAGACCTGCACAAT	Lys	End	TGC	Lys109End1
GAGGCAAACAAGATAGTGTT	TTTTAATTATGGCCGATGAGGAACGTTTAAAGGAGTTTAAAGAGGCAAACTAAATAGTTTTCGACCCAAATACCAGACAAGTATGGGAAAACCAGAATCGAGATGGTACAAAAC	109	120	CAGTGAAAGATAAATGATCGGTTTTAATTATGGCCGATGAGGAACGTTTAAAGGAGTTTAAAGAGGCAAACTAAATAGTTTTCGACCCAAATACCAGACAAGTATGGGAAAACCAGAATCGAGATGGTACAAAACGAGGCAAACAAGATAGTGTTGTTTTAGAGCTAGAAATAGCAAGTAATCC	Lys	End	TGA	Lys109End2
CCCATACTTGTCTGGTATTT	CTGGTTTTGTACCATCTCGATTCTGGTTTTCCCATACTTGTCTGGTGTTAGGGTCAAACACTATTTAGTTTGCCTCTTTAAACTCCTTTAAACGTTCCTCATCGGCCATAATTAAAA	109	123	CAGTGAAAGATAAATGATCGGCTGGTTTTGTACCATCTCGATTCTGGTTTTCCCATACTTGTCTGGTGTTAGGGTCAAACACTATTTAGTTTGCCTCTTTAAACTCCTTTAAACGTTCCTCATCGGCCATAATTAAAACCCATACTTGTCTGGTATTTGTTTTAGAGCTAGAAATAGCAAGTCA	Lys	End	GGA	Lys109End3
CGATGAGGAACGTTTAAAGG	TCTCGATTCTGGTTTTCCCATACTTGTCTGGTATTTGGATCAAACACTATTTGGTTTGCCTCTTTAAATTCCTTTAAACGTTCCTCATCGGCCATAATTAAAAAAGTTTCTCTTGATACA	109	92	CAGTGAAAGATAAATGATCGGTCTCGATTCTGGTTTTCCCATACTTGTCTGGTATTTGGATCAAACACTATTTGGTTTGCCTCTTTAAATTCCTTTAAACGTTCCTCATCGGCCATAATTAAAAAAGTTTCTCTTGATACACGATGAGGAACGTTTAAAGGGTTTTAGAGCTAGAAATAGCAAG	Lys	Gln	AGT	Lys109Gln0
GGATCAAACACTATCTTGTT	TCTCGATTCTGGTTTTCCCATACTTGTCTGGTATTTGGATCAAACACTATTTGATTAGCCTCTTTAAACTCCTTTAAACGTTCCTCATCGGCCATAATTAAAAAAGTTT	109	103	CAGTGAAAGATAAATGATCGGTCTCGATTCTGGTTTTCCCATACTTGTCTGGTATTTGGATCAAACACTATTTGATTAGCCTCTTTAAACTCCTTTAAACGTTCCTCATCGGCCATAATTAAAAAAGTTTGGATCAAACACTATCTTGTTGTTTTAGAGCTAGAAATAGCAAGATAGGACTTCG	Lys	Gln	TGC	Lys109Gln1
GAGGCAAACAAGATAGTGTT	TTTTAATTATGGCCGATGAGGAACGTTTAAAGGAGTTTAAAGAGGCAAACCAAATAGTTTTCGACCCAAATACCAGACAAGTATGGGAAAACCAGAATCGAGATGGTACAAAAC	109	120	CAGTGAAAGATAAATGATCGGTTTTAATTATGGCCGATGAGGAACGTTTAAAGGAGTTTAAAGAGGCAAACCAAATAGTTTTCGACCCAAATACCAGACAAGTATGGGAAAACCAGAATCGAGATGGTACAAAACGAGGCAAACAAGATAGTGTTGTTTTAGAGCTAGAAATAGCAAGGGTTTG	Lys	Gln	TGA	Lys109Gln2
CCCATACTTGTCTGGTATTT	CTGGTTTTGTACCATCTCGATTCTGGTTTTCCCATACTTGTCTGGTGTTAGGGTCAAACACTATTTGGTTTGCCTCTTTAAACTCCTTTAAACGTTCCTCATCGGCCATAATTAAAA	109	123	CAGTGAAAGATAAATGATCGGCTGGTTTTGTACCATCTCGATTCTGGTTTTCCCATACTTGTCTGGTGTTAGGGTCAAACACTATTTGGTTTGCCTCTTTAAACTCCTTTAAACGTTCCTCATCGGCCATAATTAAAACCCATACTTGTCTGGTATTTGTTTTAGAGCTAGAAATAGCAAGGAC	Lys	Gln	GGA	Lys109Gln3
CGATGAGGAACGTTTAAAGG	TCTCGATTCTGGTTTTCCCATACTTGTCTGGTATTTGGATCAAACACTATTTCGTTTGCCTCTTTAAATTCCTTTAAACGTTCCTCATCGGCCATAATTAAAAAAGTTTCTCTTGATACA	109	92	CAGTGAAAGATAAATGATCGGTCTCGATTCTGGTTTTCCCATACTTGTCTGGTATTTGGATCAAACACTATTTCGTTTGCCTCTTTAAATTCCTTTAAACGTTCCTCATCGGCCATAATTAAAAAAGTTTCTCTTGATACACGATGAGGAACGTTTAAAGGGTTTTAGAGCTAGAAATAGCAAG	Lys	Glu	AGT	Lys109Glu0
GGATCAAACACTATCTTGTT	TCTCGATTCTGGTTTTCCCATACTTGTCTGGTATTTGGATCAAACACTATTTCATTAGCCTCTTTAAACTCCTTTAAACGTTCCTCATCGGCCATAATTAAAAAAGTTT	109	103	CAGTGAAAGATAAATGATCGGTCTCGATTCTGGTTTTCCCATACTTGTCTGGTATTTGGATCAAACACTATTTCATTAGCCTCTTTAAACTCCTTTAAACGTTCCTCATCGGCCATAATTAAAAAAGTTTGGATCAAACACTATCTTGTTGTTTTAGAGCTAGAAATAGCAAGGACAACAAAAA	Lys	Glu	TGC	Lys109Glu1
GAGGCAAACAAGATAGTGTT	TTTTAATTATGGCCGATGAGGAACGTTTAAAGGAGTTTAAAGAGGCAAACGAAATAGTTTTCGACCCAAATACCAGACAAGTATGGGAAAACCAGAATCGAGATGGTACAAAAC	109	120	CAGTGAAAGATAAATGATCGGTTTTAATTATGGCCGATGAGGAACGTTTAAAGGAGTTTAAAGAGGCAAACGAAATAGTTTTCGACCCAAATACCAGACAAGTATGGGAAAACCAGAATCGAGATGGTACAAAACGAGGCAAACAAGATAGTGTTGTTTTAGAGCTAGAAATAGCAAGAACACA	Lys	Glu	TGA	Lys109Glu2
CCCATACTTGTCTGGTATTT	CTGGTTTTGTACCATCTCGATTCTGGTTTTCCCATACTTGTCTGGTGTTAGGGTCAAACACTATTTCGTTTGCCTCTTTAAACTCCTTTAAACGTTCCTCATCGGCCATAATTAAAA	109	123	CAGTGAAAGATAAATGATCGGCTGGTTTTGTACCATCTCGATTCTGGTTTTCCCATACTTGTCTGGTGTTAGGGTCAAACACTATTTCGTTTGCCTCTTTAAACTCCTTTAAACGTTCCTCATCGGCCATAATTAAAACCCATACTTGTCTGGTATTTGTTTTAGAGCTAGAAATAGCAAGTTA	Lys	Glu	GGA	Lys109Glu3
CGATGAGGAACGTTTAAAGG	TCTCGATTCTGGTTTTCCCATACTTGTCTGGTATTTGGATCAAACACTATACCGTTTGCCTCTTTAAATTCCTTTAAACGTTCCTCATCGGCCATAATTAAAAAAGTTTCTCTTGATACA	109	92	CAGTGAAAGATAAATGATCGGTCTCGATTCTGGTTTTCCCATACTTGTCTGGTATTTGGATCAAACACTATACCGTTTGCCTCTTTAAATTCCTTTAAACGTTCCTCATCGGCCATAATTAAAAAAGTTTCTCTTGATACACGATGAGGAACGTTTAAAGGGTTTTAGAGCTAGAAATAGCAAG	Lys	Gly	AGT	Lys109Gly0
GGATCAAACACTATCTTGTT	TCTCGATTCTGGTTTTCCCATACTTGTCTGGTATTTGGATCAAACACTATACCATTAGCCTCTTTAAACTCCTTTAAACGTTCCTCATCGGCCATAATTAAAAAAGTTT	109	103	CAGTGAAAGATAAATGATCGGTCTCGATTCTGGTTTTCCCATACTTGTCTGGTATTTGGATCAAACACTATACCATTAGCCTCTTTAAACTCCTTTAAACGTTCCTCATCGGCCATAATTAAAAAAGTTTGGATCAAACACTATCTTGTTGTTTTAGAGCTAGAAATAGCAAGTCATCATTGAA	Lys	Gly	TGC	Lys109Gly1
GAGGCAAACAAGATAGTGTT	TTTTAATTATGGCCGATGAGGAACGTTTAAAGGAGTTTAAAGAGGCAAACGGTATAGTTTTCGACCCAAATACCAGACAAGTATGGGAAAACCAGAATCGAGATGGTACAAAAC	109	120	CAGTGAAAGATAAATGATCGGTTTTAATTATGGCCGATGAGGAACGTTTAAAGGAGTTTAAAGAGGCAAACGGTATAGTTTTCGACCCAAATACCAGACAAGTATGGGAAAACCAGAATCGAGATGGTACAAAACGAGGCAAACAAGATAGTGTTGTTTTAGAGCTAGAAATAGCAAGAAAAAA	Lys	Gly	TGA	Lys109Gly2
CCCATACTTGTCTGGTATTT	CTGGTTTTGTACCATCTCGATTCTGGTTTTCCCATACTTGTCTGGTGTTAGGGTCAAACACTATACCGTTTGCCTCTTTAAACTCCTTTAAACGTTCCTCATCGGCCATAATTAAAA	109	123	CAGTGAAAGATAAATGATCGGCTGGTTTTGTACCATCTCGATTCTGGTTTTCCCATACTTGTCTGGTGTTAGGGTCAAACACTATACCGTTTGCCTCTTTAAACTCCTTTAAACGTTCCTCATCGGCCATAATTAAAACCCATACTTGTCTGGTATTTGTTTTAGAGCTAGAAATAGCAAGGCA	Lys	Gly	GGA	Lys109Gly3
CGATGAGGAACGTTTAAAGG	TCTCGATTCTGGTTTTCCCATACTTGTCTGGTATTTGGATCAAACACTATATGGTTTGCCTCTTTAAATTCCTTTAAACGTTCCTCATCGGCCATAATTAAAAAAGTTTCTCTTGATACA	109	92	CAGTGAAAGATAAATGATCGGTCTCGATTCTGGTTTTCCCATACTTGTCTGGTATTTGGATCAAACACTATATGGTTTGCCTCTTTAAATTCCTTTAAACGTTCCTCATCGGCCATAATTAAAAAAGTTTCTCTTGATACACGATGAGGAACGTTTAAAGGGTTTTAGAGCTAGAAATAGCAAG	Lys	His	AGT	Lys109His0
GGATCAAACACTATCTTGTT	TCTCGATTCTGGTTTTCCCATACTTGTCTGGTATTTGGATCAAACACTATATGATTAGCCTCTTTAAACTCCTTTAAACGTTCCTCATCGGCCATAATTAAAAAAGTTT	109	103	CAGTGAAAGATAAATGATCGGTCTCGATTCTGGTTTTCCCATACTTGTCTGGTATTTGGATCAAACACTATATGATTAGCCTCTTTAAACTCCTTTAAACGTTCCTCATCGGCCATAATTAAAAAAGTTTGGATCAAACACTATCTTGTTGTTTTAGAGCTAGAAATAGCAAGCCGCGATTGAC	Lys	His	TGC	Lys109His1
GAGGCAAACAAGATAGTGTT	TTTTAATTATGGCCGATGAGGAACGTTTAAAGGAGTTTAAAGAGGCAAACCATATAGTTTTCGACCCAAATACCAGACAAGTATGGGAAAACCAGAATCGAGATGGTACAAAAC	109	120	CAGTGAAAGATAAATGATCGGTTTTAATTATGGCCGATGAGGAACGTTTAAAGGAGTTTAAAGAGGCAAACCATATAGTTTTCGACCCAAATACCAGACAAGTATGGGAAAACCAGAATCGAGATGGTACAAAACGAGGCAAACAAGATAGTGTTGTTTTAGAGCTAGAAATAGCAAGGACCTG	Lys	His	TGA	Lys109His2
CCCATACTTGTCTGGTATTT	CTGGTTTTGTACCATCTCGATTCTGGTTTTCCCATACTTGTCTGGTGTTAGGGTCAAACACTATATGGTTTGCCTCTTTAAACTCCTTTAAACGTTCCTCATCGGCCATAATTAAAA	109	123	CAGTGAAAGATAAATGATCGGCTGGTTTTGTACCATCTCGATTCTGGTTTTCCCATACTTGTCTGGTGTTAGGGTCAAACACTATATGGTTTGCCTCTTTAAACTCCTTTAAACGTTCCTCATCGGCCATAATTAAAACCCATACTTGTCTGGTATTTGTTTTAGAGCTAGAAATAGCAAGGGA	Lys	His	GGA	Lys109His3
CGATGAGGAACGTTTAAAGG	TCTCGATTCTGGTTTTCCCATACTTGTCTGGTATTTGGATCAAACACTATAATGTTTGCCTCTTTAAATTCCTTTAAACGTTCCTCATCGGCCATAATTAAAAAAGTTTCTCTTGATACA	109	92	CAGTGAAAGATAAATGATCGGTCTCGATTCTGGTTTTCCCATACTTGTCTGGTATTTGGATCAAACACTATAATGTTTGCCTCTTTAAATTCCTTTAAACGTTCCTCATCGGCCATAATTAAAAAAGTTTCTCTTGATACACGATGAGGAACGTTTAAAGGGTTTTAGAGCTAGAAATAGCAAG	Lys	Ile	AGT	Lys109Ile0
GGATCAAACACTATCTTGTT	TCTCGATTCTGGTTTTCCCATACTTGTCTGGTATTTGGATCAAACACTATAATATTAGCCTCTTTAAACTCCTTTAAACGTTCCTCATCGGCCATAATTAAAAAAGTTT	109	103	CAGTGAAAGATAAATGATCGGTCTCGATTCTGGTTTTCCCATACTTGTCTGGTATTTGGATCAAACACTATAATATTAGCCTCTTTAAACTCCTTTAAACGTTCCTCATCGGCCATAATTAAAAAAGTTTGGATCAAACACTATCTTGTTGTTTTAGAGCTAGAAATAGCAAGACTATCGTGCG	Lys	Ile	TGC	Lys109Ile1
GAGGCAAACAAGATAGTGTT	TTTTAATTATGGCCGATGAGGAACGTTTAAAGGAGTTTAAAGAGGCAAACATTATAGTTTTCGACCCAAATACCAGACAAGTATGGGAAAACCAGAATCGAGATGGTACAAAAC	109	120	CAGTGAAAGATAAATGATCGGTTTTAATTATGGCCGATGAGGAACGTTTAAAGGAGTTTAAAGAGGCAAACATTATAGTTTTCGACCCAAATACCAGACAAGTATGGGAAAACCAGAATCGAGATGGTACAAAACGAGGCAAACAAGATAGTGTTGTTTTAGAGCTAGAAATAGCAAGATTGTG	Lys	Ile	TGA	Lys109Ile2
CCCATACTTGTCTGGTATTT	CTGGTTTTGTACCATCTCGATTCTGGTTTTCCCATACTTGTCTGGTGTTAGGGTCAAACACTATAATGTTTGCCTCTTTAAACTCCTTTAAACGTTCCTCATCGGCCATAATTAAAA	109	123	CAGTGAAAGATAAATGATCGGCTGGTTTTGTACCATCTCGATTCTGGTTTTCCCATACTTGTCTGGTGTTAGGGTCAAACACTATAATGTTTGCCTCTTTAAACTCCTTTAAACGTTCCTCATCGGCCATAATTAAAACCCATACTTGTCTGGTATTTGTTTTAGAGCTAGAAATAGCAAGTGC	Lys	Ile	GGA	Lys109Ile3
CGATGAGGAACGTTTAAAGG	TCTCGATTCTGGTTTTCCCATACTTGTCTGGTATTTGGATCAAACACTATCAAGTTTGCCTCTTTAAATTCCTTTAAACGTTCCTCATCGGCCATAATTAAAAAAGTTTCTCTTGATACA	109	92	CAGTGAAAGATAAATGATCGGTCTCGATTCTGGTTTTCCCATACTTGTCTGGTATTTGGATCAAACACTATCAAGTTTGCCTCTTTAAATTCCTTTAAACGTTCCTCATCGGCCATAATTAAAAAAGTTTCTCTTGATACACGATGAGGAACGTTTAAAGGGTTTTAGAGCTAGAAATAGCAAG	Lys	Leu	AGT	Lys109Leu0
GGATCAAACACTATCTTGTT	TCTCGATTCTGGTTTTCCCATACTTGTCTGGTATTTGGATCAAACACTATCAAATTAGCCTCTTTAAACTCCTTTAAACGTTCCTCATCGGCCATAATTAAAAAAGTTT	109	103	CAGTGAAAGATAAATGATCGGTCTCGATTCTGGTTTTCCCATACTTGTCTGGTATTTGGATCAAACACTATCAAATTAGCCTCTTTAAACTCCTTTAAACGTTCCTCATCGGCCATAATTAAAAAAGTTTGGATCAAACACTATCTTGTTGTTTTAGAGCTAGAAATAGCAAGACCGAATAATG	Lys	Leu	TGC	Lys109Leu1
GAGGCAAACAAGATAGTGTT	TTTTAATTATGGCCGATGAGGAACGTTTAAAGGAGTTTAAAGAGGCAAACTTGATAGTTTTCGACCCAAATACCAGACAAGTATGGGAAAACCAGAATCGAGATGGTACAAAAC	109	120	CAGTGAAAGATAAATGATCGGTTTTAATTATGGCCGATGAGGAACGTTTAAAGGAGTTTAAAGAGGCAAACTTGATAGTTTTCGACCCAAATACCAGACAAGTATGGGAAAACCAGAATCGAGATGGTACAAAACGAGGCAAACAAGATAGTGTTGTTTTAGAGCTAGAAATAGCAAGTAAGTT	Lys	Leu	TGA	Lys109Leu2
CCCATACTTGTCTGGTATTT	CTGGTTTTGTACCATCTCGATTCTGGTTTTCCCATACTTGTCTGGTGTTAGGGTCAAACACTATCAAGTTTGCCTCTTTAAACTCCTTTAAACGTTCCTCATCGGCCATAATTAAAA	109	123	CAGTGAAAGATAAATGATCGGCTGGTTTTGTACCATCTCGATTCTGGTTTTCCCATACTTGTCTGGTGTTAGGGTCAAACACTATCAAGTTTGCCTCTTTAAACTCCTTTAAACGTTCCTCATCGGCCATAATTAAAACCCATACTTGTCTGGTATTTGTTTTAGAGCTAGAAATAGCAAGCAG	Lys	Leu	GGA	Lys109Leu3
CGATGAGGAACGTTTAAAGG	TCTCGATTCTGGTTTTCCCATACTTGTCTGGTATTTGGATCAAACACTATTTTGTTTGCCTCTTTAAATTCCTTTAAACGTTCCTCATCGGCCATAATTAAAAAAGTTTCTCTTGATACA	109	92	CAGTGAAAGATAAATGATCGGTCTCGATTCTGGTTTTCCCATACTTGTCTGGTATTTGGATCAAACACTATTTTGTTTGCCTCTTTAAATTCCTTTAAACGTTCCTCATCGGCCATAATTAAAAAAGTTTCTCTTGATACACGATGAGGAACGTTTAAAGGGTTTTAGAGCTAGAAATAGCAAG	Lys	Lys	AGT	Lys109Lys0
GGATCAAACACTATCTTGTT	TCTCGATTCTGGTTTTCCCATACTTGTCTGGTATTTGGATCAAACACTATTTTATTAGCCTCTTTAAACTCCTTTAAACGTTCCTCATCGGCCATAATTAAAAAAGTTT	109	103	CAGTGAAAGATAAATGATCGGTCTCGATTCTGGTTTTCCCATACTTGTCTGGTATTTGGATCAAACACTATTTTATTAGCCTCTTTAAACTCCTTTAAACGTTCCTCATCGGCCATAATTAAAAAAGTTTGGATCAAACACTATCTTGTTGTTTTAGAGCTAGAAATAGCAAGAAACGGCACTA	Lys	Lys	TGC	Lys109Lys1
GAGGCAAACAAGATAGTGTT	TTTTAATTATGGCCGATGAGGAACGTTTAAAGGAGTTTAAAGAGGCAAACAAAATAGTTTTCGACCCAAATACCAGACAAGTATGGGAAAACCAGAATCGAGATGGTACAAAAC	109	120	CAGTGAAAGATAAATGATCGGTTTTAATTATGGCCGATGAGGAACGTTTAAAGGAGTTTAAAGAGGCAAACAAAATAGTTTTCGACCCAAATACCAGACAAGTATGGGAAAACCAGAATCGAGATGGTACAAAACGAGGCAAACAAGATAGTGTTGTTTTAGAGCTAGAAATAGCAAGAAAACT	Lys	Lys	TGA	Lys109Lys2
CCCATACTTGTCTGGTATTT	CTGGTTTTGTACCATCTCGATTCTGGTTTTCCCATACTTGTCTGGTGTTAGGGTCAAACACTATTTTGTTTGCCTCTTTAAACTCCTTTAAACGTTCCTCATCGGCCATAATTAAAA	109	123	CAGTGAAAGATAAATGATCGGCTGGTTTTGTACCATCTCGATTCTGGTTTTCCCATACTTGTCTGGTGTTAGGGTCAAACACTATTTTGTTTGCCTCTTTAAACTCCTTTAAACGTTCCTCATCGGCCATAATTAAAACCCATACTTGTCTGGTATTTGTTTTAGAGCTAGAAATAGCAAGCAA	Lys	Lys	GGA	Lys109Lys3
CGATGAGGAACGTTTAAAGG	TCTCGATTCTGGTTTTCCCATACTTGTCTGGTATTTGGATCAAACACTATCATGTTTGCCTCTTTAAATTCCTTTAAACGTTCCTCATCGGCCATAATTAAAAAAGTTTCTCTTGATACA	109	92	CAGTGAAAGATAAATGATCGGTCTCGATTCTGGTTTTCCCATACTTGTCTGGTATTTGGATCAAACACTATCATGTTTGCCTCTTTAAATTCCTTTAAACGTTCCTCATCGGCCATAATTAAAAAAGTTTCTCTTGATACACGATGAGGAACGTTTAAAGGGTTTTAGAGCTAGAAATAGCAAG	Lys	Met	AGT	Lys109Met0
GGATCAAACACTATCTTGTT	TCTCGATTCTGGTTTTCCCATACTTGTCTGGTATTTGGATCAAACACTATCATATTAGCCTCTTTAAACTCCTTTAAACGTTCCTCATCGGCCATAATTAAAAAAGTTT	109	103	CAGTGAAAGATAAATGATCGGTCTCGATTCTGGTTTTCCCATACTTGTCTGGTATTTGGATCAAACACTATCATATTAGCCTCTTTAAACTCCTTTAAACGTTCCTCATCGGCCATAATTAAAAAAGTTTGGATCAAACACTATCTTGTTGTTTTAGAGCTAGAAATAGCAAGAGCGTCATAAC	Lys	Met	TGC	Lys109Met1
GAGGCAAACAAGATAGTGTT	TTTTAATTATGGCCGATGAGGAACGTTTAAAGGAGTTTAAAGAGGCAAACATGATAGTTTTCGACCCAAATACCAGACAAGTATGGGAAAACCAGAATCGAGATGGTACAAAAC	109	120	CAGTGAAAGATAAATGATCGGTTTTAATTATGGCCGATGAGGAACGTTTAAAGGAGTTTAAAGAGGCAAACATGATAGTTTTCGACCCAAATACCAGACAAGTATGGGAAAACCAGAATCGAGATGGTACAAAACGAGGCAAACAAGATAGTGTTGTTTTAGAGCTAGAAATAGCAAGTACGTA	Lys	Met	TGA	Lys109Met2
[truncated: 18,826 more rows]
