# Supplementary material for: Massively parallel CRISPR-assisted homologous recombination enables saturation editing of full-length endogenous genes in yeast
Source: Sci Adv. 2024 May 15;10(20):eadj9382. doi: 10.1126/sciadv.adj9382 (PMC11095455; doi:10.1126/sciadv.adj9382)
Supplement: Supplementary file 2 — Tables S1 to S4, S6 and S7 [file sciadv.adj9382_tables_s1_to_s4_s6_and_s7.zip › adj9382_Table_S6.xlsx]

## Sheet: Sheet1
			WT	WT	R238K	R238K	R238K	R238K	S61S+G62G	S61S+G62G	S61S+G62G	S61S+G62G	V25V+W26C	V25V+W26C	V25V+W26C	V25V+W26C
position	mutation	description	01_S1	02_S2	03_S3	04_S4	05_S5	06_S6	07_S7	08_S8	09_S9	10_S10	11_S11	12_S12	13_S13	14_S14
BK006934: 57143 RIM4 →	L165F (TTG→TTT)	Rim4p	FALSE	FALSE	FALSE	FALSE	FALSE	FALSE	TRUE	TRUE	TRUE	TRUE	FALSE	FALSE	FALSE	FALSE
BK006940: 89800 EPL1 ←	D182E (GAC→GAA)	Epl1p	FALSE	FALSE	TRUE	TRUE	TRUE	TRUE	FALSE	FALSE	FALSE	FALSE	FALSE	FALSE	FALSE	FALSE
BK006945: 404528 ACE2 ←	N765K (AAC→AAA)	DNA‑binding transcription factor ACE2	FALSE	FALSE	TRUE	TRUE	TRUE	TRUE	FALSE	FALSE	FALSE	FALSE	FALSE	FALSE	FALSE	FALSE
BK006945: 192049 UBR2 ←	F411F (TTC→TTT)	putative ubiquitin‑protein ligase UBR2	FALSE	FALSE	FALSE	FALSE	FALSE	FALSE	TRUE	TRUE	TRUE	TRUE	FALSE	FALSE	FALSE	FALSE
BK006946: 912233 intergenic (‑90/+647) ADH6 ← / ← FET4	G→T	NADP‑dependent alcohol dehydrogenase/Fet4p	FALSE	FALSE	FALSE	FALSE	FALSE	FALSE	TRUE	TRUE	TRUE	TRUE	FALSE	FALSE	FALSE	FALSE
BK006948: 647497 SWT1 ←	Q336K (CAA→AAA)	mRNA‑processing endoribonuclease	FALSE	FALSE	TRUE	TRUE	TRUE	TRUE	FALSE	FALSE	FALSE	FALSE	FALSE	FALSE	FALSE	FALSE
