# Supplementary material for: Massively parallel CRISPR-assisted homologous recombination enables saturation editing of full-length endogenous genes in yeast
Source: Sci Adv. 2024 May 15;10(20):eadj9382. doi: 10.1126/sciadv.adj9382 (PMC11095455; doi:10.1126/sciadv.adj9382)
Supplement: Supplementary file 2 — Tables S1 to S4, S6 and S7 [file sciadv.adj9382_tables_s1_to_s4_s6_and_s7.zip › adj9382_Table_S7.xlsx]

## Sheet: Sheet1
		Primer-F	Primer-R
	Primers for constructing Donor+Guide sequence plasmids (crRNA) for ADE2 knockout
1	HDR-AGG PAM (212-214)	ctttggtctctccaaaaccgttagcacatcacatttttcag	gaaaggtctctctctaaaactttccaatcctcttgatatcgaaaat
2	HDR-TGG PAM (207-209)	ctttggtctctccaaAACGATGCTGAAAATTCTCCTGCC	gaaaggtctctctctaaaacTTAACGTGGTCATTGGAGTTCAC
3	HDR-CGA PAM (266-268)	ctttggtctctccaaaaccttttccaatcctcttgatatcg	gaaaggtctctctctaaaacttagcacatcacatttttcatg
4	HDR-GGT PAM (144-146)	ctttggtctctccaaaacggacaattgggacgtatgattg	gaaaggtctctctctaaaacgtcttaatgttgagcctgttgtca
	Primers for constructing Donor+Guide sequence plasmids (crRNA) for ADE2 stop codon swapping
5	HDR-Left-TGT (PAM 70-72)	ctttggtctctccaaaacACTATAACAATCAAGAAAAACAAGAAAATCG	CATACTTGATTGTTTTGTCCGATTTTC
	HDR Right-TGT (PAM 70-72)	GGACAAAACAATCAAGTATGTAATCTAGAACTGTAGGTATATTAGGAGGGGGACAATTGG	gaaaggtctctctctaaaacGTTGGTATATTAGGAGGGGGGCTGCCTCAACAATCATACGT
6	HDR-Left-AGT (PAM 72-74)	ctttggtctctccaaaacCAAGAAAAACAAGAAAATCGGAC	TGTTCTAGAATCCATACTTGATTGT
	HDR Right-AGT (PAM 72-74)	TCAAGTATGGATTCTAGAACATAAGGTATATTAGGAGGGGGACA	gaaaggtctctctctaaaacGTTCTAGAATCCATACTTGATTGCTGCCTCAACAATCATA
7	HDR-Left-CGT (PAM 103-105)	ctttggtctctccaaaacAACAATCAAGTATGGATTCTAGAAC	ATTGTCCCCCTCCTAATATAC
	HDR Right-CGT (PAM 103-105)	GTATATTAGGAGGGGGACAATAAGGTAGAATGATTGTTGAGGCAGCAAA	gaaaggtctctctctaaaacTCCCAATTGTCCCCCTCCTATCTAGTATTACCGTCTTAATGTTGA
8	HDR-Left-GGT (PAM 338-340)	ctttggtctctccaaaacAGATTGAGCATGTTGATGT	ATGTTTTACTTGAAGATTCTTTAGTG
	HDR Right-GGT (PAM 338-340)	AGAATCTTCAAGTAAAACATTAAAAATTAAAAATTTATCCATCTCCAGAAACAATCAGATTG	gaaaggtctctctctaaaacCTTCTCCAGAAACAATCAGACTCTTTTTGAATATATTTGTCTTGT
9	HDR-Left-TGA (PAM 159-161)	ctttggtctctccaaaacGTATGATTGTTGAGGCAGCAA	TAGTATTACCGTCTTAATGTTGAGCCTG
	HDR Right-TGA (PAM 159-161)	AACATTAAGACGGTAATACTATGAGCAGAGAATTCTCCTGCCAAACAAATAAGCAAC	gaaaggtctctctctaaaacGCATCTAGTATTACCGTCTTAGCCATTAACGTGGTCATTGGA
10	HDR-Left-AGA (PAM 166-168)	ctttggtctctccaaaacTTGAGGCAGCAAACAGGCTC	TTCAGCATCTAGTATTACCGTCTTAATGT
	HDR Right-AGA (PAM 166-168)	CGGTAATACTAGATGCTGAATAAAGCCCTGCCAAACAAATAAGCAACTC	gaaaggtctctctctaaaacCCTGCCAAACAAATAAGCAAGAAAAGGAGCCATTAACGTGGTCA
11	HDR-Left-CGA (PAM 503-505)	ctttggtctctccaaaacAGACGTCCCTATTGAATGTT	CAAGACGAATGGAAAACCCA
	HDR Right-CGA (PAM 503-505)	TGGGTTTTCCATTCGTCTTGTAAAGTCGTACTTTGGCATACGATGGAA	gaaaggtctctctctaaaacACTTCAAGACGAATGGAAAATTCCTTATTCTTTACAACGAAGTTA
12	HDR-Left-GGA (PAM 91-93)	ctttggtctctccaaaacGGACAAAACAATCAAGTATGGA	CCCTCCTAATATACCAACTGTT
	HDR Right-GGA (PAM 91-93)	AACAGTTGGTATATTAGGAGGGTAACAATTGGGACGTATGATTGT	gaaaggtctctctctaaaacCCCTCCTAATATACCAACTGGTCTTAATGTTGAGCCTGTT
13	HDR-Left-TGC (PAM 118-120)	ctttggtctctccaaaacGAACAGTTGGTATATTAGGAGGGG	CTCAACAATCATACGTCCCAAT
	HDR Right-TGC (PAM 118-120)	ATTGGGACGTATGATTGTTGAGTAAGCAAACAGGCTCAACATTAAG	gaaaggtctctctctaaaacGCAAACAGGCTCAACATTAAGGAGAATTTTCAGCATCTAGTATTACC
14	HDR-Left-AGC (PAM 209-211)	ctttggtctctccaaaacCTGAAAATTCTCCTGCCAAACA	ATTAACGTGGTCATTGGAGTT
	HDR Right-AGC (PAM 209-211)	AACTCCAATGACCACGTTAATTAATCCTTTTCCAATCCTCTTGATATC	gaaaggtctctctctaaaacCCTTTTCCAATCCTCTTGATGCACATCACATTTTTCAGCTAGT
15	HDR-Left-CGC (PAM 727-729)	ctttggtctctccaaaacACCCAATTGTAGAGACTATCCACAAG	ATAACATAAGTCACAAATATTGTCCTTGT
	HDR Right-CGC (PAM 727-729)	AATATTTGTGACTTATGTTATTAACCTGCTAGAGTTCCGGACTCC	gaaaggtctctctctaaaacCCTGCTAGAGTTCCGGACTCTCTGCCAACAACTTCGCCTTA
16	HDR-Left-GGC (PAM 128-130)	ctttggtctctccaaaacTATATTAGGAGGGGGACAATTGGGA	GTTTGCTGCCTCAACAATCA
	HDR Right-GGC (PAM 128-130)	TGATTGTTGAGGCAGCAAACCGTTAAAACATTAAGACGGTAATACTAGATGC	gaaaggtctctctctaaaacTGTTTGCTGCCTCAACAATCATTTGTTTGGCAGGAGAATTTTCA
17	HDR-Left-TGG (PAM 198-200)	ctttggtctctccaaaacCGGTAATACTAGATGCTGAAAATTC	GGAGTTGCTTATTTGTTTGGC
	HDR Right-TGG (PAM 198-200)	GCCAAACAAATAAGCAACTCCTAAGATCATGTAAATGGCTCCTTTTCCAATC	gaaaggtctctctctaaaacCGTTAATGGCTCCTTTTCCATTTCAGCTAGTTTTTCGATATCAAG
18	HDR-Left-AGG (PAM 127-129)	ctttggtctctccaaaacGTATATTAGGAGGGGGACAATTGG	GTTTGCTGCCTCAACAATCATA
	HDR Right-AGG (PAM 127-129)	TGATTGTTGAGGCAGCAAACTAACTCAACATTAAGACGGTAATACTAGATG	gaaaggtctctctctaaaacGTTTGCTGCCTCAACAATCATGTTTGGCAGGAGAATTTTCA
19	HDR-Left-CGG (PAM 143-145)	ctttggtctctccaaaacGAGGGGGACAATTGGGACGT	GTTGAGCCTGTTTGCTGCCT
	HDR Right-CGG (PAM 143-145)	AGGCAGCAAACAGGCTCAACTAAAAGACTGTTATACTAGATGCTGAAAATTCTCCTGCCA	gaaaggtctctctctaaaacTCTTAATGTTGAGCCTGTTTATTGGAGTTGCTTATTTGTTTGGCAG
20	HDR-Left-GGG (PAM 88-90)	ctttggtctctccaaaacAAGAAAATCGGACAAAACAATCAAG	TATACCAACTGTTCTAGAATCCATACT
	HDR Right-GGG (PAM 88-90)	ATTCTAGAACAGTTGGTATATAAGGTGGTGGACAATTGGGACGTATGATTG	gaaaggtctctctctaaaacTCCTAATATACCAACTGTTCTTAATGTTGAGCCTGTTTGCT
	Primers for constructing gRNA receiver plasmid
21	pCRCT-no tracrRNA	tctagaactagtatgagaaatatcgagggactcgattcagaggagcagga	atttctcatactagttctagaccctgcaggcatgcaagct
22	HD+Sg-AGG PAM	cagtgaaagataaatgatcggcgttagcacatcacatttttcagcta	tttccaatcctcttgatatcgaaaattct
23	pCRCT-SNR52p-gRNA scaffold	ccgatcatttatctttcactgcgga	tttttttgttttttatgtctgcatagcttcaaaatg
24	gRNA scaffold	tccgcagtgaaagataaatgatcggGTTTTAGAGCTAGAAATAGCAAGTTAAAATAAGGCT	tgaaaaatgtgatgtgctaacgGCACCGACTCGGTGCCAC
	Primers for constructing Donor+Guide sequence plasmids (gRNA) for ADE2 stop codon swapping
25	HDR-TGT PAM (70-72)	cagtgaaagataaatgatcggACTATAACAATCAAGAAAAACAAGAAAATCGGACA	CTTGCTATTTCTAGCTCTAAAACGTTGGTATATTAGGAGGGGGGCT
26	HDR-AGT PAM (72-74)	cagtgaaagataaatgatcggCAAGAAAAACAAGAAAATCGGACAAAACAATCAAG	CTTGCTATTTCTAGCTCTAAAACGTTCTAGAATCCATACTTGATTGCTGCCT
27	HDR-CGT PAM (103-105)	cagtgaaagataaatgatcggAACAATCAAGTATGGATTCTAGAACAGTTGGTA	CTTGCTATTTCTAGCTCTAAAACTCCCAATTGTCCCCCTCCTATCTAG
28	HDR-GGT PAM (338-340)	cagtgaaagataaatgatcggAGATTGAGCATGTTGATGTTCCTACA	CTTGCTATTTCTAGCTCTAAAACCTTCTCCAGAAACAATCAGACTCTT
29	HDR-TGA PAM (159-161)	cagtgaaagataaatgatcggGTATGATTGTTGAGGCAGCAAACA	CTTGCTATTTCTAGCTCTAAAACGCATCTAGTATTACCGTCTTAGCCATTAA
30	HDR-AGA PAM (166-168)	cagtgaaagataaatgatcggTTGAGGCAGCAAACAGGCTC	CTTGCTATTTCTAGCTCTAAAACCCTGCCAAACAAATAAGCAAGAAAAGGA
31	HDR-CGA PAM (503-505)	cagtgaaagataaatgatcggAGACGTCCCTATTGAATGTTGGAAG	CTTGCTATTTCTAGCTCTAAAACACTTCAAGACGAATGGAAAATTCCTTATTCT
32	HDR-GGA PAM (91-93)	cagtgaaagataaatgatcggGGACAAAACAATCAAGTATGGATTCTAGA	CTTGCTATTTCTAGCTCTAAAACCCCTCCTAATATACCAACTGGTCTTAAT
33	HDR-TGC PAM (118-120)	cagtgaaagataaatgatcggGAACAGTTGGTATATTAGGAGGGGGAC	CTTGCTATTTCTAGCTCTAAAACGCAAACAGGCTCAACATTAAGGAGA
34	HDR-AGC PAM (209-211)	cagtgaaagataaatgatcggCTGAAAATTCTCCTGCCAAACAAATAAGCAA	CTTGCTATTTCTAGCTCTAAAACCCTTTTCCAATCCTCTTGATGCACA
35	HDR-CGC PAM (727-729)	cagtgaaagataaatgatcggACCCAATTGTAGAGACTATCCACAAGGA	CTTGCTATTTCTAGCTCTAAAACCCTGCTAGAGTTCCGGACTCTCT
36	HDR-GGC PAM (128-130)	cagtgaaagataaatgatcggTATATTAGGAGGGGGACAATTGGGAC	CTTGCTATTTCTAGCTCTAAAACTGTTTGCTGCCTCAACAATCATTTGT
37	HDR-TGG PAM (198-200)	cagtgaaagataaatgatcggCGGTAATACTAGATGCTGAAAATTCTCC	CTTGCTATTTCTAGCTCTAAAACCGTTAATGGCTCCTTTTCCATTTCA
38	HDR-AGG PAM (127-129)	cagtgaaagataaatgatcggGTATATTAGGAGGGGGACAATTGGGAC	CTTGCTATTTCTAGCTCTAAAACGTTTGCTGCCTCAACAATCATGTTTG
39	HDR-CGG PAM (143-145)	cagtgaaagataaatgatcggGAGGGGGACAATTGGGACGT	CTTGCTATTTCTAGCTCTAAAACTCTTAATGTTGAGCCTGTTTATTGGAGT
40	HDR-GGG PAM (88-90)	cagtgaaagataaatgatcggAAGAAAATCGGACAAAACAATCAAG	CTTGCTATTTCTAGCTCTAAAACTCCTAATATACCAACTGTTCTTAATGTTG
41	pCRCT-SNR52p-gRNA scaffold	ccgatcatttatctttcactgcgga	GTTTTAGAGCTAGAAATAGCAAGTTAAAATAAGGCT
	Primers for ampliyfing CHASE oligonucleotide pools
42	184 bp-oligo pools	cagtgaaagataaatgatcgg	CTTGCTATTTCTAGCTCTAAAAC
	Primers for amplicon sequencing of ADE2 genomic fragments (three fragments)
43	G-NGS ADE2 1st	ATCGGACAAAACAATCAAGTATG	TAATTTGGGATGTTTTACTTGAA
44	G-NGS ADE2 2nd	TGTTGATGTTCCTACACTAAAGAATC	TACTTCCAAAGCTTCCGGAATC
45	G-NGS ADE2 3rd	ACTTCGTTGTAAAGAATAAGGAAAT	AGAACATTTCCACACCAAATATACC
	Primers for amplicon sequencing of SPT15 genomic fragments (two fragments)
46	G-NGS Spt15 1st	TGTATCAAGAGAAACTTTTTTAATT	ACCGGTAACAACCATTTTCC
47	G-NGS Spt15 2nd	GAGAGCCAAAAACTACAGCTTTAA	TTTCGTCTACTCCTTCCCCA
